# Supplementary material for: A picture is worth a thousand diffraction spots: using photometry and computer vision to perform rapid high-throughput sample-versatile serial crystallography
Source: IUCrJ. 2026 May 18;13(Pt 4):409–19. doi: 10.1107/S2052252526003568 (PMC13324597; doi:10.1107/S2052252526003568)
Supplement: Supplementary file 1 [file m-13-00409-sup1.cif]

data_global

# publcif _publ_body_element loop start
loop_
_publ_body_element
_publ_body_title
_publ_body_contents

 section 
;
Introduction
; 
;

;
 section 
;
Experimental
; 
;

;
 subsection 
;
Synthesis and crystallization
; 
;

;
 subsection 
;
Refinement
;
;
Crystal data, data collection and structure refinement details are summarized
in Table 1.
;

 section 
;
Results and discussion
; 
;

;
# publcif _publ_body_element loop end

_publ_contact_author_name
;
Mark Warren
;
_publ_contact_author_email
;
mark.warren@diamond.ac.uk 
;
_publ_contact_author_phone
;
01235778813
;
_publ_contact_author_fax ?
_publ_contact_author_id_iucr ?
_publ_contact_author_address
;
Diamond Light Source
Harwell Science and Innovation Campus
Didcot
Oxfordshire
OX11 0DE
UK
;
_publ_contact_letter ?
_publ_requested_journal ?
_publ_requested_category ?

loop_
_publ_author_name
_publ_author_address
_publ_author_email
_publ_author_footnote

 'Ben A. Coulson'
;
Diamond Light Source
Harwell Science and Innovation Campus
Didcot
Oxfordshire
OX11 0DE
UK
;
ben.coulson@diamond.ac.uk .
 'Sam Lewis'
;
Diamond Light Source
Harwell Science and Innovation Campus
Didcot
Oxfordshire
OX11 0DE
UK

School of Chemistry
Cardiff University Main Building
Park Place
CF10 3AT
UK
;
sam.lewis@diamond.ac.uk .
 'Christian Orr'
;
Diamond Light Source
Harwell Science and Innovation Campus
Didcot
Oxfordshire
OX11 0DE
UK
;
christian.orr@diamond.ac.uk .
 'Lauren Hatcher'
;
School of Chemistry
Cardiff University Main Building
Park Place
CF10 3AT
UK
;
hatcherl1@cardiff.ac.uk .
 'David R. Allan'
;
Diamond Light Source
Harwell Science and Innovation Campus
Didcot
Oxfordshire
OX11 0DE
UK
;
david.allan@diamond.ac.uk .
 'Mark Warren'
;
Diamond Light Source
Harwell Science and Innovation Campus
Didcot
Oxfordshire
OX11 0DE
UK
;
mark.warren@diamond.ac.uk .

_publ_section_title
;
A picture is worth a thousand diffraction spots: using photometry and computer
vision to perform rapid high-throughput sample-versatile serial
crystallography
;

_publ_section_abstract
;
We hereby present the `photometric selection' approach as a high throughput,
sample tolerant, low cost and highly automatable method of carrying out serial
crystallography. Crystalline samples are loaded and distributed onto a simple
transparent substrate and an in-line camera identifies crystals using image
recognition algorithms from the computer vision project OpenCV. In contrast to
established serial techniques, which generally require crystal samples be
refined with narrow size distributions and defined habits, the sample
requirements when using photometric selection are shown to be minimal. We
demonstrate how broadly effective photometric selection can be by collecting
high-quality datasets from three exemplar systems: a small molecule
organometallic, a small molecule organic and a metal--organic framework
system. In contrast to previously established grid-scanning techniques, data
collection using photometric selection can be up to six times faster.
;

_publ_section_keywords 
;
serial crystallography, photometry, computer vision, high throughput
;


_journal_coden_ASTM ?
_journal_coden_Cambridge ?
_journal_coeditor_address ?
_journal_coeditor_code 'OZ5012'
_journal_coeditor_email ?
_journal_coeditor_fax ?
_journal_coeditor_name ?
_journal_coeditor_notes ?
_journal_coeditor_phone ?
_journal_data_validation_number ?
_journal_date_accepted '2026-04-07'
_journal_date_from_coeditor ?
_journal_date_to_coeditor ?
_journal_date_printers_final ?
_journal_date_printers_first ?
_journal_date_proofs_in ?
_journal_date_proofs_out ?
_journal_date_recd_copyright ?
_journal_date_recd_electronic '2025-11-14'
_journal_date_recd_hard_copy ?
_journal_issue ?
_journal_language ?
_journal_name_full ?
_journal_page_first ?
_journal_page_last ?
_journal_paper_category 'FA'
_journal_paper_doi 10.1107/S2052252526003568
_journal_suppl_publ_number ?
_journal_suppl_publ_pages ?
_journal_techeditor_address ?
_journal_techeditor_code 'm260356'
_journal_techeditor_email ?
_journal_techeditor_fax ?
_journal_techeditor_name ?
_journal_techeditor_notes ?
_journal_techeditor_phone ?
_journal_volume ?
_journal_year ?
_iucr_compatibility_tag 'ACTA95'

_audit_update_record
;
2026-04-28 # Formatted by IUCr publCIF
;
_publcif_datablock.id '{c7498d8b-c7dd-4896-ad1c-dbf81c013b61}'

data_ni_tsp_3isigma0p2rpim

_publcif_datablock.id '{e7b86849-850e-4a26-bdb8-441bc173c42f}'

# start Validation Reply Form
_vrf_PLAT911_ni_tsp_3isigma0p2rpim
;
PROBLEM: Missing FCF Refl Between Thmin & STh/L=    0.600         32 Report
RESPONSE: This is a structure generated by merging 151 small rotation 
(5 degree) datasets across 151 different crystals. As a result, full 
completeness is not expected and missing reflections are inherently part of the 
experiment as preferred orientation of the crystals is observed.
However, completeness is sufficient for structure determination.
;
# end Validation Reply Form
_audit_creation_date               2025-10-23
_audit_creation_method
;
Olex2 1.5
(compiled 2025.05.31 svn.r86d253d1 for OlexSys, GUI svn.r7254)
;
_shelx_SHELXL_version_number       '2018/3'
_audit_contact_author_email        'mark.warren@diamond.ac.uk'
_audit_contact_author_name         'Warren, M. R.'
_audit_contact_author_phone        01235778813
_audit_contact_author_address      
;
Diamond Light Source, 
Harwell Science and inovation campus,
Didcot, 
South Oxfordshire, 
OX11 ODE
;

_publ_contact_author_id_orcid      '0000-0003-1326-0744'
_chemical_name_common              ?
_chemical_name_systematic          
'[1,2-Bis(diphenyl(phosphino)ethane]dichloridonickel'

_chemical_formula_iupac            '[Ni Cl2 (C26 H24 P2)]'
_chemical_formula_moiety           'C26 H24 Cl2 Ni P2'
_chemical_formula_sum              'C26 H24 Cl2 Ni P2'
_chemical_formula_weight           528.00
_chemical_melting_point            ?


loop_
  _atom_type_symbol
  _atom_type_description
  _atom_type_scat_dispersion_real
  _atom_type_scat_dispersion_imag
  _atom_type_scat_source
 'C' 'C' -0.0004 0.0007 'International Tables Vol C Tables 4.2.6.8 and 6.1.1.4'
 'H' 'H' 0.0000 0.0000 'International Tables Vol C Tables 4.2.6.8 and 6.1.1.4'
 'Cl' 'Cl' 0.0603 0.0739 'International Tables Vol C Tables 4.2.6.8 and 6.1.1.4'
 'Ni' 'Ni' 0.2231 0.5571 'International Tables Vol C Tables 4.2.6.8 and 6.1.1.4'
 'P' 'P' 0.0382 0.0434 'International Tables Vol C Tables 4.2.6.8 and 6.1.1.4'

_shelx_space_group_comment
;
The symmetry employed for this shelxl refinement is uniquely defined
by the following loop, which should always be used as a source of
symmetry information in preference to the above space-group names.
They are only intended as comments.
;
_space_group_crystal_system        monoclinic
_space_group_IT_number             14
_space_group_name_H-M_alt          'P 1 21/c 1'
_space_group_name_Hall             '-P 2ybc'
loop_
  _space_group_symop_operation_xyz
 'x, y, z'
 '-x, y+1/2, -z+1/2'
 '-x, -y, -z'
 'x, -y-1/2, z-1/2'

_cell_length_a                     11.3742(3)
_cell_length_b                     13.2950(2)
_cell_length_c                     15.8494(2)
_cell_angle_alpha                  90
_cell_angle_beta                   99.003(2)
_cell_angle_gamma                  90
_cell_volume                       2367.22(8)
_cell_formula_units_Z              4
_cell_measurement_reflns_used      27921
_cell_measurement_temperature      150.00
_cell_measurement_theta_max        17.68751282
_cell_measurement_theta_min        1.36184915
_shelx_estimated_absorpt_T_max     ?
_shelx_estimated_absorpt_T_min     ?
_exptl_absorpt_coefficient_mu      0.414
_exptl_absorpt_correction_T_max    1
_exptl_absorpt_correction_T_min    0.999051704
_exptl_absorpt_correction_type     empirical
_exptl_absorpt_process_details     
;
DIALS 3.24.3-g547fa28c8-release Scaling & analysis of unmerged intensities, 
absorption correction using spherical harmonics'
;
_exptl_absorpt_special_details     ?
_exptl_crystal_colour              'yellow'
_exptl_crystal_density_diffrn      1.482
_exptl_crystal_density_meas        ?
_exptl_crystal_density_method      ?
_exptl_crystal_description         'plates'
_exptl_crystal_F_000               1088
_exptl_crystal_size_max            0.1
_exptl_crystal_size_mid            0.05
_exptl_crystal_size_min            0.01
_exptl_transmission_factor_max     ?
_exptl_transmission_factor_min     ?
_exptl_special_details 
;
Crystals in fomblin were spread across a planar PMMA substrate for a serial 
crystallography collection.
Crystals were identified from photographs of the sample taken in-situ and by 
image recognition algorithms.
Small rotations were carried out on 537 identified crystals.
Out of 537 crystals, 151 were then merged into a single dataset.
;
_diffrn_reflns_av_R_equivalents    0.1149
_diffrn_reflns_av_unetI/netI       0.0493
_diffrn_reflns_Laue_measured_fraction_full  0.992
_diffrn_reflns_Laue_measured_fraction_max  0.993
_diffrn_reflns_limit_h_max         14
_diffrn_reflns_limit_h_min         -14
_diffrn_reflns_limit_k_max         16
_diffrn_reflns_limit_k_min         -16
_diffrn_reflns_limit_l_max         19
_diffrn_reflns_limit_l_min         -19
_diffrn_reflns_number              71211
_diffrn_reflns_point_group_measured_fraction_full  0.992
_diffrn_reflns_point_group_measured_fraction_max  0.993
_diffrn_reflns_theta_full          16.950
_diffrn_reflns_theta_max           17.679
_diffrn_reflns_theta_min           1.374
_diffrn_ambient_temperature        150.00
_diffrn_detector_area_resol_mean   ?
_diffrn_measured_fraction_theta_full  0.992
_diffrn_measured_fraction_theta_max  0.993
_diffrn_measurement_device         'Newport IS4CCD (4 circle)'
_diffrn_measurement_device_type    'Newport IS4CCD'
_diffrn_measurement_method         
'small angle phi rotation fixed target serial'
_diffrn_radiation_monochromator    'double crystal Silicon 111'
_diffrn_radiation_probe            x-ray
_diffrn_radiation_type             Synchrotron
_diffrn_radiation_wavelength       0.4859
_diffrn_source                     Synchrotron
_diffrn_source_type                'Undulator, I19, DLS, RAL'
_reflns_Friedel_coverage           0.000
_reflns_Friedel_fraction_full      .
_reflns_Friedel_fraction_max       .
_reflns_number_gt                  3888
_reflns_number_total               4790
_reflns_special_details
;
 Reflections were merged by SHELXL according to the crystal
 class for the calculation of statistics and refinement.
 
 _reflns_Friedel_fraction is defined as the number of unique
 Friedel pairs measured divided by the number that would be
 possible theoretically, ignoring centric projections and
 systematic absences.
;
_reflns_threshold_expression       'I > 2\s(I)'
_computing_cell_refinement         'DIALS 3.24.3-g547fa28c8-release'
_computing_data_collection         'i19 serial GUI'
_computing_data_reduction         
;
DIALS 3.24.3-g547fa28c8-release (Winter <i>et al.</i>, 2018)
dials.scale (Beilsten-Edmands et al., 2020)
XIA2 3.24.0 (Winter, 2001)
;
_computing_molecular_graphics      
;
Olex2 1.5 (Dolomanov et al., 2009)
;

_computing_publication_material    
;
Olex2 1.5 (Dolomanov et al., 2009)
;

_computing_structure_refinement    
;
SHELXL 2018/3 (Sheldrick, 2015)
;

_computing_structure_solution      
;
SHELXT  (Sheldrick, 2015)
;

_refine_diff_density_max           0.317
_refine_diff_density_min           -0.335
_refine_diff_density_rms           0.061
_refine_ls_extinction_coef         .
_refine_ls_extinction_method       none
_refine_ls_goodness_of_fit_ref     1.055
_refine_ls_hydrogen_treatment      constr
_refine_ls_matrix_type             full
_refine_ls_number_parameters       280
_refine_ls_number_reflns           4790
_refine_ls_number_restraints       0
_refine_ls_R_factor_all            0.0398
_refine_ls_R_factor_gt             0.0294
_refine_ls_restrained_S_all        1.055
_refine_ls_shift/su_max            0.001
_refine_ls_shift/su_mean           0.000
_refine_ls_structure_factor_coef   Fsqd
_refine_ls_weighting_details      
 'w=1/[\s^2^(Fo^2^)+(0.0373P)^2^+0.1510P] where P=(Fo^2^+2Fc^2^)/3'
_refine_ls_weighting_scheme        calc
_refine_ls_wR_factor_gt            0.0719
_refine_ls_wR_factor_ref           0.0748
_refine_special_details            ?
_olex2_refinement_description
;
1. Fixed Uiso
 At 1.2 times of:
  All C(H) groups, All C(H,H) groups
2.a Secondary CH2 refined with riding coordinates:
 C14(H14A,H14B), C13(H13A,H13B)
2.b Aromatic/amide H refined with riding coordinates:
 C22(H22), C6(H6), C2(H2), C12(H12), C26(H26), C20(H20), C16(H16), C11(H11),
 C5(H5), C10(H10), C4(H4), C3(H3), C8(H8), C23(H23), C24(H24), C18(H18),
 C25(H25), C9(H9), C17(H17), C19(H19)
;
_atom_sites_solution_hydrogens     geom
_atom_sites_solution_primary       dual
_atom_sites_solution_secondary     ?
loop_
  _atom_site_label
  _atom_site_type_symbol
  _atom_site_fract_x
  _atom_site_fract_y
  _atom_site_fract_z
  _atom_site_U_iso_or_equiv
  _atom_site_adp_type
  _atom_site_occupancy
  _atom_site_site_symmetry_order
  _atom_site_calc_flag
  _atom_site_refinement_flags_posn
  _atom_site_refinement_flags_adp
  _atom_site_refinement_flags_occupancy
  _atom_site_disorder_assembly
  _atom_site_disorder_group
 Ni1 Ni 0.37357(2) 0.72036(2) 0.29393(2) 0.01883(8) Uani 1 1 d . . . . .
 P2 P 0.52676(5) 0.71159(3) 0.39221(3) 0.01843(11) Uani 1 1 d . . . . .
 Cl2 Cl 0.49111(5) 0.76660(3) 0.20301(3) 0.02927(13) Uani 1 1 d . . . . .
 P1 P 0.26770(5) 0.68304(3) 0.39083(2) 0.01921(12) Uani 1 1 d . . . . .
 Cl1 Cl 0.21419(5) 0.70249(3) 0.19617(3) 0.02861(13) Uani 1 1 d . . . . .
 C15 C 0.5842(2) 0.83087(12) 0.43647(10) 0.0215(4) Uani 1 1 d . . . . .
 C21 C 0.6508(2) 0.64217(12) 0.36243(10) 0.0209(4) Uani 1 1 d . . . . .
 C1 C 0.1441(2) 0.76483(12) 0.40560(10) 0.0217(4) Uani 1 1 d . . . . .
 C22 C 0.6355(2) 0.54039(13) 0.34059(11) 0.0274(5) Uani 1 1 d . . . . .
 H22 H 0.562451 0.509526 0.342053 0.033 Uiso 1 1 calc R U . . .
 C14 C 0.4822(2) 0.64140(13) 0.48157(10) 0.0229(4) Uani 1 1 d . . . . .
 H14A H 0.475839 0.570250 0.468067 0.028 Uiso 1 1 calc R U . . .
 H14B H 0.540754 0.650082 0.532537 0.028 Uiso 1 1 calc R U . . .
 C6 C 0.1057(2) 0.76802(13) 0.48515(11) 0.0256(4) Uani 1 1 d . . . . .
 H6 H 0.140488 0.725975 0.528927 0.031 Uiso 1 1 calc R U . . .
 C2 C 0.0927(2) 0.83079(13) 0.34137(11) 0.0275(4) Uani 1 1 d . . . . .
 H2 H 0.118110 0.830464 0.288396 0.033 Uiso 1 1 calc R U . . .
 C7 C 0.2173(2) 0.55253(12) 0.38035(10) 0.0219(4) Uani 1 1 d . . . . .
 C13 C 0.3628(2) 0.68232(13) 0.49605(10) 0.0226(4) Uani 1 1 d . . . . .
 H13A H 0.371534 0.749869 0.519310 0.027 Uiso 1 1 calc R U . . .
 H13B H 0.328551 0.639871 0.535632 0.027 Uiso 1 1 calc R U . . .
 C12 C 0.2605(2) 0.48988(14) 0.32187(11) 0.0286(5) Uani 1 1 d . . . . .
 H12 H 0.309394 0.516108 0.285447 0.034 Uiso 1 1 calc R U . . .
 C26 C 0.7596(2) 0.68747(14) 0.35844(11) 0.0274(5) Uani 1 1 d . . . . .
 H26 H 0.770567 0.755101 0.372513 0.033 Uiso 1 1 calc R U . . .
 C20 C 0.5738(2) 0.91702(13) 0.38578(12) 0.0325(5) Uani 1 1 d . . . . .
 H20 H 0.535363 0.913811 0.329577 0.039 Uiso 1 1 calc R U . . .
 C16 C 0.6396(2) 0.83742(13) 0.52090(11) 0.0319(5) Uani 1 1 d . . . . .
 H16 H 0.645865 0.780506 0.555431 0.038 Uiso 1 1 calc R U . . .
 C11 C 0.2310(2) 0.38842(14) 0.31753(12) 0.0332(5) Uani 1 1 d . . . . .
 H11 H 0.260807 0.346682 0.278801 0.040 Uiso 1 1 calc R U . . .
 C5 C 0.0158(2) 0.83362(14) 0.49906(12) 0.0311(5) Uani 1 1 d . . . . .
 H5 H -0.009826 0.834696 0.551959 0.037 Uiso 1 1 calc R U . . .
 C10 C 0.1573(2) 0.34980(14) 0.37092(13) 0.0336(5) Uani 1 1 d . . . . .
 H10 H 0.135810 0.282269 0.366980 0.040 Uiso 1 1 calc R U . . .
 C4 C -0.0360(2) 0.89755(14) 0.43479(13) 0.0319(5) Uani 1 1 d . . . . .
 H4 H -0.096974 0.940722 0.444121 0.038 Uiso 1 1 calc R U . . .
 C3 C 0.0037(2) 0.89668(14) 0.35673(13) 0.0338(5) Uani 1 1 d . . . . .
 H3 H -0.029622 0.940727 0.313983 0.041 Uiso 1 1 calc R U . . .
 C8 C 0.1453(2) 0.51188(14) 0.43508(12) 0.0318(5) Uani 1 1 d . . . . .
 H8 H 0.117233 0.552716 0.475191 0.038 Uiso 1 1 calc R U . . .
 C23 C 0.7282(2) 0.48568(14) 0.31692(12) 0.0335(5) Uani 1 1 d . . . . .
 H23 H 0.717761 0.417881 0.303345 0.040 Uiso 1 1 calc R U . . .
 C24 C 0.8362(2) 0.53134(15) 0.31334(13) 0.0358(5) Uani 1 1 d . . . . .
 H24 H 0.898501 0.494279 0.297328 0.043 Uiso 1 1 calc R U . . .
 C18 C 0.6776(2) 1.01253(14) 0.50323(14) 0.0367(5) Uani 1 1 d . . . . .
 H18 H 0.710141 1.072942 0.525361 0.044 Uiso 1 1 calc R U . . .
 C25 C 0.8522(2) 0.63281(15) 0.33367(13) 0.0351(5) Uani 1 1 d . . . . .
 H25 H 0.924740 0.663799 0.330637 0.042 Uiso 1 1 calc R U . . .
 C9 C 0.1154(2) 0.41056(14) 0.43002(13) 0.0371(6) Uani 1 1 d . . . . .
 H9 H 0.066970 0.383741 0.466535 0.044 Uiso 1 1 calc R U . . .
 C17 C 0.6856(3) 0.92835(15) 0.55396(13) 0.0394(6) Uani 1 1 d . . . . .
 H17 H 0.722056 0.932292 0.610643 0.047 Uiso 1 1 calc R U . . .
 C19 C 0.6211(3) 1.00803(14) 0.41918(14) 0.0376(6) Uani 1 1 d . . . . .
 H19 H 0.614804 1.065436 0.385244 0.045 Uiso 1 1 calc R U . . .

loop_
  _atom_site_aniso_label
  _atom_site_aniso_U_11
  _atom_site_aniso_U_22
  _atom_site_aniso_U_33
  _atom_site_aniso_U_23
  _atom_site_aniso_U_13
  _atom_site_aniso_U_12
 Ni1 0.02372(17) 0.01939(12) 0.01285(11) 0.00192(7) 0.00121(10) -0.00145(9)
 P2 0.0232(3) 0.01510(19) 0.01637(19) 0.00153(14) 0.00124(19) -0.00143(18)
 Cl2 0.0319(3) 0.0376(2) 0.01889(19) 0.00679(16) 0.0060(2) -0.0017(2)
 P1 0.0229(3) 0.0192(2) 0.01499(18) 0.00051(14) 0.00142(18) -0.00323(19)
 Cl1 0.0315(3) 0.0336(2) 0.01836(19) -0.00105(15) -0.00340(19) -0.0021(2)
 C15 0.0239(12) 0.0163(7) 0.0248(8) -0.0023(6) 0.0056(8) -0.0021(7)
 C21 0.0254(12) 0.0170(7) 0.0191(7) 0.0002(6) -0.0002(8) 0.0013(7)
 C1 0.0242(12) 0.0191(8) 0.0213(8) -0.0027(6) 0.0017(8) -0.0048(8)
 C22 0.0296(14) 0.0209(8) 0.0316(9) -0.0032(7) 0.0046(9) -0.0039(8)
 C14 0.0284(13) 0.0213(8) 0.0183(7) 0.0041(6) 0.0009(8) -0.0031(8)
 C6 0.0302(14) 0.0239(8) 0.0228(8) -0.0023(6) 0.0042(8) -0.0036(8)
 C2 0.0300(14) 0.0276(9) 0.0248(8) 0.0026(7) 0.0042(8) -0.0005(9)
 C7 0.0254(13) 0.0193(7) 0.0199(7) 0.0012(6) 0.0003(8) -0.0020(8)
 C13 0.0283(13) 0.0230(8) 0.0158(7) 0.0013(6) 0.0013(7) -0.0035(8)
 C12 0.0329(15) 0.0280(9) 0.0248(8) -0.0020(7) 0.0046(9) -0.0034(9)
 C26 0.0304(14) 0.0232(8) 0.0280(9) -0.0049(7) 0.0027(9) -0.0032(9)
 C20 0.0479(17) 0.0206(8) 0.0291(9) 0.0019(7) 0.0062(10) -0.0032(9)
 C16 0.0413(16) 0.0232(9) 0.0286(9) -0.0013(7) -0.0031(9) -0.0014(9)
 C11 0.0411(17) 0.0258(9) 0.0323(9) -0.0082(7) 0.0043(10) -0.0006(9)
 C5 0.0365(15) 0.0298(9) 0.0287(9) -0.0081(7) 0.0105(9) -0.0059(9)
 C10 0.0361(16) 0.0187(8) 0.0440(10) 0.0019(7) -0.0003(10) -0.0022(9)
 C4 0.0249(14) 0.0274(9) 0.0432(10) -0.0085(8) 0.0049(10) -0.0007(9)
 C3 0.0340(16) 0.0298(9) 0.0362(9) 0.0018(8) 0.0011(10) 0.0029(10)
 C8 0.0370(16) 0.0238(9) 0.0373(10) -0.0002(7) 0.0146(10) -0.0011(9)
 C23 0.0430(17) 0.0219(8) 0.0362(9) -0.0084(7) 0.0077(10) 0.0023(9)
 C24 0.0344(16) 0.0346(10) 0.0385(10) -0.0099(8) 0.0059(10) 0.0075(10)
 C18 0.0353(16) 0.0225(9) 0.0528(12) -0.0138(8) 0.0083(11) -0.0068(9)
 C25 0.0274(15) 0.0357(10) 0.0423(11) -0.0076(8) 0.0060(10) -0.0049(10)
 C9 0.0397(17) 0.0265(9) 0.0476(11) 0.0069(8) 0.0149(11) -0.0053(10)
 C17 0.0466(18) 0.0316(10) 0.0366(10) -0.0107(8) -0.0042(11) -0.0048(11)
 C19 0.0493(18) 0.0192(8) 0.0464(11) 0.0010(8) 0.0144(11) -0.0065(10)

_geom_special_details
;
 All esds (except the esd in the dihedral angle between two l.s. planes)
 are estimated using the full covariance matrix.  The cell esds are taken
 into account individually in the estimation of esds in distances, angles
 and torsion angles; correlations between esds in cell parameters are only
 used when they are defined by crystal symmetry.  An approximate (isotropic)
 treatment of cell esds is used for estimating esds involving l.s. planes.
;
loop_
  _geom_bond_atom_site_label_1
  _geom_bond_atom_site_label_2
  _geom_bond_distance
  _geom_bond_site_symmetry_2
  _geom_bond_publ_flag
 Ni1 P2 2.1510(6) . ?
 Ni1 Cl2 2.2011(5) . ?
 Ni1 P1 2.1527(5) . ?
 Ni1 Cl1 2.2055(6) . ?
 P2 C15 1.8139(17) . ?
 P2 C21 1.810(2) . ?
 P2 C14 1.8325(16) . ?
 P1 C1 1.821(2) . ?
 P1 C7 1.8267(18) . ?
 P1 C13 1.8404(19) . ?
 C15 C20 1.393(2) . ?
 C15 C16 1.390(3) . ?
 C21 C22 1.401(2) . ?
 C21 C26 1.386(3) . ?
 C1 C6 1.398(2) . ?
 C1 C2 1.401(3) . ?
 C22 H22 0.9300 . ?
 C22 C23 1.380(3) . ?
 C14 H14A 0.9700 . ?
 C14 H14B 0.9700 . ?
 C14 C13 1.513(3) . ?
 C6 H6 0.9300 . ?
 C6 C5 1.387(3) . ?
 C2 H2 0.9300 . ?
 C2 C3 1.389(3) . ?
 C7 C12 1.392(2) . ?
 C7 C8 1.392(3) . ?
 C13 H13A 0.9700 . ?
 C13 H13B 0.9700 . ?
 C12 H12 0.9300 . ?
 C12 C11 1.389(3) . ?
 C26 H26 0.9300 . ?
 C26 C25 1.386(3) . ?
 C20 H20 0.9300 . ?
 C20 C19 1.394(3) . ?
 C16 H16 0.9300 . ?
 C16 C17 1.387(3) . ?
 C11 H11 0.9300 . ?
 C11 C10 1.380(3) . ?
 C5 H5 0.9300 . ?
 C5 C4 1.386(3) . ?
 C10 H10 0.9300 . ?
 C10 C9 1.377(3) . ?
 C4 H4 0.9300 . ?
 C4 C3 1.382(3) . ?
 C3 H3 0.9300 . ?
 C8 H8 0.9300 . ?
 C8 C9 1.389(3) . ?
 C23 H23 0.9300 . ?
 C23 C24 1.380(4) . ?
 C24 H24 0.9300 . ?
 C24 C25 1.392(3) . ?
 C18 H18 0.9300 . ?
 C18 C17 1.373(3) . ?
 C18 C19 1.387(3) . ?
 C25 H25 0.9300 . ?
 C9 H9 0.9300 . ?
 C17 H17 0.9300 . ?
 C19 H19 0.9300 . ?

loop_
  _geom_angle_atom_site_label_1
  _geom_angle_atom_site_label_2
  _geom_angle_atom_site_label_3
  _geom_angle
  _geom_angle_site_symmetry_1
  _geom_angle_site_symmetry_3
  _geom_angle_publ_flag
 P2 Ni1 Cl2 89.03(2) . . ?
 P2 Ni1 P1 87.191(19) . . ?
 P2 Ni1 Cl1 170.586(19) . . ?
 Cl2 Ni1 Cl1 94.98(2) . . ?
 P1 Ni1 Cl2 175.12(2) . . ?
 P1 Ni1 Cl1 89.22(2) . . ?
 C15 P2 Ni1 115.75(7) . . ?
 C15 P2 C14 105.82(8) . . ?
 C21 P2 Ni1 114.53(6) . . ?
 C21 P2 C15 107.37(9) . . ?
 C21 P2 C14 105.26(8) . . ?
 C14 P2 Ni1 107.26(7) . . ?
 C1 P1 Ni1 118.90(6) . . ?
 C1 P1 C7 109.95(10) . . ?
 C1 P1 C13 104.06(8) . . ?
 C7 P1 Ni1 110.90(6) . . ?
 C7 P1 C13 102.07(8) . . ?
 C13 P1 Ni1 109.41(7) . . ?
 C20 C15 P2 120.19(14) . . ?
 C16 C15 P2 120.58(12) . . ?
 C16 C15 C20 119.23(16) . . ?
 C22 C21 P2 119.00(16) . . ?
 C26 C21 P2 121.89(13) . . ?
 C26 C21 C22 119.08(19) . . ?
 C6 C1 P1 119.38(15) . . ?
 C6 C1 C2 118.84(18) . . ?
 C2 C1 P1 121.57(14) . . ?
 C21 C22 H22 119.8 . . ?
 C23 C22 C21 120.3(2) . . ?
 C23 C22 H22 119.8 . . ?
 P2 C14 H14A 110.3 . . ?
 P2 C14 H14B 110.3 . . ?
 H14A C14 H14B 108.5 . . ?
 C13 C14 P2 107.29(12) . . ?
 C13 C14 H14A 110.3 . . ?
 C13 C14 H14B 110.3 . . ?
 C1 C6 H6 119.8 . . ?
 C5 C6 C1 120.30(18) . . ?
 C5 C6 H6 119.8 . . ?
 C1 C2 H2 120.0 . . ?
 C3 C2 C1 120.05(17) . . ?
 C3 C2 H2 120.0 . . ?
 C12 C7 P1 119.38(14) . . ?
 C8 C7 P1 121.27(13) . . ?
 C8 C7 C12 119.07(16) . . ?
 P1 C13 H13A 110.5 . . ?
 P1 C13 H13B 110.5 . . ?
 C14 C13 P1 106.19(11) . . ?
 C14 C13 H13A 110.5 . . ?
 C14 C13 H13B 110.5 . . ?
 H13A C13 H13B 108.7 . . ?
 C7 C12 H12 119.8 . . ?
 C11 C12 C7 120.43(19) . . ?
 C11 C12 H12 119.8 . . ?
 C21 C26 H26 119.7 . . ?
 C25 C26 C21 120.55(17) . . ?
 C25 C26 H26 119.7 . . ?
 C15 C20 H20 119.9 . . ?
 C15 C20 C19 120.11(19) . . ?
 C19 C20 H20 119.9 . . ?
 C15 C16 H16 119.8 . . ?
 C17 C16 C15 120.38(17) . . ?
 C17 C16 H16 119.8 . . ?
 C12 C11 H11 120.1 . . ?
 C10 C11 C12 119.75(18) . . ?
 C10 C11 H11 120.1 . . ?
 C6 C5 H5 119.7 . . ?
 C4 C5 C6 120.53(17) . . ?
 C4 C5 H5 119.7 . . ?
 C11 C10 H10 119.8 . . ?
 C9 C10 C11 120.46(18) . . ?
 C9 C10 H10 119.8 . . ?
 C5 C4 H4 120.2 . . ?
 C3 C4 C5 119.5(2) . . ?
 C3 C4 H4 120.2 . . ?
 C2 C3 H3 119.6 . . ?
 C4 C3 C2 120.74(19) . . ?
 C4 C3 H3 119.6 . . ?
 C7 C8 H8 119.9 . . ?
 C9 C8 C7 120.25(18) . . ?
 C9 C8 H8 119.9 . . ?
 C22 C23 H23 119.9 . . ?
 C24 C23 C22 120.17(18) . . ?
 C24 C23 H23 119.9 . . ?
 C23 C24 H24 120.0 . . ?
 C23 C24 C25 120.1(2) . . ?
 C25 C24 H24 120.0 . . ?
 C17 C18 H18 119.8 . . ?
 C17 C18 C19 120.40(18) . . ?
 C19 C18 H18 119.8 . . ?
 C26 C25 C24 119.8(2) . . ?
 C26 C25 H25 120.1 . . ?
 C24 C25 H25 120.1 . . ?
 C10 C9 C8 120.01(19) . . ?
 C10 C9 H9 120.0 . . ?
 C8 C9 H9 120.0 . . ?
 C16 C17 H17 119.9 . . ?
 C18 C17 C16 120.16(19) . . ?
 C18 C17 H17 119.9 . . ?
 C20 C19 H19 120.2 . . ?
 C18 C19 C20 119.68(18) . . ?
 C18 C19 H19 120.2 . . ?

loop_
  _geom_torsion_atom_site_label_1
  _geom_torsion_atom_site_label_2
  _geom_torsion_atom_site_label_3
  _geom_torsion_atom_site_label_4
  _geom_torsion
  _geom_torsion_site_symmetry_1
  _geom_torsion_site_symmetry_2
  _geom_torsion_site_symmetry_3
  _geom_torsion_site_symmetry_4
  _geom_torsion_publ_flag
 Ni1 P2 C15 C20 -31.2(2) . . . . ?
 Ni1 P2 C15 C16 149.32(17) . . . . ?
 Ni1 P2 C21 C22 -61.19(14) . . . . ?
 Ni1 P2 C21 C26 117.09(14) . . . . ?
 Ni1 P2 C14 C13 -45.21(12) . . . . ?
 Ni1 P1 C1 C6 -154.40(13) . . . . ?
 Ni1 P1 C1 C2 20.35(19) . . . . ?
 Ni1 P1 C7 C12 7.35(19) . . . . ?
 Ni1 P1 C7 C8 -178.72(17) . . . . ?
 Ni1 P1 C13 C14 -35.94(12) . . . . ?
 P2 C15 C20 C19 -178.12(19) . . . . ?
 P2 C15 C16 C17 178.6(2) . . . . ?
 P2 C21 C22 C23 179.46(15) . . . . ?
 P2 C21 C26 C25 -178.63(15) . . . . ?
 P2 C14 C13 P1 49.84(13) . . . . ?
 P1 C1 C6 C5 176.64(15) . . . . ?
 P1 C1 C2 C3 -175.86(16) . . . . ?
 P1 C7 C12 C11 174.82(18) . . . . ?
 P1 C7 C8 C9 -175.21(19) . . . . ?
 C15 P2 C21 C22 168.78(14) . . . . ?
 C15 P2 C21 C26 -12.94(16) . . . . ?
 C15 P2 C14 C13 78.90(14) . . . . ?
 C15 C20 C19 C18 -0.5(4) . . . . ?
 C15 C16 C17 C18 -0.5(4) . . . . ?
 C21 P2 C15 C20 98.18(19) . . . . ?
 C21 P2 C15 C16 -81.34(19) . . . . ?
 C21 P2 C14 C13 -167.59(12) . . . . ?
 C21 C22 C23 C24 -1.0(3) . . . . ?
 C21 C26 C25 C24 -0.6(3) . . . . ?
 C1 P1 C7 C12 140.89(17) . . . . ?
 C1 P1 C7 C8 -45.2(2) . . . . ?
 C1 P1 C13 C14 -164.00(11) . . . . ?
 C1 C6 C5 C4 -0.7(3) . . . . ?
 C1 C2 C3 C4 -0.6(3) . . . . ?
 C22 C21 C26 C25 -0.3(3) . . . . ?
 C22 C23 C24 C25 0.0(3) . . . . ?
 C14 P2 C15 C20 -149.78(19) . . . . ?
 C14 P2 C15 C16 30.7(2) . . . . ?
 C14 P2 C21 C22 56.36(15) . . . . ?
 C14 P2 C21 C26 -125.36(15) . . . . ?
 C6 C1 C2 C3 -1.1(3) . . . . ?
 C6 C5 C4 C3 -0.9(3) . . . . ?
 C2 C1 C6 C5 1.7(3) . . . . ?
 C7 P1 C1 C6 76.26(17) . . . . ?
 C7 P1 C1 C2 -108.98(17) . . . . ?
 C7 P1 C13 C14 81.59(13) . . . . ?
 C7 C12 C11 C10 0.7(4) . . . . ?
 C7 C8 C9 C10 0.3(4) . . . . ?
 C13 P1 C1 C6 -32.42(17) . . . . ?
 C13 P1 C1 C2 142.33(16) . . . . ?
 C13 P1 C7 C12 -109.11(17) . . . . ?
 C13 P1 C7 C8 64.8(2) . . . . ?
 C12 C7 C8 C9 -1.3(3) . . . . ?
 C12 C11 C10 C9 -1.7(4) . . . . ?
 C26 C21 C22 C23 1.1(3) . . . . ?
 C20 C15 C16 C17 -0.9(4) . . . . ?
 C16 C15 C20 C19 1.4(4) . . . . ?
 C11 C10 C9 C8 1.2(4) . . . . ?
 C5 C4 C3 C2 1.6(3) . . . . ?
 C8 C7 C12 C11 0.7(3) . . . . ?
 C23 C24 C25 C26 0.7(3) . . . . ?
 C17 C18 C19 C20 -0.9(4) . . . . ?
 C19 C18 C17 C16 1.4(4) . . . . ?

loop_
  _diffrn_refln_index_h
  _diffrn_refln_index_k
  _diffrn_refln_index_l
  _diffrn_refln_intensity_net
  _diffrn_refln_intensity_u
 0 -3 4 182.37 12.15
 0 -1 12 27.03 2.5
 1 -7 4 44.3 3.58
 1 -7 8 2.75 0.88
 1 -1 17 18.5 2.17
 1 12 2 11.35 1.49
 2 -9 1 3.49 0.82
 2 -9 11 59.15 4.97
 2 -3 19 26.61 2.92
 3 -10 14 1.88 1.13
 3 6 -11 0.02 0.71
 4 7 -13 0.98 0.94
 4 11 -11 5.1 1.31
 5 7 -15 41.49 3.83
 6 -15 -3 0.18 0.84
 6 6 -17 14.7 2.08
 0 -3 9 826.33 53.83
 0 0 13 -0.01 0.76
 1 -7 9 575.9 38.03
 1 -6 12 38.74 3.56
 1 0 -5 -0.13 0.51
 2 10 -6 53.49 4.43
 2 11 -5 25.15 2.65
 2 15 3 -0.51 0.84
 3 -7 -7 119.71 7.97
 3 -3 -10 48.9 3.51
 3 10 -9 12.51 1.94
 3 14 -5 9.08 1.67
 4 15 -7 9.49 1.91
 5 -15 4 51.4 4.6
 5 -4 -14 3.89 0.67
 6 9 -16 33.51 3.49
 0 8 3 223.04 14.83
 1 -4 15 10.36 1.73
 1 -3 16 3.08 1.25
 1 2 18 37.24 3.33
 1 3 18 42.62 3.62
 1 11 0 111.44 8.02
 2 -8 14 0.69 1.13
 3 -12 6 64.74 5.38
 3 -11 12 0.73 1.12
 3 16 -1 31.82 3.22
 4 -13 11 15.24 2.3
 4 9 -12 2.83 1.23
 4 12 -10 2.46 1.21
 5 -15 3 2.66 1.39
 5 -14 -2 2.41 1.1
 5 -11 -8 3.47 0.73
 5 11 -13 26.07 2.92
 6 0 -17 -0.19 0.99
 7 -5 -17 1.32 0.64
 1 -7 3 5.63 1.12
 1 -5 14 89.41 6.87
 1 1 18 9.49 1.61
 1 4 18 13.11 1.64
 1 5 -5 381.72 25.24
 2 -10 6 126.92 9.23
 2 -10 7 461.84 30.83
 2 -9 12 10.92 1.85
 2 -6 17 211.96 14.98
 2 -5 18 17.43 2.3
 2 -1 -8 321.43 21.06
 2 6 -8 19.91 2.22
 2 13 -2 175.98 12.41
 2 14 0 27.52 2.81
 2 15 4 38.59 3.49
 2 15 8 93.13 6.9
 3 -12 5 0.12 1.23
 3 -12 7 141.59 10.33
 3 5 -11 31.36 2.92
 3 8 -10 78.59 6.13
 3 15 -3 4.14 1.38
 4 -13 0 25.83 2.68
 4 -1 -13 83.65 6.05
 4 6 -13 26.2 2.82
 4 13 -9 0.77 1.2
 4 14 -8 20.04 2.59
 5 -15 2 3.44 1.42
 5 -1 -15 12.58 1.6
 5 6 -15 1.01 1.01
 5 9 -14 8.62 1.78
 6 5 -17 30.89 3.2
 0 2 14 45 3.59
 0 5 0 -0.25 0.71
 0 8 10 15.09 1.12
 1 -7 10 57.55 4.75
 1 -2 17 8.41 1.61
 1 7 -4 49.84 4
 1 12 3 25.14 2.49
 1 12 10 3.01 0.76
 2 -10 5 146.14 10.43
 2 -7 16 55.26 4.85
 2 8 -7 12.91 1.86
 2 15 5 0.22 0.96
 3 -12 4 3.17 1.45
 3 -12 8 114.05 8.64
 3 -10 15 19.15 2.54
 3 11 -8 0.33 1.23
 3 12 -7 -0.02 0.9
 4 -12 -3 144.93 10.17
 4 -11 -5 15.33 1.68
 6 4 -17 9.18 1.78
 0 -2 12 734.19 48.04
 0 3 14 7.19 1.13
 2 -10 4 0.36 0.97
 2 -10 9 67.74 5.63
 2 -8 -2 46.92 3.6
 2 -4 19 99.95 7.8
 2 15 6 29.56 2.89
 2 15 7 0.68 1.05
 3 -12 3 2.62 1.25
 3 -12 9 137.29 10.16
 3 -11 13 14.39 2.22
 3 -10 -3 618.74 40.46
 3 -8 -6 65.18 4.54
 3 4 -11 20.82 2.22
 5 12 -12 -0.73 1.3
 6 -14 -6 4.88 1.18
 6 2 -17 0.26 1.07
 6 3 -17 1.14 1.18
 6 8 -16 -0.26 1.42
 7 -2 -18 1.26 0.85
 0 -3 3 35.8 2.78
 0 -1 13 46.6 3.84
 0 1 14 42.27 3.38
 1 -7 11 115.74 8.61
 1 0 18 15.34 2.01
 1 4 -5 130.17 8.99
 1 10 -1 304.44 20.43
 2 -9 0 0.28 0.89
 3 1 -11 8.69 1.27
 3 16 0 -0 1.09
 4 -14 5 7.55 1.67
 4 -14 6 8.5 1.75
 4 -14 7 9.56 1.94
 4 5 -13 10.12 1.78
 4 10 -11 27.15 3
 5 -15 1 -0.32 1.19
 5 13 -11 15.37 2.46
 0 -4 6 2.22 0.99
 0 -4 7 29.98 2.69
 0 -4 8 460.78 30.42
 0 4 14 10.83 1.29
 0 7 2 164.78 11.07
 1 -6 0 36.75 2.94
 1 5 18 84.03 6.22
 1 8 -3 328.4 21.93
 1 12 4 7.37 1.34
 2 -10 3 6.32 1.36
 2 -10 10 127.13 9.5
 2 -9 13 1.18 1.5
 2 5 -8 156.62 10.92
 2 12 -3 156.69 11.21
 2 14 1 33.92 3.31
 3 -12 10 18.63 2.52
 3 2 -11 9.29 1.44
 3 3 -11 70.93 5.44
 3 14 -4 122.86 9.28
 4 -14 8 0.1 1.21
 4 8 -12 28.04 3.01
 4 15 -6 23.92 2.91
 5 -13 -5 0.22 0.91
 5 0 -15 0.11 0.97
 5 14 -10 78.64 6.63
 6 10 -15 10.51 2.02
 7 6 -18 4.74 1.83
 0 8 4 109.84 7.53
 1 -7 2 82.85 6.03
 1 -5 15 14.08 2.08
 1 -2 -4 2.32 0.31
 1 -1 18 9.86 1.84
 1 1 -5 388.6 25.39
 1 11 1 97.82 7.18
 2 9 -6 111.26 8.21
 3 -12 2 23.36 2.58
 3 7 -10 147.98 10.64
 3 9 -9 43.34 3.97
 3 15 -2 21.39 2.83
 4 -14 9 53.25 5.08
 4 -13 -1 1.36 1.11
 4 0 -13 0.05 0.95
 5 8 -14 34.02 3.61
 5 10 -13 0.46 1.37
 6 -13 -8 21.07 2.18
 6 -3 -16 64.48 4.95
 0 -4 5 28.05 2.53
 0 -4 9 216.26 14.77
 0 0 14 32.11 2.94
 1 -3 17 14.45 2.15
 1 3 -5 177.28 11.97
 1 12 9 3.26 0.96
 2 -10 11 10.97 2.21
 2 -6 18 7.59 1.93
 2 -3 -7 52.14 3.53
 2 10 -5 447.09 29.89
 2 13 -1 155.73 11.24
 3 -12 11 20.05 2.79
 3 -11 14 17.49 2.92
 4 4 -13 9.6 1.82
 4 11 -10 9.32 1.96
 5 -15 0 75.94 6.36
 5 -14 -3 2.3 1.22
 5 1 -15 13.69 1.98
 5 3 -15 5.49 1.6
 6 7 -16 76.19 6.48
 0 6 13 69.66 4.82
 1 -8 6 24.27 2.6
 1 -8 7 51.25 4.44
 1 -8 8 52.61 4.53
 1 -7 12 0.4 1.37
 1 -6 14 25.74 2.91
 1 2 -5 114.91 7.89
 1 6 -4 39.4 3.35
 1 12 5 250.54 17
 2 -10 2 4.76 1.45
 2 -9 14 11.43 2.19
 2 -7 17 5.87 1.98
 2 -5 19 5.36 1.9
 2 7 -7 105.39 7.82
 3 16 1 53.16 4.91
 4 -9 -8 47.83 3.47
 4 -8 -9 68.24 4.6
 4 1 -13 76.96 5.89
 4 3 -13 37.6 3.54
 5 2 -15 1.19 1.18
 7 -1 -18 26.56 2.91
 7 5 -18 0.68 1.37
 0 -4 10 1042.13 68.05
 0 -3 12 29.27 2.99
 0 -2 13 4.71 1.4
 0 4 0 1271.84 82.23
 1 -8 5 231.49 15.92
 1 -8 9 52.29 4.62
 2 -8 16 11.19 2.2
 2 0 -8 29.96 2.5
 2 4 -8 56.98 4.55
 2 14 2 3.14 1.33
 3 -12 12 1.19 1.68
 3 -9 -5 196.2 13.2
 3 10 -8 0.57 1.52
 4 -14 2 51.86 4.79
 4 12 -9 36.17 3.89
 4 13 -8 23.76 3.02
 5 -12 -7 41.54 3.51
 5 11 -12 4.4 1.7
 6 11 -14 10.45 2.25
 0 -1 14 35.09 3.35
 1 -2 18 43.99 4.27
 1 12 6 11.98 1.7
 1 12 7 39.1 3.35
 1 12 8 54.27 4.28
 2 -10 12 1.04 1.51
 3 6 -10 134.81 9.87
 3 11 -7 24.04 2.97
 3 12 -6 72.87 6.11
 4 7 -12 146.56 10.87
 4 9 -11 83.33 6.84
 5 7 -14 1.19 1.43
 6 9 -15 6.98 2.04
 7 4 -18 8.52 1.96
 0 -4 4 173.72 11.87
 0 8 5 -0.18 0.68
 1 -8 4 355.52 23.91
 1 -8 10 93.18 7.36
 1 -7 13 0.76 1.45
 1 -5 16 14.65 2.44
 1 1 19 0.95 1.43
 1 2 19 47.49 4.35
 1 10 0 4.66 1.39
 1 11 2 13.63 1.99
 2 3 -8 4.06 1.15
 3 14 -3 10.82 2.23
 3 15 -1 1 1.5
 3 16 2 1.29 1.39
 4 -12 -4 1.51 1.13
 4 15 -5 1.39 1.73
 5 9 -13 11.26 2.17
 6 -7 -14 1.62 0.4
 7 0 -18 9.83 1.83
 0 1 15 5.23 1.4
 0 2 15 2.19 1.18
 0 5 14 0.3 0.75
 1 -6 15 0.4 1.62
 1 -4 17 11.04 2.15
 1 0 19 -0.16 1.26
 1 3 19 93.99 7.28
 2 -11 7 100.68 7.95
 2 -9 -1 526.96 34.76
 2 -9 15 39.37 4.17
 2 1 -8 317.79 21.11
 2 2 -8 408.19 27.02
 2 13 0 10.32 1.78
 2 14 3 9.66 1.91
 3 -13 6 179.45 13.13
 3 -13 7 6.57 1.83
 3 -12 13 36.69 4.16
 3 -11 -2 3.07 1.24
 3 8 -9 102.83 7.94
 4 -14 1 48.84 4.56
 4 -13 -2 1.82 1.39
 4 -10 -7 86.54 6.15
 4 -3 -12 -0.05 0.67
 5 -15 -1 3.14 1.62
 5 -3 -14 72.83 5.45
 5 12 -11 42.96 4.52
 5 13 -10 20.9 3.07
 5 14 -9 11.94 2.36
 6 12 -13 19.93 3.02
 7 1 -18 25.89 3.08
 7 2 -18 0.74 1.34
 7 3 -18 5.95 1.79
 0 3 15 3.3 1.16
 0 7 3 25.97 2.26
 1 -8 11 0.16 1.37
 1 7 -3 1269.79 82.59
 2 -11 6 15.65 2.4
 2 -11 8 63.08 5.58
 2 -10 1 0.68 1.25
 2 -10 13 4.22 1.78
 2 -7 18 0.76 1.56
 2 8 -6 25.2 2.78
 3 -13 5 1.2 1.44
 3 -13 8 2.19 1.76
 3 -13 9 46.72 4.79
 6 -5 -15 0.03 0.66
 6 -2 -16 46.05 3.97
 7 -4 -17 71.9 5.6
 0 -5 7 99.14 7.38
 0 -5 8 62.75 5.12
 0 -3 2 20.84 2
 0 -3 13 42.9 3.97
 0 -2 14 49.39 4.38
 0 0 15 0.1 1.14
 1 -3 18 37.54 3.97
 1 5 -4 164.8 11.43
 1 11 12 6.1 0.7
 2 -11 5 104.83 8.19
 2 -11 9 299.78 20.95
 2 -8 17 228.99 16.64
 2 -7 -4 119.98 8.19
 2 6 -7 82.56 6.41
 3 -13 4 156.74 11.67
 3 5 -10 63.72 5.32
 3 16 3 7.45 1.86
 4 6 -12 14.25 2.22
 4 10 -10 35.14 3.75
 5 6 -14 49.63 4.63
 6 5 -16 49.14 4.68
 7 7 -17 0.26 1.61
 0 -5 6 0.06 1.2
 0 -5 9 369.24 24.9
 0 -4 12 174.05 12.46
 0 -2 1 335.89 21.94
 0 3 0 -0.28 0.8
 0 8 6 48.15 3.6
 1 -8 3 24.41 2.6
 1 -1 19 0.97 1.43
 1 8 -2 144.13 10.27
 2 -11 4 8.72 2.05
 2 -11 10 2.31 1.71
 2 9 -5 4.64 1.62
 2 14 4 4.32 1.59
 3 -13 10 6.86 2.09
 3 -12 0 34.58 3.48
 3 13 -4 30.32 3.43
 5 -14 -4 6.67 1.75
 6 -14 -7 9.93 1.75
 6 8 -15 4.88 2.04
 6 10 -14 2.8 1.7
 0 -1 15 6.99 1.73
 0 5 1 312.61 20.62
 1 -8 12 7.46 2.09
 1 11 3 30.61 3.06
 2 -10 14 0.27 1.78
 2 -6 -5 543.05 35.27
 2 10 -4 332.18 22.71
 3 -13 11 20.36 3.32
 3 -10 -4 164.08 11.41
 3 9 -8 -0.29 1.75
 3 15 0 13.95 2.46
 4 -15 6 16.76 2.85
 4 -14 0 52.71 4.96
 4 8 -11 59.82 5.4
 4 11 -9 16.62 2.67
 4 13 -7 0.74 1.57
 5 10 -12 31.48 3.68
 0 -5 10 34.47 3.59
 0 -4 3 0.95 1.13
 0 4 15 13.34 1.75
 0 8 9 171.72 11.36
 1 -6 16 64.1 5.9
 1 -5 -2 16.42 1.62
 1 -5 17 14.84 2.58
 1 -2 19 37.84 4.23
 2 -11 11 12.06 2.44
 2 -8 -3 569.41 37.37
 2 13 1 6.61 1.93
 2 14 5 0.81 1.31
 3 14 -2 114.84 9.12
 4 12 -8 66.56 6.06
 4 15 -4 27.68 3.77
 5 -15 -2 17.9 2.84
 5 -13 -6 15.26 2.1
 5 5 -14 36.89 4.06
 5 8 -13 6.52 2.12
 6 -1 -16 -0.58 1.36
 6 4 -16 19.53 2.88
 0 -5 5 37.61 3.54
 0 -3 14 7.96 2.15
 1 -9 7 884.12 58.46
 1 -9 8 93.63 7.68
 1 -9 9 476.75 32.48
 1 -8 13 0.14 2
 1 -6 -1 8.43 1.49
 1 -4 18 18.96 2.98
 1 10 1 9.63 1.8
 2 -11 3 5.64 2.1
 2 12 -1 10.7 2.25
 3 4 -10 11.78 2.02
 3 7 -9 10.88 2.3
 3 10 -7 19.83 2.87
 3 11 -6 48.96 5.01
 4 -15 4 84.7 7.47
 4 -11 -6 151.2 10.65
 4 5 -12 101.12 8.07
 6 11 -13 -0.46 1.89
 7 6 -17 -0.45 1.82
 0 -5 11 23.24 3
 0 -4 13 -0.13 1.6
 0 -2 15 1.55 1.63
 0 8 7 -0 0.59
 1 -9 6 90.65 7.43
 1 -7 15 12.62 2.79
 2 -11 12 74.88 7.07
 2 5 -7 14.45 2.26
 2 14 6 268.27 18.87
 2 14 9 7.42 1.91
 5 -2 -14 13.9 2.13
 5 11 -11 164.42 12.89
 6 0 -16 17.58 2.66
 6 3 -16 65.57 6.08
 6 7 -15 1.86 1.95
 7 -8 -15 12.5 1.72
 0 1 16 36.93 3.89
 0 2 16 27.79 3.16
 0 8 8 137.23 9.28
 1 -9 5 25.91 3.38
 1 -8 2 28.47 3.09
 1 4 -4 19.12 2.32
 1 11 4 0.91 1.25
 2 -10 0 57.96 5.07
 2 -10 15 2.39 2.36
 2 7 -6 374.01 25.53
 2 14 7 5 1.86
 2 14 8 118.62 9.19
 3 15 1 17.46 3.2
 4 -15 3 4.65 2.44
 4 -13 -3 100.16 8.1
 4 -5 -11 27.38 2.2
 5 12 -10 41.88 5.05
 5 13 -9 21.62 3.94
 5 14 -8 172.37 13.67
 6 1 -16 -0.59 1.63
 6 2 -16 49.6 5.08
 6 9 -14 -0.6 2.42
 0 0 16 42.17 4.34
 1 -9 11 12.4 2.87
 1 -3 19 98.79 8.69
 1 0 20 9.53 2.65
 1 1 20 230.87 17.03
 1 2 20 0.94 1.64
 1 6 -3 77.25 6.13
 2 -11 13 -0.21 2.23
 3 -12 -1 202.19 14.67
 3 -1 -10 13.73 1.74
 3 3 -10 57.67 5.06
 4 -2 -12 25.42 2.54
 4 4 -12 28.62 3.45
 4 9 -10 2.31 2.34
 4 14 -5 4.85 2.42
 5 -7 -12 35.64 2.55
 5 -5 -13 2.04 0.75
 6 12 -12 0.55 2.57
 7 -6 -16 26.28 2.63
 7 -3 -17 12.76 2.09
 0 -5 4 2.29 1.2
 0 7 4 0.39 0.62
 1 -8 14 23.4 3.44
 1 -7 0 118.85 8.74
 1 -6 17 53.61 5.67
 1 -5 18 87.32 8.68
 1 9 0 115.03 9
 2 -11 2 88.71 7.62
 2 -9 -2 0.84 0.85
 2 11 -2 106.21 8.56
 2 13 2 -0.37 1.49
 3 -11 -3 77.17 6.93
 3 13 -3 17.17 2.83
 4 -15 2 31.15 4.01
 4 -14 -1 209.17 15.57
 4 7 -11 7.03 2.24
 5 7 -13 2.83 1.68
 5 9 -12 59.39 5.93
 6 13 -11 45.19 5.31
 7 5 -17 0.27 1.99
 7 8 -16 16.22 3.35
 0 -6 8 177.24 14.44
 0 -1 16 28.18 5.23
 -7 11 10 108.46 12.54
 -3 -1 11 5.52 5.92
 -1 -6 6 316.02 24.41
 0 -12 -4 2.71 1.73
 -7 0 18 13.24 4.85
 -6 -2 17 5.76 3.66
 -5 -9 15 11.86 3.8
 -4 12 -7 0.21 2.17
 -4 12 -6 18.39 3.23
 -4 2 12 33.56 4.63
 -3 8 -16 23.52 5.65
 -2 0 8 46.4 4.93
 -2 -6 9 13.05 3.03
 -2 -4 9 3.54 2.57
 -1 6 -8 19.33 3.17
 -1 -4 6 36.59 4.08
 0 -5 -16 -1.33 2.72
 0 -4 -16 6.8 3.96
 0 0 -14 28.87 4.82
 0 2 -11 534.01 38.51
 0 -12 -10 48.87 5.57
 0 -5 2 2.9 1.22
 -8 8 15 -0.75 3.48
 -7 6 15 0.06 3.4
 -6 5 14 7.92 3.57
 -6 -7 17 6.45 4.19
 -6 -3 17 -1.88 4.11
 -5 9 8 6.19 2.51
 -5 -1 15 10.37 4.2
 -4 11 -13 9.28 3.92
 -4 12 -5 1.12 1.93
 -4 6 9 285.69 20.64
 -3 9 -14 10.79 4.15
 -2 7 -14 31.08 5.61
 -2 8 -11 2.28 3.27
 -2 3 6 212.72 15.17
 -2 -5 9 25.26 4.07
 -1 -1 -19 1.97 3.96
 -1 2 -17 6.93 4.12
 -1 3 -16 3.71 3.96
 -1 6 -9 7.55 2.84
 -1 6 -5 9.72 2.13
 -1 -5 6 72.83 6.48
 0 -3 -16 3.84 4.06
 0 -1 -15 3.74 3.48
 0 1 -13 59.85 6.9
 -8 10 13 20.73 4.69
 -8 9 14 74.48 8.13
 -6 1 16 1.19 3.13
 -6 -6 17 16.47 4.68
 -6 -5 17 27.14 5.51
 -6 -4 17 13.73 4.58
 -5 5 12 92.31 8.79
 -5 -8 15 4.98 4.1
 -4 12 -8 -0.61 2.76
 -4 -13 11 14.09 4.22
 -4 -1 13 82.08 8.34
 -3 10 -11 26.52 4.8
 -2 6 -16 3.43 3.44
 -1 1 -18 5.69 3.84
 -1 -14 0 158.54 11.15
 -1 1 4 195.83 13.7
 0 -7 -16 48.18 6.45
 0 -9 -15 37.9 5.62
 0 -10 -14 5.89 3.73
 0 3 -8 237.46 17.44
 0 3 -7 17.24 3.22
 -7 -1 18 25.32 5.66
 -6 10 9 209.78 15.75
 -5 -11 14 8.04 3.81
 -5 -2 15 2.66 3.83
 -4 12 -9 86.05 8.39
 -4 12 -4 72.6 6.49
 -4 -11 12 -0.56 3.24
 -3 1 10 17.48 3.7
 -3 -2 11 10.48 3.19
 -2 -11 7 29.74 4.18
 -1 4 -15 14.2 4.13
 -1 5 -13 7.1 3.82
 -1 6 -10 217.72 16.65
 0 -2 -16 24.38 4.68
 0 -11 -13 2.01 3.22
 0 2 -12 762.75 52.04
 0 -12 -11 6.61 2.87
 0 3 -6 3.36 2.35
 -8 5 17 1.08 3.58
 -7 10 11 24.54 4.39
 -7 7 14 9.85 3.6
 -7 2 17 47.28 6.46
 -6 3 15 3.97 3.71
 -5 -7 15 48.59 6.79
 -4 9 5 31.66 3.18
 -4 -8 13 311.74 23.57
 -3 10 -2 1.64 1.43
 -3 -17 4 8.13 2.56
 -3 -7 11 24.38 4.64
 -2 8 -12 47.94 6.14
 -1 0 -19 0.1 3.41
 0 -8 -16 8.04 3.65
 0 3 -9 894.22 59.89
 1 -5 -8 1.66 2.11
 -7 4 16 22.65 4.92
 -6 6 13 1.94 3.23
 -5 6 11 181.84 14.25
 -5 1 14 241.28 18.82
 -5 -3 15 4.75 3.57
 -4 -14 10 6.09 3.55
 -4 -2 13 0.92 2.83
 -3 9 -15 64.08 7.93
 -3 10 -12 15.86 4.24
 -3 6 6 23.29 2.92
 -3 -12 9 2.16 2.98
 -1 6 -4 65.61 5.63
 -1 -1 5 408.57 27.61
 0 -5 -17 0.6 3.62
 0 0 -15 -1.19 3.55
 0 1 -14 32.44 5.12
 0 3 -10 30.52 4.56
 1 -5 -9 16.6 3.12
 1 -4 -8 274.79 19.46
 1 -5 -7 64.97 5.76
 1 -4 -7 21.54 3.12
 -7 9 12 25.07 4.36
 -7 8 13 39.96 5.75
 -7 -2 18 0.11 3.72
 -6 0 16 19.43 4.69
 -5 13 -1 58.21 4.78
 -5 8 9 395.3 27.5
 -5 3 13 4.95 3.06
 -5 -6 15 0.17 3.09
 -5 -5 15 41.61 6.31
 -5 -4 15 2.63 3.3
 -4 12 -10 1.38 3.03
 -4 1 12 12.24 3.27
 -4 -7 13 2.34 2.89
 -3 5 7 303.81 21.11
 -3 -10 10 8.44 3.31
 -3 -6 11 -0.6 2.97
 -3 -3 11 74.69 7.59
 -2 7 -15 12.88 3.99
 -2 8 -2 0.09 1.37
 -2 -1 8 324.04 22.87
 -1 2 -18 43.71 6.99
 -1 3 -17 15.35 4.74
 -1 6 -11 9.1 3.14
 0 -4 -17 3.05 3.63
 0 -1 -16 33.46 5.46
 0 3 -5 299.39 20.63
 1 -6 -9 190.62 14.2
 1 -4 -9 68.29 6.42
 1 -6 -8 72.2 6.37
 1 -6 -7 2.76 2.01
 -7 -3 18 3.79 3.94
 -6 9 10 48.93 5.63
 -6 7 12 12.42 3.53
 -6 -9 16 26.37 5.9
 -5 7 10 31.81 4.4
 -5 -10 14 3.45 4.06
 -4 -15 9 6.23 3.56
 -4 -3 13 40.52 5.62
 -3 -5 11 31.46 4.67
 -3 -4 11 24.02 4.2
 -2 6 -17 229.65 18.89
 -2 -15 3 1.3 1.83
 -1 5 -14 89.36 8.99
 0 -7 -17 57.96 7.45
 0 -3 -17 9.38 4.05
 0 -10 -15 8.17 4.13
 0 2 -13 7.26 3.7
 0 -12 -12 76.11 7.73
 1 -5 -10 28.9 4.15
 1 -4 -10 356.85 25.18
 1 -3 -9 0.12 2.37
 1 -3 -8 109.28 8.79
 1 -5 -6 82.18 6.65
 1 -4 -6 40.02 4.1
 -8 6 16 21.52 5.07
 -7 12 8 18.59 3.38
 -7 -4 18 7.17 4.17
 -6 8 11 6.85 3.03
 -4 12 -11 85.19 8.9
 -4 -10 12 24.38 5.1
 -4 -6 13 20.01 4.67
 -4 -5 13 18.02 4.42
 -4 -4 13 11.12 3.63
 -2 8 -13 10.14 3.71
 -2 -12 6 7.72 2.83
 -2 -8 8 11.93 3.18
 -1 1 -19 4.67 4.54
 -1 4 -16 44.39 6.29
 -1 3 2 720.65 46.9
 -1 2 3 92.58 6.7
 -1 -10 4 15.31 2.63
 -1 -8 5 11.15 2.58
 0 -2 -17 4.2 3.59
 0 -9 -16 46.81 6.63
 0 -11 -14 1.69 3.39
 0 3 -11 11.15 3.22
 1 -6 -10 16.09 3.57
 1 -3 -7 6.51 2.5
 -8 12 10 -0.78 2.8
 -6 -1 16 0.28 3.26
 -5 -12 13 0.47 3.19
 -4 12 -3 22.36 3.09
 -4 -12 11 169.54 14.55
 -3 10 -13 18.79 4.26
 -3 -13 8 8.99 3.52
 -3 0 10 106.36 9.18
 -2 1 7 63.44 5.91
 -1 6 -12 33.77 5.35
 0 0 -16 31.36 5.41
 0 1 -15 4.57 3.54
 1 -5 -11 469.15 32.6
 1 -4 -11 152.41 12.25
 1 -3 -10 202.54 15.21
 1 -6 -6 306.85 20.97
 -7 5 15 36.68 5.69
 -6 4 14 82.7 8.64
 -6 -8 16 4.01 3.66
 -5 0 14 0.29 2.84
 -3 9 -16 17.61 5.08
 -3 -16 5 -1.59 2.48
 -3 2 9 13.52 3.17
 -2 7 -16 65.12 8.17
 -2 -14 4 294.28 21
 -1 -16 -8 -0.05 1.59
 0 -8 -17 10.66 4.47
 0 2 -14 42.65 5.81
 0 3 -12 34.21 5.11
 1 -6 -11 210.74 15.92
 1 -3 -6 31.92 3.63
 -8 4 17 -2.88 4.09
 -7 3 16 16.94 4.31
 -5 -9 14 4.57 3.25
 -4 12 -12 53.18 6.96
 -2 9 -8 7.38 3.09
 -2 9 -7 38.76 4.73
 -2 -13 5 0.05 2.12
 -2 -2 8 406.46 28.06
 -1 3 -18 43.85 6.86
 -1 5 -15 12.86 4.29
 0 -6 -18 19.33 5.14
 0 -4 -18 12.6 4.18
 0 -1 -17 1.46 3.54
 0 -12 -13 17.39 3.91
 0 -13 -9 -0.22 1.97
 0 -13 -8 26.53 3.35
 1 -3 -11 560.24 38.4
 1 -2 -9 36.84 4.56
 1 -2 -8 638.53 42.84
 -8 7 15 86.76 9.25
 -7 0 17 1.12 4.1
 -6 -7 16 77.45 8.79
 -6 -2 16 58.81 7.5
 -5 4 12 20.33 4.01
 -4 4 10 53.17 5.65
 -4 0 12 220 16.98
 -3 -15 6 4.97 2.77
 -3 -14 7 -0.27 2.93
 -2 6 -18 15.37 4.84
 -2 8 -14 0.39 3.57
 -2 9 -9 418.97 29.55
 -2 -10 7 11.52 2.95
 -2 -7 8 165.65 12.87
 -1 2 -19 41.24 6.67
 -1 4 -17 22.4 5.27
 -1 6 -13 -0.57 2.77
 -1 -2 5 118.88 9.07
 0 -3 -18 27.55 5.24
 0 -10 -16 8.17 4.17
 0 -13 -7 169.15 12.27
 1 -5 -12 37.36 4.78
 1 -4 -12 222.42 16.85
 1 -2 -10 722.67 48.69
 1 -5 -5 365.77 24.55
 -6 -3 16 67.09 7.89
 -4 10 3 2.66 0.7
 -3 10 -14 -1.76 3.51
 -3 8 3 1361.24 88.16
 -3 -11 9 1.55 2.92
 -2 9 -10 28.09 4.55
 -2 9 -6 35.8 4.31
 0 -7 -18 1.45 3.93
 0 -2 -18 14.46 4.24
 0 -9 -17 58.77 7.55
 0 1 -16 31.15 5.28
 0 -11 -15 91.86 9.57
 0 3 -13 45.76 5.87
 0 -13 -10 10.65 2.73
 0 3 -4 166.22 11.8
 1 -3 -12 79.21 7.69
 1 -7 -11 387.49 27.27
 1 -2 -11 33.9 4.79
 1 -4 -5 141.96 10.18
 -6 11 7 18.47 3.03
 -6 -6 16 22.42 5.32
 -6 -5 16 51.76 6.88
 -6 -4 16 29.78 5.39
 -5 10 6 63.27 5.51
 -5 -13 12 11.85 4.18
 -5 -8 14 35.62 6.07
 -5 -1 14 231.23 18.14
 -4 -13 10 13.34 4.16
 -4 2 11 63.45 6.66
 -3 11 -9 72.43 7.31
 -3 11 -8 2.37 2.91
 -3 11 -7 17.04 3.43
 -3 -1 10 14.17 3.12
 -2 -17 -1 63.36 5.1
 -2 -3 8 6.84 2.85
 -1 6 -3 20.7 2.63
 -1 -13 1 0.29 1.3
 -1 -11 3 451.54 30.4
 -1 -7 5 31.68 3.62
 0 0 -17 1.36 3.39
 0 2 -15 1.16 3.17
 0 4 -9 218.3 16.25
 1 -8 -9 104.03 8.65
 1 -8 -8 17.99 2.98
 -8 11 11 5.01 3.32
 -8 8 14 2.57 3.79
 -7 13 6 4.3 1.97
 -7 6 14 8.1 3.57
 -7 -1 17 1.39 3.92
 -6 5 13 49.04 6.13
 -6 1 15 6.63 3.58
 -5 -11 13 23.92 5.15
 -3 -8 10 87.76 8.33
 -2 7 -17 1.96 3.49
 -2 8 -15 39.34 6.2
 -2 9 -11 59.18 6.71
 -2 -16 1 68.44 5.87
 -2 -6 8 20.47 3.63
 -1 5 -16 11.73 3.92
 -1 6 -14 28.93 4.69
 -1 7 -9 589.29 40.27
 -1 7 -8 2.13 2.45
 -1 -16 -6 46.81 4.05
 0 -12 -14 1.61 2.84
 0 -13 -11 7.8 3.01
 0 4 -10 998.81 66.63
 0 4 -8 417.36 28.81
 1 -5 -13 429.64 30.43
 1 -4 -13 16.25 3.79
 1 -7 -12 3.28 2.83
 1 -8 -10 0.35 2.39
 1 -1 -9 42.85 4.78
 1 -2 -6 35.18 3.77
 1 -6 -5 0.18 1.59
 -8 5 16 -0.57 3.45
 -6 -10 15 14.9 4.69
 -5 14 -8 16.2 3.77
 -5 14 -7 2.92 2.69
 -5 -2 14 10 3.67
 -4 8 6 87.98 7.06
 -4 5 9 26.84 4.01
 -4 -11 11 9.11 3.66
 -4 -8 12 33.65 5.35
 -4 -1 12 9.42 3.2
 -3 10 -15 15.02 4.64
 -3 11 -10 10.63 3.43
 -3 11 -6 123.99 10.02
 -2 9 -5 53.03 5.07
 -2 -5 8 135.94 10.82
 -2 -4 8 66.62 6.35
 -1 3 -19 103.13 10.78
 -1 7 -10 54.08 6.06
 -1 7 -7 656.53 44.18
 0 -4 -19 11.1 4.24
 0 -1 -18 39.36 6.43
 0 4 -7 32.28 3.92
 0 2 -2 748.34 48.81
 1 -3 -13 61.95 6.71
 1 -2 -12 233.49 17.65
 1 -1 -10 568.13 38.76
 1 -1 -8 50.88 5.31
 1 -3 -5 166.27 11.81
 -8 10 12 50.89 6.33
 -8 9 13 27.7 4.99
 -8 3 17 0.67 3.84
 -7 11 9 154 12.19
 -7 2 16 -0.85 3.05
 -6 3 14 36.14 5.27
 -5 14 -6 -0 2.12
 -5 -7 14 0.72 3.41
 -2 9 -12 9.65 3.64
 -2 2 6 868.68 57.37
 -1 4 -18 18.06 4.72
 -1 -12 2 40.72 3.9
 -1 -3 5 153.78 11.25
 0 -3 -19 107.21 10.83
 0 3 -14 12.98 4.27
 0 4 -11 769.9 52.18
 0 -13 -6 13.63 1.78
 1 -8 -11 118.77 10.06
 1 -1 -11 39.66 5.1
 1 -8 -7 0.06 1.53
 -7 4 15 6.06 3.17
 -7 -7 17 -0.82 3.43
 -7 -2 17 50.39 7.03
 -5 5 11 15.03 3.49
 -5 -6 14 42.08 5.82
 -5 -3 14 76.32 7.9
 -4 -14 9 37.81 5.29
 -3 11 -11 29.8 4.87
 -3 3 8 170.66 12.88
 -3 -7 10 149.94 12.33
 -3 -2 10 49.97 5.6
 -2 -11 6 -0.39 2.42
 -2 0 7 0.45 2.24
 -1 7 -11 111.15 9.98
 -1 0 4 998.05 65.35
 -1 -6 5 -0.13 1.91
 0 -2 -19 3.19 3.4
 0 0 -18 1.57 3.71
 0 1 -17 4.44 3.66
 0 2 -16 19.07 4.34
 0 -13 -12 21.75 3.99
 1 -5 -14 29.26 4.91
 1 -4 -14 32.01 4.98
 1 -7 -13 270.47 20.12
 1 -2 -13 27.74 4.68
 1 -1 -7 17.06 3.28
 -7 7 13 1.14 2.92
 -7 -6 17 -1.06 3.24
 -7 -3 17 9.19 3.87
 -6 -9 15 6.67 3.49
 -6 0 15 -0.39 2.97
 -5 -14 11 22.77 4.6
 -5 -10 13 0.63 3.05
 -5 1 13 14.38 3.83
 -5 -5 14 39.76 5.49
 -5 -4 14 1.78 3.1
 -4 6 8 17.1 3.02
 -4 -7 12 152.86 12.74
 -3 -17 3 17.07 2.96
 -3 -12 8 0.14 2.38
 -3 -10 9 10.59 3.13
 -3 1 9 30.8 4.14
 -2 8 -16 22.67 4.82
 -1 5 -17 14.1 3.94
 -1 6 -15 0.65 2.61
 -1 7 -6 5.37 2.35
 -1 -9 4 3.4 1.62
 0 4 -12 175.52 14.08
 0 4 -6 3.37 2.48
 1 -3 -14 65.62 7.13
 1 -8 -12 10.02 3.14
 1 -1 -12 396.57 28.11
 -7 -5 17 1.57 3.2
 -7 -4 17 69.55 7.78
 -6 6 12 79.52 7.74
 -5 14 -5 4.18 2.3
 -4 -16 7 0.48 2.56
 -4 7 7 455.91 30.83
 -3 11 -12 0.06 2.94
 -3 11 -5 2.93 1.99
 -3 -6 10 124.21 10.59
 -3 -3 10 60.23 6.4
 -1 7 -12 0.01 2.78
 -1 -5 5 348.16 23.85
 -1 -4 5 135.18 10.2
 0 -1 -19 1.41 3.42
 0 3 -15 2.29 2.78
 -7 10 10 17.02 3.53
 -7 8 12 -0.56 2.42
 -5 -12 12 -0.66 2.82
 -5 3 12 8.33 2.69
 -4 12 -2 103.06 7.66
 -4 -10 11 26.1 4.47
 -4 1 11 43.89 5.34
 -4 -6 12 10.8 3.29
 -4 -3 12 -0.11 2.41
 0 -13 -13 21.68 3.83
 0 4 -13 0.27 2.7
 0 -9 0 -0.06 0.69
 0 -7 1 13.77 1.69
 0 -2 1 331.51 21.74
 1 -7 -14 8.72 3.38
 1 -2 -14 74.54 7.62
 1 -8 -13 29.52 4.42
 1 -1 -13 1.75 3.31
 1 -9 -10 54.64 5.51
 1 0 -10 1949.24 127.87
 1 -9 -9 1.44 1.88
 1 0 -9 -0.46 2.29
 1 -2 -5 114.68 8.63
 -8 6 15 6.21 3.29
 -8 2 17 -1.63 3.7
 -7 9 11 64.45 6.66
 -6 10 8 2.23 1.85
 -6 -8 15 2.47 3.07
 -6 -1 15 3.67 3.16
 -5 6 10 -0.94 2.7
 -4 -12 10 1.81 2.68
 -4 -5 12 73.51 7.53
 -4 -4 12 28.62 4.44
 -3 11 -13 7.75 3.75
 -3 -5 10 62.48 6.51
 -3 -4 10 9.13 3.19
 -1 7 -13 0.39 2.74
 0 1 -18 37.63 5.84
 0 2 -17 4.62 3.09
 1 -5 -15 0.78 2.86
 1 -4 -15 9.25 3.52
 1 -9 -11 0.35 2.4
 1 0 -11 -0.13 2.38
 1 -9 -8 76.49 6.51
 1 0 -8 292.46 20.73
 1 -8 -6 252.24 17.37
 1 -1 -6 32.65 3.96
 -6 7 11 227.95 17.4
 -6 -11 14 9.57 4
 -5 9 7 27.21 3.31
 -3 10 -1 36.31 3.25
 -3 -13 7 1.2 2.33
 -2 8 -17 262.9 21.36
 -2 9 -14 15.79 4.26
 -2 9 -4 38.22 3.83
 -1 5 -18 84.33 9.38
 0 0 -19 -1.02 3.65
 1 -3 -15 -1.41 3.16
 1 0 -12 204.99 15.99
 -8 4 16 -0.52 3.17
 -7 5 14 0.81 2.32
 -6 4 13 11.84 3.2
 -6 -7 15 3.27 3.16
 -5 -9 13 14.99 3.89
 -5 0 13 -0.97 2.43
 -4 13 -10 0.66 2.32
 -4 13 -9 61.56 6.87
 -4 13 -8 16.56 3.37
 -2 -15 2 258.72 19.77
 -2 -12 5 81.99 7.54
 -2 -8 7 16.16 2.78
 -1 7 -5 213.91 15.63
 0 3 -16 12.25 4.27
 0 4 -14 11.72 3.61
 1 -2 -15 44.57 5.8
 1 -8 -14 4.3 2.41
 1 -1 -14 60.42 6.85
 1 -9 -12 154.88 12.75
 1 -5 -4 151.42 10.93
 1 -4 -4 17.66 2.04
 -7 3 15 177.43 20.22
 -6 12 5 1.67 2.45
 -6 -2 15 17.34 8.14
 -3 -16 4 39.94 6.86
 0 4 -5 33.52 5.43
 1 -7 -15 55.44 10.37
 -1 -11 8 7.5 6.95
 0 -3 18 2.91 17.11
 3 8 -1 119.26 14.58
 5 2 -13 32.11 11.81
 5 9 -6 66.41 10.29
 7 -3 -18 14.43 16.39
 -1 -11 9 33 5.5
 -1 -3 12 69.36 8.09
 -1 -4 13 5.16 3.68
 0 -10 -2 19.41 4.99
 0 -14 2 51.88 8.64
 1 -1 -5 404.65 28.59
 1 -13 -4 123.55 14.67
 1 5 3 233.58 19.67
 2 -4 -9 -0.56 4.84
 2 -1 -8 313.98 23.9
 2 7 13 4.7 5.96
 3 -10 -11 52.18 9.95
 3 0 -10 102.61 10.48
 3 9 12 -3.19 8.18
 4 -13 -12 14.08 9.93
 4 11 5 2.22 6.42
 4 11 9 13.91 7.47
 4 10 14 90 15.74
 5 0 -14 14.29 5.34
 8 12 -8 -1.62 3.68
 8 13 -6 38.69 7.17
 -1 -11 7 52.05 6.18
 -1 -2 10 751.62 51.47
 0 -7 -3 27.78 5.73
 0 -6 -3 23.13 5.37
 0 -15 4 25.87 7.88
 1 5 12 46.8 9.25
 2 -9 -9 146 15.9
 2 7 2 -0.39 3.87
 3 3 -8 186.19 14.27
 3 7 -3 99.63 9.06
 3 8 15 2.46 9.34
 4 11 6 112.8 14.79
 4 11 7 41.15 10.63
 4 11 8 37.1 10.08
 5 -10 -15 5.96 11
 5 12 11 42.65 12.69
 6 -7 -17 1.58 9.99
 6 11 -5 2.47 3.92
 6 13 1 87.99 12.59
 8 5 -16 2.62 4.72
 0 -5 -3 1148.37 77.25
 0 -1 -1 114.11 8.16
 0 2 12 696.76 50.16
 0 1 14 39.95 9.48
 1 -10 -6 18.34 8.83
 1 -3 -6 49.32 7.64
 1 -12 -5 178.28 19.02
 1 -16 -1 19.24 10.14
 1 3 16 3.21 8.86
 2 -12 -8 -3.75 9.33
 2 -15 -6 84.32 15.18
 2 -16 -5 -1.35 10.22
 2 6 15 126.44 17.34
 2 5 17 28.85 11.64
 3 -13 -10 -0.42 9.94
 4 -11 -13 23.08 11.57
 4 -2 -13 1.57 7.26
 5 10 -4 10.82 4.75
 6 -8 -17 29.04 12.06
 6 -5 -17 33.6 11.37
 7 13 -3 3.38 6.11
 -1 -11 6 13.76 4.68
 0 -8 -3 214.37 18.41
 0 -12 -1 8.23 7.83
 0 -13 0 0.59 6.91
 0 -2 17 5.61 8.69
 0 -4 18 16.44 8.96
 1 5 11 80.68 12.52
 2 -17 -4 5.1 10.81
 2 7 12 15.45 9.29
 3 -11 -11 132.49 16.99
 3 -2 -11 21.19 7.67
 3 9 3 3.98 6.33
 3 9 11 6.32 9.33
 5 12 3 13.35 8.88
 5 12 10 -3.1 10.5
 7 -2 -18 6.19 10.04
 7 14 1 -2.4 9.28
 -1 -9 3 852.99 58.1
 -1 -10 4 19.01 5.22
 -1 -2 9 55.07 7.05
 -1 -8 13 22.81 4.84
 -1 -5 13 437.85 31.92
 0 0 15 -0.37 7.94
 0 -1 16 33.49 10.17
 1 0 19 0.15 9.86
 2 -3 -9 50.53 8.95
 2 -14 -7 1.18 9.99
 2 4 18 33.26 13.08
 3 -15 -9 5.83 10.77
 4 10 13 149.92 20.85
 5 -11 -15 -3.67 11.08
 5 -2 -15 2.81 7.73
 5 12 9 1.86 11.55
 6 -4 -17 10.3 9.84
 6 13 2 145.71 18.1
 7 1 -17 1.37 8.56
 8 14 -3 0.31 8.42
 0 -11 -2 33.15 8.32
 0 -14 1 97.47 14.23
 0 -15 3 52.4 11.37
 0 -5 18 1.03 8.8
 1 5 4 12.54 6.56
 1 2 17 7.47 9.54
 1 1 18 0.3 10.37
 3 9 10 40.17 11.71
 3 8 14 -1.38 10.3
 6 0 -16 16.97 9.29
 6 2 -15 0.83 6.9
 7 3 -16 14.27 7.78
 -1 -7 2 17.71 5.1
 -1 -2 7 68.01 7.37
 -1 -2 8 725.9 49.21
 -1 -3 11 593.71 41.74
 -1 -6 13 24.88 6.47
 0 2 4 128.66 11.72
 1 -11 -6 6.49 8.52
 1 -14 -4 34.52 12.12
 1 -15 -3 10.19 11.86
 1 -17 0 -3.3 10.5
 1 5 10 24.52 9.13
 2 1 -7 56.67 7.22
 2 7 3 55.1 9
 2 7 11 73.05 13.56
 2 6 14 5.71 10.4
 3 -7 -12 58.62 12.38
 3 -6 -12 33.12 10.28
 3 9 4 22.98 8.85
 4 -8 -14 -1.07 10.26
 4 -7 -14 17.71 9.95
 4 -6 -14 44.25 12.02
 4 -12 -13 125.02 19.46
 5 11 -1 196.82 18.99
 5 12 6 18.83 11.86
 5 12 7 81.21 15.85
 5 12 8 -1.53 10.74
 6 -3 -17 -7.68 11.32
 6 6 -12 61.87 6.8
 6 12 -2 66.16 11.65
 7 14 2 5.02 11.51
 -1 -6 2 358.96 25.46
 -1 -11 5 72.87 9.55
 -1 -4 12 196.43 16.84
 -1 -7 13 272.5 21.11
 0 -4 -3 1.61 5.67
 0 1 13 39.69 10.48
 0 -6 18 41.52 11.9
 1 -7 -7 144.8 15.7
 1 -6 -7 1.67 6.77
 2 -11 -9 3.67 9.35
 2 5 16 136.76 19.04
 3 -8 -12 49.41 12.84
 3 -5 -12 44.64 11.47
 3 -12 -11 29 13.81
 3 -14 -10 3.76 13.28
 3 2 -9 7.12 4.83
 3 9 9 -2.44 9.45
 3 7 16 8.38 13.22
 4 -5 -14 21.79 10.4
 4 10 12 33.65 15.3
 4 9 15 42.76 15.84
 6 13 3 20.25 11.28
 6 13 9 7.16 13.7
 -1 -8 2 128.57 11.96
 0 2 10 1742.23 117.65
 0 -3 17 9.43 9.74
 1 -8 -7 1.11 8.36
 1 -16 -2 47.73 15.18
 1 4 1 195.99 15.5
 1 5 5 64.94 9.73
 1 5 9 1309.21 90.72
 1 3 15 168.73 20.19
 2 7 10 -4.49 9.63
 3 -9 -12 34.35 11.82
 3 9 5 228.5 21.81
 3 9 8 0.69 9.34
 4 -9 -14 6.4 11.96
 4 1 -12 15.93 7.72
 5 -7 -16 23.68 14.36
 5 5 -11 5.59 4.03
 6 13 4 2.18 13.33
 6 13 8 1.6 13.35
 7 -1 -18 48.37 14.71
 7 14 3 5.03 13.66
 -1 -11 10 0.52 2.19
 0 -10 -3 48.77 10.52
 0 -2 -2 702.61 47.31
 0 -13 -1 28.62 10.95
 0 -15 2 -3.36 10.74
 0 -16 6 2.21 10.56
 1 -9 -7 3.16 11.13
 1 -5 -7 58.31 10.21
 1 3 -1 2935.74 190.76
 1 5 6 2.09 7.94
 1 5 8 5.07 8.12
 2 -16 -6 54.35 17.94
 2 7 4 130.49 14.93
 3 8 0 19.49 7.62
 3 9 6 2.21 10.04
 3 9 7 32.07 11.81
 3 8 13 3.04 11.51
 4 -4 -14 24.73 11.97
 4 -13 -13 7.09 18.22
 4 10 11 93.33 19.65
 5 -8 -16 68.34 18.1
 5 -6 -16 18.45 13.04
 5 1 -14 262.91 24.36
 6 5 -13 45.41 7.64
 6 13 5 -3.33 12.55
 6 13 6 6.69 13.61
 7 10 -9 -0.34 3.43
 7 14 4 45.12 16.92
 8 10 -11 6.49 1.75
 -1 -10 3 64.89 9.67
 0 -12 -2 258.49 25.72
 0 0 14 28.32 11.53
 1 -2 -6 33.09 7.44
 1 5 7 157.48 16.71
 1 -1 19 5.01 14.74
 2 -8 -10 50.83 14.52
 2 -7 -10 94.93 15.49
 2 -6 -10 76.05 13.61
 2 -15 -7 -2.12 15.52
 2 6 0 645.79 45.14
 2 7 9 27.91 11.22
 2 4 17 106.22 21.28
 3 -10 -12 27.05 14.53
 3 -4 -12 -5.7 10.21
 3 -1 -11 14.11 8.53
 4 -10 -14 27.72 16.66
 4 9 -2 347.14 27.99
 5 -9 -16 -3.47 15.35
 5 -1 -15 21.97 11.46
 5 6 -10 2.2 2.63
 6 -2 -17 -3.58 12.71
 6 7 -11 194.41 14.33
 7 12 -5 4.69 8.16
 7 13 -2 43.91 14.62
 7 14 5 8.15 14.9
 8 4 -17 0.52 9.06
 8 14 -2 61.75 17.28
 -1 -3 10 226.1 19
 0 -14 0 72.03 15.83
 0 -16 5 11.84 13.08
 0 2 5 48.53 8.99
 0 2 9 -2.8 7.99
 0 -1 15 16.84 12.18
 0 -2 16 17.22 12.27
 1 -17 -1 -9.18 15.72
 1 2 16 -1.14 12.22
 2 -12 -9 -7.96 15.67
 2 -2 -9 0.74 7.62
 2 7 5 19.2 10.63
 2 7 8 84.28 16.49
 2 6 13 3.27 13.45
 3 -13 -11 73.51 20.34
 3 7 15 160.76 26.77
 4 9 14 18.91 16.67
 5 4 -12 12.94 6.51
 5 11 12 59.34 21.3
 -1 -9 2 459 34.92
 -1 -11 4 147.05 15.97
 0 2 8 4.36 8.84
 0 1 12 17.53 10.56
 0 -4 17 -2.55 12.39
 1 -10 -7 16.59 12.97
 1 -4 -7 27.93 11.05
 1 4 12 39.88 13.56
 1 1 17 21.71 15.59
 1 0 18 12.99 15.55
 2 -9 -10 0 13.28
 2 -5 -10 37.6 12.6
 2 -14 -8 63.06 19.05
 2 7 6 245.47 24.7
 2 7 7 165.47 20.34
 2 3 18 3.87 16.17
 3 8 12 8.86 14.21
 4 -11 -14 -1.15 15.87
 4 10 2 50.31 14.06
 4 10 10 8.63 15.76
 5 -10 -16 6.58 19.13
 5 11 0 99.57 16.5
 -1 -5 12 41.69 9.24
 0 -8 -4 117.69 16.8
 0 -7 -4 -1.99 9.95
 0 -11 -3 197.01 23.14
 0 -16 4 7.24 14.11
 0 2 6 0.88 8.55
 0 2 7 3.27 9.77
 1 -14 -5 65.13 19.54
 1 -15 -4 163.43 25.39
 1 3 14 -5.69 13.91
 2 0 -8 49.84 10.13
 3 -11 -12 0.01 17.16
 4 -3 -14 119.71 19.72
 5 11 11 138.1 27.32
 6 12 -1 33.5 12.91
 8 13 -5 64.62 14.48
 -1 -12 7 51.02 10.12
 -1 -4 11 174.85 17.15
 0 -6 -4 11.67 11.22
 0 -15 1 21.1 14.69
 1 -16 -3 5.16 16.01
 2 -10 -10 16.71 15.45
 2 6 12 5.39 15.18
 3 -3 -12 -4.72 12.53
 3 1 -10 14.17 9.16
 4 10 9 193.32 26.79
 6 -6 -18 10.94 18.92
 6 1 -16 12.62 13.31
 6 4 -14 72.89 11.82
 7 0 -18 13.48 15.58
 7 2 -17 29.85 14.29
 -1 -12 6 1.61 8.89
 0 -9 -4 4.84 11.76
 1 -11 -7 34.18 16.92
 1 -13 -6 5.2 16.22
 1 4 11 463.16 42.05
 1 -2 19 72.02 20.05
 2 -4 -10 189.43 22.1
 2 -13 -9 20.84 17.51
 3 -14 -11 49.91 21.09
 3 8 11 47.36 19.94
 4 -12 -14 11.54 17.9
 4 10 3 189.81 23.2
 4 10 8 -3.01 17.13
 4 9 13 -1.39 17.23
 5 -3 -16 248.15 30.42
 5 10 -3 5.55 10.62
 6 -5 -18 -5.44 20.51
 6 11 -4 3.38 9.69
 7 6 -14 0.25 6.37
 7 11 -7 115.24 13.83
 -1 -10 2 -6.38 11.18
 -1 -12 8 -1.34 6.49
 -1 -9 12 128.06 11.67
 0 -3 -3 34.88 11.49
 0 -13 -2 29.6 18.43
 0 -14 -1 134.33 23.71
 0 -16 3 4.42 16.15
 0 1 11 11.57 13.1
 0 0 13 -2.54 13.22
 0 -3 16 27.47 15.23
 0 -5 17 -2.63 12.96
 1 -17 -2 70.71 23.19
 2 -11 -10 9.73 16.83
 2 -16 -7 13.71 20.53
 2 5 -2 239.12 19.8
 2 4 16 145.3 24.98
 3 -12 -12 6.76 18.99
 3 8 1 47.05 13.02
 3 7 14 7.43 17.39
 4 7 -6 18.37 3.97
 4 10 4 252.97 29.7
 5 3 -13 8.43 10.24
 5 11 1 -5.33 15.7
 5 11 10 12.89 17.58
 6 -1 -17 -2.03 15.66
 7 7 -13 3.02 4.29
 7 13 -1 -6.66 15.12
 8 14 -1 -9.19 17.55
 -1 -8 1 150.46 18.03
 -1 -7 1 1138.35 79.78
 -1 -11 3 481.86 40.07
 -1 -12 5 203.41 22.41
 -1 -3 9 -0.73 8.07
 0 -5 -4 5.8 12.93
 0 -12 -3 40.54 17.58
 0 1 2 2220.84 146.41
 1 2 15 1.93 15.93
 2 -15 -8 12.76 20.89
 2 5 14 112.57 24.32
 4 0 -13 8.79 13.1
 4 8 -4 250.61 22.45
 4 10 5 1.62 17.43
 4 10 6 -3 17.51
 4 10 7 19.07 17.65
 6 -4 -18 43.08 21.59
 -1 -6 12 232.9 21.26
 0 -1 14 78.52 19.98
 1 -8 -8 39.65 18.94
 1 -7 -8 26.04 18.24
 1 4 2 685.35 50.78
 1 -1 18 -0.05 17.58
 2 6 11 85.31 21.92
 3 -9 -13 20.59 22.45
 3 -8 -13 177.16 30.36
 3 -7 -13 88.32 23.88
 3 -6 -13 58.41 22.98
 3 8 10 26.94 17.85
 4 -9 -15 3.79 23.08
 4 -8 -15 31.99 22.22
 4 -7 -15 100.5 26.51
 4 -6 -15 104.35 25.67
 4 8 15 81.2 27.52
 5 0 -15 5.74 15.16
 5 11 9 71.59 23.97
 6 12 0 28.42 17.87
 6 12 10 -7.59 21.39
 7 5 -15 34.87 11.89
 -1 -9 1 509.66 41.74
 0 -15 0 0.27 18.91
 0 -16 2 15.73 20.6
 0 -2 15 -0.39 14.97
 0 -6 17 5.64 15.57
 1 -9 -8 68.51 22.5
 1 -6 -8 99.2 21.38
 1 -3 -7 10.27 14.3
 1 -15 -5 27.63 23.35
 1 -16 -4 32.48 22.56
 1 4 10 126.41 22.71
 1 1 16 23.07 19.8
 1 0 17 -12.66 19.87
 2 -12 -10 3.52 22.77
 2 6 1 112.72 17.78
 2 3 17 1.61 19.76
 3 -13 -12 66.9 25.72
 3 7 -2 7.63 9.38
 4 4 -10 41.53 8.61
 4 9 12 -1.88 21.16
 5 10 13 233.04 37.91
 8 14 0 15.6 21.35
 -1 -12 4 19.11 13.44
 0 -7 17 27.35 15.79
 1 -14 -6 34.01 21.29
 1 -3 19 74.08 25
 2 -3 -10 43.18 16.39
 2 -1 -9 12.2 12.72
 2 2 18 70.77 24.86
 3 -10 -13 237.28 35.33
 3 -5 -13 108.47 24.43
 3 -2 -12 6.68 14.91
 3 7 13 16.29 19.5
 3 5 17 21.21 21.97
 4 -10 -15 5.76 24.53
 4 -5 -15 60.53 23.9
 4 3 -11 21.5 9.27
 5 -8 -17 124.69 28.92
 5 -7 -17 9.51 23.04
 5 -2 -16 168.95 28.09
 5 11 2 12.33 14.57
 5 11 8 57.36 21.88
 6 3 -15 -5.19 13.07
 6 12 9 -6.63 24.35
 7 13 0 41.94 21.71
 -1 -3 8 140.15 14.56
 -1 -12 9 2.18 4.89
 -1 -7 12 1.79 6.55
 0 -11 -4 13.66 18
 1 -10 -8 79.41 22.03
 1 0 -5 -0.32 10.95
 1 -17 -3 7.4 23.39
 2 -8 -11 -6.24 18.11
 2 -7 -11 492.5 47.71
 2 6 10 176.87 26.98
 3 0 -11 -5.24 12.4
 3 8 2 -1.44 14.55
 3 8 9 313.14 38.01
 3 6 15 2.92 23.53
 5 11 7 -14.42 21.97
 6 -3 -18 5.31 20.68
 6 12 1 37.14 18.75
 7 12 -4 2.91 12.16
 8 12 -7 49.12 12.27
 9 13 -7 2.89 11.84
 -1 -11 2 111.91 18.05
 -1 -4 10 365.61 30.5
 -1 -8 12 3.41 4.21
 0 -4 -4 183.15 22.47
 0 -13 -3 89.1 21.99
 0 -14 -2 63.19 21.72
 0 0 12 545.59 48.07
 0 -4 16 1.43 13.97
 1 -5 -8 0.84 13.48
 1 4 9 141 22.24
 2 -9 -11 186.25 32.23
 2 -6 -11 95.09 23.3
 2 -16 -8 -7.32 24.26
 2 5 13 -2.13 20.54
 2 4 15 112.1 27.04
 3 -11 -13 39.12 24.75
 3 4 18 -5.77 20.66
 4 -11 -15 5.3 27.01
 4 9 11 14.01 21.1
 4 8 14 63.97 26.2
 5 2 -14 2.58 11.38
 5 11 4 12.43 17.1
 5 11 6 -3.76 17.62
 6 12 8 30.96 23.81
 7 4 -16 11.36 10.92
 8 13 -4 45.49 16.29
 8 14 1 6.96 21.19
 -1 -10 1 332.67 32.32
 -1 -12 3 19.82 11.98
 -1 -5 11 509.79 40.75
 0 -8 -5 -1.94 13.71
 0 -15 -1 25.27 17.41
 0 -16 1 36.7 18.84
 1 -13 -7 24.8 21.21
 1 -1 -6 40.73 12.14
 2 -10 -11 -1.62 17.39
 2 -13 -10 24.77 21.19
 3 -14 -12 49 27.98
 3 8 8 18.21 18.63
 4 7 16 -4.38 20.39
 5 11 5 44.47 21.28
 5 10 12 16.77 22.74
 6 0 -17 -3.83 14.29
 6 10 -6 -6.28 7.47
 7 1 -18 7.3 16.83
 7 13 1 64.34 20.78
 0 -9 -5 514.28 51.45
 0 -7 -5 34.76 14.86
 0 -12 -4 2.9 12.45
 0 -17 4 33.86 15.81
 1 -11 -8 16.27 19.75
 1 1 -4 176.83 18.9
 1 4 3 95.89 16.48
 1 4 8 11.53 11.61
 1 -2 18 45.56 16.97
 2 -15 -9 -1.41 17.07
 2 6 9 388.53 42.59
 3 -4 -13 34.59 16.54
 3 8 3 3.59 11.8
 3 8 7 392.15 43.58
 3 7 12 34.35 19
 4 2 -12 36.19 11.58
 5 9 -5 74.48 11.77
 6 12 2 15.22 15.71
 6 12 7 -9.96 17.5
 8 14 2 1.13 17.02
 0 1 9 8.15 25.45
 2 -5 -11 -18.32 35.91
 3 -12 -13 146.95 55.02
 6 9 -8 5.48 13.33
 7 13 2 68.41 41.05
 8 11 -9 0.29 16.88
 8 14 3 -15.46 40.34
 -5 14 6 -3.38 3.14
 -5 -14 7 9.33 15.91
 -4 16 -5 -1.32 14.84
 0 6 -6 121.43 18.14
 -7 -8 16 31.96 9.29
 -6 8 14 36.31 6.53
 -6 -3 16 67.19 10.96
 -5 -7 13 7.57 5.74
 -4 15 0 -5.38 3.54
 -4 -15 2 35.01 7.36
 -4 -14 4 5.42 4.7
 -4 -11 8 8.38 6.19
 -3 -11 5 26.63 6.41
 -2 -13 -6 0.79 1.36
 -2 12 -4 1.85 4.52
 -2 -11 1 329.78 26.59
 -1 2 -19 48.38 10.17
 -1 -5 -18 77.35 11.44
 -1 8 -14 37.06 9.3
 -1 9 -12 8.38 6.22
 -1 -10 -11 1.87 2.51
 0 3 -14 4.84 5.68
 0 6 -9 313.49 28.62
 0 6 -8 184.11 17.24
 0 6 -7 14.32 5.65
 0 4 -2 949.23 64.69
 -7 5 17 4.02 6.01
 -6 6 15 5.51 4.98
 -5 -9 12 57.17 10.16
 -4 -12 7 0.32 5.78
 -4 -10 9 121.56 14.02
 -4 -7 11 5.68 6.64
 -3 14 -10 0.75 7.12
 -3 -13 2 0.57 4.1
 -1 -2 -19 31.31 8.59
 -1 1 -19 -2.21 6.6
 -1 4 -18 15.73 8.03
 -1 -8 -15 6.74 5.09
 -1 9 -3 0.82 3.58
 0 -1 -15 -1.81 5.66
 0 0 -15 1.24 5.13
 0 4 -13 3.74 6.28
 0 -6 -11 419.9 30.69
 -7 -6 17 2.56 8.84
 -6 -9 14 0.8 7.82
 -6 -7 15 0.85 6.86
 -6 -4 16 21.05 8.84
 -6 3 16 70.69 10.48
 -5 -16 4 4.48 6.65
 -5 -5 14 53.66 10.05
 -5 4 14 6.56 5.7
 -4 -5 12 85.37 11.46
 -4 4 12 22.19 6.02
 -3 14 -4 0.28 5.55
 -3 13 0 1.86 3.44
 -3 11 4 4.99 1.75
 -3 -8 8 47.8 8.89
 -3 -4 10 4.01 5.7
 -3 3 10 51.2 7.1
 -2 11 -13 3.29 7.44
 -2 12 -5 34.53 7.55
 -2 -12 -1 28.42 5.14
 -2 -9 4 91.5 9.96
 -1 -1 -19 7.82 7.6
 -1 0 -19 -1.75 7.38
 -1 -6 -17 44.08 8.45
 -1 5 -17 15.55 9.08
 -1 7 -15 6.5 8.26
 -1 9 -11 8.27 7.15
 -1 -9 -1 14.99 3.3
 0 5 -11 18.43 6.88
 -7 -2 18 -2.3 8.13
 -7 -1 18 25.49 10.01
 -7 1 18 23.49 8.82
 -6 -13 11 69.5 12.14
 -4 8 10 23.12 3.98
 -3 14 -9 69.97 11.64
 -3 -14 0 10.8 4.98
 -3 -12 4 63.78 9.24
 -2 10 -15 5.07 8.39
 -2 12 -8 180.19 17.75
 -2 -5 7 21.19 6.09
 -1 -4 -18 20.36 7.93
 -1 -7 -16 38.5 7.82
 -1 6 -16 62.35 11.1
 0 -3 -14 8.3 6.12
 0 2 -14 36.67 8.34
 0 5 -4 1.48 4.64
 -6 -14 10 9.71 7.84
 -6 12 11 8.03 2.65
 -6 -12 12 -2.71 8.39
 -5 15 4 -0.5 2.55
 -5 -15 6 87.98 12.43
 -4 -13 6 137.67 14.69
 -3 14 -8 180.6 18.42
 -3 14 -7 8.53 6.84
 -3 14 -6 73.35 11.02
 -3 14 -5 1.71 6.78
 -2 12 -7 249.62 21.69
 -2 12 -6 284.07 23.62
 -2 11 -1 19.81 4.86
 -2 4 7 23.36 4.04
 -2 -1 8 323.79 23.97
 -2 0 8 47.73 6.71
 -1 8 -13 0.92 6.75
 -1 9 -10 60.49 9.88
 -1 8 -1 80.13 7.67
 -1 -4 4 19.66 4.63
 0 3 -13 30.8 7.8
 0 4 -12 164.99 15.9
 -7 -7 17 -1.64 8.42
 -7 -3 18 1.38 7.84
 -7 2 18 1.06 6.94
 -6 11 12 7.24 3.47
 -6 -11 13 -0.88 7.3
 -6 -5 16 67.16 10.96
 -5 -12 10 56.54 9.91
 -5 -8 13 9.9 7.31
 -3 -15 -4 49.87 6.14
 -2 9 -16 1.26 7.46
 -2 11 -12 59.16 11.27
 -2 -13 -5 3.2 2.06
 -2 -10 3 790.91 54.4
 -2 -7 6 364.68 27.06
 -1 -9 -13 13.58 5
 -1 9 -4 42.08 6.7
 -1 -7 2 15.66 4.19
 0 -2 -14 39.91 7.8
 0 -4 -13 -0.61 4.91
 0 -5 -12 20.45 5.52
 0 5 -10 42.48 7.85
 -7 8 16 25.19 7.24
 -6 -8 15 1.75 7.83
 -6 4 16 29.04 7.29
 -5 -13 9 24.76 8.3
 -5 -11 11 162.36 16.96
 -5 -6 14 39.49 8.68
 -4 15 -1 3.62 4.72
 -4 -16 0 66.32 9.41
 -4 -1 13 89.91 10.64
 -4 0 13 0.95 4.77
 -3 -7 9 9.17 6.06
 -3 -5 10 64.45 8.68
 -2 -2 8 368.41 27.02
 -2 1 8 265.2 19.69
 -1 -3 -18 44.79 9.35
 -1 2 -18 42.11 10.11
 -1 4 -17 17.22 6.78
 -1 7 -14 53.98 9.78
 -1 9 -9 462.73 34.6
 -1 3 4 67.41 5.58
 0 -1 -14 34.55 6.94
 0 -6 -10 37.67 5.37
 -7 6 17 -2.45 5.64
 -7 -4 18 4.98 6.97
 -5 7 13 4.27 4.55
 -5 -2 15 1.18 5.87
 -5 -1 15 15.98 6.66
 -5 0 15 -3.42 6.05
 -4 -15 3 -1.99 5.32
 -4 -8 11 74.35 10.3
 -4 -6 12 9.2 5.98
 -4 -2 13 -1.85 5.19
 -4 1 13 85.97 10.08
 -3 13 -12 0.25 7.1
 -2 8 -17 224.31 21.69
 -2 10 -14 0.31 6.35
 -2 10 1 99.28 8.45
 -1 1 -18 11.86 6.64
 -1 -5 -17 22.8 6.99
 -1 5 -16 8.86 6.42
 -1 6 -15 0.84 6.46
 -1 8 -12 5.07 5.94
 -1 9 -5 22.13 5.8
 -1 -8 1 146.81 11.75
 -1 -6 3 74.98 7.77
 0 4 -11 712.6 50.13
 0 5 -9 389.39 29.1
 0 5 -5 44.21 6.26
 -7 3 18 5.95 6.11
 -6 -10 14 3.69 6.91
 -6 -6 16 35.02 8.36
 -5 16 1 5.17 3.99
 -5 -14 8 156.98 16.02
 -5 5 14 53.43 7.69
 -5 1 15 5.51 6.04
 -4 14 2 18.29 4.13
 -4 -14 5 5.17 5.44
 -3 12 2 91.15 8.08
 -2 11 -11 9.94 6.2
 -2 -3 8 4.32 4.51
 -1 -2 -18 40.76 8.5
 -1 -1 -18 8.72 6.6
 -1 0 -18 24.54 7.1
 -1 9 -8 96.47 10.79
 -1 9 -7 937.41 64.25
 -1 9 -6 108.98 10.88
 0 -3 -13 46.41 6.95
 0 3 -12 24.25 6.19
 0 5 -8 54.3 7.22
 0 5 -6 0.01 4.41
 -6 10 13 1.51 3.36
 -6 7 15 3.46 4.2
 -5 -3 15 12.17 5.63
 -4 -3 13 53.05 8.63
 -3 13 -11 18.05 6.93
 -3 -13 3 12.62 4.91
 -3 -11 6 51.37 7.36
 -3 -10 7 29.66 6.57
 -2 8 4 66.44 4.62
 -1 3 -17 18.81 6.43
 -1 -10 -10 60.46 5.76
 -1 -10 -3 0.9 1.96
 0 5 -7 107.72 10.11
 0 4 -3 3.48 3.06
 -6 15 7 5.63 1.27
 -6 -2 17 2.05 5.18
 -6 -1 17 21.27 6.15
 -5 -16 5 23.4 6.6
 -4 -12 8 76.52 9.35
 -4 5 12 103.72 9.79
 -4 2 13 0.67 4.6
 -3 -15 -3 0.8 3.39
 -3 13 -1 28.31 5.05
 -3 6 9 25.07 3.68
 -3 -2 11 14.34 4.69
 -3 -1 11 12.85 4.8
 -3 0 11 -0.69 3.5
 -2 9 -15 50.78 8.4
 -2 10 -13 -0.66 5.45
 -2 -13 -4 43.11 4.44
 -2 11 -2 98.1 9.2
 -2 -11 2 114.79 10.27
 -2 -6 7 79.94 8.24
 -1 -6 -16 74.64 9.05
 -1 -8 -14 27.31 5.21
 -1 7 -13 4.38 5.02
 -1 8 -11 0.32 4.81
 -1 -1 5 377.44 25.93
 0 1 -13 38.92 6.86
 0 -5 -11 25.77 4.32
 0 4 -10 1000.04 67.57
 -7 4 18 3.45 4.77
 -6 5 16 59.07 7.63
 -6 1 17 8.47 5.03
 -5 -15 7 8.72 5.04
 -5 -9 13 20.09 5.72
 -5 -7 14 1.16 5.03
 -5 -4 15 -0.25 4.53
 -4 15 -2 24.52 5.46
 -4 -10 10 29.57 6.01
 -4 -4 13 13.12 5.05
 -3 -14 1 124.74 11
 -3 -6 10 126.6 11.59
 -2 6 -18 7.56 6.16
 -2 11 -10 1.87 4.84
 -2 -12 0 -0.15 3.19
 -2 2 8 384.99 26.65
 -1 -4 -17 14.63 5.31
 -1 4 -16 28.51 6.15
 -1 -7 -15 10.34 4.52
 -1 0 5 -0.99 2.61
 0 -2 -13 -0.08 4.41
 0 -1 -13 54.44 6.81
 0 -4 -12 188.36 14.97
 0 -6 -9 309.42 21.42
 -6 -13 12 20.82 6.1
 -6 -9 15 2.17 4.41
 -6 -7 16 75.21 9.43
 -6 -3 17 1.29 5.15
 -4 -16 1 16.16 4.66
 -4 -13 7 -2.39 4.46
 -4 7 11 8.39 2.76
 -4 -7 12 168.59 14.59
 -3 13 -10 15.85 5.62
 -3 -12 5 2.82 4.06
 -3 -3 11 68.08 7.65
 -3 1 11 6.9 3.58
 -2 7 -17 2.47 4.63
 -2 8 -16 9.43 6
 -2 -4 8 77.54 7.71
 -1 5 -15 15.17 5.2
 -1 6 -14 29.58 6
 -1 8 -2 21.83 3.59
 -1 -5 4 138.92 10.91
 -1 -2 5 119.69 9.63
 0 2 -12 697.15 48.06
 0 3 -11 15.7 4.41
 -6 -12 13 27.34 6.61
 -6 -4 17 8.17 4.9
 -6 2 17 -1.22 4.17
 -5 11 10 0.37 1.6
 -5 10 11 108.7 8.63
 -5 3 15 11.33 4.12
 -4 15 -8 6.88 4.95
 -4 15 -3 5.36 4.03
 -4 -9 11 89.05 9.64
 -3 12 -13 37.52 7.47
 -3 -8 9 89.51 9.24
 -2 11 -9 287.68 22.17
 -2 -9 5 6.98 3.28
 -1 -3 -17 15.76 4.72
 -1 1 -17 21.73 5.77
 -1 8 -10 84.99 8.95
 0 4 -9 228.05 17.34
 -5 -13 10 22.74 5.83
 -5 -12 11 46.73 7.14
 -5 -5 15 40.48 6.73
 -4 15 -7 -0.73 4.57
 -4 13 4 16.67 2.59
 -4 -5 13 4.36 4.24
 -3 13 -9 45.67 6.99
 -3 13 -2 2.91 3.28
 -2 9 -14 7.48 5
 -2 10 -12 0.88 3.82
 -2 11 -3 4.55 3.12
 -1 -9 -12 13.3 3.1
 -1 7 -12 -1.4 3.85
 -1 -9 0 109.66 8.54
 0 -3 -12 30.48 4.85
 0 1 -12 22.27 4.77
 0 4 -4 173.94 12.82
 0 3 -2 17.79 2.71
 -7 7 17 -1.13 4
 -6 9 14 0.58 2.77
 -5 16 0 15.68 3.78
 -5 -11 12 1.52 4.06
 -4 15 -6 17.96 5.15
 -4 15 -5 19.47 4.93
 -4 15 -4 93.06 9.64
 -4 -15 4 34.62 5.83
 -3 -15 -2 -0.18 2.69
 -3 -4 11 21.94 4.52
 -3 2 11 6.54 3.41
 -2 -10 4 362.82 25.68
 -1 -2 -17 6.62 4.39
 -1 -1 -17 21.24 5.42
 -1 0 -17 0.83 4.18
 -1 -5 -16 19.7 4.69
 -1 3 -16 3.36 4.33
 -1 8 -9 48.61 6.14
 -1 7 0 117.41 8.66
 -1 -3 5 171.79 12.71
 -1 1 5 401.42 26.85
 0 3 -10 22.26 4.46
 0 4 -8 431.28 29.97
 0 2 -1 321.07 21.23
 -6 -5 17 25.66 5.83
 -5 -14 9 16.8 5.26
 -5 9 12 67.87 6.24
 -5 -8 14 26.85 6.09
 -5 6 14 45.33 5.52
 -4 -14 6 -1.28 4.09
 -3 13 -8 -0.63 4
 -2 5 -18 10.69 5.28
 -2 8 -15 30.26 6.04
 -2 11 -4 9.96 3.54
 -2 -13 -3 2.44 2.24
 -1 6 -13 -1.11 4.09
 0 -2 -12 716.48 48.43
 0 -4 -11 762.88 51.01
 0 2 -11 453.96 31.75
 0 -5 -10 40.05 4.42
 0 -6 -8 162.08 11.51
 -6 -10 15 10.96 5.46
 -6 -8 16 2.28 4.28
 -5 -6 15 2.41 3.72
 -4 -8 12 22.66 5.06
 -3 11 -14 14.28 5.54
 -3 13 -3 3.1 3.07
 -3 -13 4 28.57 4.81
 -3 -7 10 148.94 12.53
 -2 6 -17 233.84 19.27
 -2 7 -16 62.32 7.97
 -2 11 -5 106.71 9.66
 -2 -7 7 113 9.69
 -2 -5 8 142.15 11.54
 -1 4 -15 6.89 4.14
 -1 5 -14 68.7 8.02
 -1 8 -3 24.55 3.65
 0 -1 -12 16.55 3.83
 0 4 -7 29.97 4.4
 0 4 -6 2.87 2.84
 0 4 -5 33.28 4.32
 -6 6 16 27.36 4.82
 -5 4 15 1.87 3.45
 -4 14 1 232.61 16.94
 -4 -16 2 27.85 5.24
 -4 -6 13 26.83 5.09
 -3 13 -7 7.4 4.01
 -3 -14 2 141.16 11.8
 -3 -10 8 -1.2 3.34
 -3 -5 11 30.25 4.81
 -2 9 -13 2.31 4.04
 -2 10 -11 8.06 4.19
 -2 3 8 2.76 2.26
 -1 -4 -16 35.35 5.41
 -1 -6 -15 -1.31 3.3
 -1 7 -11 116.61 10.6
 -1 8 -8 42.64 5.61
 -6 -6 17 12.38 5.16
 -5 16 -1 1.44 3.22
 -5 -15 8 12.04 4.97
 -5 -1 16 262.09 20.2
 -4 -12 9 39.56 5.88
 -4 -11 10 6.22 3.92
 -4 -1 14 59.58 6.94
 -3 13 -6 186.66 15.1
 -3 13 -5 2.92 3.46
 -3 13 -4 158.52 13.03
 -3 -11 7 26.33 4.79
 -3 5 10 63.4 5.67
 -2 -8 -17 221.06 17.43
 -2 -10 -15 2.08 3.07
 -2 10 0 54.2 4.96
 -2 -12 1 13.08 3.21
 -2 -11 3 314.24 22.26
 -1 -7 -14 60.72 6.28
 -1 -8 -13 0.07 2.51
 -1 -10 -9 11.23 1.81
 -1 8 -7 48.93 5.67
 -1 8 -4 332.26 23.08
 -1 -10 -2 2.69 1.63
 -1 -8 2 117.86 9.05
 0 1 -11 6.92 2.93
 0 3 -9 836.58 55.93
 -5 -2 16 170.58 14.33
 -5 0 16 302.14 22.55
 -4 -13 8 27.83 5.02
 -4 6 12 10.98 2.79
 -4 4 13 12.58 3.15
 -4 -2 14 12.59 3.89
 -4 0 14 227.63 17.35
 -3 -15 -1 12.04 3.14
 -3 12 1 186.09 13.4
 -3 3 11 68.51 6.33
 -2 4 -18 22.14 5.68
 -2 -9 -16 3.2 3.24
 -2 -2 9 1.33 2.69
 -2 -1 9 10.33 2.89
 -1 1 -16 6.54 3.59
 -1 8 -6 32.48 4.35
 -1 8 -5 240.37 17.29
 -1 -6 4 34.63 3.99
 -1 -4 5 128.98 9.89
 0 -3 -11 17.39 3.27
 0 2 -10 1751.48 114.71
 0 -6 -7 16.12 1.99
 -6 8 15 4.14 2.71
 -6 -9 16 37.3 6.35
 -6 4 17 10.73 4.03
 -5 15 3 64.39 5.86
 -5 8 13 12.11 2.63
 -5 -9 14 12.8 4.16
 -5 -7 15 45.73 6.31
 -5 -3 16 264.65 20.38
 -4 14 -10 11.53 4.61
 -4 -3 14 127.91 11.14
 -3 10 -15 17.94 5.45
 -3 -12 6 80.86 7.8
 -2 8 -14 -1.28 3.49
 -2 10 -10 104.81 9.92
 -2 -13 -2 -0.22 1.81
 -2 0 9 -0.46 2.29
 -1 -3 -16 6.05 3.24
 -1 0 -16 1.07 3.42
 -1 3 -15 112.45 10.47
 -1 6 -12 25.27 4.64
 -1 7 -10 61.3 6.53
 0 0 -11 0.28 2.37
 -6 -7 17 4.52 3.95
 -6 -2 18 34.94 5.66
 -6 -1 18 3.49 3.54
 -5 16 -2 113.38 10.03
 -5 -4 16 1.91 3.34
 -4 -15 5 3.35 3.17
 -4 -7 13 -1.72 3.33
 -4 1 14 75.67 7.35
 -3 11 -13 15.91 4.94
 -2 -6 -18 8.45 3.78
 -2 5 -17 24.61 5.04
 -2 5 7 17.88 2.08
 -2 -6 8 15.66 3.34
 -2 -3 9 38.76 4.55
 -1 -2 -16 2.36 3.18
 -1 -1 -16 4.23 3.04
 -1 4 -14 57.64 6.54
 -1 5 -13 10.27 3.7
 0 -2 -11 451.33 30.8
 0 -4 -10 1120.7 73.64
 0 -5 -9 379.6 25.6
 0 3 -8 248.29 17.77
 0 3 -3 29.92 3.1
 -6 -3 18 1.3 2.92
 -5 16 -3 0.72 2.43
 -5 -13 11 15.55 4.25
 -5 -12 12 0.13 3.34
 -4 -9 12 4.12 2.91
 -4 -4 14 29.2 4.44
 -3 -8 10 75.57 7.39
 -3 -6 11 1.99 2.87
 -2 6 -16 3.32 3.42
 -2 7 -15 7.24 3.61
 -2 9 -12 9.82 3.63
 -2 -9 6 114.1 9.56
 -1 -5 -15 20.31 3.54
 0 1 -10 259.7 18.79
 -6 1 18 -0.53 2.14
 -5 -14 10 61.97 7
 -5 -11 13 20.06 4.01
 -5 2 16 183.02 15.74
 -4 14 -9 48.83 5.94
 -4 -16 3 45.57 5.41
 -4 -14 7 2.56 2.51
 -3 -2 12 9.02 2.49
 -3 -1 12 7.52 2.67
 -2 10 -9 60.52 6.36
 -2 -10 5 481.74 34.17
 -2 1 9 11.07 2.12
 -1 2 -15 3.4 2.42
 -1 -9 -11 8.98 1.83
 -1 -9 1 494.09 33.8
 0 2 -9 0.65 1.85
 0 3 -7 12.82 2.53
 0 -6 -6 128.7 9.22
 -6 -4 18 53.63 10.02
 -4 14 0 55.04 7.57
 -3 -15 0 20.68 5.64
 -3 -14 3 8.25 5.28
 -3 0 12 23.9 6.69
 -1 7 -9 616.05 44.32
 -1 2 5 107.5 8.86
 -4 -6 -14 14.31 5.96
 -5 -15 4 5.65 10.58
 -5 -4 -17 1.89 7.26
 -4 -10 -10 18.06 5.18
 -4 -2 -16 8.55 7.56
 -3 -4 -13 37.18 6.56
 -2 13 3 35.94 10.05
 -1 -5 6 72.69 10.37
 -1 10 0 5.64 6.91
 -1 10 1 225.75 21.09
 -5 -15 0 69.04 9.03
 -5 -15 3 98.95 11.35
 -5 -10 16 7.06 5.07
 -5 -9 17 11.66 6.18
 -5 -1 -18 31.58 5.76
 -4 -13 -3 6.54 3.58
 -4 -13 6 112.58 12.06
 -4 -10 13 122.96 12.74
 -4 6 -16 3.42 4.62
 -4 10 -14 86.46 10.61
 -3 -11 6 43.32 6.54
 -3 -5 15 0.6 3.52
 -3 8 -13 0.06 4.43
 -3 15 -3 -1.79 4.97
 -2 -9 4 74.78 8.03
 -2 -3 13 150.97 15.02
 -2 8 -10 46.36 6.56
 -2 13 -1 -1.97 3.44
 -1 -6 3 86.88 8.9
 -1 5 -8 -0.55 2.74
 -1 9 -4 30.52 5
 -1 10 2 -2.69 2.57
 -5 -15 1 3.3 4.86
 -5 -15 2 24.79 6.01
 -5 -14 -5 15.02 4.56
 -5 -13 11 27.65 7.25
 -5 -12 13 2.93 5.22
 -5 -6 -16 0.3 2.47
 -4 -12 9 23.74 5.55
 -4 -6 17 6.97 5.27
 -4 -2 19 14.5 5.34
 -3 -8 12 75.71 8.79
 -3 -3 16 96.41 9.72
 -3 -2 -14 5.21 3.03
 -3 0 17 -0.74 3.8
 -3 4 17 45.05 5.51
 -3 6 -14 0 4.03
 -3 13 -8 8.73 4.98
 -2 -8 -5 192.98 14.03
 -2 -8 7 17.11 4.22
 -2 -7 9 0.31 3.46
 -2 0 -12 42.76 5.26
 -2 0 14 3.92 3.24
 -2 4 -12 27.74 4.92
 -2 11 -7 114.32 11.55
 -2 12 -5 39.05 6.27
 -2 12 7 3.45 2.76
 -2 13 -2 -1.27 4.33
 -1 -6 -1 367.96 25.26
 -1 10 -1 6.87 3.23
 0 4 1 1661.63 108.49
 -5 -14 8 204.26 18.08
 -4 -13 5 29.34 6.31
 -4 -12 -6 17.03 3.8
 -4 -11 11 0.03 5.17
 -4 -9 14 17.46 5.94
 -4 -7 16 0.67 4.89
 -3 -11 -3 71.31 7.14
 -3 -7 13 115.06 11.47
 -3 -6 14 2.29 4.41
 -3 15 6 4.98 4.61
 -2 -9 3 301.14 21.92
 -2 7 -11 63.8 7.79
 -2 11 9 -0.31 2.88
 -2 13 4 4.82 3.87
 -1 -6 2 392.64 26.97
 -1 0 10 1788.33 116.81
 -1 7 -7 732.45 49.88
 -1 8 -6 17.61 4.52
 -1 10 3 80.3 7.76
 0 2 -2 800.85 52.49
 -4 -13 -2 20.08 5.02
 -4 -4 18 -0.03 4.83
 -4 9 -15 28.2 7.79
 -3 -11 5 14.79 5.19
 -3 -10 -6 135.14 10.75
 -3 -9 -8 -0.23 1.89
 -3 1 17 35.21 5.67
 -3 3 17 38.6 5.61
 -3 7 16 31.39 4.36
 -3 10 -12 12.87 6.07
 -3 11 -11 21.93 6.81
 -3 15 -4 51.28 8.46
 -2 -9 -1 3.03 2.94
 -2 -6 10 49.73 6.57
 -2 5 -12 59.56 7.65
 -1 -6 0 35.66 4.32
 -1 -4 7 18.39 3.93
 -1 2 -9 360.79 25.09
 -1 3 -9 1173.76 77.5
 -1 9 6 3.77 2.49
 0 3 -2 17.76 3.09
 0 4 -1 1255.43 81.89
 -5 -11 14 7.33 7.25
 -4 -13 4 26.08 6.53
 -4 -1 19 6.57 5.6
 -3 -10 8 -1.69 4.93
 -3 -9 10 244.83 19.63
 -3 2 -15 49.7 7.12
 -3 2 17 24.08 4.95
 -3 7 -14 0.27 6.01
 -3 12 -10 8.6 6.81
 -3 14 -7 3.45 6.78
 -3 14 9 6.91 4.64
 -2 -9 0 0.08 3.43
 -2 -9 2 3.11 3.61
 -2 -5 11 70.62 7.87
 -2 1 14 88.87 8.24
 -2 13 -3 1.36 4.41
 -1 -6 1 9.61 3.31
 -1 -5 -4 9.41 2
 -1 -3 8 108.77 9.09
 -1 1 -9 192.54 14.13
 -1 6 -8 17.56 4.66
 -1 9 -5 19.69 5.24
 0 4 2 951.7 61.91
 -5 -14 7 7.9 7.18
 -5 -2 -18 0.81 5.12
 -4 -13 -1 1.62 5.24
 -4 -12 8 75.87 9.61
 -4 2 -17 7.2 5.64
 -4 3 -17 6.18 6.48
 -3 -11 4 2.64 5.13
 -3 1 -15 5.65 5.06
 -3 3 -15 202.79 16.71
 -3 9 -13 47.66 8.49
 -3 13 -9 62.62 9.66
 -2 -9 1 499.02 34.2
 -2 -3 -11 27.8 3.52
 -2 -2 13 106.5 9.9
 -2 -1 -12 75.41 6.97
 -2 2 14 92.35 8.29
 -2 3 14 52.99 5.73
 -2 9 -10 25.48 6.48
 -2 10 -9 53.55 7.97
 -2 12 -6 264.38 21.07
 -2 13 5 -0.36 4.31
 -1 -5 5 331.32 23.21
 -1 4 -9 118.96 10.3
 -1 4 10 261.46 17.65
 -1 10 -3 0.54 4.46
 -1 10 4 13.02 3.9
 0 1 -2 2544.06 164.52
 -5 -13 10 38.35 9.06
 -5 -12 12 2.27 7.42
 -4 -11 -8 30.49 4.47
 -4 -10 12 16.76 7.01
 -4 1 -17 -1.6 5.56
 -4 4 -17 12.09 7.08
 -3 -11 -2 2.59 4.49
 -3 -4 15 539.22 38.21
 -3 -2 16 197.75 16.45
 -3 4 -15 69.28 9.08
 -3 15 -5 16.25 7.59
 -3 16 1 31.66 8.12
 -2 -8 6 23.73 5.24
 -2 -7 8 172.06 14.18
 -2 6 -12 4.6 5.37
 -2 11 -8 68.7 8.97
 -2 13 -4 49.07 8.04
 -1 1 10 614.46 40.78
 -5 -14 -4 42.11 7.81
 -5 -10 15 -3.04 7.59
 -5 -7 18 52.35 9.96
 -4 -13 1 -0.72 5.67
 -4 -11 10 13.63 6.7
 -4 -5 17 221.39 19.11
 -4 -3 -16 239.88 18.4
 -4 0 19 -3.18 6.35
 -3 -11 3 97.68 9.97
 -3 -8 11 62.16 8.91
 -3 15 7 1.4 5.86
 -3 16 -1 49.49 9.63
 -3 16 0 -2.94 6.85
 -3 16 2 94.53 11.57
 0 4 -2 844.68 55.52
 -5 -14 6 2.08 6.78
 -5 -8 17 87.15 12.07
 -4 -3 18 216.96 18.79
 -4 0 -17 3.71 6.11
 -4 5 -17 0.6 7.41
 -3 -11 -1 36.06 6.25
 -3 -11 2 3.32 5.02
 -3 -10 7 25.12 6.47
 -3 0 -15 -0.23 5.06
 -3 8 -14 0.44 6.89
 -3 14 -8 168.73 16.95
 -3 16 3 3.44 7.19
 -1 0 -9 -0.33 3.16
 -1 5 -9 1409.52 93.17
 -1 7 -8 2.11 4.61
 -1 8 -7 54.5 7.37
 -1 10 -4 39.49 6.82
 0 3 3 29.11 2.48
 0 5 0 0.65 3.05
 0 5 1 329.86 22.36
 -5 -13 -7 3.13 4.63
 -4 -12 7 -0.66 6.02
 -4 -9 13 18.55 7.63
 -4 -6 16 -0.91 6.79
 -4 1 19 6.97 6.44
 -3 -11 1 18.6 5.7
 -3 -9 9 47.3 8.06
 -3 -7 12 75.93 9.3
 -3 -5 14 -0.4 5.76
 -3 11 -12 3.19 7.17
 -3 12 -11 17.41 8.26
 -3 15 -6 38.73 9.66
 -3 16 -2 11.61 7.68
 -2 12 -7 264.27 21.81
 -1 -3 -7 58.57 4.45
 -1 2 10 790.55 52.04
 -1 3 10 214.32 14.84
 -1 9 -6 103.1 10.45
 0 2 -3 0.45 2.82
 0 3 -3 33.72 4.38
 0 5 -1 332.16 22.78
 -5 -13 9 35.81 8.67
 -5 -11 13 22.56 8.64
 -5 -5 19 0.2 7.58
 -5 -3 20 1.84 7.7
 -4 -12 -5 7.65 4.86
 -4 -8 14 -3.5 6.4
 -4 4 19 34.77 7.38
 -4 6 -17 -6.48 7.86
 -3 -3 -14 441.86 30.57
 -3 10 -13 17.79 7.43
 -3 16 -3 6.21 7.62
 -3 16 4 36.27 8.5
 -2 -8 5 345.81 25.04
 -2 -6 9 9.95 5.06
 -2 -3 12 407.34 29.01
 -2 7 -12 21.62 6.54
 -2 12 8 1.42 4.2
 -2 13 6 8.95 5.31
 -2 14 -1 33.4 7.64
 -2 14 0 29.53 7.16
 -2 14 1 9.39 6.04
 -2 14 2 14.29 6.42
 -1 -5 4 143.22 11.47
 -1 -4 6 31.61 5.39
 -1 11 -1 109.87 10.6
 -1 11 0 123.53 11.31
 -1 11 1 91.25 9.3
 -5 -14 -3 3.56 6.21
 -5 -14 5 1.88 7
 -5 -12 11 58.42 9.67
 -4 -7 15 127.98 13.29
 -4 2 19 18.76 6.68
 -4 3 19 2.02 5.99
 -3 -1 16 192.39 16.18
 -3 13 -10 8.26 7.54
 -2 -1 13 13.32 4.9
 -2 4 -13 4.68 5.42
 -2 10 -10 124.62 12.98
 -2 11 -9 293.76 23.89
 -2 14 -2 1.02 5.95
 -1 -2 -8 1.46 2.37
 -1 6 -9 6.96 4.8
 -1 10 5 106.03 9.25
 -1 11 2 101.16 9.66
 0 4 -3 4.51 3.49
 0 5 -2 2.28 3.64
 -4 -12 6 57.79 8.78
 -4 -11 9 21.22 6.9
 -4 -10 11 33.71 7.65
 -4 -1 -17 1.35 5.42
 -3 -10 -5 34.14 4.89
 -3 -10 6 49.13 7.5
 -3 -1 -15 6.23 4.94
 -2 -7 7 127.17 11.38
 -2 -5 10 43.84 6.55
 -2 1 -13 2.27 4.47
 -2 9 -11 74.26 9.96
 -2 14 3 17.95 6.1
 -1 10 -5 155.62 13.72
 -1 11 -2 17.06 5.62
 -5 -14 -2 262.73 20.77
 -5 -12 -9 1.13 3.6
 -5 -10 14 0.52 6.84
 -5 -6 18 0 7.03
 -5 -5 -17 7.74 4.04
 -4 -4 17 5.02 6.6
 -4 -2 18 17.73 6.69
 -3 7 -15 127.46 13.52
 -3 9 -14 5.25 6.82
 -3 14 -9 45.77 9.72
 -3 15 8 4.63 5.95
 -2 -8 4 69.21 7.58
 -2 5 -13 4.65 5.58
 -2 12 -8 187.37 16.91
 -2 13 -6 0.19 5.96
 -2 14 -3 12.31 6.57
 -1 -3 7 12.85 4.11
 -1 -2 8 633.66 42.43
 -1 3 -10 322.23 23.21
 -1 8 -8 59.27 7.95
 -5 -14 3 4.1 6.24
 -5 -13 8 8.39 7.11
 -3 -8 10 95.62 10.45
 -2 -2 -12 -0.18 3.29
 -2 8 -12 54.42 8.52
 -1 -5 3 787.97 52.35
 -1 2 -10 199.3 15.16
 -1 4 -10 88.01 8.81
 -1 9 -7 921.66 62.5
 -1 11 3 405.25 28.58
 0 1 -3 1772.92 115.01
 0 5 -3 972.94 64.23
 0 6 -1 1677.33 109.56
 0 6 0 81.23 7.42
 -5 -14 -1 9.82 6.19
 -5 -14 2 2.71 6.4
 -5 -9 15 8.31 7.02
 -5 -7 17 17.71 7.6
 -5 -2 20 11.7 7.52
 -4 -12 -4 66.31 8.06
 -4 -12 5 6.26 5.94
 -4 -9 12 4.6 6.83
 -3 -9 8 2.15 5.56
 -3 0 16 615.98 42.75
 -3 12 -12 -4.37 7.65
 -2 6 -13 -0.28 5.45
 -2 14 -4 5.1 6.71
 -2 14 4 271.84 21.34
 -1 7 -9 576.61 40.14
 -1 10 -6 10.01 5.55
 0 3 -4 171.89 12.79
 -5 -14 0 1.82 6.06
 -5 -14 1 42.77 8.38
 -5 -12 10 56.46 9.67
 -5 -11 12 4.11 7.45
 -5 -8 16 52.94 9.4
 -5 -4 19 149.69 15.16
 -4 -11 8 22.17 7.16
 -4 -5 16 123.06 12.93
 -3 -10 5 90.7 9.77
 -3 -4 14 100.04 10.71
 -3 3 -16 176.85 16.1
 -3 6 16 2.06 3.16
 -3 11 -13 18.12 7.94
 -3 13 -11 21.26 8.93
 -2 0 -13 -1.7 4.9
 -2 0 13 -2.66 4.4
 -2 13 -7 6.63 7.71
 -1 -1 -9 189.65 13.59
 -1 5 -10 21.37 5.5
 -1 9 7 -0.98 2.54
 -1 11 -4 -0.18 5.27
 0 2 -4 132.86 10.25
 0 4 -4 180.86 13.68
 0 6 -2 244.46 17.85
 -5 -13 -6 2.06 4.96
 -5 -13 7 -0.43 7.1
 -4 -10 10 34.99 8.61
 -4 -1 18 432.85 32.23
 -4 3 -18 10.51 7.47
 -4 4 -18 -3.71 8.13
 -3 -7 11 40.57 7.93
 -3 2 -16 148.21 14.24
 -3 8 -15 3.88 7.23
 -3 10 -14 2.31 7.91
 -2 -8 3 601.46 41.32
 -2 -6 8 27.58 6.04
 -2 -2 12 -0.1 4.83
 -2 10 -11 8.55 7.13
 -2 11 -10 -1.1 6.9
 -2 13 7 1.29 4.67
 -1 -5 -3 240.25 16.56
 -1 -4 5 140.83 11.64
 -1 0 9 0.61 3.79
 -1 1 -10 1683.97 110.29
 -1 8 8 9.34 1.9
 -6 -13 11 56.84 11.04
 -6 -12 13 20.8 9.17
 -4 -12 4 7.06 6.84
 -4 -8 13 256.01 21.82
 -4 -6 15 153.36 15.28
 -4 -2 -17 2.17 4.88
 -3 -6 12 31.23 7.97
 -3 -2 15 200.73 17.14
 -3 5 -16 93.93 11.84
 -2 -7 6 359.41 26.4
 -2 7 -13 4.3 7.3
 -2 9 -12 12.09 7.29
 -2 12 -9 46.23 9.31
 -2 14 -5 -3.43 7.45
 -1 -5 2 24.03 5.11
 -1 6 -10 228.06 18.79
 -1 11 4 147.88 12.66
 0 5 -4 4.07 4.84
 0 6 -3 27.82 5.76
 -5 -1 20 3.06 6.84
 -4 -12 -3 27.19 6.33
 -4 -11 -7 24.08 4.44
 -4 -4 -16 20.1 4.54
 -4 -3 17 131.52 13.88
 -4 1 -18 2.05 6.56
 -3 -10 -4 41.55 5.96
 -3 -10 4 170.79 15.1
 -3 1 -16 458.65 33.65
 -3 1 16 199.74 16.44
 -2 -8 2 55.41 7.13
 -2 6 13 188.15 13.34
 -2 14 5 32.87 7.12
 -1 8 -9 50.11 8.45
 -1 9 -8 100.02 11.25
 -1 10 6 17.88 4.15
 -1 11 -5 47.4 8.49
 -6 -15 3 2.79 7.26
 -6 -14 8 134.54 14.92
 -5 -10 13 6.65 7.38
 -5 -5 18 30.74 8.56
 -4 -12 3 148.24 14.14
 -3 -9 7 8.52 6.63
 -3 -8 9 92.74 10.76
 -3 -2 -15 37.08 5.95
 -3 6 -16 1.14 7.13
 -3 9 -15 51.8 9.54
 -2 -5 9 25.96 5.94
 -2 1 13 10.84 4.26
 -2 11 10 5.18 2.79
 -2 13 -8 116.24 13.24
 -2 15 -1 90 11.22
 -2 15 0 32.35 7.62
 -1 10 -7 198.66 17.65
 -1 12 -2 14.91 5.82
 -1 12 -1 1.54 5.74
 -1 12 0 65.25 8.58
 -1 12 1 23.46 6.17
 0 7 -1 15.42 4.75
 -6 -15 -1 1.83 6.06
 -6 -15 2 1.39 6.31
 -5 -13 6 30.88 7.76
 -5 -12 9 87.03 10.79
 -5 -3 19 17.1 6.93
 -4 -11 7 -2.51 6.23
 -3 2 16 204.69 16.77
 -3 12 -13 21.48 8.21
 -2 -8 -2 -0.11 3.56
 -2 -8 1 179.97 14.28
 -2 -4 10 188.47 15.3
 -2 3 -14 111.53 11.31
 -2 8 -13 18.48 6.73
 -2 15 -2 15.53 6.88
 -2 15 1 0.4 6.47
 0 3 -5 258.77 18.67
 0 4 -5 38.36 5.7
 0 7 -2 165.41 13.41
 0 7 0 -0.78 3.54
 -6 -15 0 114.21 12.28
 -6 -15 1 -1.04 5.59
 -6 -11 14 15.43 7.05
 -5 -11 11 160.2 15.35
 -5 -9 14 3.41 5.86
 -4 -12 -2 92 9.7
 -4 -9 11 96.19 10.84
 -3 -10 3 620.76 43.24
 -3 -9 -7 33.89 4.43
 -3 -5 -13 70.05 7.12
 -3 5 16 106.76 10.32
 -3 11 -14 4.38 6.63
 -2 -8 -1 2.15 3.2
 -2 -8 0 164.03 13.2
 -2 -1 -13 3.01 3.59
 -2 2 -14 77.55 8.6
 -2 5 -14 112.1 11.31
 -2 11 -11 10.2 6.01
 -2 12 9 1.76 3.55
 -2 15 -3 0.32 5.73
 -2 15 2 265.04 21.72
 -1 -5 1 1129.16 74.47
 -1 -3 6 42.6 5.66
 -1 0 -10 187.39 14.56
 -1 7 -10 52.88 7.91
 -1 11 -6 6.91 5.61
 -1 12 -3 19.89 6.02
 -1 12 2 37.62 5.99
 0 6 -4 23.13 5
 -6 -13 10 148.85 14.95
 -5 -13 -5 -1.77 4.2
 -5 -6 17 172.87 16.15
 -5 0 20 16.47 5.88
 -4 -12 -1 78.31 8.82
 -4 -12 0 0 4.2
 -4 -10 9 116.27 11.82
 -4 -4 16 -1.06 4.59
 -4 0 -18 0.56 4.8
 -3 -10 -3 18.52 4.31
 -3 -3 14 8.19 4.63
 -3 0 -16 318.79 24.93
 -3 3 16 139.63 13.01
 -2 -7 5 53.12 6.6
 -2 10 -12 5.59 4.97
 -2 12 -10 4.41 5.71
 -1 -5 -2 54.63 5.58
 -1 3 -11 199.1 16.65
 -1 4 -11 455.36 33.04
 0 1 -4 125.26 9.65
 0 5 -5 52.08 6.79
 0 7 -3 20.91 4.48
 -6 -14 7 17.37 6.33
 -6 -12 12 1.08 4.99
 -6 -10 15 8.75 5.05
 -5 -13 5 3.57 4.45
 -5 -7 16 28.12 6.77
 -3 -10 2 -5.07 3.72
 -3 -7 10 124.52 13.02
 -3 -6 -12 1.6 0.78
 -3 -1 15 19.49 4.64
 -3 4 16 85.73 9.05
 -3 10 -15 13.52 5.4
 -2 -6 7 70.61 8.1
 -2 -1 12 334.78 25.3
 -2 2 13 118.65 11.45
 -2 6 -14 4.59 4.9
 -2 10 11 -1.98 1.41
 -2 13 -9 83.39 10.29
 -2 14 -7 6.51 5.29
 -2 14 6 3.05 3.78
 -2 15 -4 32.38 6.97
 -2 15 3 -2.95 4.08
 -1 -5 0 385.74 27.38
 -1 -4 4 18.66 3.65
 -1 -2 7 76.78 7.89
 -1 1 9 34.24 4.31
 -1 5 -11 71.66 8.52
 -1 9 -9 504.24 37.79
 -1 10 -8 36.71 6.43
 0 2 -5 58.85 6.73
 -4 -11 6 106.23 17.72
 -4 -2 17 17.31 11.51
 -4 1 18 440.08 36.65
 -3 -9 6 136.69 16.74
 -2 1 -14 116.46 15.38
 -1 -5 -1 44.09 7.21
 1 3 -12 81.45 7.08
 5 7 12 -4.09 5.45
 5 14 -10 87.73 14.21
 0 -7 -5 20.3 3.92
 0 -7 -4 1.21 2.17
 0 -7 -3 30.04 4.3
 0 -6 -7 13.05 3.17
 0 -5 -8 62.77 6.71
 0 -4 1 1204.39 79.24
 1 -11 -8 3.87 2.42
 1 0 -14 2.23 1.92
 1 3 4 5.6 2.21
 1 6 -6 352.19 24.7
 1 6 -2 362.37 25.55
 2 -12 -13 6.4 4.41
 2 -4 -18 20.09 4.57
 2 6 5 530.31 36.91
 2 9 -4 71.74 7.05
 3 -16 1 63.85 8.59
 3 -2 12 4.11 1.71
 3 2 11 3.66 2.65
 3 8 6 131.2 11.87
 3 11 -7 29.08 4.7
 4 9 -17 68.94 6.24
 4 13 -5 20.61 4.61
 4 13 -4 21.85 4.72
 5 1 15 8.87 3.56
 5 14 0 -0.63 3.45
 0 -7 -2 161.34 12.92
 0 -3 -9 851.63 57.22
 1 5 1 70.83 6.72
 2 -14 -9 11.1 5.24
 2 -13 3 8.19 3.96
 2 -5 -18 23.15 5.26
 2 -1 -18 26.18 4.48
 3 -12 8 128.37 11.14
 3 -3 12 102.62 7.99
 3 10 -11 35.48 4.44
 3 10 2 1.26 3.51
 3 11 -2 5.84 3.12
 4 2 13 149.67 12.81
 4 12 -11 141.29 12.33
 5 8 11 117.39 12.09
 0 -7 -6 80.21 8.2
 0 -6 0 79.85 7.27
 0 -4 -9 227.83 17.41
 0 -2 -9 2.33 2.3
 1 -12 -4 8.99 4.31
 1 -11 -9 58.55 8.11
 1 -9 -12 164.04 14.89
 1 2 -13 20.8 2.71
 1 6 -3 83.62 7.26
 2 -8 -17 8.9 4.49
 2 2 -17 1.96 1.85
 2 4 7 224.04 17
 2 5 6 107.07 9.65
 2 8 1 0.7 3.11
 3 -15 4 56.48 7.57
 3 -13 7 1.65 2.87
 3 -11 9 68.35 6.69
 3 2 -20 5.73 2.54
 3 11 -6 48.09 5.97
 3 11 -3 102.34 9.93
 4 4 12 30.15 5.24
 4 10 6 6.99 3.74
 4 11 4 147.8 13.79
 5 13 3 1.57 3.97
 6 2 16 12.58 4.21
 6 12 8 46.25 7.62
 6 14 4 55.92 8.35
 6 15 1 0.43 4.42
 0 -6 -8 148.65 12.76
 1 -12 -6 -1.17 3.81
 1 -12 -3 15.88 4.22
 1 -11 1 88.81 9.03
 1 -10 -11 176.42 15.77
 1 6 -5 0.59 1.92
 2 -14 1 36.94 6.07
 2 -13 -12 186.2 17.03
 2 -11 6 10.54 3.21
 3 7 7 0.63 3.3
 3 9 4 15.72 4.07
 3 11 -5 14.48 4.04
 4 12 1 94.25 10.12
 5 11 7 0.4 4.13
 5 14 -9 6.39 3.48
 5 14 -1 22.61 5.34
 6 6 14 57.4 7.77
 6 13 6 2.23 3.61
 0 -7 -7 255.16 19.73
 0 -7 -1 19.33 4.23
 0 -5 -9 395.86 28.53
 0 -5 1 345.49 23.91
 0 0 -8 334.22 22.9
 1 -9 4 32.88 4.44
 1 6 -4 37.03 4.26
 2 -15 -6 69.28 8.88
 2 -15 -4 2.63 3.74
 2 -15 -3 5.2 4.04
 2 -14 -10 33.63 5.99
 2 -11 -15 12.13 5.13
 2 -10 7 491.15 33.93
 2 -6 -18 19.14 4.92
 2 7 3 42.95 5.8
 3 -16 2 -2.02 3.62
 3 6 8 259.72 20.15
 5 5 13 276.42 21.81
 5 12 5 -0.64 4.06
 1 -12 -7 58.26 7.69
 1 -11 -10 0.71 3.84
 1 -10 3 -1.15 2.67
 1 -6 6 77.13 6.11
 1 -4 -15 12.89 3.97
 1 -3 -15 -1.32 3.2
 2 -15 -7 1.54 3.45
 2 -15 -2 306 24.43
 2 -12 -14 97.07 11.11
 2 -12 5 33.27 5.23
 2 0 -18 45.57 5.57
 3 -14 6 61.17 7.28
 3 9 -13 9.45 2.12
 4 -10 12 28.77 3.33
 4 9 7 33.85 5.73
 5 0 15 -1.88 3
 5 3 14 1.41 2.9
 6 4 15 35.17 5.94
 6 11 9 3.39 4.42
 6 15 0 111.95 11.68
 0 -8 -5 -0.31 3.2
 0 -8 -4 109.14 10.02
 0 -8 -3 224.49 17.62
 0 -1 -9 1.32 2.27
 1 -12 -8 0 3.7
 1 -12 -1 16.6 4.24
 1 -8 5 235.11 17.13
 1 -5 -15 1.2 3.54
 1 -2 -15 52.63 6.38
 1 5 -9 11.15 1.3
 2 -14 -11 -1.16 3.59
 2 -9 -17 -2.2 3.64
 2 -7 -18 13.88 4.99
 3 4 -19 8.91 2.02
 3 10 1 33.45 5.4
 4 5 11 41.16 6.23
 5 13 2 34.18 5.97
 5 14 -8 160.17 14.63
 0 -8 -6 39 5.85
 0 -7 -8 5.56 3.8
 0 -6 -9 290.34 22.13
 1 -10 -12 7.84 4.75
 1 -9 -13 359.04 28.06
 2 -15 -8 -2.23 5.14
 2 -15 -1 -0.74 3.94
 2 -14 2 4.07 3.92
 2 -13 -13 5.83 5.29
 2 0 9 -0.22 2.06
 2 8 0 154.82 12.96
 4 1 13 14.37 4.04
 4 11 3 114.3 11.59
 4 12 -10 0.88 2.85
 4 12 0 1.29 3.82
 5 10 8 50.82 7.64
 5 14 -7 12.52 4.62
 5 14 -3 3.88 3.3
 6 7 13 140.2 13.92
 6 14 3 22.5 5.82
 0 -8 -2 31.47 4.75
 0 -4 -10 1038.4 70.09
 0 -3 -10 27.64 4.39
 1 -12 0 53.87 7.12
 1 -11 2 17.53 4.37
 1 -8 -14 1.88 3.83
 1 -6 -15 3.99 4.18
 1 -1 -15 7.81 3.27
 1 1 -14 57.6 5.72
 2 -13 4 49.51 6.88
 2 2 8 98.64 8.64
 2 8 -9 7.39 2.28
 3 -16 3 3.2 4.42
 3 1 11 17.21 3.55
 3 3 10 -0.09 2.75
 3 8 5 29.53 5.49
 4 8 8 13.45 4.99
 4 10 5 19.71 5.37
 4 11 -13 21.19 4.03
 5 6 12 32.41 6.14
 5 14 -6 -0.81 3.83
 5 14 -5 0.91 3.79
 5 14 -4 15.1 5.32
 6 1 16 4.36 4.16
 6 8 12 4.14 4.4
 6 9 11 237.99 20.81
 6 12 7 3.23 4.35
 0 -8 -7 -1.68 3.77
 0 -7 0 2.34 2.64
 0 -6 1 1700.57 111.76
 0 -5 -10 44.98 6.14
 1 -12 -9 9.44 5.19
 1 -11 -11 6.05 5.02
 1 4 2 653.37 44.05
 1 5 0 391.89 27.2
 2 -15 -9 7.55 4.89
 2 -9 8 9.05 2.67
 2 6 4 27.2 5
 3 -15 5 18.11 5.37
 3 -10 10 -1.15 2.39
 3 9 3 8.12 4.4
 3 10 -10 10.56 3.4
 5 9 9 96.6 11.23
 5 13 -12 3.36 3.43
 6 13 5 2.32 4.99
 6 15 -2 5.26 5
 0 -8 -1 108.63 9.9
 0 -7 -9 445.21 32.6
 0 -2 -10 1635.21 107.87
 0 1 -7 2.34 1.56
 1 -13 -5 93.53 11.05
 1 -13 -4 114.25 12.48
 2 -15 0 35.37 6.58
 2 -8 -18 19.41 6.21
 2 -4 -19 4.88 4.43
 2 -3 -19 -1.01 4.34
 3 -8 11 31.61 2.98
 3 10 0 15.61 4.51
 4 3 12 5.67 4.28
 4 12 -1 176.11 16.04
 5 -1 15 19.88 4.33
 5 7 11 159.88 15.2
 5 11 6 0.32 3.79
 5 12 4 57.53 8.42
 5 13 1 66.52 9.7
 0 -9 -5 491.81 35.65
 0 -9 -4 11.52 3.93
 0 -8 -8 124.65 12.17
 0 -6 -10 37.47 5.79
 1 -13 -6 -1.72 4.45
 1 -12 -10 35.4 7.35
 2 -5 -19 -1.29 4.49
 2 1 -18 25.71 4.39
 2 7 2 0.17 3.48
 2 8 -1 176.08 14.41
 4 10 -15 6.75 2.42
 4 12 -9 34.69 6.01
 6 5 14 5.58 4.62
 6 14 2 112.13 13.03
 6 15 -3 0.76 4.89
 7 7 14 71.69 10.36
 0 -9 -6 152.19 13.93
 0 -9 -3 208.66 17.21
 1 -13 -7 16.5 5.38
 1 -13 -2 360.83 28.31
 1 -12 1 -2.5 4.2
 1 -10 -13 0.92 4.71
 1 -9 -14 0.91 5.03
 1 1 5 27.23 3.46
 2 -16 -4 155.45 15.77
 2 -14 3 18.18 5.45
 2 -7 9 17.89 1.98
 2 -6 -19 1.46 5.4
 2 -2 -19 5.1 4.26
 3 7 6 117.6 11.44
 4 11 2 6.1 5.06
 4 12 -2 91.48 10.44
 5 2 14 162.2 14.53
 5 4 13 120.79 12.2
 6 3 15 16.47 5.19
 6 11 8 5.07 4.38
 1 -13 -8 10.34 5.49
 1 -11 -12 196.56 18.06
 2 -16 -3 39.59 7.97
 2 -15 1 95.79 11.21
 2 3 7 476.1 33.38
 2 5 5 3.79 3.6
 3 4 9 12.82 4.25
 3 10 -1 70.59 8.32
 4 9 6 6.69 5.13
 6 0 16 3.01 3.8
 7 8 13 1.43 4.87
 7 10 11 47.48 8.64
 0 -9 -7 415.8 31.35
 0 -9 -2 64.09 7.89
 0 -8 -9 202.61 17.59
 0 -7 -10 -0.75 4.01
 0 -4 -11 713.34 49.54
 0 -1 -10 231.78 17.21
 0 0 -9 -0.4 1.94
 1 -13 -1 -1.26 4.57
 1 -10 4 37.11 5.4
 1 -4 -16 8.83 4.1
 1 0 -15 0.5 2.91
 1 3 3 71.61 6.92
 2 -16 -2 3.6 4.36
 2 4 6 362.65 26.31
 3 6 7 532.26 38.26
 4 0 13 -0.12 2.69
 4 10 4 227.2 19.41
 4 12 -8 60.18 7.78
 5 -2 15 48.71 6.21
 5 10 7 43.91 7.82
 5 13 0 11.81 5.63
 6 13 4 17.73 6.33
 6 14 1 4.29 4.25
 7 9 12 -1.59 4.84
 0 -8 0 11.44 3.65
 0 -7 1 19.03 4.17
 0 -5 -11 21.37 5.08
 0 -4 2 1065.72 70.1
 0 -3 -11 21.11 4.61
 1 -13 -9 20.78 6.81
 1 -12 -11 31.83 6.78
 1 -11 3 38.88 6.16
 1 -7 6 8.24 2.43
 1 -5 -16 9.35 5.53
 1 -3 -16 7.09 4.44
 2 -12 6 256.84 20.37
 2 -1 -19 0.63 3.26
 2 8 -8 12.94 3.17
 2 8 -2 41.98 5.97
 3 -14 7 11.13 4.24
 3 -13 8 -1.18 3.27
 3 3 -20 12.97 3.17
 3 5 8 5.49 3.08
 3 8 4 61.83 7.92
 3 9 2 6.8 3.99
 3 10 -9 5.99 3.43
 4 4 11 60.15 7.9
 5 12 3 22.5 5.74
 5 13 -11 24.7 5.48
 6 6 13 15.81 5.87
 6 12 6 10.24 4.76
 7 5 15 0.57 4.29
 0 -9 -8 82.6 10.54
 0 -6 -11 413.64 31.42
 0 -5 2 3.83 2.91
 1 -9 5 20.31 3.94
 1 -6 -16 54.46 8.33
 1 2 4 196.6 14.76
 1 5 -1 1368.52 90.57
 2 -16 -1 74.61 10.65
 2 -13 5 11.6 4.62
 2 -11 7 118.33 11.1
 2 -1 9 92.05 7.85
 3 0 11 1.18 2.91
 3 10 -2 0.18 4.08
 4 12 -7 -1.83 4.65
 4 12 -6 37.72 7.01
 4 12 -5 1.71 4.34
 5 11 5 10.14 5.71
 6 10 9 64.93 9.42
 7 3 16 -0.42 5.01
 7 12 8 50.49 9.45
 0 -10 -5 0.81 4.69
 0 -10 -4 42.64 7.6
 0 -9 -1 25.56 5.25
 0 -3 2 23.1 3.22
 0 -2 -11 466.15 33.53
 1 -13 0 3.64 5.31
 1 -12 2 17.09 5.57
 1 -11 -13 220.35 20.76
 1 -10 -14 5.72 4.88
 1 -2 -16 5.01 4.22
 2 -15 2 15.92 5.7
 2 4 -16 17.06 2.11
 2 7 1 5.51 3.99
 3 -15 6 62.55 8.92
 3 -12 9 167.26 14.49
 4 8 7 10.06 5.75
 4 11 -12 -0.99 2.98
 4 11 1 -1.17 5.12
 5 -3 15 10.27 3.66
 5 5 12 2.21 5.07
 5 9 8 92.36 11.53
 5 13 -1 96.03 11.92
 6 7 12 -1.27 5.02
 7 13 6 5.25 5.39
 0 -10 -6 49.11 8.46
 0 -10 -3 34.31 7.3
 0 -9 -9 14.43 5.48
 0 -8 -10 8.42 5.44
 0 -1 1 120.07 8.07
 1 -14 -6 48.63 9.06
 1 -14 -5 59.98 9.21
 1 -13 -10 -1.26 4.8
 1 -12 -12 15.92 7.03
 1 -7 -16 6.63 5.68
 2 -14 4 2.14 5.38
 2 6 3 10.33 4.98
 2 8 -3 573.72 40.6
 3 2 10 10.42 4.2
 3 10 -8 1.22 3.61
 4 2 12 74.74 8.98
 5 -5 15 6.06 2.22
 5 -4 15 136.7 11.53
 6 -1 16 18.32 5.25
 6 8 11 15.11 6.64
 6 14 0 44.03 9
 0 -10 -7 12.97 6.15
 0 -7 -11 2.12 5.05
 0 -6 2 270.77 20.01
 1 -14 -7 53.25 8.92
 2 -16 0 115.6 13.54
 2 1 8 19.41 4.26
 2 3 -17 64.98 6.39
 2 8 -7 15.95 3.83
 3 10 -3 663 47.37
 4 5 10 65.87 8.64
 5 1 14 0.81 4.14
 5 6 11 83.86 10.36
 5 12 2 151.72 15.46
 5 13 -10 30.59 6.69
 6 4 14 33.89 7.25
 6 13 3 51.2 9.49
 7 6 14 0.98 5.39
 7 11 9 2.85 6.44
 0 -10 -2 33.51 6.83
 0 -4 -12 176.67 15.89
 1 -14 -8 2.97 5.46
 1 -14 -2 24.01 7.08
 1 -13 -11 9.34 5.47
 1 4 1 210.86 16.16
 2 0 -19 -0.76 3.38
 2 8 -4 55.39 6.78
 3 9 -12 36.12 4.83
 3 9 1 23.7 5.96
 4 -1 13 6.15 3.61
 4 8 -18 5.52 0.94
 4 9 5 19.94 5.68
 4 10 3 181.32 16.94
 5 7 10 96.45 11.81
 5 8 9 9.47 4.81
 5 13 -2 -0.36 4.19
 6 11 7 2.25 4.87
 0 -10 -8 47.9 7.95
 0 -5 -12 21.03 5.35
 0 1 -8 141.52 10.58
 1 -13 1 0.43 4.7
 1 -11 -14 30.74 8.18
 1 -8 -16 59.72 9.78
 1 -1 -16 7.69 3.82
 2 -4 -20 11.06 5.91
 2 8 -5 340.1 25.12
 3 7 5 403.08 30.77
 3 10 -7 11.63 4.47
 3 10 -4 157.56 14.51
 4 11 0 -0.1 5.03
 5 3 13 123.73 13.13
 5 10 6 6.82 4.84
 6 12 5 18.68 6.47
 6 14 -1 14.29 6.97
 7 14 3 8.74 6.91
 0 -9 -10 55.66 8.76
 0 -8 -11 127.72 14.06
 0 -6 -12 168.5 16.16
 1 -14 -9 8.06 6
 1 -14 -1 0.85 6.07
 1 -12 -13 4.83 6.84
 1 -10 -15 37.63 9.06
 1 5 -2 19.76 3.96
 2 -16 1 0.13 5.47
 2 -15 3 1.35 5.06
 2 -10 8 98.21 9.48
 2 -3 -20 23.86 6.55
 2 7 -11 397.12 27.35
 3 10 -6 42.75 6.71
 5 11 4 5.27 6.24
 5 13 -9 35.21 7.27
 6 -2 16 9.86 4.81
 7 2 16 6.37 6.21
 7 7 13 41.09 8.78
 7 12 7 -2.71 6.02
 0 -11 -6 4.05 6.58
 0 -11 -5 287.43 25.59
 0 -11 -4 6.91 7.14
 0 -10 -1 109.83 12.5
 0 -7 -12 -2.16 6.02
 1 -11 4 -2.82 4.59
 1 -5 -17 11.31 6.37
 1 -4 -17 22.03 7.11
 1 2 -14 89 8.16
 2 2 -18 19.42 4.11
 3 7 -16 61.13 5.45
 3 8 3 12.8 5.08
 5 13 -4 1 6.07
 6 10 8 7.75 6.98
 7 4 15 1.9 6.19
 7 8 12 57.09 11.2
 7 9 11 26.15 9.24
 7 13 5 35.14 10.56
 0 -11 -3 301.44 28.54
 1 -14 -10 43.41 10.32
 1 -13 -12 106.73 16.05
 1 -12 3 19.96 6.86
 1 -9 -16 -0.68 5.93
 1 -8 6 33.35 5.15
 1 1 -15 7.61 3.33
 2 -2 -20 24.64 6.92
 2 5 4 511.45 38.77
 2 7 0 82.95 10.47
 3 -1 11 18.7 3.95
 3 3 9 52.29 8.07
 3 6 6 7.99 4.19
 4 11 -11 6.66 3.63
 5 12 1 92.98 13.83
 5 13 -8 7.83 6.18
 5 13 -5 3.41 5.08
 6 5 13 26.43 7.9
 6 13 2 149.14 18.07
 1 -3 -17 -5.22 11.93
 3 -2 -17 33.2 9.83
 3 -1 -17 33.82 10.45
 3 -15 -2 19.4 5.03
 5 8 15 65.42 11.04
 0 -3 0 0.07 0.89
 2 -3 -14 49.27 6.39
 2 0 -14 7.36 3.59
 2 -6 -13 169.86 14.74
 2 3 -13 193.72 16.86
 2 -11 6 10.75 3.25
 2 8 6 0.02 0.89
 3 -3 -17 31.12 5.9
 3 -15 -1 4.54 2.25
 3 12 -1 185.07 14.53
 3 6 12 1.72 2.74
 4 -5 -19 7.21 3.75
 4 2 -19 16.28 4.62
 4 -8 15 58 7.98
 4 5 15 233.19 19.44
 5 13 -12 4.76 3.44
 0 -3 -1 219.06 14.32
 1 -6 7 149.52 12.68
 2 8 -8 7.06 3.7
 2 -6 11 111.17 11.18
 2 3 11 33.74 5.18
 2 -3 12 105.2 10.66
 2 0 12 63.53 7.77
 3 12 -2 72.13 6.93
 3 -13 7 2.36 3.3
 3 -11 10 12.46 4.82
 3 -10 11 20.89 5.42
 3 -5 14 18.76 6.1
 4 -14 9 47.44 7.54
 5 14 -10 76.37 9.55
 5 10 13 246.46 19.5
 5 9 14 50.77 6.93
 0 -2 1 309.55 20.62
 0 -1 1 131.51 8.97
 1 -4 -10 338.82 24.37
 1 1 -10 660.13 45.63
 1 4 -8 296.3 21.97
 1 3 7 61.05 6.01
 1 -4 8 34.38 5.2
 2 -4 -14 166.94 14.49
 2 1 -14 80.93 9.13
 2 5 -12 112.61 11.32
 2 6 -11 101.68 10.25
 2 -11 -8 13.44 2
 2 9 -6 108.18 9.95
 2 -1 12 55.74 7.16
 3 1 -17 41.05 7.25
 3 12 -3 103.78 9.32
 3 12 0 36.08 3.94
 3 8 10 28.33 4.3
 3 7 11 4.14 3.16
 3 2 14 2.33 3.57
 4 3 -19 -1.14 5.01
 4 5 -18 35.35 7.18
 4 -15 7 0.53 3.97
 4 -5 16 54.82 8.55
 5 12 -14 2.19 4.23
 1 3 -9 -1.37 3.05
 1 4 6 13.39 2.71
 1 1 8 520.33 35.93
 2 7 -10 75.06 8.53
 2 -12 3 65.16 7.09
 3 4 -16 59.31 8.76
 3 7 -14 155.27 14.96
 3 10 -10 15.77 4.88
 3 10 7 197.83 13.97
 3 -7 13 32.35 6.55
 4 8 -16 1.84 4.3
 4 9 -15 32.9 6.72
 4 13 -8 22.5 5.32
 4 -16 4 -2.34 4.61
 4 11 9 23.81 3.47
 5 15 -7 11.73 4.64
 0 0 -2 78.09 5.8
 1 -7 -8 28.23 3.54
 1 5 -7 69.24 7.3
 1 -9 2 -1.16 2.4
 2 -8 -12 126.92 10.99
 2 -9 -11 187.03 14.49
 2 -10 7 502.27 36.15
 2 -7 10 3.36 3.96
 3 2 -17 24.69 6.23
 3 -7 -16 49.01 7.19
 3 8 -13 251.16 20.91
 3 11 -8 -0.97 4.05
 3 12 -4 47.28 5.96
 3 -14 4 0.68 3.8
 3 4 13 51.57 6.99
 3 -4 14 21.11 5.68
 4 7 -17 92.04 11.17
 4 10 -14 30.4 6.69
 4 14 -3 20.98 4.52
 4 14 -2 20.83 3.88
 4 14 -1 220.85 16.75
 4 -13 10 1.92 4.1
 4 -7 15 45.36 8.09
 4 -4 16 18.32 5.83
 5 6 16 -0.33 4.31
 1 -6 -9 202.03 15.09
 1 -3 8 608.59 42.14
 2 2 -14 113.61 11.7
 2 4 -13 7.11 5.14
 2 -5 11 9.25 4.59
 3 -5 -17 62.32 8.41
 3 6 -15 676.49 48.78
 3 9 -12 32.25 6.81
 3 -12 8 123.87 12.57
 3 1 14 1048.4 72.04
 4 12 -11 138.09 14.06
 4 -10 13 161.11 15.87
 4 1 16 366.41 28.87
 0 -1 -3 1922.62 124.93
 1 2 -10 739.13 50.97
 1 -8 4 299.69 21.86
 1 0 8 108.15 9.66
 2 -5 -14 28.69 5.57
 2 8 -9 2.17 4.27
 2 -11 5 115.15 10.9
 2 -9 8 10.68 4.06
 2 4 10 3.16 3.2
 2 2 11 0.97 3.21
 3 -10 -14 76.75 8.51
 3 12 1 152.33 11.32
 3 -8 12 12.06 5.24
 3 -3 14 524.62 38.74
 3 0 14 72.92 9.06
 4 4 -19 24.26 6.8
 4 6 -18 10.28 5.34
 4 14 -4 1.87 3.48
 4 14 0 59.24 6
 4 -12 11 80.82 10.32
 4 -11 12 0.41 4.84
 4 4 15 82.64 10.08
 4 -3 16 331.81 26.95
 4 0 16 22.53 5.97
 5 14 -11 14.65 6.2
 0 -2 -3 0.53 1.61
 1 -1 -11 40.58 5.78
 1 -5 7 138.15 12
 1 -2 8 0.59 3.08
 1 -1 8 507.07 35.56
 2 -7 -13 323.67 24.37
 2 9 -7 11.1 4.18
 2 -12 2 3.41 3.42
 3 3 -17 32.04 6.66
 3 5 -16 92.41 10.99
 3 12 -5 -0.88 3.27
 3 -13 6 185.1 16.41
 3 -6 13 43.62 7.34
 3 -2 14 3.53 4.4
 3 -1 14 1089.12 75.11
 4 13 -9 4.16 4.87
 4 -16 3 -0.99 3.97
 4 -15 6 25.45 6.14
 4 -14 8 0.08 4.87
 4 -2 16 18.41 6.28
 4 -1 16 377.1 29.86
 5 15 -8 10.65 5.18
 5 3 17 4.58 4.95
 1 0 -11 -0.55 3.26
 1 -5 -10 33.05 4.83
 1 -9 1 10.32 3
 2 -2 -15 8.08 5.11
 2 -1 -15 3.85 4.34
 2 3 -14 57.06 8.08
 2 -10 -10 17.22 3.39
 3 -9 -15 3.89 4.01
 3 -11 -13 51.57 6.54
 3 -11 9 79.69 9.73
 4 14 -5 3.05 3.72
 4 -8 14 57.86 9.05
 4 -6 15 113.74 12.91
 0 0 -3 -0.8 2.11
 1 -3 -11 539.24 38.04
 1 4 -9 69.27 8
 1 6 -6 337.09 24.65
 1 -6 6 75.37 7.89
 2 6 -12 329.14 25.89
 2 10 -2 115.83 9.7
 2 -6 10 168.67 15.03
 2 1 11 30.7 5.53
 3 -2 -18 30.31 6.92
 3 -1 -18 206.45 18.83
 3 0 -18 84.5 10.58
 3 -6 -17 152.19 14.75
 3 11 -9 5.24 4.25
 3 -14 3 0.07 4.03
 3 -10 10 1.36 4.94
 3 5 12 67.94 8.18
 4 12 7 6.86 1.3
 4 7 13 7.05 4.7
 5 7 15 11.68 5.03
 1 1 -11 51.98 7.12
 1 3 -10 232.29 18.88
 1 5 -8 2.48 3.65
 1 2 7 45.62 5.6
 2 -3 -15 53.08 8.13
 2 1 -15 1.34 4.58
 2 5 -13 238.39 20.35
 2 7 -11 415.93 31.5
 2 10 -3 764.94 51.95
 2 10 -1 109.58 9.03
 2 -3 11 50.61 7.44
 3 -3 -18 69.79 9.7
 3 4 -17 60.1 9.85
 3 -8 -16 64.05 8.7
 3 8 -14 2.47 5.74
 3 12 -6 74.56 9.02
 3 -5 13 91.98 11.09
 4 5 -19 6.7 6.47
 4 8 -17 6.37 5.83
 4 9 -16 52.92 9.72
 4 10 -15 13.34 6.94
 4 3 15 215.66 19.21
 5 12 10 2 2.78
 5 5 16 1.67 4.93
 5 2 17 3.94 5.43
 1 -8 -7 0.73 1.91
 1 7 -2 14.78 3.48
 1 -4 7 238.75 18.87
 2 -6 -14 99.75 10.71
 2 -10 6 115.9 11.79
 2 7 7 174.95 13.13
 2 -2 11 4.94 5.59
 2 0 11 1.71 4.05
 3 7 -15 1.95 4.99
 3 -7 12 41.55 8.03
 4 7 -18 0.37 6.02
 4 12 -12 2.23 5.11
 4 14 -6 0.6 4.86
 4 -13 9 52.09 8.73
 4 10 10 18.27 4.11
 4 -5 15 236.27 21.75
 5 15 -9 -1.61 5.22
 0 -1 -4 140.22 10.64
 1 -4 -11 145.24 13.1
 1 7 -3 1234.66 82.11
 1 7 -1 1092.49 72.14
 1 -8 3 24.99 4.67
 2 -4 -15 84.28 10.42
 2 4 -14 122.79 13.28
 2 8 -10 45.16 7.68
 2 9 -8 72.29 9.13
 2 10 -4 329.4 24.58
 2 -12 1 39.27 5.66
 2 -11 4 9.37 5.2
 2 6 8 0.36 2.62
 2 -7 9 21.96 6.15
 2 -1 11 26.75 6.04
 3 -4 -18 8.15 5.72
 3 2 -18 36.92 8.98
 3 6 -16 0.38 5.48
 3 9 -13 6.28 5.79
 3 -13 -10 -0.68 1.35
 3 -12 7 148.44 14.8
 4 13 -10 17.13 6.34
 4 14 1 48.62 5.36
 4 -16 2 58.96 8.68
 4 8 12 0.39 4.23
 4 5 14 31.88 7.3
 5 -3 17 -1.93 6.5
 0 -3 -2 17.74 1.65
 1 2 -11 53.85 7.97
 1 -9 0 114.01 9.53
 2 10 0 53.51 5.5
 2 -9 7 40.6 7.11
 2 3 10 63.25 7.78
 3 -13 5 2.12 5.13
 3 -4 13 67.98 10.53
 4 -15 5 12.48 6.74
 4 -12 10 1.97 5.76
 4 9 11 43.37 6.48
 4 -10 12 64.35 10.66
 4 -7 14 25.99 7.62
 5 8 14 9.02 5.14
 5 -2 17 -0.52 6.25
 5 -1 17 -0.99 7.09
 5 0 17 2.1 6.21
 0 -2 -4 134.27 10.29
 0 0 -4 311.78 22.03
 0 1 -2 2545.86 165.39
 1 6 -7 1.84 4.94
 1 7 -4 47.15 6.47
 2 10 -5 455.03 33.58
 2 -5 10 30.81 7.7
 3 -7 -17 12.24 6.62
 3 -12 -12 22.15 4.88
 3 11 -10 6.59 5.46
 3 12 -7 -2.15 5.24
 3 -14 2 6.2 4.67
 3 -8 11 41.42 8.61
 3 6 11 24.16 5.71
 4 14 -7 3.82 5.45
 4 -14 7 10.66 6.63
 4 -11 11 5.41 6.3
 4 -4 15 60.69 11.44
 5 16 -3 -1.3 4.7
 0 -2 0 3341.15 216.01
 1 4 -10 337.31 27.02
 1 -3 7 56.52 7.92
 1 1 7 292.69 22.11
 3 -5 -18 60.41 10.15
 3 3 -18 80.41 12.38
 3 5 -17 69.37 12.02
 3 10 -12 7.67 6.7
 3 -11 8 6.03 5.6
 3 -3 13 119.67 14.02
 3 1 13 36.29 7.94
 4 -3 15 257.03 24.29
 4 1 15 41.8 9.94
 5 16 -4 1.64 4.86
 5 16 -2 14.83 5.37
 5 9 13 37.12 7.46
 5 -6 16 -4.58 7.97
 5 4 16 42.95 9.61
 0 1 -3 1988.31 129.98
 1 -2 -12 217.87 19.25
 1 0 -12 231.01 20.38
 1 -6 -10 19.46 5.31
 1 5 -9 18.68 6.22
 1 -5 6 1.87 5.09
 1 3 6 45.38 6.2
 2 -5 -15 198.22 18.96
 2 3 -15 46.67 9.81
 2 -8 -13 121.68 12.79
 2 6 -13 150.73 16.35
 2 7 -12 9.69 6.73
 2 -12 0 2.91 4.51
 3 9 8 1.68 3.2
 3 -10 9 161.32 17.58
 3 -9 10 46.25 9.36
 3 -6 12 4.65 6.27
 4 9 -17 75.5 13.08
 4 12 -13 153.13 18.22
 4 -16 1 6.38 5.43
 5 16 -5 22.41 7.52
 5 11 11 157 14.68
 5 -8 15 95.92 14.39
 5 6 15 151.37 16.62
 0 -3 -3 33.06 3.41
 1 3 -11 594.28 44.26
 1 -7 -9 11.07 4.32
 1 7 -5 30.51 6.07
 1 7 0 115.38 9.31
 1 -2 7 41.69 7.93
 2 -2 -16 131.99 15.92
 2 5 -14 48.07 10.12
 2 -9 -12 2.3 4.39
 2 9 -9 114.58 13.42
 2 -4 10 0.84 5.7
 3 7 -16 49.59 11.87
 3 8 -15 173.75 19.7
 3 7 10 168.77 15.44
 3 -2 13 12.43 7.18
 3 -1 13 39 9.05
 3 0 13 4.85 6.48
 4 10 -16 -1.96 8.09
 4 13 -11 21.37 9.09
 4 -8 13 214.07 22.08
 4 -6 14 2.03 6.97
 4 -2 15 50.49 11.23
 4 -1 15 34.08 9.7
 4 0 15 1.08 6.62
 5 10 12 2.9 5.44
 0 -1 -5 94.77 9.28
 1 -3 -12 87.11 10.95
 1 1 -12 437.07 34.58
 1 -5 -11 454.46 34.14
 1 6 -8 68.76 10.24
 1 -9 -1 502.68 34.43
 1 -6 5 12.18 5.83
 1 -1 7 236.02 20.19
 1 0 7 -0.34 4.78
 2 1 -16 -4.09 7.44
 2 -7 -14 -1.32 5.47
 2 8 -11 -3.69 7.04
 2 -11 3 4.47 5.26
 2 -10 5 156.32 15.52
 2 -6 9 322.28 27.2
 2 2 10 17 6.47
 3 -2 -19 10.33 8.48
 3 -1 -19 0.38 8.15
 3 0 -19 -2.32 7.69
 3 4 -18 4.84 8.36
 3 9 -14 87.07 13.88
 3 12 -8 1.37 6.96
 3 8 9 273.77 21.76
 4 14 -8 22.16 8.37
 4 -13 8 5.11 7.4
 4 6 13 376.84 31.34
 4 4 14 99.01 13.83
 5 16 -1 2.76 4.52
 5 -5 16 -8.41 9.68
 5 3 16 7.23 9.5
 0 0 -5 1.58 4.56
 0 1 -4 121.25 11.28
 2 -3 -16 7.67 6.56
 2 4 -15 89.21 13.99
 3 -3 -19 -0.54 7.96
 3 -6 -18 0.43 8.04
 3 6 -17 155.55 19.28
 3 -9 -16 2.69 7.58
 3 -10 -15 114.44 14.12
 3 -14 1 56.34 9.6
 3 12 2 6.82 1.91
 3 -13 4 125.02 15.4
 3 -12 6 62.32 11.02
 5 -9 14 66.11 13.52
 0 -2 -5 26.13 5.13
 1 2 -12 198.35 19.89
 1 7 -6 7.73 5.76
 1 -8 2 26.11 5.94
 2 2 -16 110.4 16.05
 2 -12 -1 6.42 4.54
 2 4 9 324.84 25.82
 2 -3 10 60.53 10.85
 3 2 -19 13.13 12.19
 3 10 -13 271.27 27.26
 3 -7 11 7.49 8.02
 3 -5 12 45.57 11.03
 4 -14 6 3.94 8.68
 4 -5 14 42.91 11.37
 5 -7 15 10.06 10.22
 5 -4 16 26.4 11.53
 0 -3 -4 179.19 13.61
 1 5 -10 18.44 9.03
 1 5 4 11.6 2.91
 1 4 5 9.83 4.18
 1 -4 6 14.9 6.56
 2 -4 -16 19.27 9.84
 2 -6 -15 185.79 19.73
 2 -9 6 30.33 8.43
 2 -7 8 45.77 9.78
 2 1 10 72.94 11.11
 3 -4 -19 19.62 11.83
 3 -8 -17 16.75 9.38
 3 -11 -14 7.88 7.12
 3 3 12 121.93 14.88
 4 14 -9 41.37 11.85
 4 -12 9 55.85 13.2
 4 -10 11 79.27 15.92
 5 13 8 2.86 2.5
 0 1 -5 109.86 11.67
 1 -4 -12 231.29 21.83
 1 4 -11 141.61 17.18
 1 -9 -2 388.54 27.43
 2 6 -14 105.04 16.74
 2 7 -13 395.78 35.41
 2 -10 -11 1.86 5.22
 2 9 -10 -2.46 9.57
 2 -11 -9 5.3 2.6
 2 -12 -5 93.89 8.14
 2 -8 7 849.68 62.48
 2 -2 10 25.82 9.17
 3 5 -18 61.16 15.75
 3 12 -9 7.69 9.21
 4 12 -14 10.23 10.92
 4 13 -12 23.71 12.19
 4 -11 10 3.44 9.3
 4 -7 13 13.25 9.75
 5 -10 13 207.41 25.27
 5 7 14 121.39 16.75
 5 5 15 6.69 8
 5 -3 16 9.98 10.96
 0 -1 -6 743.13 52.2
 1 3 -12 84.27 14.16
 1 6 -9 191.11 20.05
 2 3 -16 8.42 10.39
 2 5 -15 176.1 22.2
 2 8 -12 129.06 18.54
 2 10 1 1.45 2.39
 2 -5 9 215.74 22.09
 2 -1 10 78.18 12.39
 2 0 10 76.38 12.76
 3 3 -19 5.86 11.04
 3 8 -16 64.81 15.55
 3 -14 0 7.7 6.08
 3 -11 7 27.73 10.38
 3 5 11 52.42 10.45
 3 -4 12 18.88 10.02
 4 7 12 61.85 11.63
 4 -4 14 104.49 17.26
 5 16 0 9.43 4.53
 5 -13 10 77.49 17.15
 5 -11 12 37.32 13.64
 5 -2 16 29.31 13.02
 5 1 16 54.01 13.58
 0 0 -6 737.62 52.45
 0 2 -3 -0.76 3.92
 1 -2 -13 19.95 7.77
 1 0 -13 3.62 8.05
 1 -8 -8 17.7 4.34
 1 7 -7 134.15 15.66
 2 -12 -2 137.67 13.02
 3 7 -17 21.18 9.83
 3 9 -15 6.19 8.82
 3 -10 8 1.25 6.19
 3 -9 9 4.91 6.83
 5 -12 11 52.54 14.17
 5 -8 14 15.97 9.05
 5 -6 15 150.2 20.96
 5 -1 16 47.93 12.84
 5 0 16 41.18 12.03
 1 2 6 69.62 14.68
 3 -5 -19 -0.17 16.04
 4 14 2 76.64 11.58
 -5 14 -8 12.02 5.25
 -4 -4 -16 44.07 6.57
 -4 7 -14 15.89 5.37
 -4 11 -10 -2.23 4.23
 -4 -16 1 14.07 4.25
 -4 -16 2 41.52 6.59
 -4 -16 3 50.99 7.29
 -4 -15 8 90.05 11.13
 -4 -11 15 0.84 4.48
 -4 -10 16 3.7 4.86
 -4 -5 19 12.13 5.58
 -3 -9 -11 8.77 2.17
 -3 -12 10 34.38 6.48
 -3 -6 16 1.22 3.91
 -3 -3 17 40.4 7.22
 -2 5 -10 25.25 5.03
 -2 8 -7 1187.25 83.12
 -2 -11 6 1.89 3.21
 -2 -8 11 -1.63 3.32
 -2 -7 12 7.2 4.28
 -2 -3 14 53.46 7.55
 -1 -3 -8 614.24 42.71
 -1 -6 -6 83.23 6.65
 -1 -6 8 83.43 8.64
 -1 -3 10 210.42 17.07
 -5 16 -1 -0.78 3.86
 -5 16 5 24.36 3.81
 -4 2 -16 15.76 5.36
 -4 5 -15 188.82 17.2
 -4 -16 0 61.01 7.17
 -4 -12 14 6.6 5.42
 -4 -9 17 62.73 9.25
 -4 6 18 13.12 4.44
 -3 10 -8 -0.83 4.11
 -3 -14 -1 54.11 5.97
 -3 -14 4 109.68 10.92
 -3 -13 8 14.08 5.25
 -3 -10 13 297.34 24.29
 -3 -9 14 77.64 9.75
 -3 2 17 20.85 5.27
 -2 3 -11 43.13 6.52
 -2 9 -5 44.71 6.18
 -2 -9 10 -1.68 4.5
 -1 6 -4 61.04 6.52
 -1 -7 7 138.92 12.1
 -1 -5 9 16.17 4.4
 0 -1 2 1948.11 126.77
 -5 8 -15 64.4 8.84
 -5 12 -11 67.13 8.84
 -4 -3 -16 301.3 23.26
 -4 8 -13 215.58 18.68
 -4 10 -11 77.34 9.18
 -4 13 -6 4.64 4.09
 -4 14 -3 14.48 4.69
 -4 -16 4 -0.09 3.77
 -4 -14 11 124.14 12.56
 -4 4 19 18.66 5.14
 -3 -3 -14 492 35.19
 -3 -6 -13 38.24 5.42
 -3 6 -12 4.75 3.95
 -3 11 -6 111.16 10.85
 -3 -13 -5 1.53 1.12
 -3 -8 15 172.22 15.63
 -3 -4 17 58.01 8.02
 -2 6 -9 352.18 26.19
 -2 7 -8 64.55 7.63
 -2 -4 14 189.65 16.21
 -1 1 -8 558.18 38.43
 -1 7 -1 46.47 4.93
 -1 2 10 752.16 50.8
 0 0 2 79.75 5.8
 -5 15 -5 11.19 4.71
 -4 1 -16 312.66 24.04
 -4 9 -12 5.67 4.65
 -4 12 -8 0.09 3.29
 -4 -15 9 3.29 3.94
 -4 -13 13 11.2 4.31
 -3 1 -14 1009.9 68.71
 -3 12 -3 2.46 3.28
 -3 -14 5 5.7 3.36
 -3 5 16 82.53 8.25
 -1 3 -7 51.18 5.85
 -1 -4 10 358.38 25.99
 0 -2 1 272.62 18.31
 -5 6 -16 -0.06 4.05
 -5 9 -14 39.82 6.34
 -5 10 -13 221.38 18
 -5 11 -12 50.35 7.03
 -5 16 4 4.34 2.18
 -4 -2 -16 12.69 3.62
 -4 -1 -16 380.2 27.74
 -4 0 -16 28.9 4.92
 -4 -6 -15 111.91 9.92
 -4 -8 -14 46.58 5.53
 -3 -2 -14 1.93 3.33
 -3 -1 -14 1113.55 74.58
 -3 0 -14 74.51 7.81
 -3 4 -13 58.86 7.03
 -3 7 -11 13.12 3.93
 -3 9 -9 3.12 3.18
 -3 -7 16 51.68 6.67
 -3 3 17 24.03 4.4
 -2 -4 -11 10.64 3.01
 -2 -12 1 10.81 2.94
 -2 -12 2 172.19 13.39
 -2 -11 7 31.27 5.2
 -1 0 -8 120.79 9.7
 -1 5 -5 61.68 6.06
 0 -2 2 872.53 57.1
 -5 16 1 6.19 2.76
 -4 4 -15 78.43 8.25
 -4 6 -14 9.35 3.74
 -4 14 -2 57.74 6.16
 -3 8 -10 40.78 5.49
 -3 -14 -2 2.49 1.78
 -3 -13 9 45.03 5.77
 -3 -12 11 30.98 5.05
 -3 -5 17 82.23 8.5
 -2 2 -11 0.73 2.75
 -2 -6 -10 204.12 14.53
 -2 -12 0 0.22 1.96
 -2 -12 3 145.02 11.61
 -2 6 12 364.45 24.99
 -2 -5 14 52.23 6.4
 -2 3 14 50.89 5.64
 -1 4 -6 21.08 3.43
 -1 -8 -3 21.03 2
 -1 7 0 135.9 9.85
 -1 7 3 1256.41 81.36
 -1 4 9 75.23 6.09
 -1 -1 11 52.03 5.67
 0 -1 3 2013.73 130.6
 -5 3 -17 2.61 3.2
 -5 14 -7 3.31 3.09
 -5 16 2 17.69 3.39
 -5 16 3 0.88 2.11
 -4 -16 6 0.08 2.91
 -4 9 16 52.56 5.29
 -3 -14 6 35.35 4.95
 -2 4 -10 1.38 2.48
 -2 8 -6 0.16 2.12
 -2 -11 -4 8.26 1.4
 -2 -12 4 133.04 10.75
 -2 -9 11 218.82 16.75
 -2 7 11 393.87 26.46
 -2 -8 12 142.82 12.08
 -2 -1 15 6.47 3.18
 -1 -9 1 557.17 37.2
 -1 -9 2 520.33 34.99
 -1 -6 9 230.71 17.07
 -1 -2 11 39.23 4.64
 -1 0 11 1.08 1.92
 -5 15 -4 58.46 6.68
 -4 11 -9 46.42 5.77
 -4 13 -5 15.94 3.62
 -4 8 17 0.73 1.97
 -4 5 19 7.01 3.33
 -3 10 -7 167.4 13.22
 -3 12 -2 15.61 3.05
 -3 -10 14 79.65 8.18
 -3 -9 15 1.86 2.77
 -3 -2 18 19.41 3.96
 -3 0 18 73.99 7.68
 -2 9 -4 35.18 4.28
 -2 10 4 301.78 20.11
 -2 -7 13 320.05 23.37
 -2 5 13 251.4 17.84
 -2 -2 15 5.19 2.94
 -2 0 15 -0.73 2.41
 -1 6 -3 21.55 2.83
 -1 -9 3 774.01 51.41
 -1 -7 8 25.38 3.67
 -1 -5 10 27.55 3.96
 0 -2 3 -0.04 1.52
 0 0 3 0.26 1.32
 -5 2 -17 0.64 2.92
 -5 5 -16 0.08 3.11
 -5 7 -15 2.29 3.37
 -4 7 -13 6.62 3.33
 -4 10 15 5.93 1.85
 -3 -5 -13 111.16 9.17
 -3 3 -13 124.66 10.7
 -3 5 -12 56.96 6.23
 -3 8 14 0.5 1.52
 -3 -6 17 124.72 11.22
 -3 -3 18 51.33 6.41
 -2 -3 -11 32.07 3.83
 -2 1 -11 31.04 4.28
 -2 10 0 48.96 4.61
 -2 -12 5 102.54 8.88
 -2 -11 8 19.05 3.91
 -1 2 -7 53.22 4.98
 -1 -9 0 104.65 7.85
 -1 7 1 966.35 62.99
 -1 3 10 220.05 15.47
 -1 -3 11 502.96 34.41
 -1 1 11 44.37 4.49
 -5 12 -10 3.88 3.37
 -4 -5 -15 227.83 17.24
 -4 10 -10 25.21 4.54
 -4 14 -1 43.83 5.09
 -4 -16 7 0.07 3.18
 -4 12 12 -2.46 0.55
 -3 -7 -12 32.82 3.82
 -3 -14 7 -0.63 2.62
 -3 -13 10 0.72 3.1
 -3 7 15 3.15 2.12
 -3 -8 16 55.62 6.71
 -3 4 17 52.29 5.84
 -3 1 18 224.37 17.46
 -2 5 -9 196.08 14.71
 -2 7 -7 159.93 12.28
 -2 -12 -1 37.72 3.83
 -2 -6 14 94.26 8.85
 -1 7 2 14.19 1.62
 -1 -9 4 4.8 2.09
 -1 -8 7 1.42 2.01
 -5 1 -17 -0.17 2.96
 -5 8 -14 8.89 3.93
 -5 15 9 -2.16 0.68
 -4 5 -14 36.07 5.14
 -4 -9 -13 3.19 2.18
 -4 8 -12 0.23 2.83
 -4 9 -11 46.44 5.84
 -4 7 18 0.78 2.58
 -3 12 6 72.71 5.43
 -3 -12 12 12.63 3.66
 -3 -4 18 9.06 3.69
 -2 -2 -11 0.45 1.95
 -2 -1 -11 30.37 3.82
 -2 6 -8 1.19 2.15
 -2 10 1 112.92 8.44
 -2 -4 15 97.35 8.95
 -1 -4 -7 221.17 14.99
 -1 -4 11 151.36 11.82
 0 -3 1 204.96 13.71
 0 -3 2 10.64 1.83
 0 -1 4 149.54 10.41
 -5 -3 -17 3.22 3.06
 -5 0 -17 0.5 3.15
 -5 11 -11 153.06 13.13
 -5 13 -8 -1.4 2.77
 -5 14 -6 -0.28 2.41
 -5 15 -3 2.42 2.77
 -4 2 -15 48.51 5.9
 -4 14 0 66.58 6.35
 -3 6 -11 28.32 4.41
 -3 9 -8 0.08 2.37
 -3 12 -1 181.13 13.52
 -3 6 16 -0.11 2.11
 -3 2 18 28.64 4.26
 -2 3 -10 54.39 5.41
 -2 10 2 135.08 9.68
 -2 10 3 821.11 53.69
 -2 -12 6 17.29 3.26
 -2 4 14 218.31 15.94
 -2 2 15 8.4 2.87
 -1 -9 5 114.99 9.14
 0 -3 3 27.22 2.78
 0 -2 4 137.29 9.73
 -5 -2 -17 1.29 2.5
 -5 -1 -17 -0.73 2.42
 -5 9 -13 46.84 6.27
 -5 10 -12 8.59 3.48
 -4 13 -4 70.66 6.96
 -3 -4 -13 73.42 6.59
 -3 7 -10 133.04 10.92
 -3 8 -9 358.89 25.44
 -3 -14 8 8.59 3.04
 -3 9 13 18.03 2.36
 -3 -7 17 15.66 3.8
 -3 -5 18 62.31 7.09
 -2 -7 -9 14.45 1.97
 -2 9 -3 10.14 2.36
 -2 -11 9 5.04 2.56
 -2 -9 12 2.35 2.6
 -2 -8 13 100.17 9.08
 -1 3 -6 45.5 4.54
 -1 5 -4 9.52 2.18
 -1 -9 -1 12.56 1.78
 -1 -7 9 8.97 2.69
 -1 -6 10 18.97 3.23
 -1 2 11 38.79 3.99
 -5 6 -15 176.64 14.42
 -4 -4 -15 73.99 7.01
 -4 -7 -14 11.46 2.7
 -4 11 -8 21.26 3.76
 -3 4 -12 13.87 3.27
 -3 -14 -3 0.08 1.27
 -3 -10 15 111.99 10.16
 -2 8 -5 141.79 10.79
 -2 -7 14 0.13 2.28
 -2 -5 15 157.56 12.68
 -1 1 -7 259.92 17.95
 0 0 4 294.04 19.58
 -4 1 -15 37.17 4.91
 -4 4 -14 103.07 9.1
 -4 6 -13 360.91 25.8
 -4 14 1 197.47 14.5
 -4 14 5 5.34 1.46
 -3 10 -6 92.1 7.97
 -3 12 0 36.5 3.92
 -3 -13 11 62.06 6.58
 -3 -11 14 11.69 3.37
 -3 -9 16 0.14 2.45
 -2 -5 -10 24.55 2.82
 -2 -12 7 -0.3 1.98
 -2 8 10 46.99 3.78
 -1 4 -5 12.91 2.31
 -1 6 -2 709.92 46.69
 -1 -9 6 5.63 1.92
 -1 -8 8 15.72 2.86
 -1 -5 11 411.25 28.44
 -1 -2 12 201.98 14.84
 -1 -1 12 387.33 26.68
 0 -3 4 167.12 11.68
 -5 -6 -16 0.67 2.17
 -5 12 -9 0.14 2.17
 -5 15 -2 1.13 2.12
 -4 -3 -15 206.03 15.38
 -4 0 -15 -0.29 1.95
 -4 14 2 21.69 2.9
 -3 -3 -13 121.2 9.57
 -3 0 -13 -0.56 2.05
 -3 -15 2 23.87 3.38
 -3 -15 3 9.2 2.56
 -3 -15 4 35.53 4.24
 -3 -14 9 0.47 2.26
 -3 -12 13 194.04 15.18
 -3 5 17 77.27 6.99
 -3 -6 18 0.04 2.36
 -3 3 18 67.6 6.57
 -2 2 -10 11.82 2.41
 -2 4 -9 391.56 26.86
 -2 -12 -2 0.1 1.1
 -2 -2 16 136 10.97
 -2 -1 16 0.7 2.03
 -1 -3 12 81.98 7.12
 -1 0 12 200.65 14.51
 0 -2 5 36 3.41
 0 -1 5 90.28 6.68
 -5 3 -16 24.21 3.85
 -5 7 -14 117.42 10.12
 -5 14 -5 11.47 2.95
 -4 -2 -15 44.46 4.82
 -4 -1 -15 40.89 4.69
 -4 -10 -12 33.46 3.38
 -4 7 -12 51.96 5.53
 -4 10 -9 204.05 15.34
 -4 14 3 22.75 2.76
 -4 14 4 0.6 1.19
 -4 11 14 0.07 0.92
 -3 -2 -13 25.21 3.41
 -3 -1 -13 50.63 5.08
 -3 -8 17 10.04 3.13
 -3 -2 19 12.15 3.09
 -2 -11 10 13.9 2.92
 -2 -6 15 175.91 13.67
 -2 3 15 44.87 4.64
 -2 -3 16 8.86 2.54
 -2 0 16 15.99 2.89
 -1 -3 -7 55.95 4.38
 -5 13 -7 6.97 2.84
 -4 13 -3 2.87 1.79
 -3 -8 -11 48.63 3.99
 -3 5 -11 53.81 5.37
 -3 -15 1 2.47 1.69
 -3 12 1 182.32 13
 -3 -15 5 35.45 4.25
 -3 12 5 2.09 1
 -3 -3 19 0.61 2.27
 -3 0 19 -0.36 2.06
 -2 7 -6 209.88 15
 -2 -12 8 0.01 1.84
 -1 0 -7 -0.7 1.6
 -1 -7 10 49.35 4.98
 -1 -4 12 189.27 14
 -1 1 12 427.48 28.96
 0 -3 0 -0.04 0.76
 0 -4 2 1011.01 65.78
 0 -4 3 2.42 1.26
 0 1 3 1614.23 104.38
 0 -3 5 276.89 18.76
 -5 -8 -15 76.48 6.77
 -5 5 -15 4.01 2.47
 -5 8 -13 268.41 19.76
 -5 11 -10 10.19 2.8
 -4 3 -14 124.54 10.19
 -4 8 -11 116.6 9.71
 -4 9 -10 1.79 2.07
 -3 -6 -12 1.42 1.54
 -3 3 -12 102.68 8.45
 -3 -13 12 44.3 5.32
 -3 -4 19 12.12 3.11
 -3 1 19 0.59 2.2
 -2 5 -8 121.05 9.3
 -2 6 -7 814.32 53.87
 -2 9 -2 116.06 8.68
 -2 -10 12 1.09 2.27
 -2 -9 13 177.91 13.73
 -2 -8 14 1.81 2.2
 -2 -4 16 18.58 3.33
 -1 -8 9 141.88 10.89
 -1 -6 11 200.31 14.71
 -1 3 11 551.76 36.6
 0 0 5 -0.07 1.04
 -5 -5 -16 1.19 1.86
 -5 2 -16 19.08 3.6
 -5 10 -11 77.61 7.34
 -5 15 -1 1.45 2.09
 -4 -6 -14 8.5 2.09
 -4 5 -13 18.96 3.2
 -3 12 2 92.01 6.99
 -3 -14 10 0.02 1.93
 -3 -11 15 26.22 4
 -3 -10 16 50.41 5.67
 -3 -7 18 4.71 2.5
 -2 1 -10 64.08 5.48
 -2 -13 3 49.93 4.75
 -2 6 13 155.68 11.15
 -2 5 14 38.24 3.75
 -1 -1 -7 287.95 19.37
 -1 -10 3 70.39 5.77
 0 -4 1 1306.41 84.59
 0 -4 4 182.94 12.66
 -5 9 -12 65.1 6.52
 -4 -11 -11 -0.52 0.86
 -4 11 -7 34.56 4.02
 -3 6 -10 76.27 6.65
 -3 8 -8 27.73 3.4
 -3 10 -5 31.29 3.52
 -3 -15 0 22.2 2.92
 -3 12 3 95.43 7.03
 -3 12 4 61.4 4.73
 -3 -15 7 -0.16 1.89
 -3 -9 17 6.32 2.52
 -3 4 18 6.91 2.23
 -3 -5 19 12.69 3.1
 -2 -4 -10 0.65 1.29
 -2 -8 -8 1.56 0.66
 -2 8 -4 4.06 1.51
 -2 -13 2 173.1 12.54
 -2 -13 4 7.18 2.07
 -2 -7 15 118.68 9.77
 -2 -5 16 82.87 7.4
 -1 2 -6 99.88 7.44
 -1 -10 2 0.69 1.37
 -1 -10 4 15.7 2.23
 -1 -5 12 36.08 3.95
 0 1 4 143.45 9.62
 0 -2 6 2.91 1.36
 0 -1 6 695.78 45.53
 -5 1 -16 48.69 5.13
 -4 12 -5 5.33 2.02
 -3 7 -9 7.14 2.03
 -3 -12 14 142.34 11.58
 -3 2 19 9.48 2.36
 -2 3 -9 6.21 1.77
 -2 -13 5 2.6 1.83
 -2 -12 9 1.13 1.76
 -2 -11 11 111.42 9.15
 -2 2 16 124.16 9.63
 -1 5 -3 230.03 15.56
 -1 6 -1 261.04 17.42
 -1 -10 5 117.13 8.81
 -1 -2 13 20.06 2.86
 0 -4 5 38.06 3.41
 0 -3 6 2.96 1.36
 -6 15 -5 20.73 3.25
 -5 -4 -16 38.44 4.31
 -5 4 -15 151.99 11.84
 -5 6 -14 3.72 2.09
 -5 12 -8 0.64 1.75
 -5 14 -4 27.11 3.56
 -4 -8 -13 252.96 17.51
 -4 13 -2 14.65 2.37
 -4 9 17 72.77 6.03
 -3 2 -12 2.81 1.86
 -3 7 16 45.88 4.24
 -2 -13 1 161.26 11.54
 -2 -13 6 21.88 2.96
 -2 7 12 11.8 1.58
 -2 4 15 84.14 6.78
 -1 -9 -2 0.57 0.66
 -1 -10 1 299.46 20.13
 -1 -7 11 369.63 25.36
 -1 2 12 208.5 14.55
 -1 -3 13 50.18 4.74
 -1 -1 13 5.15 1.77
 -6 14 -7 14.74 2.75
 -5 0 -16 54.71 5.33
 -5 13 -6 4.87 1.89
 -5 15 0 65.65 5.81
 -4 6 -12 -0.2 1.59
 -3 4 -11 103.43 8.11
 -3 -15 8 11.98 2.62
 -3 -14 11 41.57 4.66
 -3 -13 13 3.71 2.29
 -3 8 15 177.1 12.54
 -2 -3 -10 54.02 4.42
 -2 -1 -10 61.59 4.99
 -2 -9 14 162.36 12.37
 -2 -6 16 34.18 3.97
 -2 -2 17 -1.4 1.8
 -1 3 -5 147.67 10.29
 -1 -10 6 16.19 2.24
 -1 -8 10 1.63 1.61
 -1 0 13 0.11 1.22
 0 0 6 838.6 54.65
 -6 8 -14 22.07 3.21
 -6 12 -10 10.83 2.19
 -5 -3 -16 20.73 2.94
 -5 -2 -16 28.78 3.34
 -5 -1 -16 45.42 4.53
 -5 15 8 10.03 1.31
 -4 -5 -14 27.65 3.08
 -4 4 -13 558.53 38.67
 -4 10 -8 0.7 1.32
 -3 -5 -12 63.14 5.26
 -3 11 -2 0.6 1.11
 -3 -15 -1 21.79 2.44
 -3 6 17 143.41 10.68
 -2 -2 -10 15.41 1.84
 -2 9 -1 1.75 0.97
 -2 -13 7 0.55 1.06
 -2 -12 10 2.94 1.36
 -2 -10 13 207.35 15.18
 -2 -8 15 230.97 17.05
 -2 -3 17 60.31 5.54
 -2 -1 17 36.18 3.81
 -1 -5 -6 -0.09 0.36
 -1 4 -4 5.14 1.15
 -1 -6 12 204.83 14.72
 -1 -4 13 18.47 2.46
 0 -5 3 1033.83 67.27
 0 -5 4 3.58 1.01
 0 -4 6 5.22 1.2
 0 -5 2 4.02 1.91
 0 1 5 99.17 7.42
 0 -2 7 3.12 2.5
 -3 -14 3 13.38 2.39
 -5 14 -8 14.56 1.89
 -4 7 -14 12.94 1.7
 -4 11 -10 -0.04 0.74
 -4 -16 1 15.75 1.73
 -4 -16 2 29.37 2.71
 -4 -15 8 68.46 5.71
 -4 -11 15 0.26 0.82
 -4 -10 16 0.62 0.87
 -4 -5 19 4.29 1.17
 -3 -12 10 26.46 2.6
 -3 -6 16 -0.51 0.76
 -3 -3 17 35.79 3.4
 -3 2 17 28.79 2.68
 -2 5 -10 24.94 2.31
 -2 8 -7 906.44 59.45
 -2 -11 6 0.09 0.56
 -2 -8 11 0.75 0.7
 -2 -7 12 12.44 1.56
 -2 -3 14 50.56 4.26
 -1 -6 8 75.47 5.52
 -1 -3 10 214.94 14.48
 -5 16 -1 0.31 0.88
 -4 2 -16 11.71 1.71
 -4 5 -15 206.41 14.28
 -4 -16 3 51.75 4.18
 -4 -12 14 5.07 1.43
 -4 -9 17 66.27 5.38
 -4 6 18 7 1.23
 -3 -6 -13 35.12 2.87
 -3 10 -8 0.06 0.95
 -3 -14 -1 56.65 4.19
 -3 -14 4 109.34 7.82
 -3 -13 8 9.93 1.48
 -3 -10 13 252.56 17.24
 -3 -9 14 72.99 5.7
 -2 3 -11 38.31 3.2
 -2 9 -5 48.42 3.77
 -2 -9 10 -0.4 0.89
 -1 6 -4 64.71 4.63
 -1 -7 7 124.09 8.63
 -1 -5 9 14.69 1.65
 -1 2 10 775.57 50.33
 0 -1 2 2328.02 149.92
 -5 8 -15 77.16 6.07
 -5 12 -11 51.62 4.4
 -5 16 5 23.4 2.08
 -4 -3 -16 320.51 21.53
 -4 8 -13 237.57 16.33
 -4 9 -12 3.9 1.36
 -4 10 -11 87.24 6.61
 -4 13 -6 1.37 1.06
 -4 14 -3 8.44 1.44
 -4 -16 0 81.01 5.93
 -4 -16 4 -0.1 1.02
 -4 -14 11 122.92 8.97
 -4 4 19 21.99 2.31
 -3 -3 -14 504.56 33.19
 -3 6 -12 2.1 1.15
 -3 11 -6 120.36 8.55
 -3 -8 15 163.69 11.56
 -3 -4 17 61.63 4.95
 -2 6 -9 328.84 21.88
 -2 7 -8 72.4 5.4
 -2 -4 14 188.35 12.98
 -1 1 -8 536.73 35.01
 -1 7 -1 42.33 3.13
 0 0 2 95.1 6.24
 -5 15 -5 10.86 1.66
 -4 1 -16 344.8 23.18
 -4 -8 -14 47.39 3.74
 -4 12 -8 -0.56 1.15
 -4 -13 13 7.93 1.69
 -3 -2 -14 4.3 1.16
 -3 1 -14 1064.89 69.36
 -3 4 -13 69.99 5.46
 -3 -13 -5 1.54 0.41
 -3 12 -3 2.46 0.94
 -3 -14 5 1.93 1.01
 -3 5 16 87.34 6.34
 -1 3 -7 65.78 4.78
 -1 -4 10 366.99 24.28
 0 -2 1 312.58 20.27
 -5 6 -16 -0.54 1.08
 -5 9 -14 62.45 5.17
 -5 10 -13 214.44 14.92
 -5 11 -12 48.44 4.21
 -5 16 4 2.57 0.8
 -4 -2 -16 13.89 1.82
 -4 -1 -16 351.67 23.56
 -4 0 -16 21.47 2.32
 -4 -6 -15 112.09 7.98
 -4 -15 9 6.59 1.51
 -3 -1 -14 1037.44 67.53
 -3 0 -14 90.77 6.69
 -3 7 -11 7.87 1.41
 -3 9 -9 1.27 1.16
 -3 -7 16 48.42 4.15
 -3 3 17 32.31 2.92
 -2 -4 -11 19.9 1.86
 -2 -6 -10 178.72 11.88
 -2 -12 1 11.76 1.4
 -2 -12 2 155.27 10.59
 -2 -11 7 38.17 3.29
 -1 0 -8 119.12 8.15
 -1 5 -5 56.54 4.18
 0 -2 2 761.97 49.22
 -5 16 1 6.24 1.18
 -4 4 -15 62.46 5
 -4 6 -14 3.52 1.12
 -4 14 -2 61.55 4.74
 -3 8 -10 31.53 2.96
 -3 -13 9 44.86 3.83
 -3 -12 11 27.22 2.76
 -3 -5 17 63.04 5.11
 -2 2 -11 0.73 0.94
 -2 -12 3 129.23 8.96
 -2 7 11 383.32 24.97
 -2 6 12 308.16 20.25
 -2 -5 14 35.29 3.22
 -2 3 14 47.59 3.73
 -1 4 -6 12.4 1.41
 -1 7 0 123.54 8.24
 -1 4 9 63.09 4.41
 -1 -1 11 34.12 2.86
 0 -1 3 1692.07 109.03
 -5 3 -17 1.79 1.26
 -5 14 -7 2.08 1.18
 -5 16 2 15.83 1.76
 -5 16 3 0.51 0.72
 -4 -16 6 1.85 1.16
 -4 9 16 48.8 3.73
 -3 -14 -2 5.87 0.91
 -3 -14 6 33.57 3.02
 -2 4 -10 1.4 1
 -2 8 -6 0.6 0.75
 -2 -12 0 0.09 0.66
 -2 -12 4 138.48 9.57
 -2 -9 11 187.36 12.9
 -2 -8 12 134.07 9.49
 -2 -1 15 6.65 1.33
 -1 -8 -3 23.93 1.7
 -1 -9 1 506.57 32.95
 -1 -9 2 444.24 29
 -1 7 3 1227.01 79
 -1 -6 9 197.58 13.36
 -1 -2 11 42.22 3.37
 -1 0 11 -0.36 0.79
 -5 7 -15 4.92 1.53
 -5 15 -4 54.34 4.47
 -4 11 -9 36.29 3.3
 -4 13 -5 16.27 1.93
 -4 10 15 7.57 0.98
 -4 8 17 0.18 0.74
 -4 5 19 6.36 1.39
 -3 3 -13 134.31 9.47
 -3 10 -7 193.59 13.25
 -3 12 -2 21.09 2.07
 -3 -10 14 86.64 6.6
 -3 -9 15 2.03 1.31
 -3 -2 18 27.84 2.75
 -3 0 18 72 5.57
 -2 1 -11 36.45 3.04
 -2 -11 -4 9.92 0.91
 -2 9 -4 36.53 2.98
 -2 -7 13 336.83 22.54
 -2 5 13 234.77 15.61
 -2 -2 15 10.97 1.6
 -2 0 15 0.32 0.95
 -1 6 -3 23.2 1.95
 -1 -9 3 848.42 55.03
 -1 -7 8 23.22 2.22
 -1 -5 10 30.9 2.69
 0 -2 3 0.29 0.55
 0 0 3 -0.14 0.47
 -5 2 -17 0.02 1.04
 -5 5 -16 2.59 1.18
 -4 7 -13 7.33 1.43
 -3 -5 -13 117.23 8.16
 -3 5 -12 58.45 4.61
 -3 8 14 -0.17 0.54
 -3 7 15 1.76 0.84
 -3 -6 17 140.86 10.11
 -3 4 17 53.19 4.22
 -3 -3 18 63.33 5.12
 -2 -3 -11 37.43 2.96
 -2 10 0 55.79 4.04
 -2 10 4 338.43 21.98
 -2 -12 5 100.08 7.17
 -2 -11 8 13.51 1.74
 -1 2 -7 50.07 3.71
 -1 -9 0 107.67 7.27
 -1 7 1 1138.03 73.4
 -1 3 10 230.18 15.21
 -1 -3 11 556.53 36.43
 -1 1 11 42.22 3.27
 -5 12 -10 0.42 1.22
 -4 -5 -15 225.58 15.33
 -4 -9 -13 2.19 0.89
 -4 10 -10 16.53 2.03
 -4 14 -1 48.5 3.91
 -4 14 6 -0.25 0.49
 -4 -16 7 0.6 1.02
 -3 -7 -12 32.58 2.66
 -3 -14 7 0.3 0.97
 -3 -8 16 62.73 5.09
 -3 1 18 209.12 14.4
 -2 5 -9 197.57 13.39
 -2 7 -7 177.29 12.05
 -2 -12 -1 37.83 2.88
 -2 -6 14 91.21 6.79
 -1 7 2 14.92 1.19
 -1 -9 4 5.1 0.98
 -1 -8 7 0.77 0.86
 -5 -3 -17 2.51 1.18
 -5 1 -17 -0.19 0.99
 -5 8 -14 9.77 1.7
 -5 15 9 -0.79 0.28
 -4 5 -14 27.6 2.75
 -4 8 -12 -0.02 1.18
 -4 9 -11 45.13 3.89
 -4 7 18 1.14 0.91
 -3 -13 10 -0.81 1.14
 -3 -12 12 18.84 2.32
 -3 -4 18 9.93 1.69
 -2 -2 -11 0.61 0.76
 -2 -1 -11 34.54 2.86
 -2 6 -8 0.57 0.86
 -2 10 1 102.44 6.99
 -2 -4 15 80.92 6.1
 -1 -4 -7 215.33 14.09
 -1 -4 11 156.39 10.76
 0 -3 1 203.18 13.23
 0 -3 2 17.52 1.44
 0 -1 4 140.45 9.28
 -5 0 -17 -0.15 1.17
 -5 9 -13 36.41 3.53
 -5 11 -11 141.83 10.24
 -5 13 -8 -0.03 1.14
 -5 14 -6 1.35 1.15
 -5 15 -3 4.47 1.29
 -4 2 -15 45.18 3.89
 -4 14 0 51.33 4.05
 -3 6 -11 27.89 2.67
 -3 9 -8 0.15 1.01
 -3 12 -1 152.15 10.42
 -3 12 6 69.41 4.71
 -3 9 13 10.19 1.09
 -3 6 16 0.21 0.8
 -3 2 18 28.46 2.82
 -2 3 -10 52.91 4.12
 -2 10 3 730.24 47.24
 -2 -12 6 13.79 1.74
 -2 4 14 178.78 12.13
 -2 2 15 11.32 1.51
 -1 -9 5 95.78 6.78
 0 -3 3 28.14 2.14
 0 -2 4 137.34 9.13
 -5 -2 -17 0.75 1.08
 -5 -1 -17 -0 1.1
 -5 10 -12 8.33 1.63
 -4 -7 -14 13.31 1.64
 -4 13 -4 69.7 5.36
 -3 -4 -13 68.66 5.12
 -3 7 -10 133.84 9.46
 -3 8 -9 283.79 19.09
 -3 -14 8 6.67 1.48
 -3 -7 17 9.16 1.79
 -3 -5 18 55.59 4.7
 -2 -7 -9 15.28 1.35
 -2 9 -3 9.86 1.28
 -2 10 2 124.35 8.34
 -2 -11 9 6 1.29
 -2 -9 12 -0.58 1.04
 -2 -8 13 99.76 7.39
 -1 3 -6 43.8 3.37
 -1 5 -4 12.86 1.34
 -1 -7 9 9.11 1.34
 -1 -6 10 14.79 1.72
 -1 2 11 43.23 3.36
 0 0 4 297.5 19.36
 -5 6 -15 164.91 11.76
 -4 -4 -15 69.95 5.31
 -4 1 -15 38.16 3.46
 -4 11 -8 30.3 2.94
 -3 4 -12 13.51 1.74
 -3 -10 15 110.37 8.23
 -2 8 -5 137.88 9.49
 -2 -7 14 0.55 1.2
 -2 -5 15 186.97 12.98
 -1 1 -7 278.79 18.37
 -1 -9 -1 13.37 1.23
 -4 4 -14 98.82 7.38
 -4 6 -13 337.68 22.74
 -4 14 1 207.76 14.06
 -4 14 5 5.93 0.87
 -3 10 -6 94.01 6.87
 -3 -14 -3 0.78 0.6
 -3 12 0 34.72 2.86
 -3 -13 11 46.99 4.09
 -3 -11 14 10.77 1.85
 -3 -9 16 2.39 1.27
 -2 -5 -10 24.41 2.05
 -2 -12 7 0.41 0.85
 -2 8 10 45.51 3.18
 -1 4 -5 12.91 1.39
 -1 6 -2 734.76 47.62
 -1 -9 6 4.31 1.11
 -1 -8 8 12.69 1.68
 -1 -5 11 446.65 29.48
 -1 -2 12 218.72 14.77
 -1 -1 12 407.26 26.86
 0 -3 4 165 10.96
 -5 -6 -16 1.04 1.1
 -5 3 -16 24.39 2.74
 -5 12 -9 0.24 1.26
 -5 15 -2 1.76 1.16
 -4 -3 -15 210.68 14.44
 -4 0 -15 -0.09 0.96
 -4 -10 -12 40.63 3.14
 -4 14 2 22.6 2.14
 -3 -3 -13 132.21 9.24
 -3 0 -13 -0.06 0.97
 -3 -15 2 21.23 2.19
 -3 -15 3 5.72 1.3
 -3 -14 9 0.31 1.14
 -3 -12 13 193.99 13.68
 -3 5 17 70.33 5.35
 -3 -6 18 1.78 1.22
 -3 3 18 65.19 5.13
 -2 2 -10 14.45 1.63
 -2 4 -9 329.83 21.89
 -2 -12 -2 2.59 0.7
 -2 -2 16 136.44 9.75
 -2 -1 16 0.09 0.92
 -1 -3 12 84.99 6.23
 -1 0 12 222.96 14.99
 0 -2 5 36.37 2.77
 0 -1 5 90.53 6.17
 -5 7 -14 114.99 8.55
 -5 14 -5 7.87 1.6
 -4 -2 -15 47.04 3.97
 -4 -1 -15 43.12 3.75
 -4 7 -12 52.92 4.51
 -4 10 -9 191.01 13.29
 -4 14 3 23.48 2.13
 -4 14 4 1.48 0.65
 -3 -2 -13 27.44 2.59
 -3 -1 -13 47.14 3.87
 -3 -15 4 38.42 3.38
 -3 -8 17 16.58 2.19
 -3 -2 19 10.94 1.76
 -2 -11 10 14.68 2.01
 -2 -6 15 165.15 11.66
 -2 3 15 45.32 3.69
 -2 -3 16 8.64 1.55
 -2 0 16 17.37 2.04
 -1 -3 -7 60.2 4.21
 -1 0 -7 -0.15 0.8
 -5 5 -15 4.14 1.59
 -5 13 -7 7.58 1.67
 -3 3 -12 104.36 7.63
 -3 -8 -11 45.84 3.36
 -3 5 -11 53.09 4.34
 -3 -15 1 3.25 1.01
 -3 12 1 189.75 12.79
 -3 -15 5 38.46 3.44
 -3 -3 19 1.12 1.38
 -3 0 19 0.09 1.16
 -2 7 -6 202.61 13.71
 -2 -12 8 0.08 1.09
 -1 -7 10 56.68 4.51
 -1 -4 12 195.09 13.38
 -1 1 12 413.78 27.26
 0 -3 0 0.49 0.38
 0 -4 2 992.37 64.12
 0 -4 3 1.68 0.68
 0 1 3 1750 112.75
 0 -3 5 272.22 17.94
 -5 2 -16 20.82 2.6
 -5 -8 -15 78.11 5.93
 -5 8 -13 264.44 18.27
 -5 11 -10 14.24 2.07
 -4 3 -14 113.26 8.39
 -4 8 -11 131.37 9.53
 -4 9 -10 2.94 1.47
 -3 -6 -12 1.34 0.78
 -3 -13 12 51.79 4.6
 -3 -4 19 8.26 1.73
 -3 1 19 1.44 1.28
 -2 5 -8 105.46 7.52
 -2 6 -7 796.5 51.92
 -2 9 -2 108.69 7.57
 -2 -10 12 -0.53 1.34
 -2 -9 13 192.6 13.49
 -2 -8 14 0.48 1.15
 -2 -4 16 26.15 2.75
 -1 -8 9 122.25 8.71
 -1 -6 11 208.18 14.26
 -1 3 11 555.18 36.23
 0 0 5 -0.02 0.64
 -5 -5 -16 1.09 1.25
 -5 9 -12 69.57 5.75
 -5 10 -11 62.91 5.29
 -5 15 -1 0.86 1.14
 -4 -6 -14 4.07 1.21
 -4 5 -13 18.73 2.3
 -3 12 2 96 6.73
 -3 -14 10 1.43 1.2
 -3 -11 15 33.15 3.5
 -3 -10 16 50.78 4.6
 -3 -7 18 0.45 1.45
 -2 1 -10 63.99 4.84
 -2 -13 3 46.73 3.85
 -2 6 13 144.53 9.86
 -2 5 14 37.75 3.14
 -1 -1 -7 275.51 18.12
 -1 2 -6 103.14 7.14
 0 -4 1 1229.92 79.34
 0 -4 4 170.75 11.41
 -4 -11 -11 2.18 0.66
 -4 11 -7 32.91 3.16
 -3 6 -10 74.66 5.8
 -3 8 -8 29.16 2.81
 -3 10 -5 31.99 2.95
 -3 -15 0 19.98 2.11
 -3 12 3 102 7.05
 -3 12 4 56.32 4.06
 -3 -15 7 0.84 1.27
 -3 -9 17 3.81 1.66
 -3 4 18 7.86 1.53
 -3 -5 19 10.48 1.96
 -2 -4 -10 1.35 0.76
 -2 -8 -8 3.27 0.54
 -2 8 -4 3.81 1.04
 -2 -13 2 171 11.74
 -2 -13 4 6.94 1.38
 -2 -7 15 118.61 8.8
 -2 -5 16 71.58 5.75
 -1 -10 2 0.58 0.82
 -1 -10 3 73.77 5.38
 -1 -10 4 12.51 1.65
 -1 -5 12 32.27 3.02
 0 1 4 137.78 9.07
 0 -2 6 2.74 0.84
 0 -1 6 710.24 46.06
 -5 1 -16 47.51 4.25
 -5 14 -4 24.78 2.73
 -4 12 -5 4.49 1.36
 -3 2 -12 3.52 1.27
 -3 7 -9 3.33 1.26
 -3 -12 14 148.6 10.94
 -3 2 19 12.82 2.02
 -2 3 -9 7.94 1.28
 -2 -13 5 3.28 1.23
 -2 -12 9 1.16 1.32
 -2 -11 11 117.71 8.73
 -2 7 12 7.95 1.07
 -2 2 16 133.17 9.51
 -1 5 -3 232.06 15.35
 -1 6 -1 278.21 18.24
 -1 -10 5 118.86 8.4
 -1 2 12 214.58 14.45
 -1 -2 13 20.5 2.28
 0 -4 5 33.92 2.73
 0 -3 6 2.81 0.9
 -6 15 -5 22.85 2.81
 -5 -4 -16 37.58 3.54
 -5 4 -15 155.21 11.23
 -5 6 -14 5.51 1.55
 -5 12 -8 0.19 1.19
 -4 -8 -13 237.18 16
 -4 13 -2 13.33 1.86
 -4 9 17 68.12 5.2
 -3 7 16 48.45 3.92
 -2 -13 1 161.74 11.1
 -2 -13 6 15.32 2.02
 -2 4 15 89.81 6.59
 -1 -9 -2 0.2 0.38
 -1 -10 1 295.33 19.5
 -1 -7 11 358.68 24.02
 -1 -3 13 57.24 4.6
 -1 -1 13 6.36 1.43
 -6 14 -7 13.56 2.07
 -5 -3 -16 26.27 2.74
 -5 0 -16 53.08 4.62
 -5 13 -6 4.92 1.38
 -5 15 0 77.89 5.99
 -4 6 -12 0.01 1.13
 -3 4 -11 99.35 7.32
 -3 -15 8 12.35 2.02
 -3 -14 11 46.3 4.31
 -3 -13 13 3.03 1.41
 -3 8 15 172.47 11.82
 -3 6 17 144.46 10.24
 -2 -3 -10 57.29 4.26
 -2 -1 -10 63.09 4.7
 -2 -9 14 153.55 11.08
 -2 -6 16 29.47 3.04
 -2 -2 17 1.54 1.16
 -1 3 -5 151.69 10.23
 -1 -10 6 20.55 2.15
 -1 -8 10 1.2 1.13
 -1 -6 12 220.9 15.17
 -1 0 13 -0.44 0.94
 0 0 6 799.32 51.82
 -6 8 -14 17.11 2.21
 -6 12 -10 4.55 1.32
 -5 -2 -16 20.52 2.4
 -5 -1 -16 46.89 4.15
 -5 15 8 10.28 1.14
 -4 -5 -14 22.78 2.3
 -4 4 -13 501.5 33.79
 -4 10 -8 1.53 1.13
 -3 -5 -12 61.38 4.71
 -3 11 -2 0.73 0.73
 -2 -2 -10 13.84 1.51
 -2 9 -1 2.29 0.72
 -2 -13 7 2.61 0.91
 -2 -12 10 2.54 1.06
 -2 -10 13 207.01 14.5
 -2 -8 15 245.06 17.2
 -2 -3 17 63.72 5.23
 -2 -1 17 42.83 3.77
 -1 -5 -6 0.02 0.31
 -1 4 -4 6.94 1.05
 -1 -4 13 12.18 1.65
 0 -5 3 1041.96 67.47
 0 -5 4 2.83 0.73
 0 1 5 89.08 6.27
 0 -4 6 3.37 0.88
 0 -2 7 7.91 1.09
 -3 -15 -1 22.41 2.76
 -3 10 12 11.79 1.56
 0 -5 2 1.65 1.22
 -4 -12 -8 15.21 14.88
 -3 -12 0 18.08 18.15
 -3 -12 1 182.86 30.15
 -5 -14 -7 -0 7.59
 -5 -14 9 6.72 7.19
 -5 -12 13 11.46 6.29
 -4 6 18 18.76 6.16
 -4 11 15 -0.2 7.5
 -4 12 14 3.43 6.82
 -3 -4 -14 16.85 5.26
 -3 7 15 12.88 5.83
 -3 13 -8 -4.39 7.98
 -3 15 -1 30.34 9.76
 -3 15 0 33.53 8.51
 -3 15 1 3.11 5.09
 -3 15 2 23.43 9.43
 -2 -9 -4 55.09 9.95
 -2 -6 10 41.38 6.49
 -2 8 11 -3.3 6.01
 -2 9 10 -5.65 6
 -2 12 5 85.79 13.27
 -1 6 8 113.49 12.42
 -1 7 -7 694.46 50.42
 0 3 -1 194.49 15.52
 0 3 0 -0.28 3.24
 -5 -15 -3 1.84 9.69
 -5 -15 5 -1.25 10.24
 -5 -13 11 10.47 9.85
 -5 -12 -11 58.28 12.41
 -4 -13 -5 18.67 8.28
 -4 -11 11 3.41 8.48
 -4 -6 -15 93.32 12.59
 -3 -11 -5 12.32 8.54
 -3 -11 6 55.7 10.95
 -3 10 -12 25.32 8.05
 -3 10 13 269.89 25.75
 -3 11 -11 18.07 8.35
 -3 11 12 6.67 8.5
 -3 13 9 28.95 9.5
 -3 14 -6 58.25 11.94
 -3 14 7 -1.18 8.92
 -3 15 -2 5.23 9.5
 -3 15 3 3.75 10.23
 -2 -8 7 10.91 5.88
 -2 10 9 4.35 7.39
 -1 -6 -3 16.78 6.91
 -1 8 6 250.62 22.11
 -1 9 -4 37.47 8.7
 -1 9 4 7.01 6.77
 0 2 -2 677.19 45.5
 0 3 1 241.77 18.42
 -4 -13 6 108.93 16.49
 -4 -12 9 18.87 9.74
 -4 -10 -11 67.08 13.11
 -4 10 16 4.84 8.4
 -2 -7 -8 75.45 10.94
 -2 12 -5 49.18 11.88
 -1 -6 3 86.99 10.77
 -1 8 -6 22.77 7.41
 0 1 -2 2094.62 136.11
 -5 -15 -2 4.23 12.18
 -5 -15 4 -0 10.94
 -4 -13 -4 53.38 13.79
 -4 -5 17 159.05 14.84
 -4 5 -17 8.38 4.73
 -3 5 16 87.95 12.15
 -3 9 -13 42.59 9.97
 -3 9 14 76.1 13.78
 -3 12 -10 23.35 10.84
 -3 12 11 39.92 12.53
 -3 15 -3 -7.04 11.59
 -3 15 4 43.04 13.94
 -2 -9 -3 6.95 7.61
 -2 -8 -6 -0.09 7.49
 -2 -4 -11 12.24 5.67
 -2 7 12 10.27 7.88
 -2 11 8 10.43 8.86
 -2 12 6 21 9.83
 -2 13 -1 5.41 9.8
 -2 13 0 9.95 9.31
 -2 13 1 179.01 20.23
 -2 13 2 184.2 21.35
 -1 10 0 0.14 7.22
 0 2 2 666.1 44.65
 -5 -15 -1 -7.03 12.84
 -5 -15 3 62.13 16.34
 -5 -14 -6 2.41 13.13
 -5 -14 8 168.58 22.74
 -5 -11 -12 42.49 15.96
 -5 -11 14 10.81 11.85
 -4 -12 -7 -1.55 11.08
 -4 -9 -12 10.31 11.15
 -4 -4 -16 43.58 9.57
 -3 -10 -7 202.61 22.13
 -3 -9 10 212.75 20.73
 -2 5 13 207.59 19.02
 -2 6 -12 2.78 4.93
 -2 13 -2 1.86 10.71
 -1 -6 -2 741.99 52.53
 -1 -5 -5 45.76 8.1
 -1 5 9 7.88 6.05
 -1 10 -1 3.54 7.92
 -1 10 1 330.68 28.92
 0 3 -2 16.92 4.8
 -5 -15 0 82.69 19.14
 -5 -15 1 -3.4 12.45
 -5 -15 2 25.04 15.53
 -5 -7 -16 13.07 10.81
 -4 -13 5 20.84 12.67
 -4 -8 -13 257.03 26.58
 -4 -7 -14 8.42 9.73
 -3 -11 -4 52.93 12.22
 -3 -11 5 0.68 9.13
 -3 -10 8 -1.37 9.41
 -3 -1 -15 4.37 4.42
 -3 5 -15 226.77 18.51
 -3 14 -7 14.83 13.62
 -3 15 -4 79.47 18.42
 -3 15 5 32.95 15.66
 -2 -9 3 293.94 26.07
 -2 -6 -9 308.4 25.85
 -2 9 -10 19.27 8.86
 -2 10 -9 62.08 12.71
 -2 13 3 40.02 12.08
 -1 -6 2 360.15 27.94
 -1 9 5 128.53 15.51
 -1 10 -2 3.28 8.54
 -1 10 2 9.91 9.42
 0 3 2 19.74 6.02
 0 4 0 1216.2 81.48
 -4 -13 -3 -0.61 13.04
 -4 -10 12 30.25 11.33
 -4 7 18 0.04 11.03
 -4 8 -16 1.89 8.21
 -4 9 17 82.07 17.11
 -3 -5 -13 102.89 13.89
 -3 13 -9 49.06 16.12
 -3 13 10 0.51 12.91
 -2 -9 -2 102.47 14.35
 -2 -2 -12 -1.05 4.55
 -2 13 -3 -2.86 11.81
 -1 -6 -1 284.69 24.3
 -1 9 -5 29.99 9.81
 0 4 -1 1232.67 82.48
 0 4 1 1329.72 89.22
 -5 -13 -8 1.52 14.01
 -5 -13 10 15.6 13.46
 -5 -12 -10 7.07 13.84
 -5 -10 -13 254.58 29.89
 -5 -10 15 0.6 10.62
 -4 -12 8 66.89 15.76
 -4 -1 -17 3.99 5.59
 -3 -11 -3 36.97 13.33
 -3 -8 -10 16.42 10.76
 -3 8 15 203.1 23.42
 -3 15 6 5.48 15.26
 -2 -9 -1 2 9.55
 -2 -9 2 -0.64 9.09
 -2 -8 6 13.91 8.62
 -2 -7 8 182.53 18.18
 -2 8 -11 6.28 8.28
 -2 9 11 241.98 26.08
 -2 10 10 30.27 12.49
 -2 11 -8 96.24 17.01
 -2 12 7 2.87 13.43
 -2 13 4 3.54 11.55
 -1 -6 0 23.71 9.98
 -1 -6 1 13.75 7.68
 -1 7 8 20.08 8.54
 -1 10 -3 2.64 9.77
 -1 10 3 89.13 13.95
 -5 -14 -5 9.97 14.14
 -5 -14 7 7.58 13.73
 -5 -12 12 3.9 13.05
 -5 -9 -14 84.88 18.28
 -5 -8 -15 97.19 17.83
 -4 -13 -2 18.66 12.89
 -4 -12 -6 24.32 13.21
 -3 -8 11 35.66 11.19
 -3 6 16 -2.31 10.05
 -2 -9 0 0.02 9.42
 -2 -9 1 509.7 41.41
 -2 -8 -5 172.03 19.04
 -2 13 -4 60.35 16.78
 -1 5 -9 1310.27 88.62
 0 4 -2 898.1 61.68
 -5 -9 16 8.66 11
 -4 -13 -1 -2.89 14.39
 -4 -13 3 81.48 17
 -4 -11 10 7.04 12.08
 -3 -10 -6 97.68 17.14
 -3 -7 -11 13.54 10.72
 -3 -6 -12 3.62 10.01
 -3 8 -14 0.87 8.19
 -3 11 13 49.49 16.11
 -3 12 12 14.32 14.69
 -3 14 9 6.06 14.8
 -3 16 0 1.55 15.89
 -3 16 1 20.6 17.16
 -2 -7 -7 174.48 19.05
 -2 6 13 152.81 18.4
 -2 8 12 148.82 19.94
 -2 11 9 12.21 13.44
 -2 13 5 -3.46 13.67
 -1 -4 -6 7.73 7.37
 -1 8 -7 40.85 10.64
 -1 9 6 12.77 10.66
 -1 10 4 17.19 11.81
 0 4 2 887.58 61.52
 -5 -14 -4 16.86 14.78
 -5 -5 -17 8.7 10.42
 -4 -13 0 27.39 13.98
 -4 -13 1 0.27 14.33
 -4 -13 2 2.27 11.56
 -4 -10 -10 14.19 13.58
 -3 -11 3 92.44 18.05
 -3 -10 7 15.56 11.51
 -3 -9 -8 0.7 10.57
 -3 -5 14 6.48 6.91
 -3 10 14 119.77 21.22
 -3 14 -8 143.76 23.5
 -3 15 7 2.51 15.54
 -3 16 -1 71.85 18.26
 -3 16 2 78.52 19.57
 -3 16 3 -3.55 15.3
 -1 -5 -4 10.72 8.85
 -1 -2 -8 -1.84 5.6
 -1 6 9 186.27 19.43
 -1 10 -4 33.96 12.72
 0 5 0 0.3 8.62
 -5 -14 6 -2.74 15.52
 -4 -12 7 -4.43 13.14
 -4 -11 -8 52.09 16.67
 -4 -9 13 21.73 13.14
 -3 -11 -1 27.77 13.57
 -3 -11 0 2.72 11.63
 -3 -11 2 4.29 13.16
 -3 -3 -14 535.33 41.29
 -3 11 -12 3.4 13.14
 -3 12 -11 13.15 14.86
 -3 13 11 83.13 19.97
 -3 15 -6 67.57 20.17
 -3 16 -2 -2.18 16.56
 -2 12 -7 234.76 27.32
 -2 13 -5 18.04 14.79
 -1 9 -6 93.98 15.49
 0 2 -3 -0.85 4.98
 0 3 -3 35.61 7.09
 0 3 3 38.99 8.38
 0 5 -1 381.01 30.35
 0 5 1 403.05 32.23
 -5 -13 -7 1.03 15.74
 -5 -13 9 22 17.59
 -5 -11 -11 165.26 25.8
 -4 -12 -5 8.35 14.86
 -4 -6 16 -2.67 9.75
 -4 -5 -15 173.95 22.33
 -4 8 18 3.3 13.97
 -3 -11 1 21.45 13.06
 -3 -9 9 54.66 13.8
 -3 -7 12 67.12 13
 -3 16 -3 15.85 18.39
 -3 16 4 92.26 23.49
 -2 13 6 8.93 17.05
 -2 14 -1 24.96 17.65
 -2 14 0 24.8 15.4
 -2 14 1 3.84 13.54
 -2 14 2 38.92 16.53
 -1 -5 4 166.03 17.47
 -1 -3 -7 59.88 9.85
 -1 2 10 700.94 49.08
 -1 3 10 203.98 18.24
 -1 10 5 183.62 23.53
 -1 11 -1 110.57 18.51
 -1 11 0 168.52 23.5
 -1 11 1 110.3 19.81
 0 2 3 1.12 6.1
 -5 -14 -3 -2.22 15.32
 -5 -14 5 0.07 16.55
 -5 -11 13 0.96 15.82
 -4 -9 -11 38.24 18.36
 -4 -8 14 1.05 12.65
 -3 -10 -5 67.64 18.47
 -3 -6 13 54.2 12.08
 -3 9 15 7.73 14.9
 -3 10 -13 2.06 13.53
 -2 -8 -4 13.77 12.37
 -2 -6 9 9.81 8.61
 -2 -3 12 307.66 22.94
 -2 7 -12 10.37 8.94
 -2 14 -2 -3.62 16.44
 -2 14 3 48.23 18.02
 -1 -4 6 35.78 9
 -1 4 10 368.14 30.68
 -1 11 2 131.99 22.06
 0 4 -3 2.76 8.17
 0 4 3 5.13 9.37
 0 5 -2 3.11 9.51
 0 5 2 4.51 9.94
 -5 -14 -2 329.51 41.14
 -4 -7 15 72.79 15.88
 -3 7 16 47.55 16.55
 -3 14 10 -2.7 19.34
 -3 16 5 9.56 18.18
 -2 -6 -8 2.82 10.22
 -2 7 13 363.61 35.78
 -2 10 -10 111.41 18.97
 -2 10 11 6.17 17.55
 -2 11 -9 263.55 31.9
 -1 8 8 20.01 14.97
 -1 10 -5 174.31 23.82
 -1 11 -2 6.97 12.75
 -5 -12 11 40.21 21.61
 -5 -10 -12 7.63 22.71
 -4 -12 -4 91.7 23.94
 -4 -12 6 44.67 19.81
 -4 -11 9 13.99 17.16
 -4 -10 11 41.75 19.21
 -4 -3 -16 296.73 29.93
 -3 -10 6 69.95 18.29
 -3 -8 -9 231.87 28.63
 -3 15 -7 4.39 22.39
 -2 -3 -11 12.63 9.11
 -2 3 -13 3.36 2.86
 -2 9 -11 62.88 17.57
 -2 11 10 30.01 19.14
 -2 13 7 -1.31 18.43
 -2 14 -3 21.78 21.24
 -2 14 4 384.86 46.01
 -1 -5 -3 256.19 25.69
 -1 6 -9 -3.02 8.4
 -1 7 9 2.44 14.19
 -1 11 3 529.66 48.59
 0 6 0 114.47 16.92
 -5 -14 -1 14.06 22.8
 -5 -14 3 3.59 27.57
 -5 -13 -6 1.43 25.01
 -5 -6 -16 11.13 20.13
 -4 -11 -7 12.6 21.62
 -4 -6 -14 2.03 18.83
 -3 -9 -7 73.85 21.51
 -3 12 13 341.3 50.4
 -3 14 -9 36.2 27.67
 -2 -8 -3 0 14.26
 -2 -8 4 75.2 17.61
 -2 -7 -6 240.11 28.18
 -2 -7 7 87.69 16.81
 -2 9 12 -1.84 16.4
 -2 12 -8 139.43 31.56
 -2 12 9 -5.37 20.47
 -1 10 6 19.9 18.87
 -1 11 -3 52.71 18.91
 0 6 -1 1651.78 114.98
 0 6 1 1815.67 126
 -5 -14 0 -1.55 24.85
 -5 -14 1 18.56 32.78
 -5 -14 2 -0 25.91
 -5 -13 8 38.8 27.83
 -4 -7 -13 11.37 22.92
 -3 -10 -4 65.65 24.57
 -3 11 14 10.95 26.19
 -3 13 12 90.05 33.17
 -3 15 9 -23.71 38.22
 -2 -5 -9 259.69 29.33
 -2 -5 10 37.07 12.43
 -2 3 14 59.82 15.35
 -2 14 -4 3.54 24.44
 -2 14 5 80.95 35.4
 -1 5 10 30.48 13.87
 -1 11 4 173.79 29.67
 0 5 -3 1026.16 74.22
 0 5 3 878.17 65.62
 -5 -10 14 18.99 29.14
 -5 -9 -13 39.2 38.58
 -4 -12 -3 6.82 29.41
 -4 -12 5 4.25 24.73
 -3 -10 5 112.88 27.64
 -3 -8 10 72.45 25.53
 -3 9 -14 14.27 23.45
 -2 -4 -10 -2.25 15.78
 -2 4 -13 4.32 7.97
 -2 4 14 209.12 27.33
 -1 -5 3 893.76 66.4
 -1 -4 -5 22.54 13.75
 -1 11 -4 1.78 20.42
 0 6 -2 260.77 29.17
 0 6 2 343.35 34.52
 -5 -13 -5 42.45 46.25
 -5 -12 -8 -17.64 39.14
 -5 -11 -10 55.8 46.72
 -5 -8 -14 28.96 51
 -4 0 -17 -5.26 3.65
 -3 -9 8 9.47 24.65
 -3 -7 -10 155.09 34.32
 -3 -4 -13 87.08 25.47
 -3 0 -15 -4.21 2.51
 -3 8 16 102.41 45.3
 -3 14 11 137.93 62.86
 -2 -8 -2 -1.73 23.94
 -2 -8 3 708.42 63.16
 -2 -4 11 53.3 14.83
 -2 2 14 83.11 15.94
 -1 -5 -2 75.09 22.07
 -1 1 10 562.37 40.93
 -1 10 -6 3.13 24.84
 0 3 4 223.98 24.17
 0 4 4 192.65 27.13
 -6 -15 -1 -30.5 86.23
 -6 -14 -6 -7.23 64.66
 -5 -13 7 22.51 56.09
 -5 -2 -18 27.33 28.31
 -4 -12 -2 204.02 59.82
 -4 -11 -6 151.06 54.93
 -4 -11 8 -4.88 41.32
 -3 -10 -3 49.26 40.78
 -3 10 15 139.18 60.21
 -3 12 -12 -31.5 67.13
 -3 13 -11 58.2 73.82
 -2 5 14 13.56 29.68
 -2 8 13 77.64 40.03
 -2 14 -5 -15.42 52.46
 -2 14 6 55.46 55.14
 -2 15 0 64.6 63.76
 -2 15 1 23.4 64.12
 -1 6 10 25.18 29.99
 -1 9 8 133.04 41.53
 -1 11 5 78.36 38.52
 -1 12 -1 19.88 42.02
 -1 12 0 120.75 46.19
 -1 12 1 73.74 41.62
 -6 -15 0 171.32 101.89
 -6 -15 1 -67.72 88.25
 -6 -15 2 8.21 80.44
 -6 -15 3 -32.33 101.89
 -5 -12 10 30.2 63.39
 -5 -11 12 23.82 64.73
 -5 -4 -17 30.77 46.22
 -4 -12 -1 187.71 66.44
 -4 -12 3 273.44 70.5
 -4 -9 -10 25.86 61.03
 -4 -9 12 6.71 48.85
 -3 -9 -6 -7.21 41.94
 -3 -6 -11 15.26 43.19
 -3 -5 -12 110.63 44.82
 -3 3 17 15.95 21.38
 -3 4 17 35.01 29.13
 -2 -8 -1 -3.99 26.71
 -2 -8 2 75.32 32.61
 -2 -1 -12 47.11 13.21
 -2 8 -12 19.02 35.47
 -2 15 -1 80.54 75.66
 -2 15 2 608.89 104.95
 -1 -5 2 52.63 25.29
 -1 -3 7 -5.92 12.66
 -1 7 -9 607.33 64.84
 -1 8 9 112.62 43.2
 -1 12 -2 27.63 45.64
 -1 12 2 119.12 51.87
 0 1 3 1724.66 116.29
 0 3 -4 204.93 24.97
 0 4 -4 192.48 29.07
 0 6 3 33.97 32.32
 0 7 -1 14.48 29.67
 0 7 0 -7.63 26.12
 0 7 1 0.41 31.98
 -5 -13 -4 -4.09 49.1
 -5 -9 15 8.74 54.72
 -4 -12 0 29.61 43.34
 -4 -12 2 66.38 48.81
 -4 7 -17 32.2 31.85
 -3 -8 -8 47.57 44.97
 -3 5 17 70.5 44.12
 -3 7 -15 50.52 30.81
 -3 11 -13 -11.77 61.52
 -3 14 -10 -42.73 83.44
 -2 -8 0 216.76 44.19
 -2 -8 1 259.07 50.78
 -2 -7 -5 20.38 34.49
 -2 -7 6 319.92 46.55
 -2 5 -13 -11.75 15.87
 -2 10 12 67.04 54.66
 -2 11 -10 7.48 48.46
 -2 12 10 -38.83 67.39
 -2 15 -2 -33.24 81.41
 -2 15 3 -27.72 71.98
 -1 -5 -1 80.12 28.18
 -1 11 -5 75.26 51.76
 -1 12 3 52.66 55.98
 0 5 4 17.09 28.18
 -6 -14 8 125.59 78.57
 -6 -13 11 90.74 63.07
 -4 -12 1 341.21 70.56
 -4 -10 -8 1.75 40.93
 -4 -10 10 25.91 46.86
 -3 -10 3 655.26 73.86
 -2 -6 -7 852.11 78.38
 -2 6 14 73.02 38.56
 -2 12 -9 27.65 55.41
 -2 14 7 1.45 55.04
 -2 15 -3 -15.99 41.5
 -2 15 4 26.09 57.17
 -1 -5 0 424.34 46.99
 -1 -5 1 1203.45 94.44
 -1 11 6 25.84 38.11
 -1 12 -3 21.95 29.1
 0 2 4 127.43 18.73
 0 5 -4 2.19 16.61
 0 7 -2 178.28 32.14
 0 7 2 200.06 37.3
 -6 -14 -5 70.25 43.52
 -6 -13 -8 -12.35 47.88
 -6 -12 13 5.79 39.01
 -5 -13 6 17.9 34.89
 -5 -12 -7 43.34 33.82
 -5 -10 -11 17.25 50.81
 -4 -11 -5 -5.32 18.65
 -4 -4 -15 163.04 40.08
 -3 -10 -1 69.07 28.89
 -3 -10 2 0.89 13.2
 -3 2 17 65.46 22.51
 -3 9 16 -15.45 33.19
 -3 12 14 185.72 47.4
 -3 13 13 -15.06 44.37
 -2 -6 8 0.29 15.11
 -2 10 -11 -2.24 33.88
 -2 13 9 14.4 34.12
 -1 7 10 7.55 16.85
 -1 12 4 7.78 25.06
 -6 -12 -10 35.25 63.33
 -5 -8 16 252 111.64
 -3 -9 7 35.39 48.63
 -3 -7 11 -73.12 50.56
 -1 9 -8 61.47 52.7
 5 -6 7 83.24 9.29
 -9 -1 -2 6.9 4.06
 -12 2 -2 261.06 22.02
 -4 4 -2 -1.78 1.67
 -14 -1 -1 2.77 3.44
 -9 12 -1 7.84 4
 -8 12 -1 70.48 8.65
 -5 -6 0 2.83 4.52
 -4 13 0 20.6 5.78
 -2 -6 1 419.82 33.11
 2 3 1 340.02 24.48
 2 4 1 77.24 8.33
 1 9 1 29.01 5.62
 0 11 1 100.02 11.11
 -4 15 1 5.29 5.79
 -10 -10 2 -1.55 6.11
 -7 -10 2 79.67 11.09
 -3 16 2 89.9 12
 0 15 3 59.29 9.53
 -1 16 3 10.52 5.88
 -5 -12 4 2.01 6.33
 5 6 4 19.84 5.84
 -1 -11 5 66.17 9.2
 3 -8 6 125.42 11.48
 4 14 6 -0.56 6.51
 -1 -13 7 7.93 5.85
 7 7 7 97.2 11.8
 -3 -15 8 21.69 6.18
 2 -13 10 8.42 5.17
 3 -12 10 23.96 5.54
 8 10 10 -4.14 4.93
 9 7 11 2.33 5.68
 -8 -1 -2 15.77 4.44
 -5 7 -2 52.15 5.7
 -6 8 -2 4.24 2.8
 -6 -4 -1 155.21 13.81
 -7 12 -1 18.27 5.85
 -6 14 0 37.99 7.69
 2 5 1 191.68 15.98
 -9 -10 2 24.07 9.04
 -8 -10 2 46.8 10.85
 -4 -9 2 344.97 27.72
 2 10 2 0.26 5.31
 1 12 2 12.47 6.59
 1 14 3 27.93 9.22
 -5 -13 5 9.55 7.74
 2 -8 5 140.51 12.64
 5 10 5 -2.94 7.45
 -5 -14 6 -3.89 6.57
 -1 -12 6 1.24 6.43
 5 12 6 20.69 7.69
 7 10 8 70.22 11.07
 8 8 9 82.32 12.13
 -10 -4 -1 24.09 7.81
 -12 -3 -1 17.76 7.36
 -13 -2 -1 8.44 6.91
 -13 -5 0 17.6 8.07
 -1 10 0 8.37 5.82
 3 1 2 734.75 49.29
 -11 -11 3 -6.01 9.23
 -6 -11 3 38.91 10.08
 4 7 3 132.6 13.82
 -3 -11 4 2.71 7.21
 -3 -14 7 3.08 8.26
 0 -13 8 28 8.7
 7 12 9 3.56 8.23
 -12 3 -2 70.49 7.72
 -2 8 -1 2.55 5.03
 -11 -6 0 38.74 10.18
 -14 -4 0 -1.42 8.06
 0 8 0 13.25 6.23
 -6 -8 1 33.8 9.08
 -13 -7 1 109.76 15.47
 3 7 2 154.24 15.24
 0 -10 5 0.36 5.98
 6 4 5 9.77 6.19
 7 8 7 6.49 7.69
 5 14 7 7.2 10.09
 1 -13 9 29.22 8.4
 3 -11 9 67.75 10.26
 9 0 11 0.63 5.78
 9 8 11 -4.6 8.48
 -12 5 -2 53.21 5.32
 -4 5 -2 157.46 12.02
 -7 -4 -1 17.4 6.42
 -10 12 -1 6.05 5.46
 2 6 1 137.11 14.18
 -10 -11 3 81.71 14.22
 -7 -11 3 10.24 7.52
 -2 -9 3 311.52 25.79
 -6 -12 4 93.77 13.86
 5 7 4 145.22 15.63
 3 13 4 166.63 18.82
 1 -9 5 26.3 7.26
 6 3 5 99.03 10.9
 6 5 5 41.32 8.05
 4 13 5 15.09 9.57
 -6 -14 6 12.83 8.57
 -3 -13 6 40.78 10.38
 0 -12 7 54.21 10.27
 7 0 7 -1.47 4.21
 2 -12 9 52.57 10.04
 -10 0 -2 56.39 7.93
 -6 0 -2 -0.75 3.68
 -11 1 -2 533.95 38.35
 -12 4 -2 37.91 5.03
 -8 9 -2 1.43 3.52
 -8 -4 -1 7.92 6.06
 -6 12 -1 31.42 7.84
 -6 -6 0 109.06 12.68
 -5 14 0 -2.53 7.3
 -10 -8 1 -0.04 8.47
 2 2 1 28.3 5.24
 -1 13 1 -1.91 7.78
 -12 -9 2 31 10.61
 -1 15 2 226.72 23.02
 -9 -11 3 85.86 14.15
 -8 -11 3 18.94 8.7
 3 11 3 63.3 11.3
 2 13 3 3.33 7.64
 5 1 4 32.27 5.61
 4 11 4 121.15 15.76
 1 16 4 30.09 10.98
 -6 -13 5 4.45 9.88
 6 6 5 3.9 6.25
 0 -11 6 1.18 7.51
 3 -9 7 49.03 7.9
 3 -10 8 -1.06 5.75
 8 9 9 39.8 10.67
 -4 3 -2 627.43 40.94
 -14 0 -1 -2.05 6.13
 -4 11 -1 -1.08 5.95
 -1 -2 0 1370.06 90.19
 -9 -8 1 8.24 8.23
 -7 -8 1 122.59 14.98
 -4 -7 1 1.61 5.31
 -14 -6 1 1.54 7.69
 1 10 1 9.72 6.93
 0 14 2 45.58 11.01
 -4 -10 3 19.92 7.46
 4 8 3 347.13 28.42
 -10 -12 4 31.3 11.23
 -7 -12 4 -2.17 8.77
 3 15 5 40.36 10.84
 -7 -14 6 24.19 10.75
 2 -9 6 34.66 7.11
 1 -12 8 40.84 9.05
 8 4 8 167.24 16.66
 8 5 8 1.21 6.83
 7 11 8 -1.09 8.49
 9 4 10 44.65 9.8
 5 -10 11 71.67 9.62
 4 -12 12 39.7 8.94
 -5 1 -2 20.5 3.64
 -7 9 -2 30.81 5.62
 -11 -3 -1 34.5 8.51
 -4 -5 0 80.19 10.29
 -2 12 0 -5.24 7.41
 -3 13 0 0.83 7.97
 -8 -8 1 126.85 15.39
 2 7 1 2.75 6.24
 0 12 1 9.34 8.1
 -3 15 1 0.29 7.5
 -3 -8 2 71.59 10.39
 3 8 2 -0.57 6.41
 2 11 2 90.16 12.74
 -2 16 2 4.83 9.07
 -9 -12 4 10.49 9.24
 -8 -12 4 0.29 8.23
 5 8 4 193.49 19.02
 2 15 4 29.83 11
 -7 -13 5 2.66 7.04
 6 2 5 19.62 5.68
 5 11 5 17.33 8.77
 1 -10 6 2.81 6.81
 5 13 6 4.73 9.02
 4 15 6 10.62 10.11
 1 -11 7 346 28.49
 7 9 7 33.45 9.45
 -2 -14 8 35.4 10.13
 2 -11 8 57.52 9.86
 8 3 8 331.33 26.67
 8 6 8 20.19 7.94
 9 3 10 54.95 9.64
 9 5 10 1.67 7.17
 -4 6 -2 -1.06 3.65
 -9 9 -2 45.24 5.74
 -5 -3 -1 274.57 21.6
 -1 4 -1 179.97 13.97
 -1 5 -1 69.82 8.04
 -9 -6 0 -3.99 7.88
 -7 -6 0 99.22 12.58
 -12 -5 0 12.58 8.25
 -12 -7 1 55.88 11.29
 1 13 2 3.07 7.7
 -1 -8 3 352.69 27.55
 0 16 3 3.81 8.42
 -2 -10 4 319.37 27.08
 -9 -13 5 27.38 10.09
 -8 -13 5 69.48 12.69
 6 7 5 115.11 13.91
 -4 -14 7 11.85 8.61
 2 -10 7 485.84 36.61
 9 6 10 13.46 8.26
 -9 0 -2 128.6 12.08
 -5 8 -2 5.82 4.46
 -5 12 -1 90.83 11.74
 -8 -6 0 7.73 7.52
 0 9 0 1.87 6.17
 -1 11 0 132.08 15.05
 -7 15 0 24.8 9.57
 -11 -9 2 8.21 8.12
 1 -4 2 709.98 48.02
 1 15 3 14.61 9.87
 -4 -11 4 66.99 11.58
 -2 -13 7 7.05 7.8
 8 7 8 41.39 9.84
 8 -1 9 9.77 4.67
 8 10 9 11.46 8.94
 -12 -2 -1 125.09 14.29
 -13 -1 -1 0.72 5.67
 -2 9 -1 0.23 6.35
 -4 14 0 58.37 11.36
 -4 16 1 17.88 8.79
 -6 -9 2 64.36 10.98
 0 -7 3 20.87 6.7
 4 9 3 194.52 19.38
 -4 -12 5 2.24 8.33
 8 2 8 111.33 12.63
 -1 -14 9 4.09 7.58
 9 2 10 25.84 7.74
 9 7 10 -3.84 7.21
 -6 9 -2 15.15 5.35
 -1 6 -1 315.27 24.28
 -13 -4 0 6.8 8.36
 -3 -4 0 102.12 11.58
 -14 -3 0 14.45 8.77
 -6 15 0 111.79 15.7
 2 8 1 -2.83 6.49
 -10 -9 2 -3.61 8.43
 -13 -8 2 11.95 9.11
 3 9 2 0.64 6.86
 -5 -10 3 4.1 8.03
 3 12 3 4.78 8.24
 5 9 4 66.48 11.77
 4 12 4 70.35 13.08
 3 14 4 -2.67 8.61
 4 14 5 5.28 8.22
 -2 -12 6 8.6 8.98
 7 10 7 -2.4 8.56
 6 13 7 3.54 9.22
 5 -7 8 63.91 7.35
 7 12 8 49.43 12.91
 0 -14 10 65.16 12.01
 5 -9 10 3.49 5.62
 -8 0 -2 3.63 4.69
 -11 2 -2 6.53 4.56
 -10 -3 -1 74.3 11.41
 -14 1 -1 -0.01 5.65
 -8 13 -1 5.79 7.08
 -11 -7 1 0.39 7.82
 -5 -7 1 170.57 18.21
 -3 -6 1 13.55 8.65
 1 11 1 113.02 14.52
 -7 -9 2 18.97 10.2
 2 14 3 8.12 8.53
 5 12 5 -5.55 10.15
 7 4 6 36.75 9.27
 7 5 6 -2.16 7.32
 7 6 6 28.1 9.7
 8 8 8 42.46 11.63
 9 8 10 10.38 10.01
 10 4 12 -0.12 7.22
 -10 1 -2 250.6 20.49
 -4 -2 -1 104.26 11.09
 -1 3 -1 98.31 9.09
 -7 13 -1 39.05 9.37
 -11 -5 0 6.18 7.94
 -2 -3 0 77.93 9.46
 1 4 0 1116.6 75.82
 1 5 0 466.59 34.58
 -13 -6 1 10.63 9.07
 -1 14 1 0.56 8.79
 -2 15 1 -0.6 8.97
 -9 -9 2 34.94 11.37
 -8 -9 2 72.49 12.69
 -2 -7 2 254.27 22.52
 2 12 2 1.66 10.07
 -11 -10 3 95.04 16.32
 -3 -9 3 7.82 9.38
 5 14 6 1.25 8.86
 -1 -13 8 11.48 9.65
 5 -8 9 12.45 5.54
 8 11 9 18.26 11.36
 2 -13 11 24.42 9.88
 4 -11 11 7.51 6.76
 -6 -3 -1 372.26 29.32
 -1 7 -1 49.09 9.61
 -9 13 -1 8.87 7.56
 -5 -5 0 296.74 25.11
 1 6 0 42.3 9.57
 0 10 0 263.21 24.66
 0 13 1 18.87 11.23
 0 15 2 2.31 10.09
 -6 -10 3 10.44 11.2
 4 10 3 220.78 23.54
 -5 -11 4 1.36 9.85
 2 16 4 -3.21 11.08
 -5 -12 5 -8.74 11.35
 6 1 5 0.21 5.52
 -5 -13 6 19.74 10.01
 7 3 6 -0.91 6.68
 7 7 6 1.78 8.71
 -3 -14 8 4.54 10.46
 3 -12 11 19.33 9.49
 9 -1 11 4.11 5.92
 10 3 12 78.3 13.48
 -9 -3 -1 83.45 13
 -3 -1 -1 1103.06 73.62
 -4 12 -1 101.35 14.56
 -6 13 -1 76.68 13.03
 -5 15 0 92.45 15.61
 -14 -5 1 22.53 12.54
 0 -3 1 187.41 15.19
 2 9 1 -0.34 9.62
 -12 -8 2 -0.87 10.97
 -4 -8 2 52.39 11.97
 -10 -10 3 58.7 15.12
 -11 -11 4 7.25 12.52
 2 -6 4 36.03 7.51
 5 10 4 106.15 17.1
 6 12 6 14.46 12.26
 -6 -14 7 7.46 12.68
 8 9 8 92.57 16.69
 0 -13 9 1.59 9.43
 1 -13 10 34.2 12.06
 9 1 10 61.94 11.42
 9 9 10 9.61 12.24
 -15 -1 0 6.56 10.36
 1 7 0 165.45 17.64
 -1 12 0 56.73 13.49
 -3 14 0 6.41 11.25
 -10 -7 1 6.08 10.19
 -6 -7 1 489.84 39.95
 -3 16 1 39.09 13.17
 -1 -6 2 387.03 31.02
 3 10 2 -2.86 9.79
 1 14 2 -0.16 11.21
 -7 -10 3 35.41 13.63
 4 13 4 64.23 16.45
 4 -6 6 4.48 4.56
 -3 -13 7 1.75 11.91
 -1 -12 7 81.25 14.79
 7 11 7 59.65 14.71
 8 1 8 417.65 32.91
 8 -3 10 11.37 2.79
 -10 9 -2 -0.03 2.31
 -5 9 -2 76.68 11.56
 -8 10 -2 16.86 6.76
 -7 10 -2 6.3 7.42
 -8 -3 -1 151.36 17.2
 -7 -3 -1 162.74 16.94
 -11 -2 -1 16.18 9.36
 -13 0 -1 5.39 8.72
 -2 10 -1 0.95 8.7
 -12 -4 0 40.16 12.61
 -2 -5 1 389.63 31.07
 0 -5 2 6.61 7.19
 -9 -10 3 15.67 13.53
 -8 -10 3 -4.8 10.73
 3 13 3 14.53 12
 1 16 3 17.7 14.11
 -6 -11 4 -1.86 11.58
 -3 -10 4 193.12 21.84
 3 15 4 56.08 18.38
 -6 -12 5 -1.23 13.59
 -1 -10 5 104.32 15.77
 -6 -13 6 21.41 13.21
 -1 -11 6 2.56 11.25
 7 8 6 2.91 10.93
 -7 -14 7 2.35 13.27
 10 2 12 -1.34 10.5
 -14 2 -1 10.7 7.8
 -1 8 -1 74.99 12.65
 -6 -5 0 204.68 21.47
 1 3 0 2738.73 180.79
 -9 -7 1 -0.71 11.04
 -7 -7 1 16.68 12.29
 -12 -6 1 35.63 14.75
 1 12 1 4.7 12.38
 -10 -11 4 20.37 14.72
 5 0 4 38.94 6.76
 -3 -11 5 21.82 14.24
 5 13 5 -1.53 12.9
 4 15 5 15.15 14.98
 7 2 6 205.8 20.07
 8 10 8 19.05 16.03
 -2 -14 9 10.39 14
 -11 3 -2 136.64 12.32
 -12 -1 -1 0.84 9.96
 -5 13 -1 64.01 15.8
 -9 -5 0 53.08 14.16
 -14 -2 0 15.3 14.06
 1 8 0 -5.81 9.86
 2 1 1 291.54 21.42
 4 11 3 159.8 23.28
 2 15 3 6.2 12.74
 -9 -11 4 126.09 21.05
 -8 -11 4 82.31 20.62
 -7 -11 4 -0.33 13.56
 1 -7 4 40.66 9.82
 -10 -12 5 91.72 21.74
 -7 -12 5 3.69 15.78
 3 -6 5 294.16 23.24
 -9 -13 6 6.78 18.73
 -7 -13 6 7.36 16.29
 7 9 6 10.61 13.37
 -4 -14 8 12.38 13.79
 0 -12 8 4.24 13.11
 9 5 9 55.33 15.58
 9 6 9 3.79 13.62
 2 -12 10 14.72 12.56
 4 -10 10 23.91 11.14
 -9 1 -2 11.39 7
 -6 10 -2 9.87 9.35
 0 11 0 -0.89 11.74
 -1 -4 1 76.29 10.99
 2 10 1 -2.59 11.1
 -5 -8 2 35.54 12.12
 -13 -7 2 10 16.64
 2 13 2 -0.97 13.9
 -4 -9 3 2.17 12.52
 5 11 4 -1.21 14.29
 -9 -12 5 67.89 19.56
 -8 -12 5 -2.81 14.13
 -8 -13 6 44.04 18.91
 7 -1 7 12.05 5.74
 7 12 7 2.42 17.23
 9 4 9 30.58 13.92
 3 -11 10 19.72 13.28
 -9 10 -2 6.21 6.48
 -8 -5 0 9.02 11.46
 -7 -5 0 55.44 14.1
 -4 -6 1 3.68 9.05
 0 14 1 110.63 21.95
 3 11 2 5.74 13.51
 0 16 2 4.51 16.29
 -2 -8 3 596.3 47.5
 6 13 6 2.23 17.51
 8 5 7 227.59 25.87
 8 6 7 0.46 11.44
 -1 -14 10 42.46 17.4
 -6 1 -2 160.23 13.82
 -3 12 -1 151.98 21.44
 -13 -5 1 59.39 18.27
 -2 16 1 96.17 22.29
 -10 -8 2 3.15 14.14
 4 5 2 177.88 20.41
 4 6 2 -2.85 10.98
 5 5 3 77.88 14.29
 5 6 3 588 47.64
 4 14 4 13.11 16.95
 0 -9 5 476.69 40.08
 6 11 5 3.69 13.77
 0 -11 7 74.53 15.76
 8 7 7 293.47 31.64
 -2 -13 8 -1.65 14.88
 8 11 8 38.49 16.34
 9 8 9 0.98 14.8
 10 5 11 17.5 14.79
 10 6 11 -8.53 15.03
 -10 2 -2 218.95 19.59
 -10 -2 -1 -1.14 9.81
 -1 9 -1 14.34 10.21
 -2 11 -1 14.59 11.37
 -4 13 -1 6.31 11.03
 -8 14 -1 2.92 9.39
 -7 14 -1 6.75 9.76
 -11 -4 0 9.69 11.76
 -4 -4 0 101.76 15.69
 1 9 0 109.11 16.72
 -1 13 0 4.5 10.74
 -2 14 0 15.58 13.72
 -11 -6 1 -2.35 11.76
 -6 -8 2 26.64 13.2
 -3 -7 2 11.11 10.19
 3 0 2 6.73 3.99
 4 7 2 3.51 9.63
 1 15 2 3.15 13.95
 5 7 3 164.31 21.36
 3 14 3 0.23 11.74
 -12 -10 4 14.34 13.24
 -4 -10 4 77.54 16.64
 5 14 5 2.83 12.5
 0 -10 6 42.64 13.02
 6 -2 6 182.94 15.6
 7 10 6 3.82 13.98
 8 4 7 1.71 9.78
 4 -9 9 -3.52 7.48
 9 3 9 67.08 14.43
 10 4 11 0.88 11.23
 -8 1 -2 14.6 4.89
 -11 8 -2 0.55 0.81
 -5 10 -2 243.86 24.88
 -5 -2 -1 3.93 7.32
 -14 3 -1 2.06 6.52
 -15 0 0 20.68 9.95
 -3 15 0 13.45 8
 -14 -4 1 12.55 9.71
 -9 -8 2 10.78 9.96
 -14 -6 2 44.9 13.18
 4 4 2 5.34 7.12
 -11 -9 3 -2.02 11.89
 4 12 3 17.36 10.42
 6 6 4 279.55 28.75
 3 16 4 3.07 8.97
 -4 -11 5 3.21 8.83
 -4 -12 6 41.47 14.46
 4 -7 7 57.68 9.14
 8 8 7 13.79 11.06
 1 -11 8 153.93 19.34
 2 -11 9 296.97 28.98
 9 9 9 43.08 11.27
 6 -8 11 17.04 6.11
 -6 14 -1 26.32 21.55
 5 12 4 19.74 23.27
 -3 -14 9 -20.08 19.75
 9 0 10 19.26 14.64
 1 4 -11 160.33 29.8
 2 6 9 292.78 28.73
 1 7 -8 47.7 10.87
 2 -3 -15 63.23 11.96
 2 4 -15 100.75 16.65
 2 -5 -14 21.43 7.49
 2 6 -14 96.31 15.67
 2 -8 6 -0.03 5.58
 2 -5 9 233.91 23.9
 2 -3 10 84.2 13.03
 3 8 -16 64.12 14.72
 3 -9 -14 53.89 8.91
 3 10 -14 107.49 19.14
 3 -11 -11 91.83 10.31
 3 13 -9 50.06 11.84
 3 14 -4 161.08 19.22
 3 14 -1 182.35 19.92
 4 -14 3 22.03 10.58
 4 -11 9 9.21 8.36
 4 -5 14 28.83 13.13
 4 6 14 16.49 7.72
 4 3 15 218.2 24.16
 5 -15 5 18.57 12.1
 0 0 -4 310.58 23.28
 0 1 -4 173.01 15.1
 0 -1 -3 1633.78 107.43
 0 2 -3 -1.58 5.65
 0 2 -1 332.14 23.3
 2 -8 -11 1.01 4.03
 2 9 -11 201 23.68
 2 11 -7 39.87 11.33
 3 -3 -18 54.28 13.92
 3 4 -18 29.49 13.2
 3 -8 -15 141.61 16.34
 3 9 -15 1.95 11.74
 3 12 -11 38.45 13.97
 3 -13 -3 11.56 5.73
 3 14 -3 3.19 8.6
 3 -13 -2 10.05 6.63
 3 14 -2 144.66 17.62
 3 3 13 135.41 17.6
 4 15 -9 -2.07 11.2
 4 -7 13 4.96 10.22
 4 8 13 252.72 24.21
 4 -2 15 61.86 15.14
 1 5 -10 32.44 12.46
 1 6 -9 168.22 19.21
 1 -5 5 34.92 9.36
 1 -2 7 46.29 10.15
 2 7 -13 389.03 37.35
 2 8 -12 184.98 23.14
 2 11 2 108.81 11.52
 3 6 -17 170.84 24.06
 3 -13 -4 24.01 6.56
 3 -13 -1 174.11 18.86
 3 -5 12 64.4 15.84
 4 -9 -17 85.39 15.05
 4 -10 -16 5.68 7.62
 4 -13 6 -9.99 12.34
 5 -16 2 85.11 18.26
 5 -7 15 9.83 13.6
 5 -5 16 3.57 15.14
 5 -1 17 0.22 14.43
 5 0 17 -2.91 13.3
 5 1 17 4.28 12.01
 0 2 -2 750.07 51
 1 -2 -11 44 9.65
 1 3 -11 595.8 47.2
 1 -4 6 15.59 9.02
 1 3 7 61.94 8.43
 2 -2 -15 9 10.53
 2 3 -15 74.76 15.78
 2 -6 -13 170.02 18.2
 2 10 -9 3.88 11.29
 3 -2 -18 30.13 13.68
 3 3 -18 54.46 15.73
 3 -5 -17 59.56 14.72
 3 13 -8 14.31 12.21
 3 -11 6 154.81 20.16
 3 -9 9 10.55 12.21
 3 -8 10 27.71 12.69
 3 6 12 3.58 8.27
 4 13 -13 2.21 15.66
 4 14 -11 128.2 23.74
 4 -12 8 2.65 11.56
 5 -11 12 42.83 18.66
 5 8 15 81.63 17.87
 5 6 16 16.35 13.66
 5 2 17 23.39 13.94
 1 8 1 108.58 10.42
 1 -7 2 87.22 11.11
 2 5 -14 70.6 16.78
 2 -7 -12 9.73 6.67
 2 11 -6 1.52 10.63
 2 -9 5 44.86 11.39
 2 -4 10 2.71 8.4
 2 1 11 36.02 10.68
 3 11 -12 9.49 14.7
 3 -13 0 15.86 9.37
 3 -12 4 6.31 10.8
 3 -7 11 -3.63 12.32
 3 -3 13 164.29 21.76
 4 -14 -9 11.53 2.73
 4 15 -8 108.44 22.17
 4 -15 -3 7.07 9.02
 4 -15 -2 25.63 10.57
 4 -14 4 3.69 12.53
 4 4 15 84.96 16.93
 5 -12 11 60.17 19.82
 5 -10 13 273.98 33.75
 5 -2 17 8.67 16.02
 5 3 17 3.5 13.41
 0 1 -3 1722.71 113.99
 0 -1 -2 2290.49 149.43
 1 2 -11 39.89 11.47
 1 7 -7 132.11 15.65
 1 -6 4 59.92 10.25
 2 2 -15 11.69 12.55
 2 -1 11 32.66 10.84
 2 2 11 -0.58 7.33
 3 -1 -18 290.78 32.64
 3 2 -18 23.94 15.33
 3 7 -16 58.05 16.3
 3 12 -10 24.99 14.29
 3 -10 8 4.56 11.75
 3 4 13 56.8 12.83
 4 -15 -4 25.96 8.76
 4 -15 -1 4.15 10.74
 4 -10 11 115.93 20.76
 4 -9 12 4.47 14.1
 4 -6 14 1.29 12.72
 5 -15 6 -0.8 13.77
 5 -14 8 43.29 17.69
 5 -9 14 68.22 21.02
 0 0 -3 2.39 4.29
 1 -1 -11 40.97 10.77
 1 4 -10 344.71 30.74
 1 8 -4 6.7 7.06
 2 0 -15 -7.58 11.85
 2 1 -15 12.56 11.43
 2 -4 -14 205.87 21.91
 2 9 -10 -4.24 11.42
 2 -7 8 81.26 14.61
 2 -6 9 314.06 29.49
 3 1 -18 230.04 28.75
 3 5 -17 95.99 20.51
 3 10 -13 315.56 34.77
 3 13 3 8.12 6.65
 4 12 -14 0.83 16.42
 4 -11 10 -11.77 14.95
 4 -4 15 84.18 18.8
 5 -16 3 7.91 16.46
 5 -6 16 -8.49 16.72
 5 -3 17 17.83 16.52
 1 0 -11 -1.85 7.87
 1 1 -11 34.92 9.86
 1 -3 7 63.14 10.74
 2 6 -13 146.13 21.09
 2 10 -8 65.17 14.65
 2 11 -5 15.82 11.03
 2 -8 7 862.61 64.59
 2 5 10 26.34 8.07
 2 -2 11 4.79 9.73
 3 8 -15 205.21 27.49
 3 9 -14 91.04 20.72
 3 13 -7 -6.62 12.9
 3 -13 -5 -1.54 5.29
 3 -13 1 20.58 9.73
 3 -6 12 -1.31 12.48
 3 -4 13 47.3 13.36
 4 9 -17 85.85 23.58
 4 15 -7 6.79 14.53
 4 -15 0 -6.81 11.72
 4 -13 7 -4.29 12.58
 4 -8 13 316.75 34.46
 5 -8 15 91.8 21.74
 0 1 -2 2288.19 150.2
 1 5 -9 12.34 7.96
 1 6 -8 51.34 11.11
 1 5 6 0.74 4.02
 2 4 -14 220.68 25.32
 2 7 -12 5.08 11.87
 2 8 -11 -0.46 10.31
 3 -4 -17 84.08 16.87
 3 -6 -16 -1.57 9.16
 3 9 10 23.71 7.36
 4 10 -16 11.64 15.84
 4 13 -12 11.4 17.31
 4 14 -10 3.67 14.33
 4 7 14 6.4 11.1
 4 5 15 253.85 28.2
 1 8 -3 303.51 25.66
 1 8 0 1.25 5.65
 1 0 8 116.83 13.89
 2 -11 -2 105.03 12.3
 2 -11 -1 314.1 26.31
 2 11 1 33.54 8.81
 2 -5 10 39.54 11.79
 2 3 11 41.2 10.75
 3 4 -17 50.55 17.77
 3 6 -16 -11.45 15.89
 3 -12 5 6.7 12.6
 3 -11 7 10.89 12.1
 3 8 11 35.15 9.4
 3 0 14 80.35 16.87
 3 1 14 1168.22 87
 4 -15 -5 8.44 7.05
 4 -15 1 -0.59 12.15
 4 -12 9 76.93 19.22
 4 -7 14 15.82 16.75
 4 -5 15 204.14 28.82
 4 -1 16 380.42 39.85
 4 0 16 35.07 16.81
 4 1 16 355.24 37.24
 0 1 -1 121.19 9.27
 1 -3 -10 199.55 19.26
 1 3 -10 224.16 23.87
 1 7 -6 33.36 10.89
 1 8 -2 123.37 13.99
 1 -7 3 12.72 9.05
 1 -5 6 -2.6 9.92
 1 -1 8 552.37 42.37
 2 11 -4 157.28 19.74
 2 -10 4 9.55 10.99
 2 -9 6 28.89 11.24
 2 -3 11 36.52 12.59
 3 11 -11 184.21 26.44
 3 12 -9 -1.27 14.34
 3 13 -6 32.22 14.85
 3 -13 2 4.58 11.41
 3 -9 10 46.86 16.9
 3 5 13 126.29 18.8
 3 -1 14 990.7 76.45
 4 -5 -19 -4.55 14.73
 4 5 -19 11.09 18.54
 4 -7 -18 2.02 14.38
 4 7 -18 -0 19.46
 4 15 -6 35.79 16.99
 0 0 -2 81.28 7.44
 1 8 -1 131.33 14.18
 1 -6 5 5.38 10.13
 2 -3 -14 67.21 15.36
 2 3 -14 45.82 15.13
 2 -11 -3 320.49 25.66
 2 -11 0 88.24 13.7
 3 -3 -17 40.15 16.04
 3 3 -17 14.84 17.37
 3 -8 11 18.13 16.14
 3 -5 13 106.76 20.85
 3 2 14 1.34 13.67
 4 15 2 19.83 11.34
 4 -2 16 37.22 18.17
 4 2 16 4.07 13.34
 1 -4 7 238.65 24.09
 1 -2 8 -2.51 11.04
 2 -5 -13 273.12 26.77
 2 5 -13 250.39 30.12
 2 -9 -9 131.57 11.62
 2 10 -7 18.14 13.14
 2 11 -3 321.54 30.44
 2 11 0 68.64 12.56
 3 7 -15 -8.17 16.44
 3 -10 9 150.87 24.01
 3 -7 12 38.09 18.98
 4 -12 -13 69.75 11.96
 4 12 -13 179.7 30.11
 4 14 -9 18.39 17.84
 4 -15 2 17.95 14.39
 4 -10 12 33.69 20.28
 1 2 -10 878.41 66.84
 1 4 -9 70.23 15.89
 1 6 -7 6.27 11.16
 1 -8 -1 119 13.01
 1 4 7 198.8 18.06
 2 2 -14 111.53 21.33
 2 11 -2 117.41 16.69
 2 11 -1 330.05 29.56
 2 -11 1 27.98 11.37
 2 -7 9 7.97 14.98
 2 -4 11 34.17 13.45
 3 2 -17 29.73 17.44
 3 -7 -15 5.6 10.53
 3 8 -14 -3.6 17.79
 3 13 -5 -4.43 13.38
 3 10 9 97.08 10.79
 3 7 12 27.21 12.43
 3 -3 14 573.81 52.21
 4 4 -19 45.01 20.06
 4 8 -17 1.05 15.24
 4 13 -11 11.14 17.06
 4 15 -5 -1.69 13.92
 4 -13 8 16.02 17.49
 4 -11 11 4.28 17.88
 4 -9 13 -0.65 14.83
 4 -6 15 95.73 23.44
 4 3 16 356.3 38.64
 1 -2 -10 789.7 59.24
 1 5 -8 -0.82 11.93
 1 7 -5 25.39 12.34
 1 -8 0 -2.2 7.08
 2 6 -12 352.75 35.64
 2 8 -10 62.03 16.57
 2 -8 8 5.74 13.41
 2 -6 10 178.11 25.6
 2 4 11 17.96 10.01
 3 -2 -17 15.84 16.14
 3 5 -16 77.41 21.42
 3 9 -13 14.37 17.15
 3 13 2 -2.21 8.58
 3 -13 3 7.5 13.12
 3 3 14 521.38 46.7
 4 -4 -19 29.13 17.23
 4 -8 -17 7.6 11.5
 4 9 -16 55.78 21.65
 4 -14 6 5.99 15.75
 4 6 15 119.52 21.35
 1 1 -10 625.4 50.59
 1 -4 -9 62.5 11.1
 1 -7 4 33.82 12.52
 2 -1 -14 119.46 20.68
 2 7 -11 437.84 42.49
 2 -10 5 154.9 23.15
 2 0 12 83.05 17.73
 3 -1 -17 26.09 17.06
 3 1 -17 23.59 16.83
 3 -5 -16 95.72 18.51
 3 -10 -12 8.64 6.9
 3 11 -10 9.61 16.85
 3 12 -8 -6.06 14.5
 3 -6 13 53.12 19.7
 4 6 -18 7.34 16.25
 4 10 -15 8.13 17.84
 4 -15 -6 20.81 8.3
 4 15 -4 22.45 14.98
 4 15 1 0.83 10.71
 4 -15 3 -0.33 14.68
 4 -12 10 -2.13 17.06
 4 10 12 29.88 11.1
 4 9 13 -2.21 11.24
 4 -8 14 53.32 20.15
 4 -4 16 17.15 15.64
 1 -1 -10 631.1 50.58
 1 0 -10 1821.67 127.85
 1 -8 1 82.34 13.5
 1 -3 8 630.19 51.25
 2 0 -14 -7.58 14.58
 2 4 -13 18.44 15.15
 2 10 -6 44.16 17.37
 2 -11 2 91.04 17.16
 2 -9 7 44.51 16.2
 2 1 12 85.71 17.58
 3 -8 -14 -5.14 10.32
 3 13 -4 36.44 15.63
 3 -4 14 20.77 15.44
 4 3 -19 5.03 17.8
 4 14 -8 40.02 17.46
 4 4 16 3.71 14.62
 2 -6 -12 273.59 27.19
 2 -11 -4 158.81 15.56
 2 7 9 11.95 8.32
 2 -5 11 2.85 16.11
 2 -2 12 -1.1 14.15
 3 4 -16 64.82 22.56
 3 6 -15 672.83 61.84
 3 -13 -6 21.78 4.84
 3 -13 4 140.56 24.39
 3 -9 11 8.53 19.08
 4 -3 -19 -6.54 18.18
 4 -6 -18 28.13 16.08
 4 12 -12 0.86 18.95
 4 15 -3 5.4 14.28
 4 15 0 -1.15 12.67
 1 3 -9 2.47 11.92
 1 -6 6 78.59 17.56
 1 -5 7 161.75 22
 2 -4 -13 10.51 14.52
 2 6 10 164.79 19.43
 2 2 12 -0.84 13
 3 -9 -13 5.92 9.28
 3 13 -3 35.45 15.62
 3 13 1 24.37 12.62
 3 -10 10 -3.08 18.86
 3 -8 12 4.05 16.5
 3 6 13 26.48 15.82
 3 4 14 5.88 15.16
 4 2 -19 8.4 19.66
 4 7 -17 129.6 27.91
 4 -9 -16 74.65 17.2
 4 13 -10 14.46 20.82
 4 15 -2 16.98 16.23
 4 15 -1 3.38 16.04
 4 -15 4 117.38 25.46
 4 -14 7 16.11 19.54
 4 -7 15 28.04 19.53
 4 -5 16 60.04 22.16
 1 6 -6 348.74 33.87
 1 -8 2 38.3 12.86
 1 3 8 606.29 46.88
 2 5 -12 80.79 23.05
 2 -11 3 3.11 14.57
 2 10 4 -3.57 2.73
 2 -3 12 151.62 26.24
 3 7 -14 152.91 30.63
 3 12 -7 4.19 18.62
 3 13 -2 11.41 14.68
 3 -5 14 30.7 21.85
 4 -2 -19 24.51 22.89
 4 5 -18 36.32 24.24
 4 11 11 8.67 4.2
 4 8 14 21.7 14.92
 1 7 3 8.97 2.3
 1 -4 8 30.07 13.23
 1 -1 9 179.93 23.1
 1 0 9 -5.82 14.85
 2 3 -13 199.3 29.58
 2 -7 -11 399.81 34.46
 2 8 -9 6.88 17.93
 2 10 -5 480.37 44.85
 2 -10 6 132.76 26.33
 2 -8 9 165.06 29.52
 2 -7 10 -2.7 19.68
 3 -4 -16 84.93 22.47
 3 3 -16 164.56 31.36
 3 8 -13 312.52 40.8
 3 9 -12 29.34 22.82
 3 11 -9 -1.75 19.43
 3 13 -1 168.36 24.76
 3 13 0 7.47 14.81
 3 -11 9 65.91 25.69
 3 -7 13 33.41 21.37
 3 -1 15 14.84 19.23
 3 0 15 10.79 18.75
 4 -1 -19 -0.68 21.92
 4 0 -19 7.14 23.57
 4 8 -16 -11.7 27.86
 4 -10 -15 -0.77 14.34
 4 -11 -14 2.16 9.2
 4 14 -7 -9.02 23.12
 4 -11 12 23.38 25.25
 4 -10 13 79.94 31.28
 4 -9 14 12.58 23.78
 4 -2 17 0.75 25.94
 4 -1 17 0.76 22.91
 4 0 17 -4.3 19.12
 4 1 17 12.65 23.91
 1 4 -8 296.7 31.44
 1 5 -7 81.96 16.34
 1 -7 5 225.4 25.99
 2 6 -11 109.53 25.51
 2 -8 -10 47.2 10.04
 2 8 8 0.91 4.34
 3 -13 5 11.89 20.24
 3 -2 15 51.6 24.5
 3 1 15 1.83 18.59
 4 9 -15 8.3 30.77
 4 10 -14 30.21 30.42
 4 -12 11 56.75 31.49
 4 5 16 67.08 29.67
 1 -3 -9 0.08 10.62
 1 2 -9 45.88 16.38
 1 -8 3 30.02 12.8
 1 -2 9 348.82 34.69
 2 -9 8 10.5 19.22
 2 -6 11 98.62 24.5
 2 5 11 -4.19 12.4
 2 -4 12 33.65 20.16
 2 3 12 100.52 21.95
 3 -6 -15 673.71 61.2
 3 5 -15 5.1 23.5
 3 2 15 64.47 24.15
 4 -5 -18 32.59 26.83
 4 4 -18 -2.09 25.52
 4 -15 5 -0 29.9
 4 14 5 5.89 6.95
 4 -8 15 87.44 42.7
 4 -6 16 43.97 32.43
 4 -3 17 -19.49 27.25
 4 2 17 -3.31 29.32
 5 15 -9 8.1 33.37
 2 2 -13 97.39 24.23
 3 -3 -16 113.16 28.41
 3 2 -16 188.59 36.71
 3 12 -6 75.51 22.51
 3 -6 14 4.76 24.92
 4 -7 -17 118.09 30.3
 4 6 -17 1.25 30.16
 4 12 -11 172.5 38.53
 4 13 -9 3.04 23.16
 4 -14 8 -17.16 30.79
 4 7 15 39.34 21.65
 5 14 -11 42.01 40
 5 16 -5 12.34 29
 1 -3 9 1181.82 94.44
 2 10 -4 254.05 30.49
 3 -14 -1 144.29 24.45
 3 -14 0 4.78 14.02
 3 -9 12 -3.68 17.6
 3 5 14 20.74 16.63
 4 14 -6 11.68 22.28
 1 -6 7 274.68 42.62
 3 1 -16 71.29 53.3
 3 -14 1 20.56 40.44
 3 -10 11 164.6 67.53
 4 3 17 23.61 56.95
 -3 -12 -12 1.12 0.68
 -6 -13 12 21.34 2.49
 -6 -11 14 10.32 1.74
 -6 4 18 50.93 4.36
 -5 -15 6 107.87 8.48
 -4 16 -4 -0.25 0.88
 -4 -14 4 0.82 0.86
 -3 -13 1 192.19 13.24
 -2 5 -17 20.77 2.39
 -2 10 -12 0.48 0.91
 -2 12 -4 0.77 0.84
 -2 -5 8 142.01 9.86
 -1 1 -15 18.02 2.02
 -1 4 -14 51.1 4.35
 -1 -5 -13 8.43 1.11
 -1 -6 -12 33.87 2.86
 -1 9 -3 3.41 0.78
 0 4 -3 1.04 0.53
 -6 -12 13 22.06 2.64
 -6 -3 18 0.86 1.17
 -5 7 15 37.89 3.17
 -4 16 -5 1.73 1.05
 -4 -13 6 113.82 8.38
 -4 -11 9 13.1 1.86
 -4 -9 11 88.94 6.82
 -4 -6 13 28.15 2.86
 -4 4 14 21.74 2.16
 -3 13 -11 14.74 2.14
 -3 14 -7 5.96 1.4
 -3 -9 8 2.44 1.08
 -3 -8 9 92.82 6.93
 -3 -5 11 33.5 3.05
 -3 -2 12 11.97 1.63
 -2 -2 -18 95.23 7.2
 -2 3 -18 2.11 1.38
 -2 8 -15 29.27 3.11
 -2 -9 -13 2.02 0.54
 -2 12 -6 254.5 17.42
 -2 12 -5 35.94 3.21
 -2 12 -3 54.42 4.37
 -1 -1 -15 17.41 1.96
 -1 2 -15 2.65 1.14
 -1 8 -10 92.03 6.95
 0 -2 -9 2.88 0.8
 0 4 -7 34.01 2.88
 -6 -8 16 -0.14 1.06
 -6 -6 17 20.41 2.6
 -5 -16 3 0.78 1.03
 -5 -8 14 31.92 3.28
 -4 16 -2 43.84 3.89
 -4 -10 10 35.4 3.45
 -3 14 -8 148.29 10.87
 -3 14 -1 61.68 4.87
 -3 2 12 9.26 1.34
 -2 7 -16 58.8 5.08
 -2 9 -14 10.32 1.81
 -2 -9 4 75.75 5.65
 -2 3 9 38.61 2.95
 -1 -4 -14 59.95 4.65
 -1 6 -13 -0.52 1.09
 -1 -8 -1 87.26 6.02
 -1 -3 5 168.35 11.36
 0 0 -10 2268.87 146.65
 0 1 -10 252.64 16.99
 0 -3 -8 245.5 16.18
 -6 3 18 0.83 1.08
 -5 10 13 1.76 0.58
 -5 -6 15 0.42 1.14
 -5 4 16 3.55 1.1
 -4 -15 0 1.16 0.96
 -4 13 7 0.7 0.39
 -3 -11 -14 14.01 1.36
 -2 -3 -18 1.47 1.07
 -2 -5 -17 27.05 2.71
 -2 12 -7 245.79 16.97
 -2 12 -2 1.91 0.96
 -2 -2 9 1.05 0.89
 -1 -2 -15 3.18 1.11
 -1 3 -15 113.57 8.46
 -1 5 -14 87.06 6.8
 -1 7 -12 0.24 0.9
 -1 9 -8 84.41 6.46
 -1 9 -2 -0.12 0.72
 0 3 -9 913.46 59.54
 0 4 -8 430.9 28.5
 0 3 -1 192.31 12.64
 -6 -2 18 36.47 3.67
 -5 -3 16 231.87 16.19
 -4 16 -1 6.45 1.42
 -4 15 3 1.78 0.83
 -3 13 -12 0.06 1.37
 -3 -11 5 18.19 2.17
 -3 0 12 33.65 3
 -3 1 12 12.25 1.56
 -2 4 -18 31.9 3.35
 -2 6 -17 233.56 16.48
 -2 10 -13 3.12 1.35
 -2 12 -8 176.11 12.58
 -2 -11 -1 24.16 2.18
 -2 -6 7 80.79 6.03
 -1 -7 1 1154.81 74.76
 0 -1 -10 246.45 16.51
 0 2 -10 1647.77 106.79
 -6 -14 10 6.69 1.67
 -6 -9 15 6.65 1.59
 -6 -1 18 1.19 1.16
 -6 2 18 31.05 3.16
 -5 -12 10 43.02 4.09
 -5 -9 13 12.14 1.94
 -3 14 -9 74.76 6.24
 -3 -13 0 6.75 1.3
 -3 14 0 9.66 1.54
 -3 -12 3 113.26 8.24
 -2 -8 5 321.1 21.47
 -2 -7 6 333.34 22.27
 -1 -7 -11 115.79 7.88
 -1 8 -11 -0.29 1.02
 0 5 -6 -0.12 0.93
 0 -4 -5 35.36 2.44
 0 5 -5 51.05 3.98
 0 4 -2 1092.52 70.68
 -6 0 18 26.67 2.96
 -6 1 18 0.59 1.05
 -5 -16 2 17.39 2.28
 -5 -15 5 -0.02 1.21
 -5 -14 7 8.48 1.76
 -5 -11 11 172.4 12.51
 -5 -10 12 27.09 3.07
 -5 -2 16 156.53 11.33
 -5 3 16 229.13 15.83
 -4 -14 3 25.46 2.74
 -4 -12 7 -0.37 1.21
 -4 -7 12 150.32 10.89
 -4 8 12 29.71 2.43
 -4 -5 13 8.13 1.61
 -4 3 14 126 9.01
 -3 13 3 18.92 1.88
 -3 -6 10 115.09 8.45
 -3 -4 11 23.84 2.55
 -2 12 -1 37 3.23
 -2 -1 9 12.65 1.55
 -2 2 9 1.84 0.81
 -1 -3 -15 112.04 8.2
 -1 4 -15 12.3 1.92
 -1 9 -9 481.55 32.11
 -1 8 1 149.12 10.02
 0 3 -10 30.25 2.85
 0 4 -9 219.24 14.98
 0 -4 -6 4.04 0.61
 0 5 -4 3.05 0.96
 -6 -13 11 47.86 4.51
 -6 -7 16 84.01 6.88
 -6 6 17 14.75 2.02
 -4 -15 -1 2.23 1.02
 -4 16 0 87.17 6.75
 -3 14 -10 0.79 1.31
 -3 12 5 1 0.6
 -3 7 10 139.08 9.33
 -3 5 11 31.39 2.61
 -2 -4 -18 39.13 3.66
 -2 5 -18 17.39 2.48
 -2 8 -16 10.71 2.04
 -2 9 -15 41.72 4.13
 -2 11 -12 65.15 5.62
 -2 12 -9 40.5 3.87
 -2 -4 8 69.32 5.33
 -1 7 -13 1.93 1.26
 -1 9 -1 12.58 1.53
 0 1 -11 8.88 1.52
 0 -2 -10 1713.28 110.86
 0 -3 -9 802.31 52.13
 0 5 -7 92.02 6.75
 -6 -10 14 2.74 1.42
 -5 -7 14 -0.1 1.2
 -5 -5 15 48.73 4.45
 -5 -1 16 266.86 18.45
 -5 2 16 156.07 11.22
 -4 -15 -8 3.18 0.64
 -4 -13 5 25.61 2.81
 -4 6 13 27.07 2.48
 -4 2 14 10.53 1.62
 -3 -10 6 42.87 3.83
 -2 7 -17 3.3 1.52
 -2 10 -14 2.34 1.53
 -2 -11 -2 101.89 7.16
 -2 11 2 102.96 7.21
 -2 9 5 4.49 0.5
 -2 0 9 -0.31 0.85
 -1 -1 -16 10.64 1.82
 -1 2 -16 3.24 1.28
 -1 6 -14 27.74 3.11
 -1 -4 4 19.78 1.94
 0 0 -11 -0.43 0.96
 -6 -12 12 0.09 1.23
 -6 -11 13 0.39 1.29
 -5 0 16 266.48 18.42
 -5 1 16 236.49 16.46
 -4 -11 8 13.75 2.06
 -4 -8 11 63.07 5.32
 -4 0 14 223.92 15.5
 -4 1 14 56.16 4.66
 -3 -7 9 7.12 1.52
 -2 -7 -16 55.9 4.54
 -2 12 -10 8.52 1.77
 -2 5 8 140.07 9.35
 -1 5 -15 16 2.27
 -1 8 -12 5.24 1.51
 -1 9 -10 62.9 5.29
 -1 -6 2 372 24.49
 -1 -2 5 127.77 8.77
 0 -1 -11 8.41 1.44
 0 2 -11 474.97 31.5
 0 5 -8 67.2 5.27
 0 -4 -7 28.96 2.21
 0 5 -3 1063.91 69.01
 -6 8 16 -0.14 1.03
 -5 6 15 0.13 0.97
 -4 -15 -2 22.55 2.44
 -4 -10 9 121.38 9.14
 -4 -9 10 0.97 1.26
 -3 -13 -1 25.72 2.5
 -3 -9 7 10.81 1.76
 -3 -3 11 58.87 4.86
 -2 6 -18 5.81 1.76
 -2 -6 -17 225.02 15.66
 -2 -8 -15 34.73 3.05
 -2 -9 3 286.15 19.24
 -1 3 -16 3.48 1.64
 -1 -5 -14 77.68 5.88
 -1 -8 -9 43.85 3.05
 -1 10 -6 11.34 1.82
 -1 10 -5 145.33 10.38
 0 4 -10 1094.84 71.42
 -5 -16 1 7.61 1.66
 -5 -15 4 1.52 1.42
 -4 -14 2 20.71 2.52
 -4 -4 13 11.93 2.02
 -3 15 -6 55.03 5.02
 -3 15 -5 20.82 2.66
 -3 15 -4 70.87 6
 -3 14 1 125.66 9.06
 -3 -12 2 88.76 6.78
 -3 -8 8 55.47 4.74
 -2 11 -13 0.49 1.5
 -2 12 0 0.09 0.84
 -1 -2 -16 5.92 1.52
 -1 -4 -15 9.91 1.62
 -1 -6 -13 0.03 0.83
 -1 10 -4 28.89 2.88
 -1 -5 3 848.36 55.18
 0 3 -11 14.7 2.03
 0 5 -9 356.6 23.99
 0 -3 -2 17.81 1.19
 -6 -14 9 6.31 1.78
 -6 -8 15 2.35 1.52
 -6 -6 16 27.28 3.32
 -5 -14 6 0.61 1.4
 -5 11 12 1.27 0.4
 -5 -8 13 4.79 1.63
 -5 8 14 33.57 2.99
 -5 -4 15 0.83 1.32
 -4 16 1 16.73 2.21
 -4 -6 12 12.22 2.09
 -3 15 -7 1.83 1.41
 -3 -5 10 58.92 5
 -2 8 -17 249.29 17.92
 -2 9 -16 2.53 1.63
 -2 12 -11 0.67 1.37
 -2 -5 7 15.93 2.01
 -2 -3 8 3.21 1.2
 -1 4 -16 37.41 3.84
 -1 7 -14 55.35 5.1
 -1 9 -11 9.51 2.04
 0 6 -6 119.58 8.62
 -6 -3 17 0.57 1.43
 -6 5 17 34.17 3.45
 -5 -12 9 70.11 6.09
 -4 -15 -3 1.88 1
 -3 15 -8 0.02 1.29
 -3 15 -3 0.99 1.28
 -2 -5 -18 16.92 2.42
 -2 10 -15 2.49 1.7
 -2 13 -7 6.13 1.7
 -2 13 -6 1.07 1.46
 -2 13 -5 4.32 1.61
 -2 13 -4 46.6 4.29
 -2 -11 -3 5.36 0.96
 -1 6 -15 0.67 1.4
 -1 8 -13 -0.11 1.49
 -1 10 -3 1.6 1.11
 0 0 -12 556.57 36.88
 0 1 -12 17.34 2.29
 0 2 -12 756.95 49.89
 0 -2 -11 409.03 27.17
 0 4 -11 715.35 47.26
 0 -3 -10 27.98 2.51
 0 6 -7 14 1.97
 0 6 -5 14.08 1.83
 -6 -15 7 16.61 2.63
 -5 -9 12 62.36 5.64
 -5 -6 14 50.66 4.77
 -4 -13 4 23.65 2.87
 -3 -13 -2 2.08 0.92
 -3 -2 11 10.53 1.76
 -3 4 11 19.6 2.07
 -2 13 -8 146.77 11.06
 -2 -8 4 64.82 5.11
 -1 -3 -16 3.51 1.4
 -1 5 -16 14.11 2.58
 -1 9 0 105.13 7.45
 -1 -1 5 410.04 26.93
 0 5 -10 39.46 3.7
 0 -4 -8 480.85 31.39
 0 6 -8 165.34 11.75
 0 4 -1 1289.64 83.44
 -7 -7 17 -0.06 1.4
 -6 -13 10 178.37 13.36
 -6 -9 14 1.17 1.6
 -5 -11 10 1.59 1.52
 -5 -10 11 132.67 10.21
 -4 -15 -4 88.78 6.71
 -4 15 4 32.21 2.99
 -4 -3 13 43.44 4.14
 -3 15 -9 14.78 2.65
 -3 15 -2 3.34 1.44
 -2 11 -14 0.95 1.62
 -2 13 -3 2.11 1.16
 -2 10 4 349.15 22.87
 -2 -6 6 62.1 4.99
 -1 2 -17 6.13 2.01
 -1 9 -12 11.09 2.1
 -1 -7 0 108.21 7.51
 0 -1 -12 21.89 2.38
 0 3 -12 30.29 3.18
 0 6 -4 19.12 2.09
 0 5 -2 2.18 0.97
 -6 -2 17 0.53 1.5
 -6 4 17 7.63 1.85
 -5 5 15 40.87 3.79
 -4 -15 -6 17.06 1.87
 -4 -15 -5 13.92 1.74
 -4 -7 11 6.26 1.74
 -4 5 13 9.09 1.48
 -2 -9 -14 8.86 1.32
 -2 13 -9 92.13 7.64
 -2 -7 5 64.15 5.12
 -1 -1 -17 19.51 2.55
 -1 3 -17 13.42 2.36
 -1 -7 -12 -0.07 0.72
 -1 10 -10 62.4 5.56
 -1 10 -2 3 1.21
 0 6 -9 284.41 19.53
 0 -2 -1 343.03 22.16
 -7 -4 18 7.8 2.19
 -6 -12 11 8.28 2.27
 -6 -11 12 4.42 1.86
 -6 -10 13 -0.37 1.57
 -6 -5 16 59.79 5.59
 -5 -15 3 69.95 6.06
 -4 -14 1 196.98 14.05
 -4 -11 7 0.4 1.32
 -3 -10 5 90.6 7.07
 -3 -6 9 23.24 2.73
 -1 7 -15 12.86 2.33
 -1 8 -14 32.84 3.77
 0 4 -12 194.82 13.93
 0 5 -11 25.5 2.99
 0 -4 -4 140.96 9.13
 -6 -7 15 1.87 1.63
 -6 -1 17 11.48 2.17
 -5 -13 7 0.2 1.46
 -5 -7 13 3.43 1.76
 -4 16 2 32.97 3.41
 -4 -8 10 17.55 2.58
 -4 -5 12 93.17 7.49
 -3 -13 -3 6.37 1.24
 -3 15 -1 16.63 2.45
 -3 -12 1 174.89 12.41
 -3 -4 10 9.05 1.71
 -2 -10 -12 0.44 0.55
 -2 13 -10 21.98 3.08
 -2 -11 -4 8.36 1.16
 -2 13 -2 -0.23 1.2
 -2 -10 0 56.07 4.47
 -2 -2 8 381.15 25.48
 -1 4 -17 17.68 2.76
 -1 6 -16 67.73 6.09
 -1 -3 4 60.79 4.63
 0 1 -13 41.32 3.92
 0 2 -13 4.99 1.58
 0 6 -10 34.39 3.55
 0 6 -3 35.93 3.22
 -7 -8 16 19.21 3.05
 -6 -14 8 140.83 11
 -6 3 17 0.58 1.41
 -5 -16 -1 1 1.48
 -5 -14 5 0.35 1.34
 -5 -5 14 45.59 4.57
 -5 -2 15 2.63 1.56
 -4 14 6 -0.21 0.78
 -4 -10 8 55.87 5.16
 -3 14 2 121.09 8.85
 -3 3 11 67.99 5.28
 -2 12 1 13.59 1.83
 -2 -9 2 1.22 1.06
 -1 -2 -17 8.17 1.94
 -1 -5 -15 16.38 2.21
 -1 9 -13 5.56 1.93
 -1 10 -11 0.26 1.65
 -1 0 5 0.04 0.96
 0 0 -13 0.35 1.36
 0 3 -13 44.78 4.44
 -7 -6 17 -0.6 1.81
 -7 -3 18 3.26 2.21
 -6 7 16 76.1 6.2
 -6 0 17 0.03 1.63
 -6 1 17 8.95 2.05
 -6 2 17 0.07 1.31
 -4 -9 9 8.25 2.24
 -4 9 11 74.47 5.28
 -3 13 4 26.68 2.51
 -3 -9 6 197.73 14.09
 -3 -7 8 19.89 2.6
 -2 -6 -18 9.86 2.09
 -2 -7 -17 4.81 1.49
 -2 13 -11 23.01 3.3
 -2 -4 7 21.85 2.6
 -1 5 -17 18.73 2.99
 -1 -4 -16 41.62 4.07
 -1 -6 -14 29.6 2.95
 -1 11 -7 299.59 20.87
 -1 11 -6 6.92 1.84
 0 7 -8 7.11 1.8
 0 7 -7 239.91 16.69
 0 7 -6 63.78 5.27
 -6 -15 6 24.74 3.52
 -5 -12 8 308.64 21.83
 -5 -1 15 11.95 2.38
 -5 4 15 0.59 1.38
 -4 -13 3 77.44 6.55
 -4 4 13 10.33 1.86
 -3 -8 7 10.2 2.03
 -3 1 11 10.49 1.95
 -3 2 11 8.83 1.67
 -2 4 8 69.08 5.04
 -1 1 -18 8.66 2.24
 -1 8 -15 4.17 2.01
 -1 10 -12 4.91 2.11
 -1 11 -8 157.62 11.86
 -1 11 -5 37.03 3.88
 -1 1 5 353.35 23.28
 -1 2 5 130.1 8.8
 0 -1 -13 56.83 5.02
 0 5 -12 14.03 2.44
 0 6 -11 369.95 25.47
 0 7 -5 19.69 2.48
 -7 -9 15 2.46 1.95
 -6 -8 14 40.74 4.57
 -5 -8 12 21.37 3.13
 -4 7 12 159.56 11.15
 -4 -1 13 85.76 7.14
 -3 -13 -4 135.48 9.65
 -2 -8 -16 11.08 1.79
 -2 -11 -5 111.02 7.73
 -2 13 -1 5.55 1.64
 -2 -1 8 290.78 19.79
 -1 0 -18 17.2 2.82
 -1 3 -18 37.96 4.36
 -1 7 -16 38.22 4.45
 -1 9 -14 40.19 4.53
 -1 11 -9 64.59 5.97
 -1 11 -4 0.64 1.58
 -1 10 -1 6.99 1.61
 -1 -6 1 11.99 1.72
 -1 8 2 141.12 9.64
 0 4 -13 -0.7 1.76
 0 7 -9 525.26 35.4
 -7 -2 18 -0.04 1.54
 -6 -6 15 -0.38 1.87
 -6 9 15 4.92 1.35
 -5 -16 -2 118.35 9.12
 -5 -15 2 11.39 2.38
 -5 0 15 -0.3 1.44
 -5 3 15 5.77 1.68
 -4 -14 0 49.45 4.62
 -4 -6 11 -0.45 1.66
 -4 -4 12 29.82 3.51
 -3 16 -6 48.44 4.97
 -3 16 -5 1.62 1.57
 -3 15 0 19.69 2.6
 -2 13 -12 27.31 3.75
 -2 11 3 314.16 20.97
 -1 -1 -18 10.87 2.24
 -1 -3 -17 11.2 2.23
 -1 6 -17 57.82 5.71
 -1 -8 -10 96.19 6.7
 -1 -4 3 56.93 4.5
 0 1 -14 35.44 3.85
 0 2 -14 53.49 5.02
 0 7 -4 0.4 1.27
 -6 -9 13 3.5 1.7
 -5 -11 9 26.78 3.44
 -5 -10 10 14.03 2.39
 -5 -9 11 141.58 10.95
 -5 -4 14 5.15 1.67
 -5 7 14 -0.06 0.8
 -5 2 15 1.06 1.12
 -4 0 13 -0.37 1.09
 -4 3 13 36.64 3.62
 -3 -13 -8 0.17 0.31
 -3 -5 9 4.64 1.49
 -3 -3 10 52.23 4.67
 -3 6 10 121.14 8.71
 -2 14 -8 106.51 9.09
 -2 14 -7 5.43 1.86
 -2 -11 -6 11.49 1.27
 -2 14 -6 257.67 18.45
 -2 14 -5 0.38 1.09
 -1 4 -18 12.74 2.47
 0 0 -14 41.53 4.1
 0 3 -14 8.01 1.8
 0 5 -13 139.64 11.38
 0 6 -12 167.44 13.27
 0 7 -10 -1.17 1.41
 0 3 0 0.06 0.58
 -7 -13 11 7.13 3.63
 -3 -13 -5 3.77 1.84
 -2 -8 3 573.63 39.19
 -1 10 -13 -2.97 3.05
 -2 5 -17 40.22 19.02
 -2 -9 -13 14.48 8.13
 -6 -12 13 15.21 7.85
 -6 -11 14 21.96 8.41
 -5 -15 6 123.85 15.93
 -5 10 13 3.33 3.47
 -4 -14 4 0.25 5
 -4 -11 9 15.6 6.86
 -4 -9 11 80.76 12.76
 -4 4 14 29.91 6.68
 -3 -11 -14 9.45 3.42
 -3 14 -2 6.55 4.49
 -3 -13 1 188.06 18.28
 -3 -5 11 29.84 7.32
 -3 -2 12 18.12 6.2
 -2 -2 -18 94.19 12.77
 -2 10 -12 -1.81 4.9
 -2 11 1 346.94 28.97
 -2 -5 8 186.04 18.26
 -2 3 9 43.91 5.96
 -1 -1 -15 19.84 6.8
 -1 9 -3 3.3 4.9
 0 -2 -9 1.82 3.19
 0 -3 -8 223.65 17.85
 0 4 -7 40.4 6.96
 0 4 -3 5.38 3.9
 -6 -8 16 1.53 9.07
 -6 -6 17 20.63 9.37
 -6 -3 18 5.44 8.22
 -5 -8 14 18.17 9.88
 -4 16 -5 -0.74 7.3
 -4 16 -4 -2.62 7.87
 -4 14 5 3.8 3.75
 -4 -13 6 143.03 17.2
 -4 -10 10 31.66 9.54
 -4 -6 13 23.21 8.67
 -3 13 -11 7.97 8.18
 -3 14 -7 10.11 7.99
 -3 -9 8 -2.74 7.17
 -3 -8 9 106.11 13.7
 -3 2 12 17.14 6.68
 -2 3 -18 1.29 7.95
 -2 7 -16 36.17 12.4
 -2 8 -15 17.03 9.91
 -2 12 -6 231.93 22.86
 -2 12 -5 36.37 8.78
 -2 12 -4 6.57 6.08
 -2 12 -3 58.31 10.41
 -2 -9 4 62.28 10.11
 -1 2 -15 3.92 7.13
 -1 -4 -14 32.34 7.72
 -1 8 -10 95.22 13.68
 0 0 -10 2342.7 156.56
 -6 3 18 8.26 7.18
 -5 -16 3 1.39 7.83
 -5 -6 15 0.8 8.44
 -5 4 16 2.93 6.31
 -4 16 -2 66.44 13.51
 -3 14 -8 157.13 20.94
 -3 14 -1 64.98 11.66
 -2 -3 -18 3.99 8.53
 -2 -5 -17 27.71 8.77
 -2 9 -14 4.33 8.95
 -2 -2 9 3.32 6.08
 -1 -2 -15 5.74 7.43
 -1 6 -13 -1.59 8.56
 -1 -3 5 139.12 14.05
 0 1 -10 224.95 20.43
 0 3 -9 922.07 65.49
 0 -4 -5 35.17 3.82
 -6 -2 18 27.08 11.36
 -5 -3 16 240.15 25.45
 -4 -15 0 -2.34 7.48
 -3 0 12 37.18 9
 -3 1 12 18.68 6.97
 -2 4 -18 34.35 11.99
 -2 6 -17 293.66 30.74
 -2 12 -7 253.16 25.77
 -2 12 -2 -0.95 7.63
 -2 -6 7 79.2 11.8
 -1 3 -15 113.27 16.71
 -1 5 -14 90.06 15.42
 -1 7 -12 1.3 7.99
 -1 -7 -11 120.77 11.38
 -1 9 -8 120.37 15.87
 -1 9 -2 -0.96 5.68
 -1 -8 -1 92.79 9.49
 0 -1 -10 264.23 22.54
 0 2 -10 1788.94 122.17
 0 4 -8 415.61 33.21
 0 3 -1 202.04 15.36
 -6 -1 18 -2.03 10.08
 -6 2 18 25.77 10.57
 -5 -9 13 7.44 10.47
 -4 16 -1 0.13 10.07
 -4 8 12 24.4 6.18
 -4 3 14 126.15 16.09
 -3 13 -12 0.16 10.58
 -3 -11 5 14.3 8.52
 -2 10 -13 0.45 8.98
 -2 12 -8 169.06 21.29
 -2 -11 -1 15.64 6.43
 -2 -8 5 334.37 28.91
 0 -4 -6 3.68 3.53
 -6 -9 15 3.09 12.33
 -6 6 17 17.17 10.06
 -6 0 18 10.96 11.69
 -6 1 18 -2.89 8.95
 -5 -15 5 2.12 12.14
 -5 -14 7 8.31 12.84
 -5 -12 10 52.51 14.87
 -5 -2 16 143.11 20.1
 -5 3 16 225.35 25.13
 -4 15 3 2.41 6.98
 -4 -12 7 1.05 11.39
 -4 -7 12 168.66 21.95
 -3 14 -9 71.27 17.19
 -3 -13 0 4.4 8.08
 -3 -12 3 87.71 14.69
 -3 -6 10 147.68 18.83
 -3 7 10 151.29 13.43
 -3 -4 11 9.5 8.77
 -3 5 11 29.42 7.54
 -2 -7 6 308.56 28
 -2 -1 9 -1.25 7.43
 -2 2 9 1.04 6.16
 -1 -3 -15 116.17 16.88
 -1 4 -15 15.26 12.01
 -1 8 -11 1.63 9.21
 -1 9 -9 498.26 43.94
 -1 -7 1 1047.04 72.19
 0 5 -6 0.84 7.1
 0 5 -5 43.6 9.95
 0 4 -2 983.2 67.17
 -5 -16 2 7.65 12.37
 -5 -11 11 169.84 24.6
 -5 -10 12 30.43 14.2
 -4 -14 3 20.2 11.63
 -4 13 7 -0.82 4.25
 -4 -5 13 18.51 12.8
 -4 6 13 27.73 8.68
 -3 14 0 14.63 10.69
 -2 -4 -18 33.83 13.56
 -2 5 -18 12.74 13.12
 -2 8 -16 14.1 13.89
 -2 12 -9 40.28 16.01
 -2 -4 8 68.6 13.68
 -1 -8 -9 43.4 4.98
 0 -2 -10 1987.86 134.83
 0 3 -10 14.1 10.17
 0 -3 -9 853.14 60.44
 0 4 -9 229.03 23.64
 0 5 -7 106.17 15.08
 0 5 -4 0.68 8.59
 -6 -13 11 43.8 18.05
 -6 -10 14 -2.71 14.4
 -6 -7 16 91.16 20.79
 -5 11 12 20.42 3.64
 -5 -7 14 -6.71 14.6
 -5 -5 15 40.7 15.16
 -5 -1 16 312.05 33.54
 -5 2 16 188.84 24.85
 -4 -15 -1 10.91 10.37
 -4 16 0 97.25 18.65
 -4 -13 5 39.12 15.63
 -4 2 14 2.09 10.8
 -3 14 -10 -2.88 12.68
 -3 13 3 19.85 8.82
 -2 7 -17 5.16 16.4
 -2 -7 -16 43.46 13.02
 -2 9 -15 70.01 18.21
 -2 11 -12 79.7 19.17
 -2 12 -1 56.18 12.5
 -2 5 8 156.79 14.24
 -2 0 9 -1.48 8.29
 -1 2 -16 3.52 11.76
 -1 6 -14 27.06 14.63
 -1 7 -13 -0.51 11.83
 -1 9 -1 18.9 9.32
 -1 8 1 176.92 16.81
 0 0 -11 -0.95 8.88
 0 1 -11 7.29 10.34
 -6 -12 12 3.67 15.99
 -6 -11 13 3.06 14.87
 -6 8 16 -0.71 10.83
 -5 6 15 4.12 10.99
 -5 0 16 295.98 33.55
 -5 1 16 246.55 29.75
 -4 -11 8 1.45 12.14
 -4 -8 11 73.82 18.09
 -4 0 14 225.89 27.08
 -4 1 14 59.25 14.79
 -3 -10 6 23.75 13.2
 -3 -7 9 8.26 13.82
 -2 10 -14 12.67 15.33
 -1 -1 -16 10.28 13.05
 -1 5 -15 11.74 14.73
 -1 -5 -14 84.31 15.56
 -1 8 -12 8.91 15.28
 -1 9 -10 66.9 17.47
 -1 -4 4 30.68 10.6
 -1 -2 5 163.57 18.14
 0 -1 -11 3.51 11.29
 0 2 -11 498 43.86
 0 5 -8 81.64 15.87
 0 -4 -7 36.95 7
 -4 -15 -8 1.7 4.42
 -3 12 5 -16.45 4.23
 -2 6 -18 2.59 15.25
 -2 -6 -17 239.42 28.39
 -2 -8 -15 27.82 10.05
 -2 12 -10 5.13 15.01
 -2 -11 -2 86.04 13.71
 -2 11 2 109.06 14.92
 -1 3 -16 2.46 15.12
 -1 -6 -13 1.13 8.47
 -1 -6 2 391.66 34.05
 0 4 -10 1144.76 87.22
 0 5 -3 971.83 70.49
 -5 8 14 29.4 12.92
 -4 -15 -2 23.36 12.71
 -4 -10 9 136.77 26
 -4 -9 10 5.37 15.81
 -4 -4 13 22.07 17.2
 -3 -13 -1 15.05 12.65
 -3 -9 7 5.73 14.49
 -3 -8 8 70.04 18.79
 -3 -3 11 82.86 18.8
 -2 -9 3 326.44 32.91
 -1 -2 -16 -0.58 13.95
 -1 -4 -15 0.19 14.92
 -1 10 -7 215.73 30.58
 -1 10 -6 20.32 14.57
 -1 10 -5 145.62 22.93
 -1 -5 3 933.49 69.15
 0 3 -11 7.26 13.01
 0 5 -9 393.65 40.1
 -6 -8 15 1.31 18.81
 -6 5 17 35.34 19.19
 -5 -16 1 3.82 15.5
 -5 -15 4 2.43 18.81
 -5 -8 13 5.74 16.63
 -5 -4 15 -7.81 18.73
 -4 -14 2 8.97 17.13
 -4 -6 12 9.84 20.06
 -3 15 -6 84.98 23.78
 -3 15 -5 13.3 16.99
 -3 15 -4 43.62 21.89
 -3 14 1 145.14 22.49
 -3 -12 2 132.33 24.59
 -2 11 -13 9.15 20.33
 -2 9 5 2.42 2.66
 -2 -5 7 19.09 15.27
 -1 4 -16 27.58 20.1
 -1 9 -11 26.84 20.37
 -1 10 -4 60.49 18.69
 0 -4 -4 147.39 10.5
 -6 -14 9 3.38 23.09
 -6 -6 16 46.29 23.13
 -6 -3 17 -4.21 20.46
 -5 -14 6 -12.36 18.93
 -4 16 1 7.25 17.92
 -3 15 -7 -7.25 19.63
 -3 -5 10 61.78 20.63
 -2 -5 -18 20.23 18.27
 -2 8 -17 197.63 38.1
 -2 9 -16 3.15 22.31
 -2 12 -11 13.83 21.19
 -2 12 0 5.92 15.3
 -2 -3 8 7.1 14.92
 -1 6 -15 3.33 19.85
 -1 7 -14 62.67 26.76
 -1 8 -13 4.27 21.49
 0 0 -12 507.91 49.28
 0 1 -12 12.96 16.8
 0 -2 -11 498.03 45.22
 0 -3 -10 33 14.07
 0 -4 -8 547.99 42.45
 0 6 -7 8.53 18.38
 0 6 -6 159.54 24.3
 -5 -12 9 65.05 25.6
 -5 -9 12 69.09 30
 -5 -6 14 75.9 26.19
 -4 -15 -3 4.23 13.6
 -3 15 -8 10.65 21.6
 -3 15 -3 -0.17 19.89
 -3 -2 11 -5.9 19.78
 -3 4 11 27.4 15.36
 -2 10 -15 9.98 25.75
 -2 13 -7 5.13 20.15
 -2 13 -6 7.76 20.5
 -2 13 -5 18.56 21.76
 -2 13 -4 27.67 20.77
 -1 -3 -16 3.97 18.94
 -1 10 -3 3.58 16.46
 -1 -1 5 360.27 33.56
 0 2 -12 848.72 74.47
 0 4 -11 630.04 60.33
 0 5 -10 43.6 21.85
 0 6 -5 5.95 17.11
 -7 -7 17 7.67 26.28
 -6 -15 7 21.27 24.01
 -6 -9 14 -4.03 23.95
 -5 -11 10 2.95 26.9
 -4 -13 4 1.79 21.64
 -4 -3 13 14.36 21.64
 -4 5 13 14.71 17.45
 -3 -13 -2 8.15 15.16
 -2 -9 -14 3.01 9.13
 -2 13 -8 65.24 25.01
 -2 -11 -3 3.18 10.98
 -2 -8 4 94.31 20.96
 -1 2 -17 12.3 23.17
 -1 5 -16 4.67 21.88
 -1 -7 -12 -2.49 11.36
 -1 9 0 113.97 19.68
 0 -1 -12 8.39 16.02
 0 3 -12 24.84 21.12
 0 6 -8 188.2 29.44
 0 6 -4 14.32 18.98
 0 4 -1 1059.25 75.85
 -6 -13 10 152.24 38.11
 -6 -2 17 -7 23.01
 -6 4 17 21.45 22.63
 -5 -10 11 111.89 31.47
 -5 5 15 47.38 22.72
 -4 -15 -7 63.51 10.97
 -4 -15 -4 79.05 19.61
 -4 -7 11 12.77 22.81
 -3 15 -9 -0.88 27.76
 -3 15 -2 10.74 22.95
 -2 11 -14 -1.92 25.21
 -2 -10 -12 -19.78 6.12
 -2 13 -3 21.38 21.42
 -2 -7 5 84.83 23.65
 -2 -6 6 44.76 22.1
 -1 -1 -17 7.44 19.66
 -1 3 -17 13.17 24.16
 -1 9 -12 -3.84 24.72
 -1 -7 0 126.25 20.02
 0 5 -2 -9.36 15.24
 -7 -4 18 -9.14 27.02
 -6 -12 11 6.31 27.58
 -6 -10 13 -7.33 26.72
 -6 -5 16 31.1 31.03
 -4 15 4 34.7 18.22
 -3 -13 -9 26.93 4.07
 -3 -6 9 38.1 22.7
 -2 13 -9 102.12 32.49
 -1 7 -15 5.02 25.67
 -1 10 -10 41.58 27.1
 -1 10 -2 -3.46 18.37
 0 6 -9 350.07 42.8
 0 -3 -2 11.16 1.58
 -6 -11 12 -6.97 28.52
 -6 -7 15 0.7 26.12
 -6 -1 17 0.42 26.35
 -5 -15 3 62.49 25.77
 -5 -13 7 6.32 29.25
 -4 -15 -6 11.83 13.16
 -4 -15 -5 21.5 15.94
 -4 -14 1 223.16 39.55
 -4 -11 7 14.37 25.98
 -4 9 11 57.55 13.9
 -4 -5 12 126.98 32.6
 -3 -10 5 98.2 28.93
 -3 3 11 93.94 21.97
 -2 10 4 388.37 33.7
 -2 -2 8 452.32 46.53
 -1 4 -17 15 28.64
 -1 6 -16 10.67 28.07
 -1 8 -14 29.07 28.08
 -1 -3 4 58.34 19.05
 0 1 -13 72.57 25.03
 0 2 -13 0.63 25.79
 0 4 -12 215.34 36.69
 0 5 -11 19.1 25.41
 -7 -8 16 27.28 36.98
 -6 7 16 55.93 24.65
 -6 3 17 -7.2 25.11
 -5 -7 13 -0.83 27.18
 -5 -5 14 74.08 34.31
 -5 -2 15 -5.95 26.01
 -4 -8 10 4.8 26.72
 -3 15 -1 35.56 28.06
 -3 -12 1 181.37 34.55
 -3 -4 10 -1.72 22.01
 -2 13 -10 11.09 29.87
 -2 13 -2 8.64 26.46
 -2 -10 0 49.83 20.75
 -1 -2 -17 3.06 25.29
 -1 -5 -15 29.69 21.06
 -1 9 -13 29.38 32.05
 -1 10 -11 6.8 27.02
 -1 0 5 -0.09 15.7
 0 0 -13 -11.02 21.71
 0 6 -10 30.19 24.75
 0 6 -3 21.97 19.02
 0 -2 -1 309.53 21.82
 -7 -6 17 0 41.04
 -6 -14 8 162.07 49.43
 -6 0 17 4.78 35.07
 -6 1 17 16.74 42.32
 -6 2 17 2.13 33.41
 -5 -16 -1 25.44 31.78
 -5 -14 5 11.5 30.01
 -5 4 15 14.05 33.22
 -4 16 2 55.63 30.71
 -4 -10 8 58.01 35.22
 -4 -9 9 6.13 33.08
 -4 4 13 -2.64 28.38
 -3 -13 -3 6.53 21.14
 -3 14 2 189.8 40.27
 -3 -9 6 123.68 39.12
 -3 -7 8 10.12 27.12
 -3 2 11 14.01 26.91
 -2 -6 -18 -1.99 36.3
 -2 -7 -17 -2.1 24.95
 -2 -11 -4 23.6 19.02
 -2 12 1 3.94 28.89
 -2 -9 2 -10.07 22.24
 -2 -4 7 25.93 24.37
 -2 4 8 97.92 22.2
 -1 5 -17 19.6 38.74
 -1 -4 -16 27.25 26.25
 -1 -6 -14 21.43 21.39
 -1 2 5 134.85 19.4
 0 3 -13 28.25 32.96
 0 7 -7 224.46 41.62
 0 7 -6 98.99 33.2
 -7 -3 18 44.34 54.23
 -6 -15 6 58.05 78.09
 -6 9 15 -1.17 41.92
 -5 -1 15 11.77 58.54
 -4 7 12 128.73 38.77
 -3 -8 7 -9.94 38.23
 -3 1 11 13.45 29.52
 -2 13 -11 36.08 56.28
 -1 1 -18 9.85 46.33
 -1 -8 -10 119.14 13.01
 -1 11 -8 95.68 65.03
 -1 11 -7 296.49 60.24
 -1 11 -6 14.72 46.39
 -1 1 5 361.17 39.41
 0 -1 -13 42.6 33.88
 0 5 -12 29.72 46.99
 0 7 -8 -5.18 35.31
 -6 -8 14 67.05 75.51
 -5 -12 8 185.43 80.82
 -5 -8 12 22.02 70.85
 -4 -13 3 141.25 65.74
 -4 14 6 3.66 18.14
 -4 -1 13 104.9 67.4
 -3 13 4 -29.72 38.02
 -2 -8 -16 1.45 40.07
 -2 -1 8 317.99 79.61
 -1 0 -18 -6.54 73.12
 -1 3 -18 8.09 90.11
 -1 7 -16 -6.8 68.86
 -1 8 -15 23.43 68.44
 -1 10 -12 -31.45 78.33
 -1 11 -5 19.65 56.75
 0 4 -13 27.84 61.68
 0 6 -11 409.93 84.04
 0 7 -9 518.26 100.88
 0 7 -5 -5.77 42.29
 -7 -9 15 16.98 128.09
 -5 7 14 -31.04 71.99
 -5 0 15 55.6 95.81
 -5 3 15 11.86 67.68
 -4 -6 11 -8.09 91.76
 -4 -4 12 34.02 115.83
 -3 -13 -4 156.24 64.47
 -3 8 9 116.44 23.08
 -3 6 10 143.49 48.52
 -1 -3 -17 -9.19 90.96
 -1 6 -17 84.86 125.26
 -1 9 -14 -8.02 116.15
 -1 11 -9 152.29 101.88
 -1 11 -4 -29.4 100.24
 -1 10 -1 21.77 62.07
 -1 -6 1 43.43 61.4
 0 1 -14 17.02 83
 0 2 -14 44.22 112.6
 -7 -2 18 -28.67 148.95
 -6 -6 15 -60 135.07
 -5 -16 -2 239.07 114.29
 -5 -15 2 40.51 119.35
 -5 -11 9 117.09 121.46
 -5 -9 11 181.32 113.1
 -5 -4 14 9.6 111.16
 -5 2 15 13.48 92.34
 -4 -14 0 10.32 93.77
 -4 0 13 43.99 82.14
 -4 3 13 112.47 88.54
 -3 16 -6 176.34 150.45
 -3 15 0 34.02 81.87
 -3 -3 10 24.8 70.62
 -2 13 -12 15.52 144.17
 -2 -11 -8 51.43 27.36
 -2 -11 -5 72.34 39.1
 -2 13 -1 -26.78 89.44
 -1 -1 -18 -75.93 146.84
 -1 4 -18 30.93 142.38
 -1 8 2 217.59 49.46
 -1 -4 3 29.89 59.68
 0 0 -14 139.28 101.12
 0 3 -14 -56.22 105.23
 0 7 -10 8.57 91.48
 0 7 -4 -0.26 70.95
 -7 -13 11 45.28 115.75
 -7 -10 14 -9.95 113.31
 -7 -7 16 63.4 119.37
 -6 -9 13 18.98 95.26
 -5 -10 10 -3.91 78.94
 -5 -6 13 62.49 90.33
 -5 9 13 61.57 56.29
 -4 1 13 92.03 65.76
 -4 2 13 -9.49 55.69
 -3 16 -5 -15.83 121.77
 -3 -5 9 -40.59 68.89
 -2 14 -8 160.04 97.14
 -2 14 -7 11.05 120.05
 -2 14 -6 189.93 116.12
 -2 14 -5 44.34 71.67
 -2 -8 3 572.8 85.88
 -2 11 3 296.98 62.36
 -2 -5 6 287.35 67.89
 -1 -7 -13 0.89 37.07
 -1 10 -13 -31.59 100.94
 0 5 -13 100.02 93.5
 0 -3 -12 56.24 59.59
 0 6 -12 167.62 87.87
 0 3 0 0.78 31.25
 2 -12 -2 136.38 20.85
 2 10 6 111.67 11.71
 3 -3 -13 77.65 14.56
 3 12 -1 211.45 28.52
 5 7 -15 63.53 26.57
 1 -9 -1 501.13 36.82
 1 7 1 50.24 6.13
 1 -9 8 94.5 13.78
 1 -8 10 107.49 14.6
 1 -6 12 37.73 9.25
 3 -15 1 27.03 8.69
 3 -15 5 29.71 11.11
 4 -5 -15 81.71 10.31
 4 5 -14 11.15 8.83
 4 9 -11 82.54 14.08
 4 -15 -6 25.3 7.18
 5 -8 -16 32.41 7.59
 0 -4 6 0.05 5.14
 0 -3 7 13.39 5.72
 1 -7 11 123.84 15.75
 1 -4 13 13.67 7.5
 2 9 -3 424.75 32.71
 2 -10 12 -2.14 9.74
 2 -7 15 15.83 9.9
 2 -5 16 85.08 15.65
 3 1 -13 23.06 8
 3 4 -12 -0.84 6.55
 3 7 -10 134.5 15.54
 3 8 -9 86.45 12.66
 3 -15 2 2 9.05
 3 -15 3 -4.16 8.93
 3 -15 4 82.74 15.33
 3 8 15 7.99 4.7
 3 7 16 15.32 5.72
 3 4 18 1.24 7.7
 4 8 -12 17.99 9.83
 4 10 -10 27.67 10.59
 4 12 -7 5 8.9
 4 14 -1 219.73 22.33
 5 3 -17 27.8 10.72
 5 15 -4 3.36 10.19
 6 10 -15 20.63 12.38
 6 11 -14 22.22 13.04
 6 14 -10 22.33 11.91
 1 2 -6 17.15 4.91
 1 6 -2 437.77 31.44
 2 -4 -10 150.07 12.48
 2 4 -9 -0.48 5.58
 2 8 -5 388.55 30.08
 2 -11 -4 151.53 13.44
 2 -8 14 -3 10.74
 3 9 -8 3 7.73
 3 -14 -3 17.75 7.99
 3 -14 9 57.59 15.6
 3 -12 13 33.2 14.93
 4 3 -15 96.57 13.9
 4 13 -5 32.02 9.9
 5 14 -7 22.84 12.55
 6 9 -16 55.35 17.31
 6 12 -13 15.22 12.79
 0 -4 2 1072.14 71.37
 0 2 3 0.57 1.1
 0 -4 5 28.88 5.37
 0 -2 7 7.72 4.94
 0 0 7 -1.02 4
 1 -7 -4 40.15 3.96
 1 -9 7 763.07 56.08
 1 3 12 54.67 7.96
 1 -3 13 2.03 6.41
 2 -11 10 -0.87 8.08
 2 -9 13 -2.48 11.78
 3 -4 -13 40.59 7.56
 3 6 -11 2.03 6.36
 3 12 -2 118.75 14.31
 3 -11 14 20.44 15.79
 4 7 -13 4.09 10.78
 4 -16 -3 37.63 12.29
 4 14 7 15.84 6.13
 5 6 -16 13.6 12.22
 5 10 -13 -0.49 10.55
 5 13 -9 36.04 14.43
 5 16 1 2.28 11.69
 5 16 2 245.48 26.55
 5 16 3 10.85 9.7
 0 -1 7 1.41 4.49
 1 -8 9 43.98 9.4
 1 -5 12 41.8 9.62
 2 2 -10 83.74 10.19
 2 -12 7 236.22 24.64
 2 -4 16 106.33 16.72
 2 2 16 118.21 15.5
 3 2 -13 47.97 9.33
 3 11 -5 17.72 8.78
 3 -10 15 16.05 15.11
 4 11 -9 7.85 9.29
 4 14 -2 34.14 10.51
 5 -6 -17 179.09 19.8
 5 4 -17 105.18 18.79
 5 9 -14 6.23 9.76
 5 11 -12 6.02 11.06
 6 6 -18 23.71 14.86
 6 13 -12 43.51 17.03
 0 -2 0 3695.53 239.63
 0 -4 3 2.97 3.78
 0 -4 4 205.28 16.62
 0 -3 6 1.09 4.51
 1 7 0 124.39 10.89
 1 -2 13 15.01 8.34
 1 -1 13 7.78 7.38
 2 -12 -1 12.05 7.05
 2 -6 15 143.59 20.03
 2 4 15 79.7 11.88
 3 -12 -7 -1.61 4.43
 3 10 -7 26.31 10.22
 3 -14 8 210.71 27.58
 5 15 -5 -3.65 12.47
 5 16 0 32.47 13.32
 6 8 -17 38.02 15.72
 1 4 -5 156.6 14.2
 1 5 -4 168.75 14.75
 1 -9 0 93.95 10.29
 1 -9 6 87.58 12.14
 1 -7 10 41.3 10.59
 1 5 10 23.5 4.79
 1 -6 11 6.75 8.3
 1 4 11 404.09 29.86
 2 -12 6 235.46 24.78
 2 -10 11 14.6 10.3
 2 -3 16 62.5 14.43
 2 1 16 12.52 9.38
 3 -12 12 2.87 13.9
 3 -7 17 63.47 17.36
 3 3 18 12.44 11.77
 4 6 -14 55.52 12.67
 5 -2 -18 158.2 20.22
 5 -1 -18 88.68 15.86
 5 0 -18 219.1 25.49
 5 8 -15 4.79 13.92
 5 12 -11 56.87 15.28
 2 6 -8 29.13 8.07
 2 7 -7 134.9 14.79
 2 9 -4 116.25 13.55
 2 -11 9 288.75 29.01
 2 -7 14 45.25 12.58
 3 5 -12 26.32 10.14
 3 -13 -5 1.74 5.52
 3 -14 -2 141.97 16.83
 3 -14 7 16.68 12.99
 3 5 17 17.02 8.66
 4 -1 -16 614.8 48.43
 4 0 -16 81.1 13.53
 4 -6 -15 122.83 14.43
 4 -8 -14 -2.42 5.19
 4 12 -8 69.78 14.77
 4 14 -3 31.84 10.6
 4 -16 -2 32.14 11.69
 5 1 -18 73.81 15.14
 5 16 -1 10.76 12.62
 0 -3 5 342.57 25.91
 0 -2 6 8.61 5.09
 1 -9 5 24.54 7.4
 1 -8 8 62.58 11.56
 1 -4 12 44.21 10.9
 2 3 -10 25.81 7.36
 2 -12 0 1.26 6.64
 2 -12 5 34.42 10.77
 2 -9 12 12.46 9.92
 2 -8 13 7.41 9.17
 2 -1 16 11.96 8.66
 2 0 16 250.43 25.23
 4 -2 -16 6.7 7.86
 4 9 -12 11.44 10.31
 5 -3 -18 55.31 12.79
 5 5 -17 30.57 12.39
 0 -1 6 640.78 44.77
 0 0 6 684.77 47.2
 1 0 -7 -0.92 5.26
 1 3 -6 40.65 7.5
 1 -9 1 16.53 6.12
 1 2 12 566.97 41.99
 2 5 -9 21.63 7.61
 2 8 -6 40.23 8.76
 2 -5 15 0.31 10
 3 8 -10 100.31 14.18
 3 -11 13 27.02 13.77
 3 -8 16 40.78 14.35
 3 2 18 3.33 8.31
 4 1 -16 579.52 46.66
 4 8 -13 302.93 30.13
 4 10 -11 25.47 10.2
 5 2 -18 113.94 17.57
 5 7 -16 26.3 11.96
 5 13 -10 16.69 10.77
 5 16 -2 6.52 11.1
 0 -3 4 289.78 22.61
 1 -8 -2 121.7 11.2
 1 -9 2 1.27 6.58
 1 -9 3 0.97 6.11
 1 -7 9 566.05 44.29
 1 -5 11 69.48 11.53
 1 -3 12 75.18 12.33
 2 10 -2 188.88 18.08
 2 -12 1 49.29 10.49
 2 -12 4 2.94 7.95
 2 -11 8 56.5 12.08
 2 5 14 90.09 11.31
 3 -5 -13 67.01 9.51
 3 -7 -12 60.28 7.19
 3 7 -11 34.43 10.04
 3 9 -9 53.94 11.03
 3 11 -6 65.81 11.58
 3 -14 6 69.18 14.72
 3 12 8 114.48 10.15
 3 -10 14 -0.9 9.09
 3 -9 15 50.31 13.7
 3 -6 17 82.08 16
 3 -3 18 21.48 12.45
 4 -3 -16 452.07 36.83
 4 11 -10 3.98 9.54
 4 -15 -5 0.68 7.08
 4 -16 -1 9.3 9.58
 4 -16 5 -4.3 10.5
 5 15 -6 113.58 18.18
 0 -3 2 20.28 4.99
 0 1 5 86.54 8.39
 1 1 -7 16.99 6.59
 1 -8 7 63.04 11.69
 1 -6 10 216.63 21.48
 2 -1 -11 10.77 5.97
 2 -12 2 0.03 6.95
 2 -12 3 52.44 11.05
 2 -10 10 93.01 15.74
 2 3 15 0.75 6.8
 3 -14 -1 136.1 16.26
 3 -13 9 49.89 14.01
 3 -12 11 18.03 10.91
 3 1 18 27.48 10.58
 4 2 -16 7.69 9
 4 14 -4 -2.13 8.9
 4 -16 4 -2.77 9.88
 5 -4 -18 87.95 14
 5 10 -14 17.11 11.37
 5 11 -13 24.67 11.77
 0 -3 3 38.89 7.19
 0 -2 5 37.45 6.8
 2 0 -11 0.61 6.05
 2 -5 -10 49.97 6.59
 2 -11 -3 316.81 25.19
 2 -6 14 8.47 8.64
 2 -4 15 78.78 14.58
 3 4 -13 54.2 11.33
 3 6 -12 37.75 11.02
 3 10 -8 8.56 8.16
 3 13 1 40.58 9.1
 3 13 2 2.4 6.47
 3 13 3 8.92 6.38
 3 -14 5 33.6 11.51
 3 -2 18 6.33 9.9
 3 0 18 12.43 10.34
 4 7 -14 11.11 9.11
 4 -16 0 59.26 13.47
 4 -16 3 -3.17 10.3
 5 3 -18 73.93 14.19
 5 -7 -17 24.42 8.65
 5 9 -15 14.58 9.53
 5 16 -3 3.1 10.57
 1 -2 12 641.92 48.82
 2 -2 -11 48.53 8.32
 2 4 -10 209.79 20.12
 2 9 -5 2.64 7.67
 2 10 7 496.23 33.67
 2 -9 11 75.21 14
 3 -1 -14 4.58 7.18
 3 0 -14 260.06 24.18
 3 -14 0 8.85 7.96
 3 -14 4 -2.91 8.47
 3 -7 16 10.95 10.24
 3 6 16 0.22 6.64
 3 -1 18 13.64 10.42
 4 -4 -16 4.52 7.02
 4 3 -16 501.34 42.09
 4 -13 -9 -3.11 2.91
 4 13 -7 1.07 9.27
 4 -16 1 8.82 9.1
 4 -16 2 43.47 12.44
 4 -15 8 6 12.02
 5 12 -12 -3.43 11.28
 5 14 -9 12.65 11.69
 0 -1 5 87.26 9.67
 0 0 5 1.69 4.27
 1 -4 11 383.62 32.31
 1 -1 12 47.58 9.74
 1 0 12 569.14 43.11
 2 -10 -5 427.9 30.66
 2 -8 12 68.37 13.05
 2 -7 13 0.19 8.99
 2 6 13 7.05 5.32
 2 -3 15 8.54 9.14
 3 -2 -14 111.41 13.81
 3 1 -14 10.92 8.29
 3 13 0 2.97 7.34
 3 -14 3 0.1 8.66
 3 13 4 142.89 14.69
 3 -13 8 -0.87 8.5
 3 -11 12 -2.23 9.37
 3 -5 17 0.99 10.32
 3 4 17 84.35 14.26
 4 12 -9 53.3 13.25
 4 15 2 31.26 9.78
 4 14 8 0.01 4.42
 5 8 -16 43.59 12.86
 5 15 -7 6.17 11.27
 0 -2 4 184.13 15.38
 1 2 -7 74.76 10.26
 1 5 -5 478.04 35.73
 1 -8 6 25.47 8.72
 1 -7 8 3.14 6.51
 1 3 11 155.63 14.48
 2 7 -8 193.02 19.39
 2 10 -3 844.41 60.95
 2 -10 9 78.77 13.09
 2 7 12 18.69 4.66
 2 2 15 45.32 9.87
 3 -14 2 10.54 8.6
 3 -12 10 12.48 11.07
 3 -10 13 15.57 11.48
 3 -8 15 -4.47 9.86
 4 6 -15 115.8 17.21
 4 14 -5 6.75 9.2
 4 15 1 4.65 8.22
 4 15 3 5.63 6.91
 5 4 -18 62.19 13.17
 5 13 -11 32.46 11.77
 5 16 -4 -0.18 10.77
 0 -2 1 458.48 31.24
 1 4 -6 36.46 7.75
 1 7 -2 19.26 6.6
 1 -6 9 12.48 8.26
 1 -5 10 25.33 9.25
 2 6 -9 6.88 7.01
 2 8 -7 13.41 7.92
 2 -5 14 95.38 14.79
 2 -2 15 42.15 11.12
 3 2 -14 106.48 14.53
 3 5 -13 52.66 12.28
 3 11 -7 22.6 9.26
 3 -13 -4 30.53 7.9
 3 13 -1 207.56 20.96
 3 10 12 24.51 3.14
 3 -9 14 15.56 10.43
 4 9 -13 11.77 10.97
 4 10 -12 19.52 9.66
 4 -14 -7 3.72 5.99
 4 15 0 -3.41 7.16
 4 -14 10 9.26 11.07
 5 -5 -18 28.15 9.4
 0 1 4 120.01 9.66
 1 -3 -7 6.73 3.67
 1 6 -4 44.36 8.34
 1 -8 -1 134.34 12.58
 1 -8 5 225.38 21.08
 2 -3 -11 45.51 7.49
 2 -11 6 17.09 9.38
 2 1 15 -1.29 7.92
 3 -3 -14 8.1 7.06
 3 8 -11 35.79 11
 3 9 -10 267.9 25.84
 3 12 -5 4.42 8.2
 3 -13 7 1.64 10.45
 3 -4 17 109.52 17.82
 4 4 -16 -2.85 9.48
 4 11 -11 -1.86 8.82
 4 -15 -4 21.91 8.84
 4 15 -1 18.05 9.6
 4 -15 7 1.95 11.2
 0 -2 3 -0.01 4.45
 1 -3 11 141.99 16.17
 2 11 1 23.45 7.49
 2 11 2 102.14 11.78
 2 -9 10 34.04 10.3
 2 4 14 68.24 10.48
 2 0 15 -3.83 8.18
 3 13 -2 8.63 8.33
 3 7 15 123.1 13.73
 3 -6 16 2.51 10.84
 3 3 17 7.53 9.96
 4 8 -14 4.09 9.67
 4 13 -8 15.29 10.45
 4 15 4 128.32 14.9
 5 7 -17 24.49 11.92
 5 11 -14 3.79 13.58
 5 16 -5 50.78 14.11
 0 -2 2 1036.74 69.15
 0 -1 4 133.74 11.59
 1 -7 7 578.38 44.59
 2 3 -11 47.11 9.44
 2 5 -10 46.43 10.76
 2 9 -6 128.14 16.13
 2 10 -4 398.94 33.41
 2 11 3 12.72 5.81
 2 -11 5 97.2 15.29
 2 -10 8 123.09 17.19
 2 -6 13 1.92 9.96
 3 3 -14 6.82 10.15
 3 7 -12 61.06 13.72
 3 10 -9 4.3 8.9
 3 13 5 1.39 5.02
 3 -11 11 19.45 11.03
 4 -5 -16 113.22 14.59
 4 -7 -15 122.91 13.53
 4 14 -6 3.09 10.49
 4 15 -2 25.25 11.77
 4 -15 6 15.11 12.63
 5 -1 -19 2.24 9.94
 5 0 -19 3.19 10.22
 5 5 -18 25.5 12.65
 5 10 -15 2.86 11.07
 5 12 -13 -4.02 11.47
 5 14 -10 92.02 18.75
 5 15 -8 15.25 10.48
 0 0 4 312.2 22.61
 1 3 -7 6.28 6.35
 1 8 2 35.63 6.3
 1 -8 4 308.14 26.37
 1 4 10 93.27 10.07
 2 11 0 94.33 12.53
 2 -8 11 0.3 10.05
 2 -7 12 17.33 10.62
 2 -4 14 91.18 15.74
 3 -13 6 152.67 21.74
 3 -7 15 120.22 20.42
 4 0 -17 -0.1 9.31
 4 12 -10 13.11 11.81
 4 -14 9 83.38 17.05
 5 1 -19 -1.47 10.65
 5 9 -16 -7.57 13.55
 1 7 -3 1719.3 116.69
 1 -8 0 -0.65 5.99
 1 8 1 112.38 11.42
 1 -4 10 99.58 14.17
 1 -2 11 9.01 8.47
 2 -11 4 9.47 9.87
 3 -6 -13 73.34 9.87
 3 12 -6 52.63 13.31
 3 13 -3 18.61 10.65
 3 -10 12 20.97 12.38
 3 5 16 104.32 15.67
 3 -2 17 21.79 11.31
 3 2 17 4.86 11.82
 4 -1 -17 37.23 11.68
 4 1 -17 29.17 11.82
 4 7 -15 104.59 18.55
 5 -2 -19 15.84 11.45
 5 2 -19 35.57 15.07
 5 13 -12 3.88 11.31
 1 -6 8 19.96 8.84
 1 6 8 25.15 3.35
 1 -5 9 1229.48 87.89
 1 -1 11 80.79 12.77
 2 -11 -1 364.05 30.33
 2 11 -1 389.33 32.94
 3 -4 -14 95.11 12.91
 3 6 -13 61.16 14.25
 3 -11 -8 0.28 2.52
 3 -13 -3 12.61 8.12
 3 -9 13 37.05 14.23
 3 -8 14 2.51 11.03
 3 8 14 1.85 4.22
 3 -5 16 154.19 22.91
 3 -1 17 5.42 11.35
 3 1 17 2.24 9.7
 4 -2 -17 2.48 9.72
 4 2 -17 4.25 11.16
 4 -15 -3 8.93 9.72
 4 15 -3 -0.19 10.68
 4 -15 5 25.56 14.48
 4 15 5 10.65 7.37
 5 6 -18 0.75 12.32
 0 -1 3 1664.47 110.21
 1 5 -6 100.48 13.15
 1 -7 -3 1313.88 87.72
 1 8 0 0.86 5.37
 1 -8 1 81.72 11.18
 1 -7 6 3.88 8.31
 1 0 11 4.7 6.64
 1 1 11 91.13 12.19
 2 4 -11 86.84 13.78
 2 7 -9 1.45 8.38
 2 8 -8 10.75 8.84
 2 -11 3 5.04 7.91
 2 11 4 9.99 5.01
 2 -10 7 467.43 40.18
 2 -9 9 433.31 38.48
 2 -5 13 5.24 9.31
 2 -3 14 135.34 19.01
 2 3 14 104.37 13.78
 3 -12 -6 66.36 8.82
 3 -13 5 1.86 8.73
 3 9 13 40.28 6.19
 3 0 17 4.71 10.47
 4 10 -13 116.71 18.29
 4 13 -9 2.16 10.52
 4 -12 12 43.26 13.84
 5 -3 -19 10.61 9.65
 5 3 -19 16.66 13.3
 5 -6 -18 -1.51 6.49
 5 8 -17 87.45 17.66
 0 1 3 1929.76 127.17
 1 0 -8 234.03 20.62
 1 1 -8 66.4 9.48
 1 6 -5 -1.33 5.9
 1 5 9 1248.95 85.01
 2 6 -10 70.39 12.05
 2 10 -5 501.08 44.33
 2 -11 0 89.47 12.34
 2 -11 1 17.3 6.38
 2 -11 2 126.71 15.29
 3 9 -11 47.51 10.55
 3 -11 10 -0.24 8.1
 4 3 -17 152.07 19.1
 4 9 -14 10.61 8.68
 4 11 -12 0.13 8.38
 4 -15 4 60.35 13.47
 4 -14 8 9.44 11.08
 5 14 -11 8.23 7.85
 5 15 -9 -7.05 11.17
 2 -4 -11 46.08 12.59
 4 15 -4 25.86 16.75
 6 -13 -12 29.95 13.34
 -1 1 7 23.06 4.33
 -1 2 11 54.48 7.28
 -1 -10 12 8.86 3.67
 -1 -9 15 102.96 11.26
 -1 0 16 57.19 8.64
 -1 -7 17 10.86 4.69
 -1 -4 18 15.32 5.08
 0 5 6 0.42 2.77
 0 5 15 3.2 4.43
 1 -12 -1 19.74 3.43
 1 8 14 31.69 7.05
 1 7 17 84.68 11.96
 2 -4 -7 19.98 4.39
 2 -9 -6 85.24 9.27
 2 10 6 135.61 12.56
 3 12 7 187.65 17.7
 3 12 13 55.39 9.11
 4 -10 -10 34.77 6.64
 4 -12 -9 23.04 5.83
 6 -8 -14 49.95 7.83
 6 0 -14 237.96 20.81
 6 3 -13 48.13 7.89
 7 4 -14 98 11.21
 8 12 -9 24.22 4.12
 9 7 -15 97.62 12.06
 -1 -10 10 30.83 4.91
 -1 -10 11 204.53 16.81
 -1 1 14 32.81 7.41
 -1 -8 16 52.45 8.36
 0 -3 -1 195.64 13.63
 0 4 4 204.01 15.45
 0 4 17 -0.41 5.89
 1 -7 -4 40.19 5.66
 1 -13 0 3.47 2.62
 1 8 7 58.23 7.56
 2 -5 -7 18.21 4.87
 2 -3 -7 52.22 6.92
 2 -11 -5 28.99 5.52
 3 -7 -9 8.45 5.15
 3 -10 -8 1.81 4.46
 3 5 -6 404.19 28.06
 3 12 12 -2.3 5.34
 4 -7 -11 5.4 5.38
 4 12 1 87.05 8.04
 5 -5 -13 2.31 5.2
 5 -4 -13 103.52 12.24
 5 -12 -11 57.16 9.63
 5 -15 -9 2.13 6.28
 6 5 -12 111.58 11.72
 7 -5 -16 18.78 6.96
 7 -4 -16 18.64 7.35
 8 -1 -17 19.07 6.87
 8 8 -13 76.73 9.95
 -1 -6 17 71.08 11.2
 -1 -2 17 9.58 6.21
 1 -11 -2 85.51 8.71
 1 8 13 -2.34 5.38
 3 -1 -9 17.21 5.3
 3 -12 -7 0.35 5.11
 3 11 3 45.05 6.07
 3 12 8 128 13.83
 3 12 11 12.74 6.58
 4 -1 -11 48.52 7.82
 4 2 -10 -0.89 4.11
 5 -6 -13 68 10.06
 5 -3 -13 5.5 5.65
 5 -10 -12 37 8.82
 7 -6 -16 24.05 7.59
 7 -3 -16 2.82 6.6
 7 2 -15 10.22 5.9
 7 6 -13 91.77 10.95
 8 5 -15 62.83 10
 -1 0 6 0.28 3.57
 -1 -9 7 -0.85 2.39
 -1 -9 14 2.46 5.24
 -1 0 15 -1.08 5.56
 -1 -3 17 8.9 6.32
 0 5 14 2.64 6.06
 0 3 18 34.04 9.58
 0 2 19 1.47 7.21
 1 8 8 47.9 8.32
 1 8 12 2.66 6.51
 2 -6 -7 72.02 8.74
 2 1 -6 2.49 3.83
 3 12 9 139 15.27
 3 12 10 7.25 6.57
 4 4 -9 414.93 30.45
 4 -15 -7 4.33 6.13
 4 -16 -6 1.98 6.21
 5 -2 -13 20.35 7.09
 7 -2 -16 0.84 6.44
 8 3 -16 -1.27 5.76
 -1 -3 4 57.27 5.61
 -1 -1 5 370.86 26.23
 -1 1 8 45.8 7.07
 -1 -7 16 4.7 6.73
 -1 -5 17 10.13 7.31
 -1 -4 17 4.62 6.33
 0 5 7 90.98 9.94
 0 4 16 1.13 5.51
 1 -1 -4 190.01 14.42
 1 7 4 44.25 5.97
 1 7 16 46.35 10.02
 1 6 18 1.44 6.68
 2 -2 -7 110.14 11.09
 2 -16 0 107 11.1
 2 9 3 5.11 3.49
 2 10 7 439.59 33.52
 3 2 -8 3.6 3.42
 4 -14 -8 11.51 7.38
 5 -7 -13 -0.75 6.01
 5 2 -12 10.22 5.47
 5 -14 -10 71.66 11.92
 5 14 3 4.61 3.64
 6 1 -14 143.44 15.61
 6 15 2 136.34 13.14
 7 -7 -16 -3.53 7.31
 8 0 -17 0.48 7.79
 -1 1 12 368.8 29.4
 -1 -8 15 44.47 8.75
 -1 -2 16 -1.29 7.43
 0 5 13 153.44 16.28
 1 -15 3 14.12 3.16
 1 8 9 43.79 7.95
 1 8 10 74.95 10.71
 1 8 11 1.75 6.29
 2 9 16 -1.28 7.17
 4 13 5 24.55 6.53
 5 8 -8 11.79 3.95
 6 -12 -13 22.2 8.64
 6 9 -9 546.65 39
 7 -1 -16 7.14 7.64
 -1 1 9 34.28 6.88
 -1 1 10 641.82 46.47
 -1 1 11 27.66 7.08
 -1 -9 13 380.79 30.24
 -1 0 14 2.54 6.07
 -1 -6 16 51.47 10.57
 0 -6 -1 1809.74 118.52
 0 5 12 25.14 7.47
 1 6 2 689.76 46.66
 2 10 8 127.08 13.94
 2 10 9 82.07 11.56
 2 10 10 109.4 13.94
 4 0 -11 -0.05 5.01
 4 -11 -10 2.02 5.52
 5 -1 -13 19.81 7.68
 6 -10 -14 -0.58 7.29
 6 8 -10 35.57 6.75
 7 -8 -16 15.28 9.16
 8 7 -14 18.83 6.84
 -1 -5 4 132.35 9.94
 -1 -3 16 6.93 6.47
 0 5 8 59.47 8.75
 0 4 15 16.83 7.63
 0 3 17 13.11 6.69
 0 2 18 19.3 8.42
 0 1 19 -2.4 8.09
 1 -8 -4 13.44 4.95
 1 -10 -3 75.28 8.63
 1 7 15 10.26 7.63
 2 -10 -6 64.89 9.55
 2 3 -5 494.8 34.12
 3 0 -9 4.84 4.8
 5 -8 -13 6.97 7.44
 5 -11 -12 -1.53 7.35
 5 7 -9 25.34 5.5
 6 -5 -15 0.79 7.14
 6 -4 -15 4.58 6.7
 6 -3 -15 3.8 6.9
 6 14 -1 18 3.47
 8 1 -17 25.8 9.22
 -1 0 13 -1.83 5.81
 -1 -8 14 2.4 5.78
 -1 -7 15 55.16 10.18
 -1 -5 16 24.06 8.54
 -1 -4 16 6.55 7.23
 0 -10 1 107.88 8.84
 0 5 9 405.89 31.77
 0 5 10 42.7 8.24
 0 5 11 25.91 7.93
 1 -14 1 -1.29 3.41
 1 6 17 56.91 11.67
 2 -14 -3 13.07 5.92
 3 -11 -8 2.08 5.66
 3 4 -7 159.44 13.72
 4 -9 -11 83.05 12.29
 4 13 6 6.07 6.5
 5 -13 -11 9.66 7.68
 5 9 -7 20.39 4.08
 5 13 0 10.4 3.23
 6 -6 -15 1.46 6.72
 7 0 -16 0.96 6.99
 -1 0 7 -0.06 4.74
 -1 -9 12 162.77 15.83
 -1 -1 14 48.56 10.39
 -1 -2 15 35.56 9.46
 0 3 3 40.84 5.41
 1 7 14 40.45 10.21
 2 -1 -7 62.96 8.93
 2 -13 -4 4.2 4.87
 2 9 15 50.21 11.34
 3 -9 -9 31.44 8.23
 3 -14 -6 46.18 9.69
 3 -15 -5 33.35 8.17
 3 11 14 11.74 8.42
 4 13 11 14.4 9
 5 0 -13 -0.65 6.5
 6 -7 -15 0.13 8.15
 6 -2 -15 0.51 6.64
 6 4 -13 8.03 7.12
 6 7 -11 235.81 20.81
 6 10 -8 1.68 3.16
 7 5 -14 0.56 6.39
 8 4 -16 -2.81 7.57
 -1 -7 5 30.17 3.83
 -1 -8 6 271.03 19.51
 -1 -9 8 90.67 8.92
 -1 0 12 172.16 17.68
 0 -11 2 24.52 3.13
 0 4 5 44.44 7.29
 0 4 14 9.32 7.95
 0 3 16 23.89 8.57
 2 -8 -7 8.37 5.8
 3 11 4 38.37 7.46
 4 13 7 9.04 7.04
 4 13 10 -3.76 8.53
 5 14 4 28.27 7.03
 6 2 -14 18.14 8.22
 7 9 -11 69.01 9.66
 -1 0 8 289.71 23.91
 -1 -9 11 -1.07 5.43
 -1 -6 15 10.17 7.33
 -1 -3 15 1.93 6.64
 1 7 5 259.69 21.44
 1 5 18 112.66 16.8
 2 -12 -5 89.13 11.78
 2 -15 -2 318.59 26.51
 2 8 17 264.34 27.31
 3 -13 -7 0.96 6.32
 3 -16 -4 62.05 10.52
 4 3 -10 139.58 14.52
 4 11 -1 13.66 2.56
 4 13 8 14.63 7.41
 4 13 9 74.08 12.19
 5 6 -10 1.39 5.14
 6 -1 -15 3.25 7.62
 6 -11 -14 13.01 9.76
 7 8 -12 0.37 6.22
 7 10 -10 15.02 5.45
 8 6 -15 0.2 7.86
 -1 -2 5 134.28 12.01
 -1 -1 6 33.8 6.71
 -1 -9 9 0.46 4.46
 -1 -9 10 66.83 9.01
 -1 0 11 2.63 6.05
 -1 -8 13 18.37 7.35
 -1 -1 13 17.8 8.26
 -1 -7 14 14.91 7.94
 -1 -2 14 69.19 11.73
 -1 -5 15 -1.76 8.07
 -1 -4 15 16.36 8.25
 0 2 17 0.7 7.93
 0 1 18 27.96 10.44
 1 7 13 -3.01 8.06
 1 6 16 60.08 12.18
 2 9 14 14.73 10.52
 3 -5 -10 53.31 10.47
 3 -4 -10 22.46 8.19
 3 11 13 31.03 10.1
 4 -5 -12 99.66 14.65
 4 -4 -12 25.59 9.55
 4 1 -11 49.91 9.51
 4 -12 -10 -2.19 7.48
 5 3 -12 17.68 7.52
 6 -8 -15 1.73 8.22
 6 15 3 18.07 6.42
 7 1 -16 0.65 8.02
 8 2 -17 -1.11 9.2
 -1 0 9 0.68 5.9
 -1 0 10 1915 130.33
 0 4 13 -0.27 7.67
 0 -1 19 -0.22 7.97
 3 -6 -10 111.09 14.65
 3 -3 -10 53.44 10.8
 3 10 1 29.42 5.29
 4 -6 -12 6.67 8.45
 4 -3 -12 -3.95 7.9
 4 -10 -11 33.43 10.18
 4 7 -7 485.54 34.8
 5 -12 -12 -2.89 8.07
 6 6 -12 60.83 10.56
 8 13 -8 -4.53 2.22
 -1 -6 14 9.63 7.9
 -1 -3 14 64.73 11.65
 0 -7 -1 16.44 4.48
 0 -2 -1 268.15 18.72
 0 -9 0 -2.6 3.48
 0 3 15 0.66 8.23
 1 -5 -5 390.24 30.07
 1 -4 -5 148.59 14.45
 1 7 12 2.59 7.8
 2 9 13 -0.81 8.25
 3 -10 -9 -1.28 7.08
 3 1 -9 12.58 7.98
 3 11 12 6.53 8.03
 4 -15 -8 72.28 12.63
 4 6 -8 7.62 5.11
 4 -16 -7 -4.8 8.13
 4 12 2 100.31 10.86
 5 -10 -13 -3.76 8.48
 5 1 -13 7.78 7.71
 5 14 5 7.55 6.04
 6 0 -15 4.76 10.24
 7 -6 -17 5.83 8.89
 7 -5 -17 -0.46 9.23
 7 -4 -17 38.63 12.2
 7 -3 -17 27.87 11.68
 -1 -8 12 13.45 7.84
 -1 -1 12 362.35 30.99
 -1 -5 14 28.88 9.65
 -1 -4 14 32.17 10.14
 0 4 6 5.19 6.5
 0 4 12 186.21 19.96
 0 0 18 8.46 8.75
 1 -9 -4 6.56 5.77
 1 0 -4 1072.95 72.29
 1 7 6 4.45 6.02
 1 6 15 1.67 8.81
 1 5 17 3.45 9.31
 2 -9 -7 8.97 6.66
 2 -11 -6 1.05 7.01
 2 8 16 12.09 10.62
 3 -7 -10 131.78 16.59
 3 -12 -8 -0.6 6.73
 3 11 5 14.67 6.78
 4 -7 -12 179.51 20.55
 4 -2 -12 21.27 9.42
 5 -6 -14 57.06 12.91
 5 -5 -14 41.3 11.57
 5 -4 -14 7.53 8.43
 5 -3 -14 92.1 14.62
 5 -14 -11 11.01 8.87
 7 7 -13 7.08 6.9
 -1 -1 7 18.5 6.87
 -1 -7 13 243.64 23.09
 0 2 16 21.18 10.27
 0 1 17 -3.37 8.96
 0 -2 19 8.55 10.67
 1 -3 -5 195.12 17.67
 1 -12 -2 52.72 9.17
 1 7 11 106.2 15.1
 2 0 -7 2.58 7.09
 2 2 -6 929.95 64.12
 3 -2 -10 53.8 9.63
 3 3 -8 218.8 19.3
 3 11 11 26.42 9.71
 4 -14 -9 20.77 9.26
 5 5 -11 8.77 6.98
 5 14 6 -0.39 6.86
 7 -7 -17 -1.05 10.27
 7 -2 -17 30.31 11.98
 7 4 -15 29.8 10.64
 7 11 -9 131.41 13.03
 -1 -1 11 42.67 10.08
 0 2 2 689.44 46.8
 0 4 11 760.21 57.67
 0 3 14 7.41 9.85
 0 -3 19 85.84 16.47
 1 7 7 662.66 49.63
 1 7 10 56.56 11.65
 1 4 18 13.06 10.33
 1 3 19 97.4 17.4
 2 -5 -8 139.57 16.37
 2 -4 -8 60.34 9.86
 2 9 12 5.4 8.73
 3 11 6 105.52 14.11
 5 -7 -14 2.45 8.63
 5 -2 -14 13.08 9.82
 5 14 7 5.78 7.68
 5 14 8 12.29 9.64
 6 15 4 32.36 8.86
 8 3 -17 -4.18 9.79
 8 5 -16 -0.7 8.51
 8 9 -13 32 10.04
 8 10 -12 61.12 10.55
 -1 -3 5 166.61 14.18
 -1 -8 7 -2.18 4.33
 -1 -1 8 42.76 9.07
 -1 -1 10 649.87 48.96
 -1 -8 11 97.78 12.43
 -1 -6 13 13.39 8.34
 -1 -3 13 86.23 13.81
 0 4 7 39.12 8.82
 0 4 10 997.19 72.59
 0 -1 18 31.28 12.9
 0 -5 19 172.99 22.59
 0 -4 19 15.72 10.87
 1 -13 -1 6.41 5.9
 1 7 8 -4.95 7.79
 1 7 9 573.98 45.42
 1 6 14 39.31 11.67
 2 -16 -1 76.38 11.52
 2 8 15 32.8 12.57
 3 11 10 3.85 8.83
 4 -1 -12 4.05 8.09
 4 -11 -11 -2.12 9.31
 4 8 -6 83.86 8.39
 6 -10 -15 9.09 11.64
 7 -1 -17 3.18 10.44
 -1 -2 6 31.46 7.37
 -1 -1 9 38.8 9.42
 -1 -7 12 10.9 7.86
 -1 -5 13 398.84 34.29
 -1 -4 13 15.76 8.89
 0 4 8 398.82 32.75
 0 4 9 227.56 22.23
 0 -12 14 2.17 8.89
 1 -7 -5 23.46 7.75
 1 -11 -3 435.12 33.95
 1 6 3 20.63 6.61
 1 5 16 3.06 10.01
 2 -6 -8 28.05 10.04
 2 -3 -8 10.01 6.9
 2 9 11 72.43 13.78
 2 7 17 14.67 12.17
 3 -1 -10 21.6 8.55
 3 11 7 17.72 9.28
 3 11 8 5.42 8.88
 3 11 9 79.37 14.27
 4 -13 -10 8.36 9.49
 5 -8 -14 43.4 13.87
 5 -11 -13 31.87 13.46
 5 -13 -12 1.42 11.19
 6 -5 -16 32.1 13.85
 6 -4 -16 11.22 11.58
 6 1 -15 0.53 9.66
 6 5 -13 30.08 11.31
 7 6 -14 0.67 6.96
 8 8 -14 -1.49 8.72
 -1 -6 5 1.43 3.49
 -1 -8 8 15.03 6.08
 -1 -8 10 0.28 6.26
 0 -13 11 11.18 6.93
 0 3 13 58.54 13.93
 0 2 15 -2.32 10.01
 0 0 17 0.72 11.25
 2 9 10 25.17 10.45
 3 -11 -9 2.35 8.65
 3 -15 -6 2.1 9.97
 4 -9 -12 13.6 10.87
 4 2 -11 61.63 12.49
 5 -1 -14 265.28 27.97
 5 2 -13 36.63 12.44
 6 -6 -16 31.21 13.47
 6 -3 -16 57.51 15.18
 6 15 5 29.54 9.89
 7 15 -1 2.27 1.98
 8 11 -11 4.99 6.94
 -1 -8 9 99.37 12.06
 -1 -3 12 89.7 14.11
 0 3 4 157.9 14.68
 0 -13 6 8.42 1.33
 0 1 16 34.66 13.68
 0 -2 18 18.68 12.67
 1 -2 -5 143.52 14.35
 1 4 17 9.47 12.3
 2 -10 -7 13.26 8.8
 2 -13 -5 -0.95 8.79
 2 -14 -4 277.99 27.22
 3 -14 -7 -0.16 9.72
 3 10 14 -0.47 11.25
 6 -7 -16 70.88 17.89
 7 0 -17 -0.6 10.98
 -1 -7 6 21.25 4.91
 -1 -2 10 772.02 57.93
 -1 -7 11 368.43 31.8
 -1 -6 12 213.27 22.45
 -1 -4 12 172.51 19.63
 0 -11 15 111.41 19.35
 0 -9 17 38.43 14.92
 0 -7 18 -1.65 12.95
 0 -3 18 18.9 15.4
 1 6 13 6.8 11.23
 1 3 18 35.82 16.95
 1 2 19 44.84 17.5
 2 -2 -8 355.98 30.7
 2 8 14 -1.39 12.14
 2 6 18 19.5 15.35
 3 -9 -10 230.25 25.85
 3 -16 -5 -6.71 12.17
 4 0 -12 255.17 26.24
 4 12 3 15.95 7.57
 4 12 12 44.91 17.07
 5 10 -6 76.39 7.75
 5 13 1 75.63 10.65
 6 -2 -16 65.83 17.04
 6 11 -7 19.9 4.4
 8 7 -15 85.8 18.32
 -1 -5 5 360.72 26.76
 -1 -2 7 54.22 10.25
 -1 -5 12 37.86 11.69
 0 3 12 30.14 12.52
 0 2 14 46.29 13.16
 0 -10 16 14.57 13.69
 0 -6 18 28.94 15.31
 0 -4 18 -1.23 12.87
 1 -10 -4 11.63 7.66
 1 -15 2 1.96 4.22
 1 5 15 18.23 12.3
 2 7 16 62.79 18.74
 3 -13 -8 2.21 11.01
 3 9 -1 143.14 11.97
 3 9 16 3.19 14.7
 4 4 -10 49.77 10.78
 6 -8 -16 3.37 14.16
 7 3 -16 18.06 13.81
 -1 -2 8 635.54 48.63
 -1 -2 9 58.05 10.8
 -1 -3 11 582.21 47.1
 0 -8 -1 144.81 13.59
 0 -13 10 22.92 7.13
 0 -5 18 14.77 12.54
 1 -8 -5 14.69 6.7
 1 -14 0 147.92 15.77
 1 5 1 61.02 7.17
 2 -8 -8 9.17 8
 2 -12 -6 15.28 9.68
 2 -15 -3 1.53 7.61
 3 2 -9 10.19 7.11
 3 10 13 30.01 13.75
 4 -10 -12 32.13 13.47
 4 -12 -11 129.33 22.56
 4 12 11 115.6 21.4
 5 0 -14 0.26 9.29
 5 -12 -13 -5.09 12.26
 6 -1 -16 4.83 10.96
 6 2 -15 2.65 8.92
 7 5 -15 30.97 11.78
 7 13 -6 20.04 2.41
 8 4 -17 -0.97 12.75
 -1 -7 10 38.24 17.41
 0 -12 13 21.17 18.59
 1 6 12 33.79 20.65
 1 5 7 153.11 12.98
 1 -2 15 -13 9.1
 2 -14 -5 18.78 3.81
 2 -2 18 129.15 18.25
 5 12 11 57.61 8.56
 6 -1 -19 19.29 9.42
 6 8 -14 26.34 11.08
 7 9 -15 2.26 9.17
 7 14 -7 -11.35 9.65
 0 -6 -2 253.07 16.94
 1 -2 -7 86.42 8.22
 1 -11 12 3.5 3.45
 1 0 14 1.06 3.65
 1 -6 15 -4.81 4.82
 2 -8 -10 53.93 5.75
 2 -10 -9 7.74 2.45
 2 7 -2 211.28 15.89
 3 7 -7 98.69 9.42
 3 9 10 13.95 2.89
 3 7 14 -4.15 3.24
 4 4 -13 16.09 4.65
 4 8 -9 56.8 7.14
 4 9 14 0.91 3.11
 5 0 -17 3.82 3.92
 6 7 -15 2.55 3.95
 6 9 -13 7.11 4.84
 7 8 -16 29.98 5.9
 7 10 -14 3.45 4.53
 0 -9 1 27.49 3.62
 0 1 6 647.33 43.44
 0 -9 7 427.06 30.78
 0 -2 10 1811.79 120.02
 1 -5 15 30.57 6.68
 1 -4 15 11.37 5.67
 1 -3 15 99.02 10.67
 2 3 -8 2.68 4.11
 2 4 -7 22.48 4.41
 2 -5 18 18.63 6.1
 2 -4 18 27.45 7.01
 2 -3 18 -3.08 4.82
 3 -10 -12 11.38 3.58
 3 3 18 19.91 6.13
 4 10 12 27.91 4.51
 5 12 -5 0.45 3.66
 5 13 -1 87.61 8.52
 6 14 -3 1.73 3.5
 7 7 -17 3 4.72
 7 15 -4 23.98 5.27
 0 0 8 303.24 21.89
 0 -1 9 0.81 4
 0 -6 10 38.18 6.46
 1 -11 -4 139.23 9.87
 1 -13 8 190.62 16.67
 1 -12 10 6.48 5.67
 1 3 11 149.17 12.78
 1 -8 14 29.04 6.57
 2 -16 0 118.13 11.09
 2 8 3 3.34 0.79
 2 -16 7 -0.12 5.22
 2 5 13 3.35 3.59
 2 0 17 -0.9 5.68
 4 -11 -14 -0.28 3.98
 4 11 -3 267.02 20.07
 5 3 -16 253.68 21.54
 5 6 -14 45.24 8.17
 5 7 -13 2.09 4.89
 5 8 -12 19.51 6.22
 6 0 -19 -0.37 6.32
 6 6 -16 9.1 5.99
 6 10 -12 6.9 6.51
 0 -7 9 535.04 38.22
 0 -5 10 40.5 6.58
 0 -4 10 1106.3 74.83
 0 -3 10 30.48 6.05
 1 4 -2 530.95 35.52
 1 1 13 5.75 5.29
 2 0 -10 41.65 6.19
 2 5 -6 224.43 17.26
 2 -15 -3 -1.42 2.63
 2 4 14 87.41 10.15
 2 3 15 1.93 5.16
 2 -8 17 252.68 22.75
 3 10 1 35.35 3.97
 3 8 12 4.55 3.67
 3 6 15 0.07 5.03
 3 4 17 75.82 10.35
 4 -9 -15 30.77 6.33
 6 3 -18 -1.97 6.61
 0 1 5 87.55 7.59
 0 -9 6 129.42 11.89
 1 -13 0 4.8 3.59
 1 -13 7 47.7 8.36
 1 -11 11 4.79 5.91
 1 2 12 604.6 42.43
 1 -9 13 19.77 6.82
 1 -7 14 87.06 11.06
 1 -1 14 13.72 5.88
 2 2 -9 0.65 4.32
 2 -16 6 133.13 14.07
 2 7 9 9.9 3.17
 3 -8 -13 217.88 17.5
 3 2 -12 11.4 5.3
 3 5 16 117.21 12.54
 4 3 -14 128.58 13.04
 5 1 -17 1.33 5.11
 5 9 -11 186.16 17.02
 6 12 -9 138.51 14.17
 0 -9 2 62.33 6.57
 0 -9 5 534 37.42
 1 -7 -7 132.92 10.02
 1 4 9 114.49 10
 1 -10 12 10.08 6.66
 2 -4 -11 85.16 8.83
 2 -16 1 -1.14 4.83
 2 -7 17 3.38 6.79
 2 -1 17 8.9 6.36
 3 0 -13 -0.93 4.74
 3 -13 -10 0.7 2.57
 4 -5 -16 138.58 13.66
 4 -4 -16 -2.18 5.56
 4 -3 -16 500.56 37.07
 4 9 -8 52.32 7.86
 4 11 9 14.86 2.83
 5 -5 -18 35.34 8.12
 5 -4 -18 85.43 11.17
 5 -3 -18 69.28 10.21
 5 5 -15 41.17 8.45
 6 5 -17 26.55 8.37
 7 13 -10 113.74 13.38
 0 -9 3 232.4 17.5
 0 1 3 1767.39 114.85
 0 -9 4 12.2 4.25
 0 1 4 129.34 9.77
 0 -6 9 320.1 24.38
 0 -2 9 5.83 4.07
 1 -1 -7 23.89 4.66
 1 2 -5 121.81 10.38
 1 5 6 1.06 2.38
 1 -12 9 10.33 6.04
 1 -6 14 33.78 8.06
 1 -2 14 -0.87 5.55
 2 -5 -11 71.54 7.93
 2 -3 -11 46.57 6.76
 2 -16 5 4.06 5.53
 2 -15 9 9.26 6.95
 2 -14 11 2.51 6.3
 2 6 11 89.05 8.96
 2 -9 16 4.86 7.25
 2 1 16 6.67 6.23
 3 5 -10 61.49 8.14
 3 8 -6 63.48 7.84
 3 2 18 3.8 6.37
 4 8 15 50.62 8.08
 5 -6 -18 -2.52 6.48
 5 -2 -18 143.1 14.94
 5 11 -8 2.89 5.32
 5 13 -2 0.7 4.11
 6 11 -11 136.29 14.72
 6 13 -7 2.55 5.78
 6 14 -4 3.58 5.06
 7 12 -12 43.36 8.87
 7 14 -8 11.11 6.52
 7 15 -5 4.75 5.91
 0 -8 0 15.82 3.19
 0 0 7 -0.38 3.82
 0 -7 8 6.31 5.09
 1 -13 6 12.06 5.64
 1 -8 13 -0.87 5.87
 2 -16 2 -0.13 4.85
 2 8 2 -0.29 1.31
 2 -16 3 0.01 5.3
 2 -16 4 -3.84 5.97
 2 -6 17 230.41 21.16
 2 -2 17 6.35 6.72
 3 4 -11 28.43 6.5
 3 6 -9 21.02 6.09
 4 -6 -16 -3.93 5.37
 4 -2 -16 4.86 5.62
 4 6 -12 16.02 6.27
 4 7 -11 12.8 6.19
 0 -1 8 165.38 13.65
 0 -5 9 559.86 39.62
 0 -3 9 849.06 57.9
 1 1 -6 33.32 5.34
 1 3 -4 62.23 6.66
 1 -13 1 -0.18 3.79
 1 0 13 2.42 4.81
 1 -5 14 85.87 10.83
 1 -4 14 56.96 8.76
 1 -3 14 -3.97 5.54
 2 -6 -11 96.53 9.36
 2 6 -5 560.9 38.6
 2 -5 17 35.59 8.55
 2 -4 17 113.97 13.24
 2 -3 17 3.46 6.2
 3 -12 -11 21.13 4.52
 3 10 0 12.46 3.22
 4 5 -13 16.33 6.26
 4 7 16 0.43 5.31
 5 -1 -18 68.69 10.07
 5 2 -17 57.88 9.43
 5 4 -16 5.13 5.61
 5 12 -6 39.75 7.1
 6 4 -18 51.02 9.73
 6 8 -15 0.75 6.5
 0 -4 9 212.21 17.27
 1 -13 5 125.12 12.31
 1 -11 10 96.76 11.14
 2 1 -10 380.04 27.74
 2 -15 8 98.99 11.97
 2 -13 12 16.6 7.77
 2 -8 16 13.31 7.24
 3 -5 -14 0.53 4.85
 3 -4 -14 103.82 11.1
 3 -3 -14 6.17 5.44
 3 1 -13 16.26 6.13
 4 -7 -16 -0.87 5.52
 4 -1 -16 577.32 42.11
 4 2 -15 73.66 9.8
 4 8 -10 30.18 7.17
 4 11 -4 64.21 7.75
 6 2 -19 23.59 8.25
 6 7 -16 78.55 11.1
 6 9 -14 -0.35 6.39
 0 -7 -1 17.9 2.66
 0 -8 6 49.77 6.93
 1 -9 -6 3.1 1.34
 1 -13 2 6.15 4.45
 1 -13 3 1.43 4.42
 1 -13 4 1.15 4.6
 1 -12 8 53.84 8.17
 1 3 10 306.46 22.49
 1 -10 11 5.83 5.63
 1 1 12 54.7 7.68
 1 -7 13 3.7 5.85
 2 -9 -10 -0.43 3.33
 2 7 -3 810.73 54.29
 2 -12 13 5.4 7.38
 2 -11 14 1.29 7.3
 2 0 16 302.6 24.71
 3 3 -12 -1.23 4.84
 3 7 -8 17.86 5.2
 3 7 13 21.73 5.51
 3 3 17 1.4 5.92
 3 1 18 8.29 6.53
 4 -10 -15 5.87 5.16
 6 10 -13 2.52 6.04
 0 0 6 709.16 47.56
 0 -7 7 240.7 18.81
 0 -6 8 142.28 12.77
 0 -2 8 0.35 4.36
 1 -12 -2 45.41 4.89
 1 2 11 9.82 4.68
 2 -1 -11 8.44 4.66
 2 -14 10 45.83 8.84
 2 5 12 35.97 6.42
 3 -6 -14 9.22 4.87
 3 -2 -14 129.13 12.6
 3 -9 -13 12.37 4.71
 4 4 -14 32.41 7.64
 4 12 2 88.79 7.52
 5 0 -18 208.85 19.4
 5 7 -14 2.58 6.02
 5 8 -13 5.36 6.11
 5 13 -3 11.98 4.78
 6 6 -17 11.67 6.61
 6 12 -10 15.66 7.01
 0 -8 5 0.32 3.81
 1 0 -7 -2.06 3.87
 2 -7 -11 411.67 29.3
 2 3 -9 47.13 6.8
 2 4 -8 72.54 8.05
 2 4 13 3.69 5.09
 2 -7 16 55.62 10.27
 3 9 9 -0.18 2.81
 3 4 16 7.49 5.87
 4 9 13 4.14 4.42
 5 3 -17 44.17 8.74
 5 6 -15 1.13 6.06
 6 13 -8 14.13 7.19
 6 14 -5 22.96 6.55
 7 13 -11 3.69 7.01
 0 -2 -2 693.12 45.13
 0 -8 1 111.75 9.14
 0 -1 7 5.93 4.3
 0 -5 8 65.23 7.97
 0 -3 8 251.31 19.46
 1 -4 -8 332.23 23.44
 1 4 8 27.89 4.43
 1 -11 9 78.38 10.01
 1 -8 12 6.02 6.7
 1 -6 13 1.15 5.69
 1 -2 13 16.66 6.21
 2 5 -7 12.3 4.7
 2 -15 7 1.31 6.28
 2 -9 15 32.55 8.68
 2 -1 16 3.24 6.25
 3 -1 -14 8.1 6.2
 3 6 14 -0.85 5.04
 4 -8 -16 2.51 5.66
 4 9 -9 7.22 5.85
 4 12 1 83.42 7.58
 4 12 3 11.2 2.35
 5 9 -12 70.47 10
 5 11 -9 30.32 7.53
 0 -8 4 109.35 10.1
 0 -4 8 453.98 32.42
 1 -5 -8 1.38 3.25
 1 5 0 437.73 29.08
 1 5 5 49.86 4.63
 1 -5 13 6.26 5.85
 2 -15 -2 299.18 22.1
 2 -13 11 26.33 8.73
 2 1 15 2.45 6.05
 2 -6 16 6.09 7.13
 3 2 -13 66.26 9.38
 3 -11 -12 6.84 4.63
 3 10 -1 74.88 7.24
 4 3 -15 105.22 12.39
 4 10 11 57.54 6.91
 5 5 -16 70.89 11.04
 6 5 -18 -1.36 7.25
 0 -8 2 28.14 4.56
 0 -8 3 199.2 15.4
 0 -6 7 38.65 6.41
 1 4 -3 50.32 5.77
 1 -10 10 60.39 9.51
 1 0 12 658.44 46.39
 1 -4 13 19.89 6.83
 1 -3 13 3.58 6
 2 0 -11 1.52 4.93
 2 2 -10 101.46 10.52
 2 7 8 76.48 7.1
 2 -14 9 10.23 7.3
 2 -12 12 1.94 7.6
 2 -5 16 97.34 12.39
 2 -3 16 60.71 10.79
 2 -2 16 104.41 12.81
 3 -7 -14 184.93 16.5
 3 8 -7 9.76 5.33
 3 8 11 36.63 5.82
 3 2 17 22.34 8.17
 4 1 -16 649.63 47.71
 4 11 -5 11.81 5.72
 4 12 0 0.77 3.64
 5 12 -7 58.74 9.25
 0 0 5 -3.27 3.71
 1 -2 -8 632.23 43.13
 1 -12 6 17.14 6.77
 1 -7 12 2.62 7.04
 2 -15 6 43.41 9.16
 2 6 10 167.83 13.94
 2 -11 13 -0.17 7.56
 2 -8 15 44.29 10.07
 2 -4 16 99.86 13.27
 3 5 -11 22.17 6.81
 3 6 -10 142.77 13.86
 3 9 -5 201.02 16.62
 3 -1 18 6.4 9.07
 4 6 -13 41.39 8.71
 4 7 -12 181.82 17.3
 5 10 -11 121.08 13.5
 5 13 -4 -2.29 5.43
 0 -5 7 91.01 9.67
 0 -2 7 9.35 5.03
 1 -11 8 170.82 16.46
 3 4 -12 -0.36 6.07
 4 -4 -17 20.64 7.23
 4 -3 -17 153.29 16.63
 4 5 -14 26.22 8.16
 4 8 14 32.69 8.08
 4 5 17 0.85 7.43
 5 -4 -19 113.78 14.92
 5 -3 -19 23.64 9.3
 5 12 10 1.94 3.28
 6 8 -16 -1.08 8.45
 6 9 -15 -0.01 8.5
 6 14 -6 13.59 7.64
 0 -1 6 672.1 45.73
 1 2 -6 26.11 5.65
 1 1 11 63.46 8.5
 2 6 -6 78.39 8.59
 2 7 -4 114.63 10.57
 2 -15 5 -0.62 7.39
 2 0 15 2.03 6.45
 3 7 -9 8.84 5.85
 3 -4 18 12.23 9.55
 3 -3 18 19.48 9.87
 3 -2 18 -1.56 7.98
 4 -5 -17 196.21 19.07
 4 -2 -17 5.25 7.63
 4 8 -11 76.82 10.76
 4 12 -1 171.85 14.23
 5 -2 -19 49.71 10.91
 5 2 -18 159.33 17.7
 5 4 -17 96.07 13.92
 6 7 -17 6.19 8.4
 6 10 -14 3.13 8.42
 6 12 -11 5.75 7.96
 6 15 1 3.36 4.37
 0 -6 6 126.17 11.74
 0 -4 7 34.26 6.2
 0 -3 7 16.4 5.63
 1 -6 -8 78.53 7.53
 1 -8 -7 1 2.3
 1 3 -5 234.45 17.66
 1 -12 -1 20.12 4.37
 1 -12 5 274.14 22.42
 1 3 9 1072.74 72.01
 1 -8 11 -1.2 7.07
 1 -6 12 29.49 7.89
 1 -1 12 47.67 8.37
 2 -4 -12 91.57 10
 2 -3 -12 376.12 28.19
 2 -14 8 102.05 13.67
 2 -13 10 21.41 9.6
 2 -9 14 8.48 8.7
 2 -7 15 16.01 8.78
 3 10 -2 3.45 4.04
 3 3 16 176.46 17.81
 4 -9 -16 54.63 9.61
 4 2 -16 7.25 7.51
 4 7 15 33.19 8.42
 4 6 16 6.94 7.69
 5 -1 -19 0.02 7.36
 5 7 -15 45.73 10.46
 5 8 -14 30.33 9.36
 5 11 12 41.29 6.77
 6 13 -9 55.21 10.85
 6 15 0 110.65 11.45
 6 15 2 105.83 10.19
 1 -1 -8 45.22 6.5
 1 1 -7 19.72 5.43
 1 -10 9 12.52 7.2
 1 2 10 173.52 14.84
 2 -5 -12 99.7 10.6
 2 -8 -11 0.46 4.31
 2 1 -11 14.26 6.6
 2 -15 -1 -0.26 4.8
 3 -8 -14 1.19 5.7
 3 1 -14 8.2 6.76
 3 -10 -13 288.03 22.85
 3 3 -13 69.6 10.33
 4 -6 -17 7.85 7.94
 4 -1 -17 38.05 9.84
 4 4 -15 175.68 17.92
 6 6 -18 17.17 9.08
 6 15 -1 -2.17 4.9
 0 -7 0 -0.29 2.48
 0 0 4 307.48 21.45
 1 -5 12 50.49 9.29
 1 -2 12 606.09 43.73
 2 -2 -12 1.9 5.31
 2 -15 4 37.31 8.99
 2 -12 11 3.58 7.83
 2 5 11 4.16 4.67
 2 -11 12 48.23 10.36
 2 -6 15 145.92 16.32
 2 -1 15 1.11 6.99
 3 -4 -15 506.51 37.85
 3 -3 -15 4.41 5.86
 3 7 12 32.33 6.3
 4 9 -10 -0.44 6.49
 4 12 4 34.48 3.91
 5 6 -16 18.9 8.69
 5 9 -13 13.58 7.56
 5 11 -10 -1.36 7.14
 5 12 -8 328.32 27.02
 5 13 -5 -5.87 5.93
 0 -5 6 -0.92 4.07
 0 -2 6 3.99 4.21
 1 -12 4 6.82 5.1
 1 -11 7 331.71 26.43
 1 -4 12 37.98 8.33
 2 4 -9 1.44 5.28
 2 8 -1 156.33 12.26
 2 -15 0 28.66 5.79
 2 -15 3 -3.61 5.38
 2 4 12 23.41 6.47
 2 -5 15 2.71 6.59
 3 -2 -15 135.63 13.99
 3 4 15 70.38 10.09
 3 -7 17 69.03 12.11
 3 0 17 -1.39 7.06
 4 0 -17 -3.91 6.22
 4 11 -6 160.65 15.09
 4 12 -2 91.94 9.45
 5 0 -19 -0.05 7.53
 5 3 -18 74.79 11.78
 0 -7 3 21.62 4.01
 0 -6 5 16.3 4.79
 1 5 -1 1272.84 83.71
 1 -12 0 48.08 6.2
 1 4 7 204.8 15.44
 1 -7 11 122.05 13.17
 1 0 11 1.55 4.27
 2 -6 -12 377.15 28.95
 2 3 -10 53.59 7.72
 2 -11 -9 -1.17 2.2
 2 5 -8 130.05 12.16
 2 -15 2 14.36 5.09
 2 -14 7 4.19 5.82
 2 -13 9 81.6 10.84
 2 -8 14 -0.18 6.93
 2 1 14 133.34 13.97
 2 -4 15 65.67 10.03
 2 -3 15 2.96 5.59
 2 -2 15 50.48 9.14
 3 -5 -15 2.15 5.55
 3 8 -8 51.48 7.69
 3 9 -6 199.17 16.79
 4 -7 -17 96.19 12.22
 5 5 -17 20.21 7.46
 5 10 -12 17.28 6.92
 6 14 -7 4.16 6.11
 6 15 -2 -2.4 4.29
 6 15 3 12.91 3.67
 0 -7 1 12.06 2.93
 0 -7 2 156.52 14.12
 0 -1 5 109.14 9.91
 0 -4 6 1.25 3.85
 0 -3 6 10.08 3.57
 1 -12 3 31.18 5.65
 1 -10 8 65.32 8.22
 2 -15 1 101.96 11.12
 3 -1 -15 22.98 5.72
 3 10 -3 703.22 50.01
 3 6 13 39.12 6.73
 3 5 14 18.03 5.52
 3 2 16 137.49 14.63
 3 -6 17 96.28 12.61
 4 3 -16 563.53 44.9
 4 7 -13 -3.55 4.6
 1 -12 1 9.26 8.25
 1 -12 2 -1.02 8.84
 3 2 -14 150.13 20.89
 3 -1 17 10.6 13.17
 4 11 8 19.17 5.82
 4 9 12 10.16 9.22
 4 4 17 13.28 12.9
 1 -5 -3 900.96 58.41
 2 7 -3 852 57.1
 3 5 -7 341.81 24.68
 3 9 -4 34.12 4.69
 -1 -4 6 33.29 3.26
 -1 1 6 28.57 2.49
 -1 -5 7 62.12 5.15
 -1 -6 13 26.25 3.23
 -1 -5 15 0.78 1.61
 -1 2 15 55.56 4.93
 -1 -4 16 4.44 1.76
 -1 1 16 4.91 1.65
 0 -3 0 -0.18 0.51
 0 -7 2 149.84 10.43
 0 -10 15 8.85 2.39
 0 -9 17 44.26 4.89
 1 2 -3 85.31 6.3
 2 -10 -3 846.93 55.52
 2 -11 -2 113.82 8.4
 3 8 -5 618.86 41.24
 3 -12 -4 60.24 5.21
 4 3 -10 124.71 9.3
 4 15 3 1.78 1.45
 6 -2 -14 6.98 1.53
 6 -1 -14 122 10.06
 8 10 -13 21.63 3.37
 -1 2 7 66.43 4.82
 -1 -6 9 202.26 14.33
 -1 -6 12 219.55 15.64
 -1 3 13 57.37 4.68
 0 7 15 5.48 1.15
 1 -7 -2 14.54 1.51
 1 -11 2 13.53 2.02
 1 -13 7 64.67 5.89
 2 9 -1 503.66 33.37
 2 12 5 32.54 2.89
 3 10 -3 664.4 44.03
 3 12 0 33.57 3.4
 5 11 -7 69.4 6.16
 5 14 -3 1.99 1.81
 6 -3 -14 27.63 3.02
 6 0 -14 215.24 15.36
 6 11 -9 197.06 14.58
 6 12 -8 91.95 7.81
 6 16 -2 58.85 5.76
 8 4 -16 1.06 1.93
 -1 3 9 0.13 0.74
 -1 -6 10 16.59 2.49
 -1 -6 11 209.47 14.93
 -1 -5 14 27.29 3.53
 -1 -3 16 11.69 2.54
 -1 0 16 40.99 4.19
 0 -10 7 12.49 2.32
 0 -10 14 8 2.67
 0 6 17 5.29 1.49
 1 -12 4 5.46 1.99
 2 -15 6 35 4.16
 3 3 -8 194.59 13.54
 3 13 2 2.2 1.5
 4 -6 -10 144.72 9.86
 4 -15 -3 0.67 1.44
 5 10 -8 91.03 7.61
 6 7 -12 14.86 2.78
 6 15 -4 6.8 2.38
 7 3 -15 134.18 10.45
 7 6 -14 6.51 2.43
 7 8 -13 48.34 5.15
 -1 -5 8 2.67 1.43
 -1 3 12 77.41 5.89
 -1 -4 15 9.71 2.44
 -1 -1 16 2.76 1.71
 0 -9 16 42.91 5.1
 1 10 6 10.61 1.27
 1 -13 8 187.45 13.96
 1 -13 13 0.82 2.25
 2 6 -4 217.67 14.91
 2 -13 1 3.08 1.68
 2 -14 3 11.5 2.5
 3 7 -6 89.27 6.96
 3 -16 3 6.18 2.5
 3 14 5 8.58 1.74
 4 13 -2 1.75 1.94
 4 14 0 52.44 4.96
 5 12 -6 36.28 4.15
 5 16 1 -0.25 2.12
 6 1 -14 133.97 10.19
 6 5 -13 51.05 5.07
 6 10 -10 75.81 6.77
 6 13 -7 1.99 2.27
 7 -6 -15 -0.21 1.39
 7 12 -10 5.78 2.77
 7 13 -9 105.65 9.03
 8 7 -15 73.32 6.94
 -1 -3 6 35.25 3.3
 -1 -5 13 382.6 26.18
 -1 2 14 82.11 6.48
 -1 1 15 9.41 2.29
 0 -10 8 48.84 4.81
 0 -10 13 66.81 6.24
 0 5 18 3.57 1.75
 0 4 19 4.17 2.06
 1 -13 9 28.57 3.89
 1 -13 10 45.68 5.05
 2 2 -6 857.15 55.92
 2 -7 -5 67.27 4.55
 2 11 2 107.32 7.88
 2 -15 7 1.75 2.18
 4 6 -9 305.31 20.99
 4 10 -6 76.65 6.5
 6 -4 -14 63.51 5.33
 7 11 -11 6.12 2.63
 8 -2 -17 1.45 1.95
 8 9 -14 69.1 6.73
 -1 -4 7 23.18 2.67
 -1 -5 9 13.08 2.17
 -1 -5 12 38.92 4.05
 -1 -4 14 35.3 3.97
 -1 -3 15 1.13 1.9
 0 -10 9 58.99 5.52
 0 -10 10 98.8 8.12
 0 -10 11 1.85 2.17
 0 -10 12 10.83 2.72
 0 -8 17 13.91 3.15
 1 -10 1 8.81 1.86
 2 -15 8 107.71 9.1
 4 9 -7 157.62 11.67
 4 11 -5 17.06 2.8
 4 -16 -1 16.68 2.8
 5 6 -11 193.19 14.03
 6 2 -14 4.92 2.06
 6 9 -11 272.64 19.45
 7 4 -15 12.17 2.77
 7 14 -8 19.08 3.55
 8 0 -17 -0.47 2.06
 8 5 -16 2.21 2.31
 -1 -2 6 29.07 2.9
 -1 0 6 0.26 1.13
 -1 -5 10 39.45 4.02
 -1 -5 11 427.41 28.89
 -1 -2 15 50.18 4.85
 -1 0 15 0.17 1.59
 0 -5 1 322.27 21.31
 0 -9 15 39.54 4.71
 0 -7 18 0.07 2.38
 1 -12 5 246.4 17.4
 2 -15 9 7.12 2.73
 3 -14 -1 119.07 9.03
 4 4 -10 49.65 4.63
 4 15 2 28.1 3.48
 7 10 -12 16.07 3.22
 8 -3 -17 1.34 2
 8 1 -17 22.78 3.37
 -1 -1 6 28.71 2.76
 -1 -4 13 15.3 2.69
 -1 2 13 21.99 2.68
 0 -8 4 113.16 8.42
 0 -9 6 144.61 10.68
 1 -8 -1 148.1 10.21
 1 -9 0 103.52 7.54
 2 -14 4 2.5 2
 3 -16 4 3.13 2.24
 5 15 -2 13.28 2.79
 -1 -4 8 281.14 19.19
 -1 2 8 693.36 45.21
 -1 -3 14 68.22 6.01
 -1 1 14 53.35 4.75
 0 -2 0 3361.4 216.91
 0 -9 14 1.92 2.23
 0 -8 16 3.76 2.5
 1 6 -1 8.78 1.66
 1 7 0 125.66 8.84
 1 -11 3 31.96 3.42
 1 9 3 2.5 1.09
 1 -12 14 3.91 2.31
 2 5 -5 313.32 21.13
 3 4 -8 42.6 4.03
 3 6 -7 10.25 2.11
 4 -1 -11 38.29 3.69
 4 -10 -8 48.81 3.37
 4 8 -8 126.3 9.64
 4 -14 -4 -0.37 1.41
 4 12 -4 3.16 2.1
 5 -6 -12 17.97 2.07
 5 4 -12 15.64 2.73
 6 16 -3 2.78 2.36
 7 7 -14 15.36 3.03
 8 -4 -17 0.62 1.87
 8 2 -17 0.16 1.96
 -1 -3 7 13.32 2.25
 -1 1 7 20.35 2.17
 -1 -4 12 205.6 14.66
 -1 -2 14 80.13 6.61
 0 7 14 4.53 1.19
 0 6 16 11.37 1.86
 0 3 19 92.94 7.64
 1 -12 6 10.01 2.3
 2 -12 0 -0.74 1.58
 2 12 4 0.55 1.17
 3 -1 -9 25.75 2.61
 3 13 1 20.38 2.71
 3 14 4 0.69 1.52
 4 -2 -11 49.99 4.27
 4 0 -11 -0.04 1.49
 5 14 -4 8.93 2.47
 5 16 0 15.3 2.9
 6 -5 -14 2.81 1.55
 6 3 -14 38.47 4.18
 6 6 -13 2.31 2.18
 6 8 -12 63.56 6
 6 15 -5 4.6 2.3
 7 9 -13 23.02 3.51
 8 8 -15 0.83 2.18
 -1 -4 9 62.93 5.27
 -1 -4 10 323.43 22.05
 -1 -4 11 159.24 11.62
 -1 -3 13 50.41 4.79
 -1 -1 14 46.16 4.42
 0 -6 2 250.99 16.92
 0 -7 3 23.85 2.67
 0 -9 7 412.93 27.98
 0 -9 13 40.86 4.53
 0 -7 17 56.56 5.71
 0 -6 18 23.38 3.49
 1 3 -3 329.76 21.81
 1 -12 13 0.59 2.22
 2 3 -6 247.54 16.83
 2 -13 2 1.62 1.8
 3 -6 -8 4.24 0.72
 3 12 -1 194.14 13.84
 3 -16 5 0.86 2.05
 4 14 -1 208.43 15.03
 7 -2 -16 0.66 1.67
 7 -1 -16 0.14 1.73
 7 0 -16 2.26 2.02
 -1 -2 7 71.81 5.6
 -1 2 9 48.73 3.9
 0 6 4 19.76 1.6
 0 -9 12 25.72 3.54
 0 -8 15 4.65 2.4
 0 4 18 9.13 2.24
 1 -12 7 42.08 4.45
 2 -14 5 2.64 2.05
 3 -2 -9 9.93 1.62
 3 9 -5 187.63 13.42
 4 1 -11 48.7 4.46
 5 11 -8 5.08 2.21
 6 -8 -13 2.06 1.09
 6 11 -10 78.05 6.96
 6 12 -9 150.24 11.67
 6 13 -8 17.11 3.05
 8 3 -17 0.85 2.11
 -1 -3 8 119.72 8.8
 -1 2 10 727.55 47.6
 -1 -3 12 91.65 7.33
 -1 -2 13 16.16 2.6
 -1 0 13 -0.39 1.64
 0 3 1 209.8 13.73
 0 -8 5 -0.27 1.59
 0 -9 8 69.59 6.15
 0 -9 11 -0.14 2.16
 0 5 17 0.07 1.42
 1 5 -2 20.2 2.26
 1 8 1 91.08 6.62
 1 -12 8 60.03 5.7
 1 -12 12 3.39 2.24
 2 8 -3 640.9 42.31
 3 1 -9 25.74 2.81
 3 10 -4 158.62 11.6
 3 -15 2 0.66 1.94
 3 -16 6 41.85 4.82
 4 -3 -11 15.99 2.06
 4 5 -10 17.58 2.75
 4 7 -9 -0.18 1.89
 4 13 -3 90.07 7.48
 4 16 5 1.19 1.62
 5 -1 -13 13.76 2.33
 5 0 -13 0.88 1.64
 5 7 -11 55.95 5.41
 5 10 -9 363.92 25.21
 5 12 -7 46.54 4.91
 7 -3 -16 9.45 2.3
 7 -7 -15 3.5 1.63
 7 12 -11 7.3 2.62
 7 13 -10 116.07 9.64
 -1 -1 7 18.4 2.26
 -1 0 7 -0.16 1.33
 -1 -3 9 1.45 1.51
 -1 -3 11 558.92 37.25
 -1 1 12 392.1 26.29
 -1 -1 13 3.24 1.94
 0 -9 9 12.91 2.57
 0 -9 10 60.45 5.71
 0 -7 16 42.3 4.83
 0 -5 18 4.38 2.36
 0 -3 19 96.73 8.43
 0 2 19 3.36 2.08
 1 -11 4 1.01 1.7
 1 10 5 152.73 10.42
 1 -12 11 19.55 3.21
 1 -11 15 -1.35 2.43
 2 9 -2 1.24 1.55
 2 11 1 23.04 2.74
 2 -14 6 260.34 18.63
 3 8 -6 69.81 5.94
 3 -13 -2 6.56 1.83
 4 -16 0 79.12 6.87
 4 15 1 1.15 1.77
 5 -2 -13 26.34 3.12
 5 1 -13 19.59 2.87
 5 5 -12 67.24 6.05
 6 10 -11 9.02 2.77
 7 2 -16 -1.08 2.09
 7 14 -9 -1.32 2.52
 8 -5 -17 -0.02 1.77
 -1 -2 8 699.06 45.89
 -1 1 8 45 3.77
 -1 -3 10 214.8 15.04
 -1 -2 12 202.74 14.35
 0 -8 14 35.47 4.27
 0 -6 17 6.51 2.64
 1 -10 2 3.12 1.67
 2 7 -4 121.54 8.93
 3 11 -3 83.21 6.8
 4 -13 -5 23.19 2.53
 4 -15 -2 21.77 2.9
 5 13 -6 16.36 3.08
 7 8 -14 1.53 2.33
 7 11 -12 0.1 2.05
 8 4 -17 -0.02 2.31
 -1 -2 11 38.33 3.75
 -1 1 11 40.1 3.65
 -1 -1 12 385.29 25.99
 -1 0 12 209.15 14.6
 0 7 6 59.03 3.94
 0 -2 19 4.44 2.44
 0 1 19 3.16 2.17
 1 -11 14 3.49 2.3
 2 -11 -1 340.88 22.91
 2 -14 7 6.69 2.48
 2 -14 11 -0.61 2.54
 3 -3 -9 2.22 1.19
 3 2 -9 10.91 2.03
 3 5 -8 78.81 6.42
 3 -14 0 5.42 2.04
 3 14 3 0.51 1.71
 4 10 -7 96.85 7.97
 4 11 -6 154.65 11.66
 5 9 -10 6 2.62
 5 15 -3 61.73 6
 5 16 -1 4.64 2.43
 6 7 -13 7.03 2.35
 -1 -1 8 40.33 3.6
 -1 0 8 259.92 17.49
 -1 -2 9 45.04 4.04
 -1 1 9 40.22 3.47
 -1 -2 10 728.02 47.93
 -1 1 10 644.2 42.3
 0 -8 6 53.49 4.82
 0 -8 13 57.66 5.66
 0 7 13 8.05 1.33
 0 -7 15 10.21 2.78
 0 -4 18 10.9 2.85
 0 3 18 20.37 3.09
 0 -1 19 2.28 2.38
 0 0 19 -0.04 2.09
 2 -13 3 3.43 2.01
 2 12 3 55.81 4.71
 2 -14 8 119.56 9.79
 2 -14 9 10.24 2.87
 2 13 9 82.44 5.97
 2 -14 10 48.46 5.4
 3 7 -7 117.74 8.96
 4 16 4 -0.12 1.77
 5 -3 -13 3.78 1.82
 5 2 -13 24.75 3.24
 6 9 -12 6.14 2.49
 7 -4 -16 22.56 3.01
 7 3 -16 14.36 2.93
 7 10 -13 1.69 2.38
 -1 -1 11 40.52 3.92
 -1 0 11 0.24 1.35
 0 -7 4 -0.18 1.52
 0 6 15 38.97 3.55
 0 -5 17 -0.87 2.19
 1 -11 5 41.31 4.24
 1 -10 16 1.56 2.13
 2 4 -6 13.84 2.21
 2 10 -1 106.64 8
 2 13 8 145.44 10.12
 3 13 0 4.16 2.02
 3 -15 3 0.78 2.13
 4 3 -11 20.2 2.82
 4 9 -8 45.56 4.59
 4 12 -5 2.25 2
 5 14 -5 -0.3 2.1
 6 15 -6 27.49 4.05
 -1 -1 9 40.51 3.74
 -1 0 9 0.23 1.37
 -1 -1 10 635.07 41.91
 -1 0 10 1876.61 121.8
 0 -4 1 1240.48 80.42
 0 -8 7 0.15 1.6
 0 -8 12 25.06 3.55
 0 -6 16 12.28 2.79
 1 -11 13 7.49 2.4
 1 9 16 0.46 1.04
 2 6 -5 550.09 36.45
 2 -12 1 40.99 4.1
 2 13 10 9.93 1.19
 3 12 -2 83.22 6.96
 4 -4 -11 0.5 1.14
 4 6 -10 142.93 10.78
 4 14 -2 22.19 3.28
 5 6 -12 27.63 3.72
 6 0 -15 0.07 2.01
 6 -6 -14 14.04 2.12
 6 -10 -12 0.97 0.55
 8 5 -17 1.4 2.35
 0 -8 11 138.39 10.72
 0 -7 14 3.47 2.46
 0 5 16 1.05 1.51
 0 4 17 1.45 1.8
 0 2 18 9.73 2.54
 1 -9 1 13.34 2
 1 -11 6 8.33 2.3
 1 -11 12 2.61 2.16
 3 3 -9 2.52 1.62
 3 -12 -3 105.47 7.8
 4 -12 -6 45.31 3.67
 4 15 0 0.89 2.28
 4 -16 1 5.18 2.42
 5 8 -11 130.08 10.33
 6 -1 -15 1.97 1.9
 6 1 -15 4.82 2.17
 7 4 -16 14.38 3.12
 0 -6 3 29.27 2.96
 0 -8 8 133.96 10.18
 0 -8 9 182.34 13.38
 0 -8 10 14.27 2.86
 0 -2 18 5.18 2.58
 1 0 -4 899.45 58.34
 1 4 -3 43.74 3.72
 1 -10 3 3.12 1.7
 1 -10 15 62.82 6.34
 2 0 -7 0.21 1.49
 2 -10 -2 136.31 9.63
 2 -13 4 41.79 4.49
 2 13 7 4.24 1.25
 3 -15 4 54.45 5.58
 3 15 8 0.77 1.23
 3 15 9 9.9 1.69
 4 8 -9 74.66 6.45
 4 16 3 -0.4 1.9
 6 -2 -15 1.11 1.93
 6 12 -10 7.33 2.87
 6 13 -9 61.25 6.27
 7 7 -15 2.14 2.22
 7 9 -14 6.8 2.85
 0 -5 2 2.62 1.44
 0 -6 15 31.81 4.1
 0 -4 17 -1.08 2.35
 0 -1 18 46.61 5.06
 0 1 18 38.61 4.37
 1 -11 11 8.21 2.79
 3 14 2 9.29 2.33
 4 4 -11 -0.16 1.93
 4 -11 -7 1.11 0.64
 5 -4 -13 87.96 6.81
 5 11 -9 29.47 3.99
 5 12 -8 321.34 22.78
 6 2 -15 2.53 2.12
 6 6 -14 14.99 2.96
 6 8 -13 4.15 2.67
 6 11 -11 120.56 10.1
 7 -5 -16 16.28 2.57
 7 12 -12 63.63 6.46
 7 13 -11 6.55 3.02
 0 -7 5 22.79 2.87
 0 -7 13 14.79 3.09
 0 -5 16 1.28 2.36
 0 0 18 1.06 2.15
 1 -1 -4 177.59 11.78
 1 -11 9 63.49 6.08
 1 -11 10 95.81 8.21
 1 -10 14 40.49 4.67
 2 1 -7 65.27 5.14
 3 6 -8 4.56 1.97
 3 10 -5 91.15 7.49
 3 -14 1 57.9 5.41
 3 15 7 1.37 1.14
 5 13 -7 -0.74 2.14
 5 -14 -6 0.38 1.19
 5 15 -4 3.3 2.71
 5 16 -2 20.55 3.51
 6 14 -8 142.05 11.49
 0 7 12 0.76 0.71
 0 -3 17 7.96 2.14
 0 3 17 5.52 1.87
 1 1 -4 183.19 12.35
 1 -6 -2 391.21 25.67
 1 7 -1 1161.25 75.69
 1 -8 0 0.05 1.13
 1 10 4 33.75 2.95
 1 -9 16 0.54 2.21
 2 -8 -4 63.91 4.68
 2 -9 -3 252.95 17.07
 2 11 0 70.45 5.8
 2 -13 5 5.28 2.16
 2 13 6 0.45 0.96
 3 9 -6 200.27 14.37
 3 -15 5 16.67 3.09
 4 -14 -3 24.43 2.83
 4 -15 -1 9.41 2.11
 5 10 -10 13.96 2.76
 6 -3 -15 0.87 1.39
 6 3 -15 0.43 1.97
 6 10 -12 6.41 2.09
 7 5 -16 18.93 3.25
 7 11 -13 0.26 2.11
 0 -7 12 2.1 1.62
 0 -6 14 22.72 3.08
 1 -8 17 56.33 5.77
 2 5 -6 233.36 16.73
 2 9 -3 274.78 19.88
 2 -12 2 -0.5 1.2
 2 12 2 2.87 1.39
 2 -13 6 -0.4 1.4
 3 -4 -9 72.21 5.54
 3 4 -9 49.58 4.58
 3 11 -4 3.18 1.92
 3 -13 -1 174.96 12.74
 3 -15 6 34.14 3.91
 3 15 6 63.61 5.62
 4 7 -10 110 9.49
 4 -16 2 51.88 5.11
 5 -7 -12 58.17 4.81
 5 7 -12 44.18 4.56
 6 15 -7 18.37 3
 0 6 14 23.08 3.47
 2 8 -4 63.76 6.43
 3 13 -1 201.59 15.95
 4 16 2 54.82 6.64
 0 6 3 26.59 7.19
 1 -3 15 111.67 12.86
 2 -3 -8 7.67 3.19
 3 -11 -3 92.94 13.85
 4 14 -7 -1.4 9.31
 6 -6 -16 23.91 5.25
 0 -3 3 35.85 4.08
 0 3 0 -0.85 1.8
 0 6 8 163.62 12.91
 1 -7 10 57.06 7.22
 1 -6 12 40.38 5.97
 1 -1 16 4.5 2.57
 1 6 15 -0.59 1.69
 1 9 -1 513.07 37.06
 1 10 1 10.28 3.6
 2 -8 14 -0.95 3.73
 2 -6 -6 71.64 6.96
 2 1 -9 8.7 2.04
 2 2 -9 1.55 2.11
 2 6 -8 32.72 4.76
 2 13 1 5.69 3.84
 3 -11 13 12.34 4.47
 3 14 -3 22.93 5.37
 3 15 0 23.58 6.24
 4 -14 0 54.41 8.06
 4 -11 -7 -3.86 2.79
 5 -10 -11 142.32 14.08
 5 -9 -12 55.36 6.55
 5 7 -15 38.18 6.06
 5 13 -11 23.11 5.55
 6 9 -16 43.5 6.68
 0 -2 10 1743.09 114.66
 2 -10 10 98.33 11.14
 2 -9 -2 0.8 3.55
 2 -7 -5 58.37 6.52
 2 12 12 3.57 4.09
 2 13 9 103.45 11.73
 3 -10 -5 79.14 8.84
 3 -10 15 18.37 5.73
 4 2 -14 12.8 3.35
 4 15 -5 0.93 6.16
 5 -11 -10 -0.32 4.06
 5 2 -16 160.08 13.19
 5 9 -14 6.98 4.51
 6 -13 -10 158.04 15.54
 1 -8 4 338.64 26.34
 1 -8 5 249.14 20.44
 1 -8 6 27.07 6.13
 1 -8 7 46.39 7.88
 1 4 -5 133.4 11.52
 1 6 -4 28.4 5.78
 2 -4 18 21.28 5.44
 3 -12 -1 203.48 18.58
 3 -12 11 19.37 7.2
 3 12 -6 54.55 9.1
 4 1 -14 57.61 5.83
 4 13 -8 31.11 8.02
 5 -15 -3 58.12 9.74
 5 1 -16 245.64 18.39
 0 -3 9 832.5 56.51
 0 -1 11 7.49 2.92
 0 5 2 2.23 3.83
 1 8 -2 136.05 13.32
 1 8 13 1.48 3.13
 1 10 2 4.66 5.3
 1 10 9 11.98 4.91
 2 -10 0 69.99 9.67
 2 -9 13 -4.49 5.71
 2 -8 -4 61.8 7.98
 2 10 15 6.11 4.62
 2 11 -3 324.38 26.46
 2 12 -1 18.14 6.49
 2 13 8 144.76 15.07
 3 -13 4 130.11 14.54
 3 -13 5 3.31 5.61
 3 -13 6 161.85 17.24
 3 -5 -10 60.59 5.78
 3 10 -8 2.17 5.73
 3 11 -7 30.55 7.73
 4 -14 -1 226.57 21.24
 4 11 -10 1.7 5.09
 4 12 -9 27.78 7.35
 6 6 -17 12.96 5.95
 0 4 1 1188.14 78.91
 0 6 5 12.77 4.88
 0 6 7 9.57 3.78
 1 -8 3 32.03 6.99
 1 -7 0 125.96 12.25
 1 -7 11 108.25 12.25
 1 7 -3 1254.82 85.07
 1 7 14 64.22 6.82
 2 -11 5 135.47 14.48
 2 -11 6 8.56 6.54
 2 -10 11 5.47 6.11
 2 13 3 2.57 5.99
 3 -13 3 8.76 7.23
 3 -13 7 14.52 6.7
 3 -11 14 20.56 7.73
 3 13 -4 23.31 8.42
 3 14 -2 122.51 14.53
 4 -13 -4 21.76 6.95
 4 -12 -6 35.98 7.84
 4 -6 -12 6.37 3.13
 4 6 -13 22.5 6.32
 5 -12 -9 73.34 10.3
 0 -4 5 40.25 6.31
 0 -4 6 3.47 4.88
 0 2 0 4263.69 276.68
 0 6 6 137.26 11.78
 1 -5 14 84.3 10.37
 1 9 0 106.77 12.02
 2 -11 4 10.92 6.75
 2 -7 16 36.34 8
 2 -5 -7 17.82 3.79
 2 7 -7 128.61 13.01
 2 13 4 52.13 9.24
 2 13 7 11.71 6.76
 3 -13 2 3.46 6.45
 3 -13 8 2.62 6.9
 3 -12 12 -3.49 7.06
 3 15 2 -0.44 6.17
 4 -15 4 67.82 12.06
 4 -15 5 19.91 7.48
 4 -15 6 20.8 8.86
 4 8 -12 21.29 6.94
 4 14 -6 4.85 7.27
 5 -14 -6 3.33 6.14
 5 -8 -13 4.59 3.93
 5 10 -13 5.76 6.18
 6 -8 -15 3.5 3.52
 6 10 -15 7.01 7.03
 1 -8 9 42.84 8.39
 1 -6 13 -1.38 5.13
 1 -2 16 5.67 4.51
 1 9 11 12.8 5.45
 1 10 8 52.11 8.2
 2 -11 3 8.18 6.62
 2 -11 8 77.61 11.81
 2 -8 15 38.04 8.92
 2 -6 17 235.36 21.13
 2 5 -8 138.06 12.93
 2 10 -4 361.11 28.99
 2 12 11 -0.89 5.59
 2 13 5 6.06 6.22
 2 13 6 0.54 5.77
 3 -12 -2 82.11 11.42
 3 -11 -4 6.85 6.21
 3 7 -10 146.34 14.34
 3 15 3 -0.12 6.67
 3 15 7 5.19 7.27
 4 -15 3 4.36 6.41
 4 -14 -2 18.17 7.9
 4 15 -4 37.16 9.51
 5 6 -15 0.2 5.14
 5 14 -9 6.65 7.39
 6 8 -16 0.84 6.27
 7 -2 -19 2.35 1.82
 0 -4 4 182.11 15.01
 0 -3 2 16.44 4.45
 0 5 9 364.2 25.53
 1 -8 2 24.49 6.39
 1 -5 -3 941.16 63.42
 1 -4 15 15.52 5.8
 1 10 4 29.44 7.32
 2 -10 -1 114.47 13
 2 8 -6 28.49 7.11
 2 9 -5 2.22 5.86
 2 11 13 -0.47 5.26
 2 12 0 3.15 5.56
 3 -13 1 19.14 7.85
 3 -8 -8 59.47 8.21
 3 14 -1 127.6 15.34
 3 15 4 91.72 12.99
 3 15 5 9.25 7.81
 3 15 6 80.77 12.64
 4 -15 2 41.52 10.01
 5 11 -12 7.23 7.52
 5 13 -10 15.48 8.81
 0 -4 8 427.82 31.2
 1 3 -5 177.18 14.2
 1 10 5 161.6 15.81
 1 10 6 11.24 5.88
 1 10 7 251 21.43
 2 -11 2 132.67 14.92
 2 -10 12 1.45 7.67
 2 -9 -3 308.44 24.76
 2 11 -2 124.08 14.58
 3 12 -5 0.29 6.48
 4 -10 -9 127.38 13.4
 4 -9 -10 2.49 5.45
 4 13 -7 -1 7.57
 5 -13 -8 14.73 6.92
 5 8 -14 48.88 9.22
 5 12 -11 41.86 10.13
 6 11 -14 14.47 7.64
 0 -3 10 19.96 5.11
 0 5 3 931.65 62.91
 1 -8 10 96.21 12.32
 1 -7 12 -2.14 6.19
 1 8 -1 129.47 13.47
 2 -9 14 8.19 7.34
 2 -5 18 13.35 7.01
 3 -13 10 11.79 8.43
 3 -12 13 24.53 9.85
 3 13 -3 24.78 9.41
 4 -15 1 -1.5 7.41
 5 15 -7 12.6 7.64
 6 5 -17 30.41 7.78
 7 3 -19 0.51 4.81
 0 -2 11 429.71 30.65
 1 5 -4 133.51 12.8
 1 9 1 16.41 6.69
 2 -11 1 22.47 8.46
 2 12 1 34.76 9.4
 3 -13 0 6.71 8.13
 3 8 -9 98.42 12.71
 3 14 0 15.14 9.97
 4 -11 -8 6.41 7.02
 4 15 -3 9.12 7.27
 6 12 -13 21.5 9.42
 0 -4 3 1.2 5.22
 1 -8 1 94.65 11.5
 1 -7 -1 1212.71 82.79
 2 -11 10 1.75 7.7
 3 -7 -9 9.71 4.9
 3 11 -6 71.66 12.15
 4 -15 0 -1.36 8.47
 4 -14 -3 34.04 10.2
 4 5 -13 10.01 6.71
 4 10 -10 31.46 9.73
 4 12 -8 57.7 12.12
 4 14 -5 12.77 8.89
 5 -15 -5 -2.65 8.75
 6 -12 -12 -0.91 7.06
 6 -11 -13 2.06 6.67
 0 -4 9 227.79 18.93
 1 -9 5 36.31 8.7
 1 -9 6 85.48 12.54
 1 -9 7 858.16 62.57
 1 -4 -4 24.39 5.32
 1 -3 16 3.66 5.81
 1 6 -3 88.05 11.27
 1 7 -2 17.85 6.2
 1 9 10 65.92 9.85
 2 -10 13 0.12 8.14
 2 10 -3 772.78 57.12
 3 -13 11 23.03 10.03
 3 -12 -3 124.92 15.7
 3 9 -8 3.36 6.67
 3 10 -7 20.16 8.15
 3 14 10 -2.74 9.36
 4 -8 -11 70.17 9.26
 4 11 -9 20.06 9.15
 5 -14 -7 4.23 9.45
 5 5 -15 52.61 9.63
 5 14 -8 117.61 18.35
 6 -13 -11 48.47 11.37
 0 4 10 1042.23 68.84
 1 -9 4 37.31 8.57
 1 -8 11 0.44 7.94
 1 -6 14 37.32 9.26
 1 8 12 5.93 5.92
 2 -10 -2 156.11 16.77
 2 -8 16 21.98 9.72
 2 -7 17 12.34 9.19
 2 4 -8 72.04 9.44
 2 6 -7 97.38 11.95
 2 10 14 0.56 7.1
 2 11 -1 399.26 33.29
 2 12 9 42.49 10.39
 3 -14 4 5.91 10.14
 3 -14 5 13.12 9.79
 3 -14 6 68.25 13.7
 3 -11 -5 15.26 8.38
 3 6 -10 130.53 14.65
 4 -12 -7 1.47 7.53
 4 7 -12 168.1 17.73
 5 9 -13 9.83 8
 6 7 -16 62.64 12.09
 6 9 -15 8.13 8.31
 7 2 -19 3.01 5.6
 0 -5 6 3.06 6.38
 0 0 12 571.04 38.99
 0 3 1 211.64 16.24
 0 3 11 5.89 1.06
 0 4 2 1006.58 67.75
 0 5 8 49.76 6.52
 1 -5 15 9.78 7.04
 1 9 2 -3.76 7.12
 2 -12 5 37.65 11.53
 2 -12 6 282 28.08
 2 -11 0 83.16 12.89
 2 -11 11 9.55 9.18
 2 -8 -5 331.08 26.9
 2 11 12 72.7 12.34
 3 -14 3 -0.41 10.62
 3 -14 7 8.12 11.25
 3 -13 -1 175.11 20.48
 3 12 -4 59.51 11.45
 3 13 -2 -4.05 9.73
 4 -15 -1 10.4 9.57
 4 15 -2 9.52 10.65
 5 -11 -11 144.64 16.89
 5 15 -6 94.9 17.4
 6 -10 -14 7.64 7.2
 6 4 -17 6.62 7.21
 0 -5 5 56.29 9.86
 1 -9 3 1.43 7.19
 1 -7 13 4.63 7.76
 1 2 -5 123.76 11.05
 1 8 0 6.2 8.28
 2 -12 4 8.37 8.98
 2 -12 7 288.67 28.54
 2 -9 15 15.53 9.63
 2 -7 -6 303.43 24.45
 2 -6 18 4.91 10.33
 2 9 -4 78.94 13.06
 2 12 3 62.12 12.44
 2 12 8 217.88 23.37
 3 -14 8 189.4 23.45
 3 -3 -11 56.74 4.43
 3 14 2 -0.13 9.44
 3 14 9 62.36 14.73
 4 13 -6 105.19 17.44
 5 -12 -10 52.1 12.53
 5 7 -14 0.08 9.39
 5 13 -9 22.76 11.77
 7 -1 -19 1.27 4.09
 7 1 -19 6.08 5.29
 7 6 -18 8.43 9.54
 0 -4 10 948.27 66.85
 0 -3 11 6.41 5.83
 0 -1 12 21.32 5.58
 0 1 12 18.62 2.54
 1 -9 9 441.25 37.6
 1 -8 0 -0.82 7.01
 1 9 9 431.34 34.67
 2 -12 8 179.68 22.22
 2 -9 -4 77.25 12.94
 2 7 -6 330.22 28.64
 2 12 4 -2.51 9.51
 3 -14 2 2.84 10.78
 3 3 -11 60.1 8.99
 4 14 -4 -2.07 11.29
 5 -10 -12 12.81 8.97
 5 10 -12 24.29 11.58
 5 12 -10 56.17 15.37
 6 10 -14 7.35 11.36
 0 -5 4 1.59 7.87
 0 -5 8 67.31 10.3
 0 -4 2 929.68 64.41
 0 -3 1 209.75 17.5
 0 5 7 95.51 10.22
 1 -8 12 12.63 10.57
 2 -11 12 74.68 18.19
 2 -10 14 4.98 11.16
 2 8 -5 366.77 31.76
 2 11 0 90.27 16.27
 2 12 5 43.74 12.93
 2 12 6 294.04 29.57
 2 12 7 275.19 27.69
 3 14 3 -3.44 10.63
 3 14 8 160.84 22.93
 4 -13 -6 141.11 19.63
 4 4 -13 8.31 8.55
 4 15 -1 19.78 14.29
 5 -15 -6 125.97 21.05
 5 -13 -9 44.26 13.67
 5 -7 -14 2.22 4.97
 5 11 -11 137.2 20.33
 7 0 -19 2.61 5.1
 0 5 6 -0.39 5.86
 1 -9 2 0.78 9.13
 1 -9 10 96.28 17.19
 1 -4 16 42.08 11.32
 1 4 -4 16.92 7.75
 1 7 13 -4.13 7.05
 1 9 8 87.08 14.58
 2 -12 2 7.44 11.9
 2 -11 -1 354.41 33.94
 2 9 15 30.12 11.48
 2 10 -2 148.28 19.82
 3 -14 1 63.2 17.88
 3 -14 10 -8.23 15.86
 3 -13 -2 4.06 11.96
 3 -12 -4 57.12 14.48
 3 7 -9 13.09 9.88
 3 11 -5 24.82 13.53
 3 13 -1 179.44 23.94
 3 14 4 4.25 13.73
 3 14 7 10.03 13.87
 4 -15 -2 22.91 15.02
 4 12 -7 1.34 11.05
 5 4 -15 -1.99 8.85
 6 11 -13 0.83 13.41
 6 13 -11 67.64 19.61
 0 -5 9 371.59 31.29
 0 -2 12 705.88 51
 1 -1 17 21.39 8.21
 1 9 4 39.5 10.86
 2 -10 -3 788.08 60.92
 2 11 11 12.21 11.31
 3 12 -3 113.28 20.05
 3 14 5 24.69 14.01
 3 14 6 38.16 15.34
 5 14 -7 7.48 15.31
 5 15 -5 -2.19 15.35
 6 12 -12 -2.52 15.34
 1 -7 -2 19.56 9.57
 1 -6 -3 98.71 13.85
 1 7 -1 1028.49 73.86
 1 8 11 2.23 9.06
 1 9 5 25.02 12.11
 1 9 7 1018.13 74.59
 2 -12 10 -6.04 15.54
 2 -6 -7 90.49 11.67
 3 -10 -7 27.28 11.72
 3 10 -6 62.11 15.95
 4 6 -12 14.33 10.63
 4 9 -10 4.77 13.22
 4 11 -8 1.62 13.76
 4 14 -3 12.16 16.07
 4 15 0 10.6 18.44
 5 -14 -8 158.23 26.23
 6 3 -17 -1.65 9.04
 6 8 -15 9.77 14.5
 7 -6 -18 4.03 1.63
 0 -5 3 1064.91 74.88
 1 -10 6 9.81 12.69
 1 -9 1 13.96 11.41
 1 -9 11 13.97 13.28
 1 -7 14 36.94 15.16
 1 -6 15 1.32 12.01
 1 8 1 116.87 16.35
 1 9 6 118.1 16.36
 2 -12 1 34.27 14.05
 2 -11 13 8.06 15.55
 2 -9 16 13.36 17.62
 2 3 -8 1.84 7.64
 2 10 13 7.38 11.94
 2 11 1 21.23 11.96
 3 -14 0 4.3 14.48
 3 -9 -8 -0.54 9.8
 3 -6 -10 127.54 13.71
 3 5 -10 75.98 14.17
 3 8 -8 34.65 13.5
 3 13 0 1.4 13.76
 4 -14 -5 3.57 15.35
 4 -11 -9 6.77 12.81
 4 10 -9 141.93 22.31
 4 13 -5 48.26 18.7
 5 -9 -13 12.19 9.74
 5 8 -13 4.7 14.61
 6 6 -16 56.1 16.95
 7 5 -18 -0.43 13.12
 0 -4 11 716.02 53.94
 0 4 3 -0.59 7.14
 1 -10 5 169.22 22.9
 1 -10 7 260.31 30.22
 1 -8 -1 185.57 20.79
 1 -8 13 3.8 14.03
 1 -2 17 6.85 8.58
 1 1 -5 359.32 25.93
 1 1 17 6.41 4.1
 1 5 -3 811.73 58.95
 1 5 15 9.93 3.46
 1 6 -2 370.41 32.02
 1 6 14 20.98 6.34
 2 -12 11 0.22 15.33
 2 -10 15 -0.53 13.69
 2 -7 18 6.76 14.9
 2 5 -7 20.32 9.63
 3 2 -11 5.86 5.64
 3 9 -7 10 12.99
 3 13 11 26.29 15.87
 4 -15 -3 3.89 17.25
 4 -12 -8 52.42 17.23
 4 -10 -10 37.45 12.22
 4 -7 -12 171.78 17.21
 5 13 -8 21.33 15.4
 6 -9 -15 9.42 8.85
 6 -7 -16 50.34 8.79
 0 -6 6 113.53 15.88
 0 -5 10 40.28 10.39
 1 -10 4 25.12 13.53
 1 -5 16 25.01 10.78
 2 9 -3 284.06 28.76
 2 11 10 -5.55 10.52
 3 -15 5 16.87 15.01
 3 -15 6 51.19 17.09
 3 -15 7 -7.14 14.92
 5 6 -14 36.27 12.79
 0 -6 5 9.02 8.69
 0 -3 12 26.31 7.83
 1 -10 9 44.24 11.31
 1 -5 -4 154.36 16.14
 2 -13 5 9.85 9.09
 2 -13 6 -2.64 8.89
 2 -13 7 6.57 9
 2 -12 0 -8.23 9.25
 2 -11 -2 98.44 16.33
 2 10 -1 101.68 16.68
 3 -15 4 63.84 16.66
 3 -14 -1 131.27 18.71
 3 11 -4 7.55 9.39
 3 12 -2 66.55 14.08
 3 13 1 21.35 10.88
 4 3 -13 52.11 9.64
 4 14 -2 10.09 9.47
 5 -15 -7 12.97 11.9
 5 9 -12 54.44 11.96
 5 12 -9 78.34 14.47
 5 14 -6 -1.92 8.76
 5 15 -4 16.98 10.56
 7 7 -17 0.18 8.25
 3 -15 3 48.39 28.82
 -1 -5 6 66.78 6.09
 3 10 9 143.35 10.5
 5 10 -6 58.98 5.94
 -1 -6 6 355.82 23.91
 -1 -4 7 19.19 2.1
 -1 -4 8 314.19 21.74
 -1 -6 9 193.33 13.62
 -1 -5 9 10.41 1.59
 0 -7 -2 132.24 8.68
 0 2 3 0.98 0.47
 0 -13 5 185.64 13.55
 0 -8 16 2.14 1.34
 0 -2 16 21.83 2.82
 1 2 17 4.92 1.39
 1 1 18 11.54 2.21
 2 -4 -9 0.2 0.76
 2 8 10 57.56 4.64
 3 1 -10 14.27 1.86
 3 -13 -9 41.28 3.5
 4 -1 -13 90.35 7
 5 -9 -15 6.81 1.58
 5 6 -11 206.44 15.5
 5 11 -4 3.17 1.04
 6 -7 -17 2.59 1.26
 6 3 -15 1.77 1.17
 6 6 -13 -0.61 1.05
 6 11 -7 19.4 2.43
 6 12 -5 1.94 1.21
 7 8 -13 64.17 5.83
 -1 -4 6 38.79 3.35
 -1 -7 7 124.33 8.99
 -1 -7 8 24.81 2.67
 -1 -4 9 63.19 5.11
 -1 -5 10 32.88 3.4
 0 -12 2 222.83 15.11
 0 -13 10 20.61 2.67
 0 -11 14 1.32 1.55
 0 -10 15 13.55 2.46
 1 -4 -6 32.22 2.66
 1 2 -3 97.92 6.74
 1 6 7 157.39 10.64
 1 3 16 3.51 1.38
 2 -5 -9 23.97 2.35
 2 -10 -8 60.69 4.52
 2 6 -2 41.16 3.23
 3 8 16 23.66 2.92
 6 -6 -17 19.4 2.8
 6 -5 -17 28.68 3.4
 6 -4 -17 9.93 2.01
 6 8 -11 14.65 2.34
 7 -1 -18 29.33 3.51
 7 2 -17 41.83 4.36
 7 4 -16 21.53 2.89
 -1 -6 5 1.01 1.12
 -1 -5 5 347.8 23.13
 -1 -7 6 38.02 3.44
 -1 -3 7 10.3 1.81
 -1 -3 8 119.38 8.66
 -1 -7 9 7.87 1.88
 -1 -6 10 16.64 2.36
 -1 -4 10 318.98 21.71
 0 2 12 742.92 48.97
 0 -12 13 15.08 2.62
 0 -9 16 41.11 4.31
 0 -6 17 3.16 1.89
 0 -5 17 0.34 1.65
 0 -4 17 0.63 1.58
 1 6 8 22.09 2.09
 1 0 19 1.52 1.75
 2 -17 -1 5.1 1
 3 -2 -11 10.06 1.81
 4 -9 -13 17.45 2.3
 4 3 -11 18.26 2.56
 4 8 -6 94.41 7.12
 5 -2 -15 2.93 1.64
 5 1 -14 245.34 17.31
 5 3 -13 2.63 1.7
 7 14 -3 3.33 1.32
 8 13 -8 1.79 1.72
 8 14 -6 3 1.67
 -1 -8 8 14.86 2.19
 -1 -3 9 1.75 1.2
 -1 -7 10 64.54 5.44
 0 -13 4 36.61 3.43
 0 -13 11 10.18 2.28
 0 1 14 31.65 3.43
 0 -7 17 57.53 5.56
 0 -3 17 13.07 2.63
 1 -6 -6 343.76 22.56
 1 -16 3 14.16 2.02
 1 6 6 82.02 5.69
 1 5 13 8.65 1.71
 1 4 15 11.85 2.15
 2 7 14 32.78 3.35
 2 6 16 5.29 1.63
 4 1 -12 14.14 2.24
 5 -8 -15 3.04 1.69
 8 6 -16 16.75 2.82
 8 11 -11 6.13 2.16
 -1 -3 6 36.4 3.23
 -1 -8 7 0.16 1.29
 -1 -8 9 119.34 8.95
 -1 -3 10 201.05 14.13
 -1 -6 11 208.51 14.8
 -1 -5 11 424.15 28.64
 -1 -4 11 170.45 12.29
 0 3 9 899.66 58.72
 0 -11 15 89.33 7.7
 0 -1 16 32.41 3.74
 0 -8 17 14.33 2.65
 1 -5 -6 75.15 5.34
 1 -1 -5 403.06 26.48
 1 6 9 8.57 1.37
 3 -8 -11 44.78 3.91
 3 -11 -10 2.73 0.99
 3 9 14 13.91 2.21
 4 -2 -13 1.16 1.61
 5 -3 -15 8.6 2.12
 5 12 -1 43.37 3.63
 6 0 -16 17.9 2.83
 7 -2 -18 0.73 1.86
 7 11 -9 144.45 10.9
 -1 -7 5 31.88 2.95
 -1 -8 6 286.27 19.4
 -1 -8 10 -0.04 1.43
 -1 -7 11 362.13 24.7
 0 -13 12 35.73 4.13
 0 -12 14 5.11 2.23
 0 -10 16 5.16 2.3
 2 -1 -8 287.44 19.34
 2 1 -7 61.89 4.87
 2 8 11 2.17 1.24
 3 -3 -11 65.1 5.33
 3 9 0 148.82 10.06
 3 10 10 0.46 0.96
 4 4 -10 51.33 4.66
 6 4 -14 80.46 6.89
 6 13 -2 2.91 1.39
 7 5 -15 31.41 3.88
 8 7 -15 89.13 7.72
 -1 -2 8 661.32 43.5
 -1 -3 11 579.1 38.54
 -1 -6 12 224.54 15.97
 -1 -5 12 39.39 3.95
 0 3 10 25.31 2.64
 0 2 13 3.81 1.74
 0 -9 17 47.26 5.04
 0 -2 17 2.16 1.89
 1 3 17 10.89 2.4
 1 2 18 43.97 4.6
 2 5 18 14.21 2.54
 3 2 -9 11.38 1.83
 3 7 -4 97.36 7.1
 4 -8 -13 263.74 18.28
 4 7 -7 461.41 30.82
 4 10 -2 113.2 8.09
 5 -7 -15 37.87 3.94
 5 -11 -14 7.88 1.93
 5 9 -7 33.73 3.48
 5 13 4 10.02 1.03
 6 2 -15 0.63 1.77
 6 10 -8 2.07 1.78
 7 1 -17 1.47 1.75
 8 4 -17 -0.08 1.87
 8 10 -12 59.29 5.72
 -1 -6 4 36.04 3.13
 -1 -5 4 134.02 9.33
 -1 -3 5 167.37 11.49
 -1 -2 7 73 5.61
 -1 -9 8 99.71 7.71
 -1 -9 9 1.96 1.62
 -1 -2 9 45.68 4.05
 -1 -8 11 123.61 9.47
 -1 -7 12 -0.08 1.71
 -1 -4 12 207.37 14.78
 0 -14 7 0.11 1.54
 0 -14 8 15.85 2.52
 0 -14 9 1.16 1.89
 0 -7 18 -0.98 2.11
 0 -6 18 21.36 3.46
 0 -5 18 2.2 2.11
 0 -4 18 9.18 2.37
 1 6 10 224.59 15.33
 1 1 19 1.02 1.97
 3 -7 -11 26.66 2.91
 3 0 -10 105.18 7.88
 4 -3 -13 31.88 3.44
 4 9 -4 42.96 3.77
 4 11 1 0.41 0.81
 5 -6 -15 1.23 1.64
 5 -5 -15 54.7 5.1
 5 4 -12 15.94 2.64
 6 -1 -16 -0.48 1.81
 7 -4 -18 6.21 2.34
 7 3 -16 16.88 2.8
 7 12 -7 94.23 7.71
 7 13 -5 10.79 2.13
 8 8 -14 4.52 2.31
 8 9 -13 35.63 4.14
 -1 -8 5 10.97 1.78
 -1 -9 7 0.1 1.33
 -1 -9 10 59.39 5.41
 -1 -2 10 755.19 49.77
 0 -13 3 92.81 7.01
 0 -14 6 3.69 1.73
 0 -14 10 62.92 6.04
 0 -13 13 25.47 3.73
 0 1 15 5.39 1.83
 0 -3 18 31.29 4.09
 1 -15 0 0.94 0.92
 1 5 14 89.18 7.19
 3 -4 -11 20.02 2.41
 4 -7 -13 2.41 1.37
 4 -11 -12 0.16 1.21
 4 5 -9 19.6 2.62
 4 6 -8 16.59 2.35
 5 0 -14 0.89 1.71
 6 5 -13 51.01 5.05
 7 6 -14 5.99 2.16
 7 10 -10 17.49 2.81
 -1 -7 4 53.87 4.29
 -1 -4 4 18.74 2.02
 -1 -2 6 34.72 3.18
 -1 -8 12 19.07 2.83
 -1 -3 12 81.74 6.73
 -1 -6 13 24.98 3.27
 -1 -5 13 424.36 28.97
 0 3 11 18.66 2.31
 1 -16 2 15.23 2.13
 1 4 16 31.62 3.77
 2 7 15 17.21 2.7
 2 6 17 250.25 18.09
 3 -6 -11 -0.45 1.39
 4 -4 -13 9.49 2.14
 4 0 -12 214.96 15.24
 4 -13 -11 14.01 1.99
 5 2 -13 25.92 3.44
 8 12 -9 23.12 3.37
 -1 -9 6 3.57 1.42
 -1 -9 11 -0.49 1.87
 -1 -2 11 36.22 3.72
 -1 -7 13 259.77 18.49
 -1 -4 13 12.05 2.37
 0 -14 11 9.64 2.59
 0 2 14 43.66 4.36
 1 6 5 7.69 0.83
 1 6 11 8.6 1.69
 2 8 12 45.71 4.16
 3 8 -2 68.51 5.14
 3 10 11 32.62 3.12
 4 -6 -13 22.8 2.85
 4 2 -11 58.16 5.14
 5 5 -11 11.92 2.23
 5 8 -8 14.16 2.46
 6 9 -9 523.99 35.41
 6 11 -6 5.66 1.82
 7 0 -17 0.01 1.84
 7 9 -11 70.68 6.46
 8 5 -16 -0.06 2.22
 8 14 -5 0.35 1.98
 0 -11 0 0.33 0.68
 0 -12 1 5.32 1.22
 0 -14 5 28.5 3.33
 0 3 5 304.76 20.06
 0 -14 12 70.13 6.74
 0 -2 18 11.78 2.81
 2 2 -6 855.98 55.92
 2 -16 -3 26.61 2.25
 2 5 -3 265.12 17.68
 3 -14 -8 4.55 0.85
 3 3 -8 201.55 14.08
 3 9 15 66.59 5.96
 5 10 -5 60.33 5.21
 5 11 -3 54.56 4.69
 6 -9 -16 35.03 4.15
 6 -2 -16 54.08 5.41
 6 6 -12 89.05 7.47
 6 12 -4 91.58 7.29
 7 8 -12 0.82 1.89
 7 14 -2 31.06 3.49
 8 13 -7 143.27 11.25
 -1 -1 8 43.47 3.92
 -1 -10 9 -0.78 1.69
 -1 -1 9 39.38 3.64
 -1 -10 10 26.02 3.38
 -1 -9 12 136.77 10.67
 -1 -2 12 221.52 15.71
 -1 -8 13 29.18 3.7
 -1 -3 13 54.41 5.2
 -1 -6 14 13.93 2.59
 -1 -5 14 24 3.28
 0 3 12 27.68 3.13
 0 0 17 -0.49 2.2
 0 -4 19 7.18 2.45
 1 3 18 40.46 4.57
 1 2 19 50.66 5.43
 2 -2 -8 387.76 25.87
 2 -13 -6 5.33 0.63
 5 -1 -14 244.62 17.44
 6 1 -15 3.52 2.17
 6 3 -14 36.28 4.18
 6 8 -10 39.87 4.2
 7 4 -15 10.41 2.55
 8 3 -17 -0.28 1.91
 -1 -8 4 13.37 1.82
 -1 -9 5 98.76 7.44
 -1 -1 10 614.64 40.79
 -1 -10 11 200.79 14.74
 -1 -7 14 15.88 2.73
 -1 -4 14 32.5 3.73
 2 -9 -8 64.39 4.86
 3 -1 -10 10.37 1.99
 5 -10 -14 5.83 2.03
 6 -8 -16 0.99 1.75
 6 -3 -16 47.51 4.88
 7 2 -16 1.33 2.02
 8 11 -10 11.25 2.68
 -1 -3 4 61.27 4.7
 -1 -2 5 127.93 8.99
 -1 -1 7 22.08 2.45
 -1 -1 11 44.84 4.32
 -1 -9 13 375.25 26.12
 -1 -8 14 2.71 2.12
 0 -3 19 92.64 8.25
 1 -17 4 -0.02 1.64
 1 6 12 32.17 3.32
 1 5 15 14.36 2.52
 1 4 17 16.05 2.79
 2 3 -5 440.32 29.15
 3 4 -7 146.08 10.52
 3 5 -6 360.99 24.25
 7 -1 -17 -0.24 2.08
 7 11 -8 26.45 3.39
 8 6 -15 3.03 2.38
 -1 -10 12 6.38 2.33
 -1 -2 13 19.99 3.01
 -1 -3 14 53.15 5.17
 -1 -6 15 2.14 2.23
 -1 -5 15 0.21 1.98
 0 -13 2 18.57 2.21
 0 -14 4 7.9 1.88
 0 -15 9 0.16 1.73
 0 3 13 41.35 4.12
 0 2 15 2.46 1.92
 2 4 -4 930.22 60.62
 2 8 13 13.03 2.18
 2 7 16 58.43 5.48
 2 6 18 7.37 2.31
 3 -10 -10 8.29 1.58
 3 1 -9 32.6 3.36
 3 10 12 17.88 2.31
 4 -1 -12 11.33 2.3
 4 3 -10 120.29 9.23
 4 8 -5 21.16 2.58
 5 3 -12 12.53 2.41
 6 -7 -16 75.28 6.81
 6 13 -1 -0.16 1.48
 -1 -6 3 88.52 6.46
 -1 -5 3 843.38 54.98
 -1 -1 12 357.5 24.58
 -1 -7 15 49.99 5.18
 -1 -4 15 11.27 3.01
 0 -15 8 30.23 3.8
 0 -15 10 8.59 2.63
 0 -2 19 4.5 2.46
 1 -2 -5 131.02 9.03
 1 0 -4 907.72 59.05
 2 0 -7 0.25 1.47
 4 -10 -12 25.44 2.99
 5 -2 -14 11.9 2.52
 5 1 -13 15.55 2.82
 5 12 0 52.46 4.33
 6 -6 -16 20.7 3.19
 6 -5 -16 46.85 4.94
 6 0 -15 -0.11 1.89
 7 5 -14 4.35 2.43
 8 10 -11 2.09 2.16
 -1 -1 6 33 3.26
 -1 -11 8 2.18 1.7
 -1 -11 9 61.16 5.64
 -1 -10 13 7.22 2.58
 -1 -9 14 0.38 2.14
 -1 -8 15 36.8 4.55
 0 -10 -1 99.99 6.81
 0 -15 7 105.64 8.63
 0 1 17 6.06 2.44
 0 0 18 -0.62 2.18
 1 4 0 1208.38 78.19
 1 6 13 0.29 1.48
 5 -9 -14 5.74 2.07
 6 4 -13 14.99 2.86
 6 10 -7 97.73 7.96
 7 -2 -17 39.8 4.74
 7 12 -6 8.54 2.27
 7 13 -4 5.71 1.99
 8 2 -17 0.21 2.2
 8 4 -16 0.64 1.99
 8 8 -13 82.9 7.56
 8 9 -12 5.1 2.41
 -1 -7 3 1272.42 82.84
 -1 -2 14 74.54 6.75
 -1 -3 15 -0.65 1.96
 1 -16 1 6.66 1.5
 1 3 19 87.88 7.86
 2 -3 -8 3.03 1.43
 4 1 -11 32.55 3.8
 5 -12 -13 2.4 1.67
 5 9 -6 66.87 5.79
 7 1 -16 0.83 1.97
 7 10 -9 5.62 2.1
 -1 -4 3 47.89 3.88
 -1 -10 5 111 8.42
 -1 -11 7 34.34 3.91
 -1 -1 13 4.58 1.9
 -1 -9 15 116.94 9.94
 -1 -7 16 6.94 2.71
 -1 -6 16 59.56 6.01
 -1 -5 16 19.16 3.27
 0 -15 6 47.01 4.77
 0 3 14 5.97 2.18
 0 2 16 22.81 3.46
 0 -1 19 1.37 2.28
 1 -17 3 14.46 2.41
 1 5 16 14.64 2.8
 3 -2 -10 36.27 3.77
 3 -12 -9 0.35 1.01
 4 -2 -12 21.27 2.94
 4 4 -9 392.23 26.82
 5 -3 -14 75.3 6.78
 6 2 -14 9.4 2.78
 7 -3 -17 10.6 2.8
 7 3 -15 136.8 11.05
 7 6 -13 86.65 7.84
 8 12 -8 1.92 1.92
 -1 0 9 0.09 1.67
 -1 0 10 1871.83 121.93
 -1 -10 14 1.72 2.37
 -1 -4 16 4.19 2.24
 0 4 9 232.57 16.07
 0 4 10 1036.84 67.97
 1 4 18 16.92 3.16
 2 -8 -8 11.16 1.65
 2 8 14 -0.11 1.8
 3 10 13 20.98 2.91
 4 7 -6 28.9 3.36
 4 10 -1 522.25 34.56
 5 -8 -14 29.98 3.85
 5 4 -11 19.39 3.16
 8 14 -4 17.2 2.97
 9 11 -11 6.89 2.76
 -1 -11 6 5.7 2.03
 -1 0 8 268.89 18.56
 -1 0 11 -0.33 1.75
 -1 -2 15 53.72 5.52
 -1 -8 16 42.19 5.24
 0 -14 3 33.69 3.62
 0 4 8 447.6 29.82
 2 7 17 5.84 2.45
 4 -9 -12 1.63 1.96
 4 -14 -10 2.66 1.18
 4 9 -3 0.73 1.4
 5 -4 -14 0.51 1.85
 6 -1 -15 5.9 2.76
 6 5 -12 122.71 10.09
 7 -4 -17 77.52 7.44
 7 9 -10 10.81 2.93
 7 14 -1 0.17 1.69
 8 13 -6 50.96 5.42
 -1 -8 3 336.81 22.66
 -1 -12 10 38.93 4.68
 -1 0 12 217.8 15.77
 -1 -1 14 51.02 5.39
 -1 -10 15 39.84 5.12
 -1 -3 16 8.9 2.88
 -1 -6 17 62.14 6.54
 0 -15 5 71.25 6.39
 0 4 11 737.28 48.92
 0 1 18 40.74 5.03
 0 0 19 -0.72 2.51
 1 -9 -5 95.11 6.55
 1 6 14 26.82 3.4
 2 -4 -8 63.18 5.26
 2 -11 -7 33.86 2.88
 2 6 -1 366.25 24.23
 3 -9 -10 211.39 14.86
 3 2 -8 1 1.76
 3 7 -3 93.44 7.12
 4 -12 -11 136.83 10.22
 4 5 -8 223.87 16.05
 5 -7 -14 0.25 2.08
 5 -5 -14 44.39 4.9
 5 0 -13 1.2 2.18
 6 9 -8 41.3 4.56
 6 11 -5 7.19 2.35
 6 12 -3 18.73 2.82
 7 -7 -17 1.62 2.27
 7 -6 -17 -1.27 2.28
 7 -5 -17 0.25 2.42
 7 8 -11 60.49 6.15
 8 1 -17 17.97 3.7
 8 5 -15 62.53 6.63
 9 8 -14 24.94 4.03
 9 10 -12 0.43 2.51
 -1 -2 4 2.57 1.59
 -1 0 7 -0.01 1.48
 -1 -12 9 7.75 2.47
 -1 -12 11 30.92 4.18
 -1 -11 14 33.46 4.5
 -1 -9 16 5.33 2.96
 -1 -7 17 17.65 3.57
 -1 -5 17 13.54 3.32
 0 3 15 4.97 2.31
 2 -17 -2 114.86 8.49
 3 -3 -10 43.7 4.24
 3 -15 -7 1.01 0.9
 4 -3 -12 1.53 1.95
 5 -6 -14 40.78 4.51
 5 2 -12 21.58 3.36
 5 5 -10 41.2 4.51
 5 8 -7 218.01 15.76
 5 10 -4 9.13 2.08
 6 -10 -15 4.71 2.13
 6 6 -11 21.28 3.49
 7 0 -16 1.7 2.55
 9 9 -13 104.76 9.41
 -1 -1 5 386.1 25.84
 -1 -12 8 0.33 1.59
 -1 -12 12 25.97 3.77
 -1 0 13 -0.59 1.39
 -1 -2 16 2.63 1.72
 -1 -8 17 3.05 1.9
 -1 -4 17 20.81 3.66
 0 3 4 176.09 11.98
 0 4 12 181.5 13.39
 0 2 17 3.28 2.03
 1 5 17 11.54 2.57
 2 -7 -8 152.18 11.04
 2 -5 -8 139.41 10.86
 3 0 -9 0.44 1.49
 4 0 -11 0.76 1.37
 4 11 2 6 1.01
 5 11 -2 59.4 5.33
 6 -2 -15 -0.41 1.59
 6 8 -9 142.22 11.33
 7 4 -14 131.67 11.13
 8 3 -16 -0.43 2.35
 8 11 -9 3.05 2.05
 -7 -8 16 20.98 16
 -6 -13 10 169.5 25.22
 -5 -14 6 -2.18 13.11
 -5 8 13 17.34 10.25
 -4 -12 6 38.19 15.44
 -3 -14 -6 1.61 9.97
 0 6 -10 8.59 13.52
 -7 -6 17 -3.05 7.25
 -7 7 17 -4.88 5.61
 -6 11 13 -0.74 4.03
 -5 -11 10 -4.92 6.26
 -5 -7 13 10.55 7.23
 -5 0 15 -3.87 6.23
 -5 1 15 7.73 5.72
 -4 0 13 -4.06 4.87
 -4 1 13 151.27 15.62
 -3 15 -8 -5.47 5.54
 -3 15 -7 1.1 6.18
 -3 15 -5 16.79 6.25
 -3 -13 0 1.54 4.61
 -3 14 0 -4.53 4
 -2 13 -7 3.62 4.97
 -2 13 -6 3.56 4.7
 -2 -11 -1 6.98 3.58
 -1 -2 -18 87.23 11.03
 -1 10 -10 59.72 9.38
 -1 -8 -1 58.75 7.08
 -7 -3 18 11.09 8.06
 -7 4 18 13.85 8.1
 -6 -7 15 -3.46 7.65
 -5 -12 9 53.53 9.64
 -5 -5 14 58.36 9.62
 -5 6 14 27.55 6.78
 -5 -1 15 17.73 7.06
 -4 -5 12 88.35 11.51
 -4 -1 13 96.46 11.46
 -4 2 13 0.42 5.81
 -3 15 -6 41.56 8.27
 -3 -14 -5 5.45 4.74
 -3 -6 9 26.3 6.37
 -3 7 9 4.87 3.13
 -3 -4 10 17.04 6.42
 -2 -9 -16 -3.79 6.89
 -2 12 -12 10.28 7.96
 -2 12 -1 23.9 5.38
 -2 -9 3 260.19 21.36
 -2 -6 6 73.38 9.33
 -1 2 -18 42.76 10.36
 -1 -4 -17 19.22 6.8
 -1 5 -17 18.48 7.5
 -1 8 -14 35.34 8.92
 0 6 -9 311.11 25.24
 -6 -14 9 1.98 8.39
 -6 8 15 3.65 6.56
 -5 -16 2 10.09 7.77
 -4 -7 11 4.8 7.37
 -4 6 12 4.98 5.15
 -3 5 10 55.38 6.7
 -2 11 -14 -6.57 9.73
 -2 7 6 307.57 21
 -1 -1 -18 0.54 6.95
 -1 0 -18 8.28 9.26
 -1 1 -18 13.88 8.6
 -1 6 -16 68.72 12.21
 -1 7 -15 15.23 8.74
 -1 -7 -14 59.11 8.82
 -1 9 -12 21.52 8.54
 -1 10 -9 11.83 7.27
 0 -2 -13 3.16 6.23
 0 3 -13 32.66 8.25
 0 5 -11 24.34 7.9
 0 6 -5 23.29 6.11
 -6 -9 14 -4.71 9.68
 -6 -5 16 50.13 12.78
 -5 -13 8 11.92 9.84
 -5 -9 12 67.29 12.52
 -5 -2 15 1.41 8.35
 -4 16 -1 4.06 7.15
 -4 -15 0 -1.55 6.79
 -4 -2 13 0.31 7.27
 -2 -8 -17 270.15 24.44
 -2 -2 8 389.1 28.79
 -1 4 -17 27.94 10.69
 -1 -5 -16 22.07 8.41
 -1 10 -8 61.38 9.84
 -1 10 -5 144.42 14.25
 -1 -5 3 825.06 55.6
 0 4 -12 203.52 19.08
 0 -4 -11 709.46 49.15
 0 -5 -9 390.1 27.62
 0 6 -8 189.37 17.03
 0 6 -6 145.13 13.6
 -7 -7 17 -4.79 12
 -7 -4 18 7.06 11.51
 -6 6 16 12.81 9.66
 -6 0 17 -0 8.82
 -6 1 17 7.11 9.01
 -5 16 4 -3.01 6.12
 -5 3 15 13.17 8.23
 -4 -14 3 20.62 9.26
 -4 -13 5 25.44 9.34
 -4 8 11 33.64 5.97
 -3 12 4 40.79 5.18
 -3 -9 7 10.79 7.88
 -3 0 11 -2.74 5.98
 -3 1 11 2.09 5.56
 -2 3 8 -1.89 4.5
 -1 -3 -17 12.45 9.75
 -1 -6 -15 -2.52 7.24
 -1 10 -7 218.67 19.95
 -1 10 -6 16.25 7.3
 -1 -7 1 1186.23 78.68
 0 -1 -13 49.07 9.46
 0 -3 -12 23.34 7.03
 0 6 -7 7.79 6.4
 0 5 -3 1027.21 68.56
 -6 -1 17 4.91 11.42
 -6 2 17 -2.79 10.83
 -5 15 6 92.15 9.32
 -5 -6 14 58.29 12.86
 -5 -3 15 9.41 10.05
 -4 -10 9 175.83 18.8
 -3 -14 -4 -1.56 5.48
 -3 -12 3 114.31 13.38
 -3 -10 6 48.92 10.06
 -3 -8 8 52.78 9.85
 -3 -1 11 6.48 6.97
 -2 10 -15 6.3 12.22
 -2 -10 -14 1.44 6.84
 -2 11 1 320.74 23.53
 -2 -5 7 21.08 6.67
 -1 8 -13 -0.42 10.18
 -1 -8 -12 4.97 5.85
 -1 9 -11 22.02 10.05
 -1 0 5 -1.55 4.15
 0 1 -13 58.03 10.03
 0 5 -10 55.62 9.91
 -6 -2 17 -6.38 11.87
 -5 -15 5 5.35 11.68
 -5 -8 13 12.18 10.48
 -4 15 2 6.47 6.34
 -4 -11 8 13.76 9.78
 -4 -3 13 46.17 10.27
 -3 14 -1 74 11.54
 -3 13 2 3.73 5.01
 -3 -5 10 65.24 11.04
 -3 2 11 8.48 6.12
 -2 9 -16 7.68 13.13
 -2 11 -13 -4.57 11.93
 -2 12 -2 0.08 7.07
 -1 3 -17 19.52 11.35
 -1 5 -16 14.7 11.79
 -1 1 5 352.49 24.59
 0 3 -12 33.48 9.47
 0 4 -11 771.68 55.24
 -6 -12 12 9.96 12.96
 -6 10 14 7.55 7.46
 -6 -8 15 6.65 10.74
 -6 -6 16 20.14 12.65
 -5 -14 7 18.96 13.39
 -5 4 15 2.76 8.8
 -4 16 -2 46.06 13.12
 -4 13 6 69.87 6.8
 -4 -6 12 15.71 9.53
 -3 14 -10 3.04 13.44
 -3 -2 11 15.32 8.01
 -2 8 -17 405.92 38.55
 -2 -12 -5 12.34 4.27
 -2 -10 2 140.05 13.59
 -2 -3 8 3 6.66
 -1 -2 -17 6.86 11.04
 -1 6 -15 3.16 11.45
 -1 7 -14 89.1 15.4
 -1 -9 -9 453.09 31.13
 -1 -1 5 393.15 27.86
 0 5 -9 404.29 31.34
 0 -5 -8 56.09 6.59
 -6 -13 11 56.41 17.39
 -6 -11 13 4.8 13.45
 -6 -3 17 3.21 11.21
 -5 -16 3 5.5 12.85
 -5 10 12 4.76 5.55
 -5 -4 15 -0.74 10.56
 -4 -15 1 11.57 9.63
 -4 -12 7 -1.9 9.75
 -4 4 13 9.46 7.91
 -3 -14 -3 -1 7.17
 -3 -13 1 203.25 19.26
 -3 -11 5 22.91 9.81
 -3 -7 9 8.18 8.58
 -2 -11 0 99.75 10.98
 -1 -4 -16 35.06 10.59
 -1 9 -10 91.66 14.08
 -1 9 -2 4.09 5.2
 -1 -4 4 22.75 6.19
 0 -2 -12 811 57.09
 0 2 -12 807.73 57.89
 0 4 -2 989.08 65.67
 0 3 -1 213.13 15.27
 -5 -11 11 226.89 24.78
 -4 16 -3 4.29 11.21
 -4 -8 11 66.83 13.02
 -4 -4 13 7.96 9.5
 -3 3 11 57.63 9.08
 -2 10 -14 9.96 13.23
 -2 11 -12 104.76 17.23
 -2 12 -3 60.46 10.62
 -1 -1 -17 25.43 11.59
 -1 0 -17 3.43 10.97
 -1 1 -17 24.34 12.2
 -1 4 -16 48.46 13.8
 -1 8 -12 17.23 11.06
 -1 -9 -3 2.17 3.45
 0 -3 -11 17.14 6.87
 0 -4 -10 1083.24 73.17
 0 5 -8 69.7 10.32
 0 5 -4 2.27 5.99
 -6 -14 10 14.3 15.02
 -6 -10 14 13.22 11.5
 -6 4 17 21.54 12.24
 -5 -12 10 52.26 14.08
 -5 -7 14 2.75 10.1
 -5 7 14 2.06 8
 -3 14 -9 68.01 15.76
 -3 14 -2 1.61 9.13
 -3 -3 11 78.15 12.55
 -2 -6 -18 4.85 11.65
 -2 6 -18 5.36 14.43
 -2 12 -8 247.33 24.54
 -2 -12 -4 1.78 4.86
 -2 -7 6 363.96 28.44
 -1 9 -9 563.18 43.44
 -1 8 0 0.36 4.28
 -1 2 5 106.93 9.62
 0 -1 -12 17.59 7.77
 0 1 -12 25.24 9.17
 0 3 -11 28.56 9.52
 0 4 -10 1056.06 73.37
 0 -5 -7 82.82 8.05
 0 -5 -5 39.16 4.4
 -6 -7 16 77.45 15.89
 -6 -4 17 15.59 12.31
 -5 -13 9 39.11 13.56
 -4 16 -5 2.66 12.86
 -4 16 -4 0 11.64
 -4 -14 4 -4.14 10.42
 -3 13 -12 -5.57 12.41
 -3 14 -8 159.91 20.66
 -2 -9 -15 22.99 10.23
 -2 9 -15 54.87 15.43
 -2 12 -7 319.43 28.84
 -2 12 -4 6.61 8.72
 -2 -9 4 74.1 10.61
 -2 9 4 54.29 4.9
 -1 -5 -15 14.68 9.85
 -1 5 -15 17.03 11.96
 -1 -7 -13 -0.3 7.24
 -1 7 -13 3.25 11.11
 -1 -2 5 110.53 11.03
 0 5 -7 110.35 12.81
 0 5 -6 3.49 6.67
 0 5 -5 59.72 9.18
 -6 -9 15 -5.1 11.35
 -6 7 16 65.02 12.9
 -5 -5 15 42.05 13.16
 -5 5 15 36.17 10.47
 -4 14 4 -0.05 5.26
 -4 -13 6 120.27 16.48
 -4 -7 12 177.38 19.62
 -3 -6 10 149.28 17.05
 -2 7 -17 3.65 13.15
 -2 8 -16 19.63 13.98
 -2 11 -11 24.15 12.29
 -2 12 -6 325.9 29.2
 -2 12 -5 47.11 10.92
 -2 -4 8 80.19 11.34
 -1 -3 -16 3.34 9.62
 -1 3 -16 7.42 11.52
 -1 -6 -14 45 10.06
 -1 6 -14 32.21 12.68
 -1 8 -11 5.99 10.37
 -1 9 -8 105.2 14.5
 -1 9 -3 6.78 6.38
 -1 -8 0 1.37 5.01
 0 -5 -6 1.73 3.73
 -5 -15 6 82.36 15.63
 -5 -9 13 14.43 11.22
 -4 -5 13 24.54 10.92
 -3 14 -7 16.02 11.17
 -3 14 -3 0.85 9.13
 -3 -14 -2 3.33 7.07
 -3 -12 4 54.76 10.92
 -3 6 10 121.54 11.63
 -3 -4 11 19.44 9.22
 -2 -8 -16 15.13 10.34
 -2 10 -13 9.07 12.13
 -2 -6 7 96.52 12.33
 -2 4 8 65.23 7.96
 0 -2 -11 440.74 33.46
 0 2 -11 406.9 32.17
 0 4 -9 225.3 20.15
 -6 9 15 3.29 7.69
 -6 -5 17 37.06 13.07
 -5 -16 4 -0.46 10.39
 -5 -1 16 275.18 25.97
 -5 0 16 334.89 29.86
 -4 -15 2 11.3 9.76
 -4 -10 10 42.85 12.21
 -4 7 12 120.47 12.72
 -4 5 13 3.64 7.5
 -4 -1 14 46.35 12.07
 -4 0 14 262.76 23.96
 -3 14 -6 38.93 12.34
 -3 14 -5 5.14 9.52
 -3 14 -4 1.8 9.02
 -3 -13 2 8.3 7.77
 -3 -10 7 16.02 9.62
 -2 5 -18 13.93 12.16
 -2 11 0 96.37 10.87
 -1 -2 -16 7.2 9.39
 -1 9 -7 961.44 68.15
 -1 9 -4 35.38 8.75
 0 3 -10 40.52 9.55
 0 -4 -9 216.55 17.66
 -6 5 17 9.3 9.96
 -5 -14 8 158.18 19.55
 -5 9 13 5.18 5.99
 -5 -2 16 192.19 21.5
 -4 15 1 6.34 6.97
 -4 1 14 58.95 11.72
 -3 13 -11 10.85 12.33
 -3 -8 9 79.49 12.99
 -2 -5 -18 14.25 10.84
 -2 11 -10 -1.01 10.47
 -2 -12 -3 37.98 7.04
 -2 0 9 -2.04 6.63
 -1 1 -16 8.71 10.68
 -1 4 -15 13.19 11.34
 -1 7 -12 -0.79 9.44
 -1 -8 -11 0.17 5.65
 -1 9 -6 78.24 12.1
 -1 9 -5 21.86 8.83
 -1 -6 3 90.51 10.38
 0 1 -11 14.24 8.3
 0 -3 -10 32.8 7.62
 0 4 -8 470.89 35.65
 0 4 -3 -0.73 5.84
 -6 -13 12 12.68 11.74
 -6 -12 13 21.74 13.3
 -6 -8 16 -0.4 11.08
 -5 -8 14 35.08 13.34
 -5 -6 15 -4.64 10.96
 -5 2 16 143.08 17.92
 -4 -12 8 63.15 12.81
 -4 -9 11 65.82 13.71
 -4 -2 14 12.64 10.61
 -3 12 -13 18.96 12.98
 -3 13 1 195.22 17.23
 -2 6 -17 253.8 26.5
 -2 9 -14 8.99 11.34
 -2 -11 1 355.22 27.6
 -2 -10 3 739.67 52.59
 -2 -1 9 7.56 7.92
 -2 1 9 19.03 7.34
 -1 -1 -16 8.81 10.14
 -1 0 -16 9.94 9.73
 -1 -4 -15 12.57 9.28
 -1 5 -14 96.77 15.15
 -1 6 -13 2.71 9.78
 -1 8 -10 108.85 15.27
 -1 -7 2 25.39 6.93
 -1 -3 5 179.74 16.03
 0 0 -11 -1.97 7.99
 -6 -6 17 30.34 13.75
 -6 -1 18 3.69 11.12
 -6 1 18 -2.26 12.11
 -5 16 3 -1.29 6.46
 -5 -3 16 266.01 26.75
 -4 -6 13 25.48 11.3
 -3 -14 -1 45.9 9.78
 -3 -11 6 60.43 11.97
 -2 4 -18 46.28 14.02
 -2 7 -16 51.91 14.83
 -2 8 -15 36.87 13.77
 -2 -10 -13 1.63 6.61
 -2 10 -12 8.92 11.45
 -2 -11 -11 4.58 4.31
 -2 -5 8 138.84 15.31
 -2 -2 9 7.27 8.19
 -1 -5 4 149.52 14.44
 0 2 -10 1685.94 114.12
 0 3 -9 888.96 62.8
 0 4 -7 36.84 9.15
 -6 -2 18 25.51 13.52
 -5 -12 11 44.54 14.88
 -5 -11 12 2.76 12.03
 -4 -14 5 6.64 12
 -4 -8 12 35.44 13.28
 -4 -3 14 131.21 18.1
 -3 13 -10 -3.01 12.79
 -3 -7 10 148.63 18.56
 -3 -5 11 29.36 11.77
 -2 11 -9 290.21 27.99
 -1 3 -15 130.58 18.08
 -1 -9 -2 0.82 4.19
 0 4 -4 171.55 15.97
 -6 -10 15 16.11 15.3
 -6 -3 18 7.86 14.3
 -6 2 18 45.77 15.58
 -5 -15 7 0.75 14.09
 -5 -13 10 34.01 15.68
 -5 3 16 280.46 28.26
 -4 -13 7 10.79 12.88
 -3 -1 12 4.53 9.42
 -3 0 12 34.88 11.27
 -2 -4 -18 31.4 14.7
 -2 -6 -17 219.52 24.41
 -2 -12 -2 5.23 5.8
 -1 7 -11 134.39 18.91
 -1 8 -9 36.43 12.75
 -1 8 -1 97.71 10.87
 0 -2 -10 1542.71 104.44
 0 1 -10 277.4 24.64
 0 -4 -8 376.79 27.87
 0 4 -6 6.41 8.87
 0 4 -5 40.61 9.96
 -5 -16 5 32.59 18.52
 -5 6 15 3.16 10.69
 -5 -4 16 1.1 14.22
 -4 15 0 0.03 8.43
 -4 -15 3 1.31 12.37
 -4 -4 14 21.91 13.6
 -4 3 14 137.37 17.94
 -3 11 -14 3.21 16.38
 -3 12 -12 -5.12 17.26
 -3 -2 12 10.98 11.02
 -3 1 12 19.28 10.72
 -2 5 -17 19.47 17.08
 -2 9 -13 12.26 14.96
 -2 11 -1 16.85 8.28
 -2 10 2 131.95 11.71
 -2 -9 5 5.75 10.43
 -2 -3 9 48.88 12.14
 -2 2 9 -3.8 8.49
 -1 -3 -15 111.74 18.04
 -1 2 -15 6.52 14
 -1 -5 -14 99.08 15.05
 -1 4 -14 74.81 17.49
 -1 -7 -12 -0.83 6.85
 0 3 -2 23.8 7.59
 0 -3 -1 233.38 15.86
 -6 -7 17 8.03 19.55
 -6 6 17 1.66 13.78
 -6 3 18 6.14 15.76
 -5 -7 15 21.26 16.67
 -4 15 -8 3.91 16.56
 -3 13 -9 57.81 19.61
 -3 -13 3 9.35 11.88
 -3 -12 5 -0.71 11.78
 -2 10 -11 7.48 14.83
 -2 11 -8 103.38 19.64
 -2 -7 7 117.96 17.38
 -1 -6 -13 2.05 8.49
 -1 6 -12 41.68 16.37
 -1 8 -8 74.34 15.89
 0 0 -10 2425.03 162.9
 0 -3 -9 917.34 64.13
 0 2 -9 5.12 10.97
 0 3 -8 259.77 23.91
 -6 -9 16 46.05 21.02
 -6 8 16 4.01 10.8
 -6 -4 18 55.15 21.84
 -5 -14 9 -2.46 16.02
 -5 -9 14 9.27 16.89
 -5 8 14 24.41 8.86
 -3 10 -15 31.91 19.9
 -3 -14 0 4.14 9.9
 -3 13 0 5.23 7.83
 -3 -3 12 -1.11 12.46
 -3 2 12 9.07 9.95
 -2 -3 -18 -5.77 15.79
 -2 2 -18 156.84 26.62
 -2 -7 -16 44.15 14.66
 -2 6 -16 2.42 17.29
 -2 8 -14 1.09 16.97
 -1 -2 -15 9.16 14.01
 -1 5 -13 10.98 14.43
 -1 -8 1 159.45 15.9
 -1 7 1 1395.47 93.04
 -1 -4 5 134.25 15.48
 -1 3 5 134.64 12.12
 -5 -5 16 76.67 19.68
 -5 4 16 -5.2 11.08
 -4 15 -7 -1.35 15.31
 -4 15 -1 5.36 10.1
 -4 -11 10 16.25 14.85
 -4 -7 13 -4.12 15.18
 -4 6 13 8.28 8.87
 -3 13 -8 -0.19 14.28
 -3 -10 8 5.96 11.68
 -3 -6 11 9.83 12.96
 -2 7 -15 36.23 17.35
 -2 -9 -14 5.38 8.21
 -2 -11 2 96.94 14.18
 -1 -1 -15 26.22 13.25
 -1 0 -15 5.96 12.67
 -1 7 -10 63.65 15.67
 0 3 -7 31.16 9.1
 0 2 -1 329.04 23.52
 -6 -5 18 6.53 14.18
 -4 -16 0 58.92 13.99
 -4 -14 6 7.11 11.07
 -4 -12 9 15.55 13.38
 -4 -5 14 21.5 13.15
 -3 9 -16 11.84 15.38
 -3 12 3 88.56 11.61
 -3 5 11 28.18 8.32
 -2 -2 -18 112.7 21.07
 -2 -1 -18 16.67 12.11
 -2 0 -18 139.82 21.73
 -2 1 -18 9.65 15.43
 -2 -5 -17 30.52 12.23
 -2 4 -17 139.77 21.88
 -2 -8 -15 17.26 11.56
 -2 11 -2 109.62 15.31
 -2 -12 -1 43.73 8.55
 -2 -10 4 290.55 28.39
 -2 -6 8 21.32 9.65
 -2 -4 9 -0 8.79
 -1 3 -14 0.88 11.69
 -1 8 -7 82.55 13.86
 -1 8 -2 66.79 10
 0 1 -9 -4 7.68
 -5 16 2 16.06 21.77
 -4 15 -6 78.01 31.61
 -3 11 -13 -23.86 32.89
 -3 -11 7 71.5 33.98
 -2 10 -10 108.08 29.99
 -1 -4 -14 -16.02 24.91
 -1 -1 6 2.35 16.88
 0 -4 -7 39.41 14.39
 -7 7 16 1.53 2.37
 -7 3 18 2.66 4.46
 -5 6 13 67.36 9.29
 -4 13 0 25.72 5.21
 -4 12 3 172.56 15.98
 -4 11 5 17.25 5.17
 -4 8 9 78.19 9.64
 -4 7 10 121.49 12.98
 -4 4 12 29.45 6.01
 -3 8 6 65.56 8.32
 -2 -15 -7 2.43 4.75
 -2 -15 -6 32.23 6.97
 -2 -15 -5 -0.95 4.26
 -2 -14 0 43.6 6.38
 -1 -6 -17 58.88 9.31
 -1 1 -17 22.96 5.24
 -1 -9 -15 3.88 3.44
 -1 -11 -12 0.73 4.31
 0 -7 -11 1.06 3.88
 0 3 -9 862.37 58.91
 -6 16 0 18.64 5.83
 -6 14 6 4.34 4.65
 -6 13 8 8.25 6.2
 -6 6 15 -2.51 6.83
 -6 4 16 23.53 6.72
 -6 -6 17 12.57 4.63
 -6 1 17 10.8 6.26
 -5 15 -2 -1.18 4.87
 -4 13 -11 8.37 2.37
 -4 9 8 58.88 8.71
 -3 -15 3 5.19 4.58
 -3 10 3 589.79 42.89
 -3 5 9 5.25 4.27
 -2 -13 2 160.09 14.39
 -2 8 2 44.93 6.62
 -1 -12 -3 21.41 5.91
 0 -4 -13 1.35 5.18
 0 -1 -13 42.35 7.02
 0 -6 -12 149.57 14.85
 0 -8 -9 215.91 19.24
 0 -5 0 0.05 2.4
 -7 11 13 2.59 6.54
 -6 10 12 2.66 6.87
 -5 13 5 -0.67 6.41
 -5 -7 15 45.91 7.1
 -5 2 15 -0.98 5.87
 -4 2 13 0.01 4.88
 -3 12 -6 59.16 6.62
 -3 12 -5 1.51 2.86
 -2 -14 -11 3.25 8.28
 -1 -5 -17 19.44 9.11
 -1 -12 -8 52.77 9.78
 -1 -12 -4 5.32 4.67
 0 -3 -13 36.86 7.88
 0 -2 -13 -1.28 5.22
 0 -8 -8 125.21 13.71
 0 -8 -4 113.94 11.89
 0 -7 -2 153.35 13.46
 -7 10 14 7.01 8.45
 -6 15 4 6.91 7.58
 -6 11 11 145.49 18.86
 -6 9 13 4.76 8.97
 -5 12 7 51.12 10.85
 -4 10 7 99.67 13.31
 -4 6 11 -1.28 6.35
 -4 -7 13 -0.96 3.62
 -3 12 -4 2.97 4.02
 -3 9 5 156.09 15.79
 -3 -6 11 -0.81 3.06
 -2 9 0 -1.22 4.13
 -2 6 5 580.81 42
 -1 0 -17 1.18 6.36
 -1 -7 -16 52.02 10.73
 -1 -10 -13 5.34 7.9
 -1 -11 -11 4.34 6.3
 -1 -12 -7 46.38 10.33
 0 -5 -12 11.16 6.01
 0 -7 -10 -2 5.36
 0 -8 -7 0.63 4.35
 0 -8 -5 3.07 5.06
 -7 12 12 67.45 13.57
 -7 9 15 13.25 10.25
 -6 8 14 51.69 11.52
 -6 2 17 -2.56 8.35
 -5 15 -1 -1.19 7.46
 -5 9 11 148.2 17.84
 -3 12 -7 166.91 13.95
 -3 -16 0 0.76 6.62
 -3 11 1 25.32 6.71
 -3 -13 6 39.03 6.31
 -2 4 -18 51.54 11.07
 -2 -14 -10 50.55 12.45
 -2 -14 -1 48.76 9.98
 -2 2 8 358.45 27.38
 -1 -4 -17 11.41 9.63
 -1 -1 -17 29.4 9.68
 -1 2 -16 18.43 7.59
 -1 -8 -15 2.73 9.34
 -1 -9 -14 72.19 14.02
 -1 -12 -6 8.17 7.39
 -1 -12 -5 262.53 24
 -1 7 -3 5.08 2.81
 0 0 -12 563.85 41.83
 0 -6 -11 419.32 34.47
 0 -8 -6 51 8.96
 0 -6 -1 1926.26 127.41
 -7 4 18 8.43 9.66
 -6 16 1 -1.32 9.07
 -6 12 10 10.53 9.2
 -5 14 3 0.48 7.55
 -5 10 10 15.91 9.06
 -5 8 12 20.71 9.51
 -5 5 14 60.34 11.86
 -4 13 1 2.82 6.22
 -2 7 -15 18.03 5.48
 -2 10 -6 148.74 11.96
 -2 10 -5 143.98 12.1
 -2 7 4 140.23 13.66
 -1 -2 -17 19.12 9.03
 -1 -11 -1 110.78 12.53
 -1 6 0 40.94 5.51
 -1 -10 1 284.87 22.54
 0 3 -8 219.37 16.54
 -7 13 11 7.13 8.82
 -7 8 16 21.42 12.23
 -3 12 -3 3.03 4.6
 -3 4 10 5.87 6
 -2 4 7 10.55 5.75
 -1 -6 -16 68.87 13.89
 -1 5 -13 1.05 4.3
 -1 -10 -12 7.16 8.52
 -1 -11 -10 109.07 16.48
 0 -4 -12 170.95 17.68
 0 1 -11 9.61 4.82
 0 2 -10 1576.29 105.42
 0 -7 -9 459.57 36.89
 0 3 -4 175.68 11.88
 -6 14 7 21.63 11.27
 -6 7 15 -2.96 8.68
 -6 -7 17 3.44 6.68
 -5 11 9 25.9 10.26
 -5 7 13 -0.12 7.78
 -5 -2 16 161.94 18.21
 -4 11 6 148.87 18.08
 -4 5 12 102.66 13.64
 -4 -3 14 133.2 15.11
 -4 -2 14 22.19 6.98
 -3 -16 -1 60.03 12.62
 -2 5 -17 18.22 7.33
 -2 6 -16 6.24 5.36
 -2 -13 -12 14.08 10
 -2 -14 -9 9.34 8.79
 -2 10 -4 -0.43 3.45
 -2 -14 -2 4.99 7.15
 -2 -3 9 40.79 6.12
 -2 -2 9 0.78 3.97
 -1 3 -15 132.32 15.04
 -1 1 5 375.12 27.24
 0 -3 -12 17.98 7.66
 0 -2 -12 705.21 52.23
 0 -1 -12 20.08 7.04
 0 -5 -11 22.74 7.19
 0 -7 -3 27.56 6.39
 -6 16 2 58.05 15
 -6 15 5 -4.29 9.67
 -6 13 9 61.18 13.26
 -6 3 17 1 8.17
 -5 15 0 76.14 13.65
 -5 -3 16 250.02 24.27
 -5 -1 16 257.73 25.11
 -4 -1 14 49.47 9.76
 -3 10 -14 0.95 2.26
 -2 -14 -8 120.11 18.63
 -2 -13 1 190.51 19.24
 -2 -12 3 160.66 15.5
 -2 -1 9 6.43 4.61
 -1 -5 -16 14.13 9.68
 -1 1 -16 13.04 7.65
 -1 -7 -15 10.79 9.6
 -1 4 -14 72.34 10.2
 -1 -9 -13 8.59 9.03
 -1 -11 -9 82.01 13.56
 -1 4 3 46.62 6.62
 0 -6 -10 41.78 9.2
 0 -7 -8 7.56 7.1
 -5 -4 16 2.52 6.88
 -5 0 16 343.12 31.58
 -4 14 -5 14.08 6.25
 -4 -13 9 0.2 2.16
 -4 8 10 30.51 8.94
 -3 12 -2 19.23 6.82
 -3 -15 2 36.27 8.73
 -3 10 4 156.86 17.38
 -3 8 7 8.43 7.06
 -3 7 8 31.57 7.95
 -2 10 -7 482.63 33.17
 -2 -14 -3 12.03 8.73
 -1 -8 -14 31 10.47
 -1 -11 -2 15.38 7.1
 -1 -9 2 449.05 32.84
 -1 -7 4 54.68 5.35
 0 -7 -7 221.82 20.94
 0 3 -7 12.82 3.62
 0 -7 -4 -1.25 5.15
 0 -4 0 1327.75 87.91
 -7 7 17 1.72 11.43
 -5 14 4 7.64 9.78
 -5 12 8 343.38 33.4
 -4 14 -4 5.08 5.68
 -4 13 2 0.84 7.27
 -4 9 9 5.96 7.97
 -4 -4 14 11.62 6.98
 -4 0 14 194.77 20.46
 -3 12 -8 115.61 10.74
 -3 -16 -2 -1.1 8.26
 -3 -12 7 2.37 3.96
 -3 6 9 28.33 8.96
 -2 -12 -13 9.4 11.73
 -2 -14 -7 2.03 7.95
 -2 -14 -6 281.98 29.64
 -2 -14 -4 4.08 9.05
 -2 10 -3 4.36 5.02
 -2 8 3 609.96 45.54
 -1 -4 -16 30.43 11.37
 -1 -10 -11 -4.28 10.28
 -1 5 2 18.26 5.05
 -1 3 4 68.23 8.45
 0 -4 -11 773.01 58.21
 0 0 -11 -0.29 5.63
 0 -7 -6 63.33 10.96
 0 -7 -5 19.65 7.96
 -6 11 12 2.01 9.93
 -6 10 13 -0.05 11.28
 -6 -2 18 27.49 11.53
 -5 15 1 6.66 9.3
 -5 6 14 56.77 14.61
 -4 14 -6 6.29 5.86
 -4 14 -3 4.21 7.23
 -4 10 8 53.48 12.18
 -4 -12 10 2.41 0.99
 -4 7 11 6.65 7.92
 -3 -16 -3 6.32 9.32
 -3 -14 4 118.64 14.67
 -2 -14 -5 7.8 10.16
 -2 9 1 558.65 42.14
 -2 3 8 -0.26 5.5
 -1 0 -16 0.09 7.76
 -1 -6 -15 -4.54 9.25
 -1 6 -11 5.3 4.4
 -1 -11 -3 37.71 10.45
 -1 7 -2 101.38 9.95
 0 -5 -10 30.55 10
 0 -6 -9 264.49 24.83
 0 -6 -2 234.78 20.02
 -6 9 14 -3.62 11.12
 -6 6 16 20.07 11.43
 -6 4 17 16.03 10.19
 -6 -3 18 8.16 10.24
 -5 1 16 234.36 26.25
 -4 4 13 19.15 11.54
 -4 1 14 45.65 12.09
 -3 -16 -6 34.58 13.68
 -3 -16 -5 -5.47 11.33
 -3 -16 -4 5.35 11.32
 -3 9 6 203.9 22.37
 -3 3 11 79.98 12.98
 -3 -2 12 13.51 7.66
 -2 -8 -17 226.84 28.17
 -2 -11 -14 -3.37 9.45
 -2 -4 9 -0.1 3.85
 -1 -3 -16 9.49 10.45
 -1 -1 -16 5.52 9.85
 -1 2 -15 -4.5 8.29
 -1 -9 -12 14.7 11.38
 -1 -10 0 3.37 6.06
 -1 -8 3 359.05 26.68
 0 -3 -11 19.68 9.27
 0 -1 -11 10.25 7.94
 0 1 -10 196.71 18.73
 0 2 -9 -0.51 5.36
 -6 16 3 -4.22 11
 -6 15 6 16.79 10.41
 -6 12 11 13.22 12.24
 -6 -4 18 45.13 12.75
 -6 0 18 30.18 12.79
 -5 10 11 121.85 18.62
 -5 9 12 39 12.78
 -5 -8 15 7.77 6.56
 -5 -5 16 80.64 13.12
 -4 14 -2 61.32 11.83
 -4 -16 4 -3.18 8.02
 -4 12 5 -3.06 9.03
 -3 12 -1 142.17 17.01
 -3 5 10 52.99 12.63
 -3 -1 12 10.52 7.44
 -2 -6 -18 11.02 11.35
 -2 8 -13 12.61 4.43
 -2 9 -11 43.31 4.12
 -1 -7 -14 64.74 15.51
 -1 -8 -13 0 11.14
 -1 -10 -10 70.23 15.15
 -1 -11 -6 9.09 9.76
 -1 -11 -5 44.85 12.18
 -1 -11 -4 0.66 6.3
 0 -2 -11 459.59 38.13
 0 -6 -8 148.37 18.25
 0 3 -6 1.55 3.67
 0 -5 -1 282.19 22.67
 -6 8 15 -1.45 12.03
 -6 1 18 2.47 8.42
 -4 14 -7 3.12 4.81
 -4 -15 6 20.06 7.02
 -4 6 12 -0.04 8.51
 -4 -5 14 13.62 8.07
 -3 -11 8 2.62 2.16
 -3 -3 12 -0.12 6.15
 -2 -9 -16 -0.79 8.8
 -2 -10 -15 3.45 9.75
 -2 -12 -12 -0.29 10.23
 -2 10 -2 10.21 6.25
 -2 -13 0 3.02 8
 -2 6 6 94.7 14.3
 -1 -5 -15 13.81 12.16
 0 -4 -10 1158.52 84.28
 0 3 -5 309.18 21.66
 -6 13 10 163.91 23.27
 -5 15 2 2.79 8.78
 -5 14 5 -3.52 10.29
 -5 13 7 -5.21 12.2
 -5 11 10 -4.46 8.68
 -5 8 13 3.74 9.52
 -4 14 -1 51.98 12.87
 -4 13 3 109.57 17.62
 -4 11 7 -6.71 11.84
 -3 -15 1 -0.43 9.07
 -3 0 12 34.83 10.46
 -2 2 -18 99.33 16.62
 -2 4 -17 116.04 17.17
 -2 -13 -9 129.5 21.01
 -2 7 5 81.88 13.88
 -2 5 7 16.02 9.83
 -2 1 9 7.33 7.45
 -1 6 1 8.41 8.5
 0 -5 -9 419.39 36.16
 0 -6 -7 22.67 9.91
 0 -6 -3 31.12 8.49
 -4 2 14 2.99 8.56
 -3 11 3 76.03 14.66
 -3 10 5 105.06 16.9
 -2 -5 -18 5.22 12.47
 -2 -7 -17 4.76 11.17
 -2 -11 4 152.72 15.75
 -1 1 -15 11.2 9.92
 -1 3 -14 -2.13 7.15
 -1 -9 -11 15.83 12.83
 -1 -10 -9 15.86 9.98
 -1 2 5 105.3 13.38
 0 0 -10 2269.3 154.69
 0 -6 -6 136.63 17.15
 -6 7 16 70.92 17.03
 -6 5 17 47.38 16.15
 -6 -5 18 14.35 10.47
 -6 2 18 24.86 13.43
 -5 12 9 67.37 17.54
 -5 7 14 -2.01 10.02
 -3 -15 -9 -1.21 12.55
 -3 12 0 30.39 11.78
 -3 -4 12 -2.05 8.17
 -3 1 12 0.91 8.78
 -2 -11 -13 -2.78 11.46
 -2 -12 -11 -2.72 10.63
 -2 -13 -8 157.42 24.06
 -2 -13 -1 11.33 11.56
 -1 -4 -15 15.56 12.7
 -1 -6 -14 28.43 14.14
 -1 -10 -1 7.12 7.65
 0 -3 -10 13.09 9.22
 0 -6 -5 20.14 10.64
 0 -6 -4 14.1 7.82
 -5 3 16 231.24 28.7
 -4 9 10 2.66 12.9
 -4 -8 13 264.46 22.53
 -4 5 13 10.37 12.4
 -3 8 8 75.64 15.06
 -3 4 11 25.01 12.71
 -2 1 -18 18.37 12.55
 -2 -8 -16 16.79 14.45
 -2 -10 -14 0.11 11.76
 -2 10 -1 2 6.59
 -2 -12 2 160.01 18.73
 -2 9 2 -1.33 8.17
 -1 -3 -15 113.41 18.78
 -1 -7 -13 6.78 11.84
 -1 4 -13 32.54 9.74
 -1 -8 -12 -7.35 11.04
 -1 5 -12 46.67 8.71
 -1 -10 -8 44.85 15.15
 0 -2 -10 1751.45 123.21
 0 -1 -10 252.96 25.25
 0 -4 -9 233.46 25.3
 0 -5 -8 59.07 13.31
 0 2 -8 -2.28 6.53
 -6 15 7 16.44 15.16
 -6 14 9 -5.16 14.2
 -6 11 13 4.2 12.73
 -5 -6 16 17.03 9.3
 -4 14 0 57.43 15.1
 -4 10 9 119.15 19.76
 -4 8 11 37.23 14.43
 -4 3 14 100.1 18.19
 -3 -15 -8 -5.28 14.29
 -3 -15 0 18.54 13.13
 -3 7 9 6.83 10.11
 -3 -7 11 23.58 6.19
 -2 5 -16 83.52 14.58
 -2 -9 -15 38.06 18.3
 -2 -13 -7 7.25 14.31
 -2 8 4 54.02 11.34
 -2 4 8 67.12 13.91
 -2 2 9 0.82 9.03
 -1 -2 -15 6.14 10.08
 -1 0 -15 -2.61 11.31
 -1 7 -1 53.03 9.32
 -1 -1 6 27.01 7.33
 0 1 -9 8.5 8.05
 0 -5 -2 1.45 8.43
 -6 12 12 4.44 15.16
 -6 10 14 2.89 13.29
 -6 3 18 5.11 13.48
 -5 15 3 74.46 17.76
 -4 14 -8 4.5 6.22
 -4 12 6 38.04 13.75
 -3 -14 3 16.6 10.45
 -3 9 7 7.83 11.83
 -3 6 10 124.32 18.82
 -2 -3 -18 -1.57 15.33
 -2 0 -18 75.85 18.36
 -2 -6 -17 329.37 38.59
 -2 7 -14 33.41 8.39
 -2 -13 -6 0.88 10.82
 -2 -13 -2 1.53 10.78
 -1 -5 -14 106.36 21.28
 -1 -9 -10 33.76 12.9
 -1 -10 -7 242.75 28.99
 -1 -10 -2 1.55 8.81
 -1 -9 1 494.63 39.2
 0 -5 -7 105.99 15.39
 -6 9 15 -2.84 15.53
 -5 16 -3 1.01 11.17
 -5 14 6 -5.62 14.86
 -5 13 8 7.03 15.53
 -5 6 15 -9 13.66
 -4 -16 3 64.09 16.55
 -4 13 4 41.96 16.18
 -4 7 12 176.58 24.56
 -4 -6 14 32.5 9.78
 -3 9 -15 84.67 11.98
 -3 -15 -7 -0.38 14.73
 -3 -15 -1 29 13.93
 -3 12 1 171.29 22.17
 -3 -13 5 -3.6 8.3
 -2 -2 -18 115.7 22.82
 -2 -1 -18 11.86 13.99
 -2 3 -17 3.73 10.91
 -2 6 -15 126.76 16.97
 -2 -11 -12 68.27 20.23
 -2 -12 -10 7.4 12.95
 -2 -13 -5 5.63 12.85
 -2 -13 -3 2.32 11.84
 -1 5 3 927.81 67.03
 -1 4 4 24.23 10.87
 0 -3 -9 911.66 69.02
 0 -4 -1 1199.98 81.92
 -6 13 11 21.35 16.19
 -6 -6 18 17.84 11.99
 -5 16 -2 135.28 21.8
 -5 11 11 185.71 27.61
 -5 10 12 28.42 15.72
 -5 9 13 20.21 15.39
 -5 4 16 3.21 12.61
 -4 14 1 224.04 27.76
 -4 11 8 27.01 15.3
 -3 -15 -6 88.38 19.69
 -3 11 4 -0.08 11.18
 -2 -7 -16 52.31 18.49
 -2 10 -8 109.52 9.73
 -2 -13 -4 35.16 14.27
 -2 -5 9 23.75 5.82
 -1 2 -14 6.51 11.05
 -1 -6 -13 -4.27 13.69
 -1 -8 -11 -1.24 12.63
 -1 -10 -3 -3.38 9.66
 -1 0 6 2.38 7.07
 0 0 -9 0.04 7.43
 0 -4 -8 390.94 35.43
 0 -5 -6 1.09 8.92
 0 -5 -3 984.38 70.38
 -6 8 16 -2.65 12.43
 -5 16 -1 4.01 12.06
 -5 -2 17 44.59 14.46
 -5 -1 17 -0.25 11.45
 -3 7 -17 33.67 10.73
 -3 -14 -10 0.29 16.93
 -3 -15 -5 9.21 11.53
 -3 -15 -2 0.36 12.16
 -3 10 6 59.04 16.16
 -2 -5 -17 31.47 18.48
 -2 -10 -13 11.61 15.28
 -1 -4 -14 56.93 16.87
 -1 -7 -12 -0.37 11.84
 -1 -9 -9 486.79 45.85
 -1 -10 -4 31.35 12.28
 0 -2 -9 -0.62 9.36
 0 -1 -9 1.39 8.97
 -6 4 18 56.25 18.87
 -5 15 4 -6.08 11.79
 -5 12 10 40.05 13.22
 -5 8 14 21.31 13.81
 -5 0 17 -1.52 9.7
 -4 6 13 18.61 14.14
 -4 -2 15 84.2 14.47
 -4 -1 15 65.56 13.99
 -4 0 15 -0.57 7.99
 -3 8 -16 23.39 8.01
 -3 -13 -12 16.59 10.96
 -3 12 -9 133.04 13.11
 -3 -15 -4 57.73 16.15
 -3 -15 -3 1.15 10.67
 -3 5 11 21.57 11.59
 -3 -5 12 30.74 7.61
 -2 -8 -15 17.07 13.81
 -2 -9 -14 16.34 14.42
 -2 -12 1 2.66 6.8
 -2 9 3 362.93 34.77
 -2 -10 5 452.53 36.46
 -2 7 6 368.69 34.5
 -2 6 7 92.95 15.61
 -1 7 -8 -0.56 0.81
 -1 3 5 143.76 15.93
 0 2 -7 2.37 5.22
 0 -5 -5 40.2 10.87
 0 -5 -4 4.96 7.99
 -7 -6 17 -42.64 23.22
 -5 12 11 23.21 22.22
 -4 -9 9 -18.86 15.83
 -4 14 6 11.34 18.81
 -3 -7 8 18.73 12.99
 -2 -4 7 23.76 12.32
 -1 -6 -14 10.7 12.56
 -1 -4 -16 14.43 10.9
 0 7 -6 59.89 15.32
 -7 -8 16 9.92 10.34
 -6 -14 8 147.02 21.34
 -5 -14 5 -9.42 8.75
 -5 13 10 28.85 10.68
 -4 -15 -6 19.31 11.78
 -4 -15 -5 12.15 12.18
 -4 -10 8 50.45 11.35
 -3 -13 -9 56.89 13.23
 -3 0 11 2.14 2.25
 -3 14 2 132.49 18.64
 -3 15 -1 23.61 12.51
 -2 -10 0 66.98 11.32
 -2 -9 2 -0.82 4.82
 -2 4 8 61.9 7.01
 -2 8 6 22.33 6.29
 -2 10 4 312.26 27.55
 -2 12 1 23.24 7.77
 -2 13 -2 -7.68 10.74
 -1 2 5 118.45 9.78
 0 -3 -2 16.76 3.84
 0 -2 -1 329.52 23.17
 0 3 -13 34.92 6.87
 0 6 -3 23.48 6.83
 -6 0 17 -0.94 3.84
 -6 9 15 4.02 7.09
 -6 12 13 27.27 13.4
 -5 -15 3 88.91 19.64
 -5 -13 7 -3.09 12.42
 -5 -7 13 -4.77 9.12
 -5 -5 14 35.85 8.99
 -4 -15 -4 90.23 18.64
 -4 -14 1 209.99 25
 -4 7 12 166.74 16.22
 -4 15 4 23.78 14.2
 -3 -12 -13 24.44 12.32
 -3 8 9 104.6 13.08
 -2 -11 -9 263.64 26.19
 -2 -8 -16 4.37 8.18
 -2 9 5 9.7 7.56
 -2 12 -13 -4.87 12.89
 -2 13 -10 18.75 13.79
 -1 9 -13 4.61 8.85
 -1 10 -11 0.98 9
 0 6 -10 21.37 8.87
 -6 -12 11 2.62 14.13
 -6 -11 12 6.5 12.85
 -5 -2 15 1.99 5.32
 -5 4 15 -0.3 3.29
 -4 -15 -3 -2.04 12.91
 -4 -11 7 -5.12 11.18
 -4 -2 13 1.81 4.67
 -4 4 13 11.42 3.87
 -3 -13 -10 16.31 12.92
 -3 -13 -2 0.44 10.22
 -3 -10 5 118.85 16.53
 -3 6 10 129.4 12.96
 -3 15 -2 3.71 13.47
 -1 -7 0 152.47 16.43
 -1 -3 4 67.2 8.52
 -1 5 4 130.46 13.17
 -1 9 0 85.25 13.12
 -1 10 -2 -0.77 8.56
 0 2 0 3456.2 225.33
 -6 -10 13 0.8 11.95
 -6 -7 15 4.57 10.64
 -5 9 13 13.14 9.01
 -4 -13 4 24.35 14.11
 -4 -5 12 98.01 13.97
 -4 13 7 3.74 12.93
 -3 -6 9 25.1 9.89
 -3 12 5 1.01 11.14
 -2 -7 5 65.89 11.88
 -2 13 -9 85.23 19.28
 -2 13 -3 5.49 10.84
 -1 -8 -2 32.06 10.02
 -1 6 -16 83.92 15.2
 -1 8 -14 34.8 13.21
 0 4 -1 1233.74 83.48
 0 5 -2 8.38 8.19
 -6 -5 16 25.68 11.45
 -5 -11 10 -0.74 11.37
 -5 7 14 -1.54 6.13
 -4 10 10 45.74 12.51
 -4 12 8 51.33 15.4
 -3 -13 -1 26.53 13.41
 -3 14 1 127.46 21.62
 -3 15 -3 4.68 13.71
 -2 -11 -10 -0.64 10.67
 -2 -11 -2 120.28 18.42
 -2 -10 -13 1.13 10.3
 -2 -8 4 77.05 13.47
 -2 -2 8 343.35 25.5
 -2 12 0 -2.79 12.1
 -2 13 -4 60.08 16.53
 -1 -7 -13 1.43 7.38
 -1 4 -17 22.28 10.59
 -1 7 -15 4.63 11.74
 -1 10 -10 41.55 14.59
 -1 10 -3 5.25 10.91
 0 2 -13 1.09 5.78
 0 4 -12 180.09 17.99
 0 5 -11 29.06 9.03
 0 6 -9 325.59 28.19
 0 6 -4 20.09 9.14
 -7 -4 18 0.82 9.53
 -5 -15 4 10.77 14.91
 -5 -14 6 -5.13 15.03
 -5 -10 11 126.54 20.29
 -4 -14 2 20.9 14.14
 -4 -12 6 60.05 17.14
 -4 -7 11 7.62 11.29
 -4 11 9 18.99 11.16
 -3 -13 -11 20.3 14.02
 -3 -11 4 0.66 11.91
 -3 9 8 1.42 9.12
 -3 11 6 59.98 14.61
 -3 13 3 13.94 13.97
 -3 15 -4 49 17.26
 -2 -10 1 95.29 16.17
 -2 -6 6 82.01 12.43
 -2 6 7 88.29 11.09
 -2 11 -14 -1.71 13.77
 -2 12 -12 7.51 14.27
 -2 13 -7 15.58 14.34
 -2 13 -6 -2.42 13.59
 -2 13 -5 6.17 13.95
 -1 -8 -11 -3 9.15
 -1 9 -12 11.54 12.66
 0 -4 -10 1004.42 67.66
 0 -4 -3 3.92 6.28
 -6 -9 14 4.86 13.12
 -6 -1 17 9.65 6.38
 -5 -12 9 68.23 16.8
 -4 -15 -1 3.59 15.9
 -4 15 3 1.08 14.25
 -3 15 -7 7.2 17.25
 -3 15 -6 40.05 18.29
 -3 15 -5 22.37 17.97
 -2 -9 -15 29.57 12.19
 -1 -9 -6 98.58 14.97
 -1 0 5 -0.3 2.19
 -1 8 1 163.12 18.41
 -1 10 -9 25.85 13.68
 -1 10 -4 36.13 12.72
 0 0 -13 -1.58 4.04
 0 6 -8 159.65 18.13
 0 6 -5 14.2 8.79
 -5 -9 12 66.92 16.9
 -5 14 8 162.88 24.71
 -3 -13 0 7.65 13.46
 -3 -1 11 7.76 4.74
 -3 14 0 -3.11 13.57
 -2 -11 -11 19.11 14.75
 -2 -11 -1 5.16 11.61
 -2 -9 3 282.92 27.38
 -2 12 -1 47.84 14.78
 -1 -9 -7 928.91 68.33
 -1 -9 -5 27.73 11.18
 -1 -6 2 348.58 29.37
 -1 6 3 90.38 12.66
 -1 9 -1 27.11 10.66
 0 -5 -7 101.83 11.94
 0 -5 -6 -0.09 6.83
 0 1 -13 38.7 7.07
 -7 -7 17 -1.92 12.85
 -5 -13 8 15.17 16.23
 -4 -15 0 -4.64 15.55
 -2 10 3 827.8 63.6
 -2 12 -11 -0.09 15.6
 -1 -9 -8 88.14 15.24
 -1 -8 -1 68.14 12.48
 -1 -5 3 853.19 60.61
 -1 7 2 19.75 10.04
 -1 10 -7 200.48 24.83
 -1 10 -6 10.4 12.82
 0 6 -6 109.91 14.9
 -6 10 14 -2.83 12.56
 -5 -3 15 0.9 8.73
 -5 10 12 25.71 13.83
 -4 -14 3 18.41 17.71
 -4 -13 5 20.7 17.76
 -4 -10 9 159.58 22.82
 -3 -14 -7 18.4 16.35
 -3 -14 -6 49.43 19.82
 -3 -14 -5 -6.12 16.1
 -3 -9 7 4.49 12.83
 -3 -8 8 68.11 15.15
 -2 10 -15 6.33 16.7
 -1 -7 1 831.95 61.53
 -1 8 -13 11.13 12.77
 -1 9 -11 17.13 12.75
 0 -5 -8 69.58 9.75
 0 5 -10 36.48 10.34
 0 5 -3 995.14 70.04
 -5 -15 5 -6.37 20.33
 -5 -6 14 34.66 13.57
 -5 13 9 22.73 17.76
 -5 15 6 147.84 28.44
 -4 -3 13 37.81 10.04
 -4 15 2 54.03 20.68
 -3 -14 -8 184.2 29.59
 -3 -14 -4 -4.55 17.75
 -3 -12 3 113.93 22.21
 -3 -10 6 39.55 15.05
 -3 12 4 74.97 19.17
 -3 13 2 -10.98 16.61
 -3 14 -1 35.76 18.74
 -2 -12 -7 241.39 29.84
 -2 -12 -6 244.54 29.96
 -2 -12 -5 37.19 16.05
 -2 -5 7 15.19 9.67
 -2 7 -18 2.16 17
 -2 11 -13 15.59 17.64
 -2 11 1 309.99 32.75
 -2 12 -10 0.26 17.43
 -2 12 -2 -6.79 14.1
 -1 -9 -9 485.03 41.92
 -1 3 -17 -1.29 10.49
 -1 5 -16 24.84 13.46
 0 3 -12 25.49 9.35
 -6 -2 17 -2.32 8.98
 -5 -14 7 24.19 23.07
 -5 -8 13 9.63 15.09
 -5 11 11 182.65 27.1
 -5 12 10 55.4 17.97
 -4 8 11 89.93 16.92
 -3 -13 1 195.14 29.5
 -2 -12 -8 185.07 27.77
 -2 -12 -4 4.64 16.21
 -2 -11 -12 72.18 19.63
 -2 -11 0 97.65 21.2
 -2 -10 -14 4.02 14.31
 -2 -10 2 128.81 20.04
 -2 7 6 327.96 28.83
 -2 8 -17 235.68 33.92
 -2 9 -16 7.87 18.3
 -2 9 4 89.34 17.27
 -1 -9 -3 -2.68 12.14
 -1 -8 -12 -0.8 11.46
 -1 1 5 462.79 30.39
 -1 7 -14 55.75 17.67
 -1 9 -2 -4.91 11.63
 0 4 -11 744.99 55.29
 -6 -13 11 20.14 24.07
 -6 -12 12 -2.52 21.23
 -6 -8 15 15.44 17.53
 -6 -6 16 17.39 16.12
 -4 -15 1 -2.38 18.32
 -4 -12 7 12.81 19.33
 -4 -6 12 8.83 12.57
 -4 14 4 10.49 18.46
 -3 -14 -9 46.1 23.17
 -3 -11 5 22.15 17.52
 -3 14 -10 -13.15 21.65
 -2 -3 8 1.95 8.6
 -2 8 5 329.75 30.84
 -2 12 -9 76.73 22.8
 -1 -4 4 18.66 9.96
 -1 6 -15 -6.26 14.91
 -1 8 0 -0.3 10.83
 0 -5 -4 -0.69 10.23
 0 3 -1 218.44 19.74
 0 4 -2 978.84 68.74
 0 5 -9 345.99 31.17
 -7 -5 18 9.49 16.38
 -6 -11 13 -3.03 22.97
 -6 11 13 -0.01 18.2
 -3 -14 -2 18.99 22.12
 -3 -7 9 13.12 13.97
 -3 -2 11 8.88 7.53
 -3 7 9 15.27 10.79
 -3 14 -9 64.64 28.46
 -3 14 -2 6.63 20.06
 -2 -12 -9 22.35 20.25
 -2 -8 5 366.24 35.82
 -2 3 8 2.33 4.86
 -2 12 -3 95.32 22.02
 -1 -9 -10 60.85 17.99
 -1 -8 0 0.5 12.9
 -1 -1 5 388.95 27.73
 -1 4 4 20.76 8.99
 0 -5 -9 331.6 27.48
 0 -4 -2 988.2 68.75
 0 5 -4 3.65 11.52
 -6 6 16 16.2 10.02
 -6 12 12 -1.42 21.77
 -6 13 11 60 26.66
 -5 -12 10 61.04 27.28
 -5 -11 11 199.66 33.77
 -4 -14 4 9.99 19.48
 -4 -8 11 69.77 19.69
 -4 12 7 -5.23 18.49
 -4 15 1 8.58 24.05
 -3 -14 -10 17.71 22.81
 -3 11 5 16.94 18.18
 -3 13 1 184.81 30.74
 -3 14 -3 -3.18 19.01
 -2 -9 4 59.66 17.33
 -2 -7 6 315.21 31.74
 -2 10 -14 -0.21 20.77
 -2 11 -12 37.93 24.04
 -2 11 0 55.61 18.94
 -2 12 -4 0.76 19.55
 -1 -9 -2 -5.41 13.98
 -1 8 -12 0.89 16.45
 -1 9 -3 0.1 13.83
 0 -3 -1 200.13 18.31
 -6 -10 14 7.41 21.79
 -6 8 15 0.85 13.43
 -5 -15 6 134.9 34.64
 -5 -13 9 38.05 25.38
 -5 14 7 21.53 25.19
 -4 -15 2 19.84 26.92
 -4 -13 6 157.58 31.25
 -4 6 12 0.96 9.8
 -3 -14 -1 76.21 27.3
 -3 -13 2 14.98 19.71
 -2 -12 -2 -2.66 20.13
 -2 10 2 149.81 24.54
 -2 12 -7 374.04 43.81
 -2 12 -6 260.5 36.79
 -2 12 -5 45.73 24.16
 -1 -7 -14 58.62 16.11
 -1 -6 -15 -1.81 10.62
 -1 2 -17 2.8 13.09
 -1 9 -9 469.62 46.9
 0 5 -8 45.24 12.2
 -6 -3 17 0.02 11.85
 -5 -10 12 23.8 22.28
 -5 -4 15 -3.59 13.35
 -5 8 13 3.42 13.12
 -4 9 10 8.05 16.33
 -4 11 8 15.93 17.47
 -3 -12 4 110.95 25.91
 -3 5 10 77.2 12.19
 -3 10 6 64.18 20.77
 -3 12 3 114.37 26.54
 -3 14 -7 1.55 27.83
 -3 14 -6 80.82 31.68
 -3 14 -5 15.21 25.57
 -3 14 -4 6.45 22.45
 -2 -12 -10 10.58 21.2
 -2 -11 1 345.75 38.55
 -1 9 -4 36.31 16.57
 0 5 -5 50.45 14.19
 -4 -4 13 -0.09 14.04
 -4 10 9 180.22 28.92
 -4 13 5 45.23 24.75
 -4 14 3 22.65 24.63
 -4 15 0 -2.2 25.96
 -2 -11 -13 1.11 21.31
 -2 -10 3 741.86 64.37
 -2 9 -15 34.36 26.59
 -2 11 -11 -12.17 24.04
 -1 -7 2 16.39 14.67
 -1 -6 3 61.07 16.36
 -1 4 -16 34.9 17.2
 -1 7 1 1164.57 84.95
 -1 9 -8 85.76 23.47
 0 -5 -3 1057.54 75.29
 0 -4 -11 669.83 47.96
 0 2 -12 744.72 54.94
 0 4 -10 1024.01 75.06
 0 5 -6 -2.52 12.51
 -5 -14 8 134.63 33.88
 -5 -7 14 -6.8 18.42
 -3 -14 0 54.31 30.03
 -3 -10 7 52.96 22.53
 -3 13 0 -11.26 24.1
 -2 -12 -1 37.75 24.24
 -2 -6 7 75.58 17.67
 -2 5 7 12.57 9.53
 -2 6 -18 12.24 24.57
 -2 11 -1 19.21 22.25
 -1 -10 -7 253.75 34.24
 -1 -10 -6 16.23 18.06
 -1 -10 -5 195.39 29.68
 -1 -9 -11 8.76 18.8
 -1 -9 -1 8.7 15.74
 -1 7 -13 -3.13 18.4
 -1 8 -11 1.6 20.59
 -1 8 -1 68.84 18.27
 -1 9 -6 109.64 24.96
 -1 9 -5 28.71 16.35
 -5 -9 13 -2.07 21.82
 -5 6 14 47.03 13.21
 -5 13 8 2.62 27.31
 -4 -15 3 0.36 30.3
 -4 -14 5 -2.79 25.43
 -4 -11 9 1.75 23.64
 -4 15 -1 21.74 29.31
 -3 -11 6 76.5 26.66
 -3 -9 8 -1.89 19.17
 -3 -3 11 65.84 14.03
 -3 13 -11 -0.83 30.96
 -2 -12 -11 -5.15 24.18
 -2 -10 -15 -4.26 24.33
 -2 8 -16 17.57 24.74
 -2 9 3 303.47 34.44
 -2 10 -13 -2.4 22.53
 -1 -8 -13 6.07 15.33
 -1 -8 1 97.53 21.56
 -1 -2 5 124.13 15.25
 -1 5 3 891.87 65.51
 -1 6 2 358.06 34.47
 0 3 -11 27.73 12.31
 0 4 -3 -7.35 13.9
 -7 -6 18 37.48 25.63
 -6 -9 15 -8.83 26.43
 -6 -7 16 47.2 27.78
 -4 -12 8 37.43 25.64
 -4 -10 10 29.1 25.12
 -4 -7 12 176.29 30.1
 -3 -15 -7 1.38 28.23
 -3 -15 -6 52.04 33.15
 -3 -15 -5 39.37 32.65
 -3 -13 3 51.16 30.37
 -2 -4 8 74.75 16.8
 -2 11 -10 8.25 27.41
 -1 -10 -8 39.89 23.08
 -1 -5 -16 18.21 9.4
 -1 5 -15 24.48 20.4
 -1 6 -14 30.55 20.84
 0 -6 -7 8.47 14.24
 0 -6 -6 120.4 18.77
 0 -5 -10 14.12 10.3
 -6 -12 13 6.91 36.29
 -5 14 6 1.59 28.98
 -5 15 4 8.7 33.19
 -4 14 2 23.65 30.52
 -4 15 -2 8.1 33.48
 -3 -15 -4 75.7 32.7
 -3 -14 1 146.31 38.82
 -3 -8 9 138.05 30.47
 -3 12 2 83.75 32.31
 -3 13 -10 2.21 28.86
 -3 13 -1 2.03 30.69
 -2 -13 -6 -10.75 27.06
 -2 -13 -5 -2.9 26.17
 -2 -11 2 86.27 28.48
 -2 10 1 87.23 25.46
 -2 11 -2 104.88 33.03
 -1 1 -17 27.63 12.31
 0 4 -9 244.88 30.53
 -7 7 17 -4.61 11.23
 -6 -4 17 -0.16 16.83
 -5 -5 15 56.08 21.32
 -5 9 12 86.08 24.23
 -5 12 9 132.09 36.27
 -4 -13 7 6.91 26.65
 -4 -9 11 115.26 35.46
 -3 -15 -3 4.03 33.56
 -3 -12 5 6.1 26.03
 -3 12 -13 30.63 37.14
 -2 -13 -7 1.03 27.72
 -2 -13 -4 59.51 31.85
 -2 -12 0 -14.5 27.47
 -2 11 -9 247.66 46.13
 -1 -10 -9 9.12 24.84
 -1 -10 -3 -5.29 27.53
 -1 8 -10 102.96 31.79
 -1 8 -2 28.46 26.28
 0 -6 -8 152 22.46
 0 -3 -12 20.83 3.49
 -6 9 14 -8.34 17.57
 -5 -13 10 3.36 29.48
 -5 -12 11 48.52 32.06
 -4 -15 4 43.3 31.5
 -4 -5 13 -1.84 17.2
 -4 13 4 7.75 28.74
 -4 15 -3 -9.83 33.89
 -3 13 -2 13.71 23.82
 -2 -13 -8 158.16 35.88
 -2 -12 -12 20.79 25.5
 -2 -11 -14 3 23.16
 -2 -9 5 13.74 24.37
 -2 -8 6 31.86 23.9
 -2 8 4 67.03 22.82
 -2 9 -14 12.08 25
 -2 10 -12 3.25 25.2
 -2 11 -3 -19.84 26.86
 -1 -9 -12 9.99 15.74
 -1 -9 0 141.36 29.56
 -1 7 -12 12.83 19.95
 0 -6 -4 29.46 17.26
 0 -5 -2 0.03 16.99
 0 -4 -1 1355.94 98.03
 0 -2 0 3046.43 202.82
 0 3 -2 14.73 13.6
 -6 -11 14 9.22 29.11
 -6 13 10 203.93 40.05
 -5 -11 12 1.68 21.6
 -5 10 11 96.35 26.03
 -5 11 10 -0.8 19.25
 -4 -14 6 -1.9 19.43
 -4 15 -6 33.93 28.02
 -4 15 -5 -11.26 28.75
 -4 15 -4 78.82 34.4
 -3 13 -9 84.22 33.5
 -2 -10 4 320.37 43.35
 -2 6 6 59.16 16.7
 -1 -3 5 165.04 20.9
 -1 7 0 130.63 24.99
 0 1 -12 -8.45 7.81
 0 2 -1 358.85 31.36
 0 4 -4 233.44 28.13
 -5 -14 9 28.19 60.4
 -3 -4 11 37.8 36.83
 -2 7 5 94.34 44.35
 -2 11 -4 -12.39 55.02
 -1 -10 -2 36.52 40.64
 0 4 -8 472.97 61.96
 2 -10 3 12.17 4.54
 2 12 5 54.13 9.7
 3 -12 5 -12.38 6.21
 3 13 9 64 12.72
 3 -1 17 -3.28 10.51
 4 3 -17 100.5 18.18
 0 3 3 37.46 4.33
 0 0 4 292.33 20.92
 1 6 -6 290.1 21.96
 1 7 -5 45.45 4.97
 1 -7 2 97.36 7.93
 1 8 7 75.59 8.21
 1 -5 8 10.34 3.71
 1 -3 10 318.79 25.76
 1 -1 11 54.13 7.34
 2 8 -9 11.94 4.16
 2 9 -8 61.91 7.25
 2 11 8 68.97 8.43
 2 9 11 75.93 9.4
 2 8 12 89.02 10.11
 3 5 -14 2.61 4.69
 3 -8 13 0.36 3.22
 3 -7 14 -0.08 3.46
 3 -4 16 16.48 5.53
 4 0 -17 -0.26 4.87
 4 2 -17 0.6 5.17
 4 -4 -16 6.5 5.56
 4 -6 -15 105.95 12.34
 4 14 -9 34.04 6.21
 5 -1 -19 1.75 4.79
 5 3 -19 15.44 6.71
 5 -8 -16 52.83 8.99
 1 -2 -7 78.14 9.03
 2 12 -2 118.09 8.87
 2 7 13 7.41 6.03
 2 -3 14 117.49 13.64
 3 7 -13 111.74 12.72
 3 12 11 15.09 5.97
 3 -9 12 -5.22 5.25
 3 -2 17 15.85 7.88
 3 4 17 98.52 12.54
 4 1 -17 32.82 7.75
 4 -11 -10 10.44 4.95
 4 -13 -6 113.59 10.9
 5 0 -19 -1.54 7.23
 5 2 -19 19.87 8.33
 5 -11 -13 21.93 6.76
 0 -1 2 2661.11 172.93
 1 9 5 21.54 4.98
 1 4 11 417.63 32.11
 2 -2 -11 59.68 9.06
 2 -4 -10 190.19 17.04
 2 -9 -4 81.9 7.71
 2 10 10 118.83 13.22
 2 -6 12 5.05 6.49
 2 0 15 2.65 6.87
 2 1 15 1.17 6.06
 2 2 15 48.75 10.8
 3 -2 -14 110.36 13.7
 3 -6 -12 34.9 8.16
 3 -9 -9 47.54 8.36
 3 7 16 11.5 7.95
 4 6 -16 2.8 6.72
 4 8 -15 34.97 8.83
 4 -14 -2 2.57 2.11
 4 -9 15 13.92 7.87
 4 -8 16 -0.52 6.71
 5 1 -19 -2.79 7.78
 5 -4 -18 94.98 14.4
 5 -9 -15 12.38 7.96
 5 -10 -14 9.6 7.4
 5 -13 -10 19.99 7.19
 5 -14 -8 138.58 13.77
 0 -1 3 1635.49 107.25
 0 3 4 158.9 12.84
 0 1 5 87.58 8.87
 1 4 -7 12.25 5.42
 1 -7 3 5.47 2.29
 1 7 9 555.37 40.8
 1 6 10 224.93 19.8
 1 -2 11 4.68 5.91
 2 -5 13 2.02 7.24
 2 3 15 -1.12 7.71
 3 12 -8 0.96 4.66
 3 14 7 12.25 6.43
 4 -7 -14 8.44 8.01
 4 -10 14 67.77 11.71
 5 6 -18 2.3 7.66
 5 -6 -17 155.73 17.81
 5 10 -16 0.28 7.76
 0 2 5 46.01 6.42
 1 -7 1 38.72 3.24
 1 -6 7 159.62 14.03
 2 -10 4 0 2.7
 2 6 14 16.88 7.82
 2 -1 15 -2.36 6.76
 3 -1 -14 13.08 8.24
 3 -4 -13 63.84 10.82
 3 -7 -11 22.33 7.9
 3 10 14 -1.51 7.66
 3 -5 16 130.38 17.24
 3 -3 17 -1.45 8.93
 4 -3 -16 537.75 42.47
 4 -10 -11 20.51 7.36
 4 -12 -8 50.35 8.6
 4 -14 5 1.73 3.39
 4 -12 11 49.85 9.82
 5 -15 -5 -0.16 3.66
 0 0 5 2.99 4.47
 1 0 12 733.95 53.52
 1 1 12 43.58 9.15
 1 2 12 604.36 45.08
 2 -1 -11 9.85 5.9
 2 6 -10 49.97 8.7
 2 12 6 233.11 19.54
 2 -4 14 87.21 12.99
 2 4 15 99.02 14.23
 3 3 -14 16.76 8.13
 3 8 -12 48.28 9.23
 3 -11 9 62.96 9.4
 3 -10 11 30.67 8.73
 3 11 13 12.61 9.04
 3 9 15 92.24 14.7
 4 5 -16 135.58 16.76
 4 -5 -15 86.07 13.17
 4 -8 -13 325.13 28.02
 5 -3 -18 71.42 13.2
 5 8 -17 70.33 13.14
 5 11 -15 -6.13 8.73
 0 -1 4 149.07 12.11
 1 -1 -7 24.52 6.49
 1 -3 -6 32.09 6.79
 1 -7 4 52.7 6
 1 8 8 48.92 8.29
 1 -4 10 82.01 10.6
 1 3 12 74.15 11.37
 2 3 -11 42.68 8.29
 2 -5 -9 20 6.81
 2 -7 -7 111.83 11.71
 2 -9 8 4.53 5.36
 2 11 9 306.47 26.12
 2 -8 10 66.96 10.14
 2 -2 15 56.96 11.41
 3 0 -14 283.77 25.43
 3 2 -14 132.5 15.62
 3 6 -13 59.32 10.33
 3 13 -6 31.76 6.15
 3 -12 -2 75.54 6.8
 3 -12 6 48.33 7.1
 3 13 10 8.26 7.95
 3 6 17 84.78 15.57
 3 0 18 4.37 8.61
 3 1 18 14.93 10.1
 3 2 18 3.21 10.2
 4 9 -14 10 8.33
 4 -9 -12 2.83 7.21
 4 -13 9 47.54 9.3
 4 -11 13 11.23 8.74
 5 5 -18 32.81 11.83
 5 12 -14 3.29 8.53
 0 3 5 288.91 21.77
 1 -5 -4 147.2 12.26
 1 9 6 85.97 10.15
 1 -5 9 1310.89 89.22
 1 -3 11 170.52 17.24
 1 -1 12 44.59 9.63
 2 0 -11 6.01 5.8
 2 2 -11 42.89 8.68
 2 -6 -8 23.94 6.64
 2 9 12 12.95 8.8
 2 8 13 20.31 9.55
 3 1 -14 6.75 8.01
 3 -8 14 2.25 7.87
 3 8 16 41.21 13.03
 3 -4 17 123.66 17.87
 3 -1 18 11.14 9.83
 3 3 18 28.65 11.68
 4 -2 -16 6.93 8.31
 4 13 -10 16.21 8.29
 0 1 6 702.65 48.73
 0 2 6 4.3 5.77
 1 3 -7 7.9 5.55
 2 1 -11 10.04 6.59
 2 -3 -10 41.2 8.57
 2 10 11 11.74 9.76
 2 7 14 40.8 10.77
 3 9 -11 44.89 9.17
 3 11 -9 -1.06 6.28
 3 -10 -7 20.44 6.52
 3 -11 -5 12.12 5.15
 3 12 12 -1.43 9.35
 3 -7 15 126.8 16.81
 3 4 18 0.56 10.2
 4 7 -15 99.32 14.58
 5 -2 -18 187.95 22.51
 5 -5 -17 34.26 11.51
 5 -12 -11 45.02 10.52
 0 4 3 3.43 3.94
 0 -1 5 86.95 9.62
 0 0 6 778.77 53.88
 1 0 -7 -1.02 6.62
 1 -4 -5 134.75 12.36
 1 4 12 35.31 9.46
 2 7 -9 -2.78 7.37
 2 10 -6 45.39 7.2
 2 -10 5 132.88 12.11
 2 -3 15 5.61 10.15
 2 1 16 0.29 10.23
 3 -3 -13 75.08 12.67
 3 -5 -12 24.85 9.53
 3 10 -10 19.17 8.7
 3 14 8 160.92 18.27
 3 -9 13 36.39 10.94
 3 -2 18 9.86 10.7
 4 -1 -16 637.83 50.78
 4 10 -13 138.12 17.37
 5 9 -16 0.95 10.9
 0 4 4 172.38 14.68
 1 1 -7 20.29 7.89
 1 2 -7 66.67 10.41
 1 8 -3 277.91 19.63
 1 -7 5 227.03 17.91
 1 -6 8 26.64 7.87
 1 7 10 57.64 11.27
 1 6 11 1.96 8.39
 1 -2 12 637.3 48.71
 2 5 -10 39.65 9.32
 2 12 7 241.22 22.19
 2 -6 13 -0.43 8.93
 2 0 16 244.65 26.11
 2 2 16 75.26 14.86
 3 7 17 54.85 14.83
 4 0 -16 85.15 15.89
 4 3 -16 480.77 41.06
 4 -4 -15 140.61 19.49
 4 -6 -14 72.21 14.93
 4 11 -12 5.63 9.39
 4 12 -11 152.16 17.94
 5 -1 -18 76.35 16.61
 5 3 -18 35.68 14.89
 5 7 -17 24.03 12.1
 5 -8 -15 5.61 11.51
 0 4 2 952.14 63.21
 0 3 6 1.29 7.59
 2 -5 14 132.57 18.58
 2 6 15 184.3 24.2
 2 -1 16 4.37 11.56
 2 3 16 56.18 14.24
 3 5 -13 65.36 13.14
 3 10 15 16.85 13.61
 4 1 -16 694.94 56.29
 4 2 -16 15.29 11.57
 4 -11 -9 13.09 9.17
 4 -14 6 1.01 5.8
 4 -12 12 47.54 15.03
 5 0 -18 216.54 26.91
 5 2 -18 115 20.71
 5 -11 -12 11.36 10.72
 6 -8 -17 46.54 17.9
 6 -13 -12 15.1 13.63
 0 4 5 39.59 9.2
 0 1 7 -0.19 8.82
 1 9 7 964.35 69.07
 1 8 9 39.55 11.98
 1 -4 11 408.48 35.53
 1 0 13 -7.2 12.08
 1 1 13 2.96 10.91
 1 2 13 16.37 11.17
 2 8 -8 7.25 8.27
 2 -9 9 421.72 35.45
 2 11 10 -5.95 12.01
 2 4 16 104.48 19.63
 3 -2 -13 69.85 14.9
 3 7 -12 73.22 15.11
 3 -12 7 101.1 13.21
 3 -11 10 4.41 10.76
 3 13 11 9.05 13.68
 3 -10 12 17 13.4
 3 11 14 15.33 15.4
 3 9 16 10.64 16.01
 3 -5 17 7.75 13.57
 3 -3 18 25.34 15.24
 4 6 -15 120.07 20.47
 4 -13 -5 23.09 7.56
 5 1 -18 61.8 16.98
 5 -4 -17 147.09 23.77
 5 -9 -14 7.74 13.91
 5 -10 -13 -1.41 11.69
 5 -13 -9 18.46 11.09
 5 -14 -7 14.02 8.56
 0 -1 6 709.24 51.16
 0 2 7 0.18 8.24
 1 -5 10 28.64 11.35
 1 3 13 -6.44 14.1
 2 -2 -10 108.75 15.83
 2 9 -7 9.83 8.29
 2 -8 11 -9.17 11.1
 2 9 13 -0.26 12.55
 2 -4 15 60.49 15.55
 2 -2 16 74.73 17.68
 3 -6 -11 -1.41 11.06
 3 -9 -8 0.38 9.57
 4 8 -14 2.08 12.24
 4 -7 -13 0.8 11.11
 4 14 -8 19.54 10.41
 4 -13 10 -6.48 11.06
 5 -6 -16 26.42 14.36
 5 10 -15 8.94 13.35
 6 -6 -18 7.76 14.8
 6 -9 -16 35.71 16.7
 0 -2 3 3.61 6.25
 0 -2 4 130.01 13.36
 0 0 7 -5.08 9.47
 1 -2 -6 26.29 9.19
 1 6 -5 -0.8 6.63
 1 -6 -2 355.29 25.76
 1 -7 6 0.41 6.74
 1 -3 12 57.37 14.6
 1 -1 13 18.95 13.26
 2 -4 -9 8.4 9.25
 2 -10 6 116.22 13.79
 2 8 14 -1.62 12.81
 3 14 9 77.39 17.5
 3 12 13 58.08 17.95
 4 -3 -15 125.68 21.39
 4 -12 -7 1.15 10.1
 5 6 -17 176.43 26.09
 6 -12 -13 21.01 14.28
 0 4 6 6.5 9.41
 0 3 7 21.38 11.69
 1 4 13 25.6 14.83
 2 -9 -3 257.46 20.93
 2 12 8 159.47 20.19
 2 10 12 5.9 13.18
 2 7 15 13.91 16.35
 3 -1 -13 28.89 13.62
 3 -4 -12 -0.87 13.57
 3 -7 -10 134.18 19.15
 3 15 2 8.22 4.02
 3 15 4 61.32 12.39
 3 -8 15 9.56 15.9
 3 -7 16 15.23 17.68
 3 -4 18 3.45 15.74
 4 -10 -10 39.27 13.48
 5 -3 -17 50.99 18.88
 5 8 -16 62.87 18.25
 5 -15 -4 -2.45 6.71
 6 -10 -15 -2.55 15.67
 6 -11 -14 13.09 18.91
 0 -2 5 36.5 10.82
 1 7 -4 65.1 9.54
 1 9 8 111.32 18.56
 1 -6 9 6.14 11.06
 1 7 11 142.83 21.32
 1 6 12 60.49 18.97
 2 -1 -10 423.35 38.27
 2 11 -4 155.66 14.51
 2 -3 16 50.61 20.5
 3 3 -13 84.53 20.52
 3 -9 14 2.18 15.25
 4 5 -15 97.52 21
 4 -5 -14 17.18 16.01
 4 -9 -11 107.25 20.95
 5 11 -14 11.69 16.03
 6 -14 -10 8.29 14.96
 0 -1 7 -2.58 11.25
 0 1 8 166.72 21.7
 0 2 8 3.63 11.85
 1 4 -6 58.04 12.62
 1 8 10 136.39 22.19
 1 -2 13 9.15 16.01
 2 6 -9 4.95 11.74
 2 0 17 7.3 21.98
 2 1 17 16.05 18.83
 2 2 17 3.12 18.78
 3 0 -13 -0.94 15.03
 3 2 -13 47.61 18.92
 3 8 -11 59.43 16.7
 3 12 -7 -4.35 10.62
 3 15 5 18.17 14.24
 4 -2 -15 81.7 22.99
 4 9 -13 19.61 16.82
 4 -14 7 11.44 10.32
 5 5 -17 19.27 21.62
 5 13 -12 10.45 18.16
 6 -2 -19 47 23.62
 6 -5 -18 18.1 25.28
 0 0 8 357.66 34.47
 1 1 14 22.69 22.53
 1 2 14 -7.12 21.04
 2 0 -10 35.86 16.64
 2 3 -10 38.44 14.87
 2 -5 -8 132.91 19.25
 2 -9 10 3.31 18.93
 2 11 11 8.77 18.85
 2 -5 15 11.93 18.05
 2 6 16 10.99 25.87
 2 -1 17 26.83 28.16
 2 3 17 8.67 25.04
 3 1 -13 15.97 17.49
 3 6 -12 48.76 20.84
 3 14 -3 0.84 2.64
 3 -12 8 98.81 21.73
 3 13 12 -1.16 28.59
 5 -2 -17 30.02 28.44
 5 -5 -16 45.45 27.76
 5 12 -13 -5.73 20.3
 5 -12 -10 80.8 25.98
 6 -1 -19 8.64 30.67
 0 -2 2 671.21 46.43
 0 -2 6 -2.39 12.31
 0 4 7 38.04 17.19
 0 3 8 254.4 29.5
 1 -1 -6 34.07 15.57
 1 -5 11 73.48 23.69
 1 -4 12 43.98 20.94
 1 0 14 -1.33 20.7
 2 1 -10 371.57 39.44
 2 2 -10 121.03 23.18
 2 -6 -7 76.37 19.39
 2 -7 -6 295.06 29.57
 2 -10 7 514.21 45.02
 2 12 9 43.99 26.85
 2 -8 12 32.27 25.4
 2 4 17 107.46 39.83
 3 -11 11 30.82 24.72
 3 -10 13 10.41 32.18
 4 7 -14 16.67 21.41
 4 13 -9 4.03 24.8
 4 -14 -1 149.63 22.38
 1 -3 -5 183.42 23.45
 1 10 4 31.79 16.28
 1 -3 13 -18.91 31.44
 1 -1 14 15.04 33.09
 1 3 14 -12.77 27.55
 2 -3 -9 67.64 23.28
 2 9 14 35.07 37.85
 2 8 15 31.82 46.59
 2 -4 16 227.75 52.55
 2 -2 17 16.22 42.39
 3 -3 -12 -2.5 25.46
 3 -5 -11 42.09 26.83
 3 9 -10 185.12 35.97
 3 -10 -6 48.1 18.94
 3 14 10 4.33 34.81
 4 -1 -15 137.79 36.8
 4 3 -15 106.42 39.69
 4 10 -12 47.11 39.18
 4 -13 11 39.54 38.28
 5 -1 -17 -19.46 39.76
 5 -8 -14 50.2 37.37
 6 0 -19 -2.26 38.74
 6 1 -19 -0.16 48.91
 6 2 -19 76.82 45.91
 0 -1 8 139.72 31.73
 1 10 3 3.43 11.78
 1 10 5 186.35 29.09
 1 9 9 465.11 56.78
 1 7 12 -23.44 34.34
 1 4 14 10.91 39.88
 3 11 -8 1.97 27.67
 3 -11 -4 2.07 13.07
 4 0 -15 -5.55 43.44
 4 2 -15 116.23 50.53
 4 -4 -14 33.71 33.89
 4 -6 -13 39.8 32.39
 5 3 -17 33.09 52.73
 5 7 -16 41.11 43.58
 5 9 -15 33.01 38.38
 6 -4 -18 130.26 62.33
 6 -8 -16 -27.67 56.14
 0 -2 7 4.7 21.17
 0 1 9 25.17 27.04
 0 2 9 0 26.84
 1 3 -6 47.53 27.69
 1 -6 10 337.39 50.89
 1 8 11 -23.96 42.07
 1 6 13 -17.32 45.41
 2 13 4 75.32 23.8
 2 7 16 176.29 73.23
 3 5 -12 35.94 40.13
 3 10 -9 -11.9 29.5
 3 15 1 1.37 6.01
 3 -8 16 46.21 65.15
 3 -7 17 45.75 63.23
 4 1 -15 43.81 43.5
 4 11 -11 -0.64 38.63
 4 12 -10 -3.55 40.81
 4 -11 -8 -6.4 29.01
 4 -14 8 -14.86 23.78
 5 0 -17 0.31 42.85
 5 1 -17 14.37 55.75
 5 2 -17 85.52 69.89
 5 -4 -16 -1.37 56.14
 5 -9 -13 6.23 48.67
 5 -11 -11 203.28 59.13
 5 -16 3 -4.7 2.67
 6 -13 -11 100.1 60.12
 0 4 8 591.33 66.29
 0 0 9 9.38 29.85
 1 0 -6 5.14 30.56
 1 10 6 12.43 21.31
 1 -2 14 -11.08 49.74
 2 5 -9 17.26 31.23
 2 7 -8 193.34 36.6
 2 13 5 17.32 21.83
 2 -10 8 176.77 37.32
 2 -3 17 -23.22 50.98
 3 13 -5 -14.7 15.08
 3 -9 15 40.72 54.65
 4 6 -14 92.89 49.28
 5 -6 -15 -32.33 48.08
 5 -10 -12 68.76 51.08
 5 -13 -8 1.2 30.09
 6 6 -18 -39.44 68.57
 6 -6 -17 68.44 66.97
 0 3 9 997.91 106.07
 1 2 -6 82.74 31.58
 1 -4 -4 47.17 21.24
 1 -5 -3 726.8 64.65
 2 13 3 -0.11 15.08
 2 12 10 -42.75 34.89
 2 -9 11 69.59 37.6
 2 11 12 75.45 44.91
 2 -7 14 40.77 44.32
 2 0 18 40.17 49.88
 2 1 18 1 56.62
 2 2 18 109.61 62.03
 3 -2 -12 41.27 35.99
 3 7 -11 13.56 36.16
 3 -6 -10 99.37 36.46
 3 -12 9 82 34.86
 4 8 -13 280.04 61.37
 5 -14 -6 -32.29 24.37
 6 -3 -18 51.81 49.15
 6 -9 -15 -31.33 47.21
 1 1 15 69.59 115.12
 2 -5 16 18.72 108.49
 2 6 17 370.43 156.59
 2 3 18 -2.98 120.32
 3 -12 -1 177.15 28.41
 -5 -2 20 6.71 2.64
 -5 -11 12 2.84 2.35
 -5 -10 -12 10.36 2.76
 -5 -8 16 32.57 4.38
 -5 -7 17 21.57 3.63
 -4 -11 8 13.76 2.97
 -4 -5 -15 234.94 17.12
 -3 -9 -7 43 4.84
 -3 -8 -9 237.17 17.41
 -3 11 -13 14.34 3.15
 -3 13 -11 22.45 4.25
 -2 -8 3 606.4 41.19
 -2 -7 -6 210.84 15.5
 -2 6 -13 3.07 1.7
 -2 12 9 -1.36 1.95
 -2 13 -7 8.09 2.96
 -2 14 5 30.31 4.73
 -1 -2 -8 0.47 0.67
 -1 2 -10 216.27 14.78
 -1 10 6 18.34 3.19
 -1 11 4 119.43 10.16
 0 4 -4 192.93 13.53
 0 5 3 974.84 64.51
 -5 -14 0 2.8 3.44
 -5 -14 1 17.66 4.41
 -5 -13 -6 2.73 3.2
 -5 -9 15 6.42 2.83
 -4 -12 5 2.01 2.37
 -4 -11 -7 28.88 4.51
 -4 -9 12 1.8 2.35
 -4 8 18 8.19 2.29
 -3 -10 5 90.71 8.4
 -3 9 15 1.88 2.15
 -3 12 -12 -0.6 2.73
 -2 -8 -3 6.91 2.44
 -2 -6 -8 0.03 1.39
 -2 10 11 2.98 2.38
 -2 13 7 0.35 2.61
 -1 -5 -3 241.44 16.89
 -1 4 -10 80.95 6.46
 -1 7 -9 569.96 38.65
 -1 11 -4 0.61 2.72
 0 1 -3 1790.55 115.77
 0 3 -4 163.86 11.43
 0 6 -2 264.98 18.67
 -5 -14 -1 7.28 3.65
 -5 -14 2 -0.23 2.52
 -5 -14 3 1.65 3.39
 -4 -12 -4 63.08 7.11
 -4 -9 -11 39.93 5.12
 -3 -9 8 1.05 2.37
 -2 8 -12 56.51 5.88
 -2 14 -4 0.78 3.25
 -2 14 4 275.15 21.14
 -1 -5 3 834.61 55.18
 -1 -3 -7 60.96 4.73
 -1 8 8 17.7 3.28
 -1 9 7 -0.44 2.29
 0 5 -3 1005.24 66.17
 0 6 -1 1721.34 112.56
 0 6 1 1640.83 107.26
 -5 -14 -2 283.48 21.99
 -5 -13 8 6.59 3.42
 -5 -12 -9 0.76 2.75
 -5 -6 18 0.35 2.04
 -3 7 -15 139.87 11.47
 -3 14 10 1.2 2.94
 -3 15 8 11.83 3.98
 -2 -8 4 64.57 6.43
 -2 12 -8 187.19 15.32
 -1 3 -10 310.19 20.99
 -1 8 -8 40.54 4.81
 -1 9 -7 965.51 64.71
 -1 11 -3 32.06 4.98
 -1 11 3 445.09 31.47
 0 4 3 2 1.71
 0 6 0 84.01 7.18
 -5 -14 4 7.73 3.75
 -5 -11 -11 146.67 12.87
 -4 -12 6 48.12 6.28
 -4 -4 17 3.25 1.85
 -3 -10 -5 29.81 4.64
 -3 9 -14 14.07 3.38
 -3 14 -9 69.07 8.16
 -3 15 -7 3.77 3.81
 -3 16 5 1.07 3.52
 -2 5 -13 2.49 2.08
 -2 14 -3 12.03 3.81
 -2 14 3 16.85 4.3
 -1 -3 7 7.13 1.82
 -1 -2 8 728.87 47.72
 0 2 3 0.18 1.11
 0 5 2 1.95 1.93
 -5 -13 -7 4.33 3.32
 -5 -12 11 45.36 6.35
 -4 -12 -5 4.29 3.14
 -4 -10 11 24.54 4.58
 -3 -10 6 47.7 6.03
 -3 6 16 -0.36 1.5
 -3 13 11 74.04 8.44
 -2 -7 7 109.76 9.2
 -2 9 -11 57.55 6.6
 -2 13 6 18.32 4.32
 -2 14 -2 3.16 3.49
 -1 10 -5 154.63 12.76
 -1 10 5 111.23 9.81
 -1 11 -2 17.21 3.91
 -1 11 2 87.61 8.52
 0 3 3 36.53 3.31
 -5 -14 5 0.83 3.53
 -4 -11 -8 27.11 4.86
 -4 -2 18 14.71 2.31
 -3 -6 -12 1.61 2.13
 -3 -3 15 2.31 1.73
 -3 10 14 82.91 8.19
 -3 16 -3 12.02 4.51
 -3 16 4 46.54 7.03
 -2 -4 11 79.1 6.66
 -2 6 13 146.29 11.09
 -2 8 12 139.41 11.3
 -2 10 -10 103.55 9.88
 -2 11 -9 272.75 20.89
 -2 14 -1 45.87 6.51
 -2 14 0 31.51 5.26
 -2 14 1 13.45 4.61
 -2 14 2 6.7 3.48
 -1 6 -9 8.17 2.56
 -1 11 -1 96.78 9.24
 -1 11 0 100.52 9.47
 -1 11 1 102.9 9.69
 0 4 -3 1.11 1.93
 0 5 -2 3.47 2.25
 -5 -14 -4 24.47 5.39
 -5 -13 9 32.98 6
 -5 -11 13 18.05 4.48
 -4 -10 -10 21.6 4.15
 -3 -11 -1 29.26 5.18
 -3 -11 0 0.93 2.42
 -3 -11 1 23 4.14
 -3 -11 2 2.49 3.31
 -3 -9 -8 1.47 2.61
 -3 -7 -11 6.05 2.65
 -3 10 -13 19.31 4.54
 -3 11 13 61.04 7.26
 -3 12 12 19.36 4.43
 -3 13 -10 10.98 4.02
 -3 16 3 -0.01 3.76
 -2 -8 5 289.61 21.18
 -2 -7 -7 167.97 12.98
 -2 13 -5 3.97 3.46
 -1 -5 -4 9.69 2.49
 -1 -5 4 147.83 11.11
 -1 -4 -6 15.07 2.38
 0 5 1 351.98 24.21
 -5 -14 6 -1.47 3.71
 -5 -9 -14 62.85 7.26
 -5 -8 -15 70.27 7.45
 -4 -13 0 29.02 5.54
 -4 -13 1 1.92 3.7
 -4 -12 7 1.16 3.49
 -4 -8 14 -1.16 3.14
 -4 -7 15 98.51 9.27
 -3 -11 -2 4.4 2.79
 -3 -10 -6 100.75 9.52
 -3 -9 9 42.28 5.55
 -3 12 -11 16.12 4.46
 -3 14 9 1.82 3.49
 -3 15 -6 64 8.35
 -3 16 -2 4.42 3.68
 -3 16 -1 45.11 6.93
 -3 16 2 80.64 9.73
 -2 -6 9 8.08 2.77
 -2 4 -13 4.21 2.26
 -2 7 -12 18.19 3.71
 -2 11 9 3.25 2.86
 -2 12 -7 264.32 20.78
 -1 -4 6 42.65 4.38
 -1 9 6 8.23 3
 -1 10 -4 38.02 5.14
 -1 10 4 19.93 4.04
 0 5 -1 300.36 20.9
 0 5 0 0.19 2.26
 -4 -13 -1 -0.78 3.58
 -4 -13 2 1.92 3.99
 -4 -12 -6 17.24 4.66
 -4 7 18 -0.83 2.2
 -3 -11 3 73.91 8.13
 -3 -10 7 27.49 5.02
 -3 -7 12 49.24 5.72
 -3 -6 13 68.94 6.8
 -3 -5 -13 118.62 9.4
 -3 6 -15 2.46 2.68
 -3 8 15 197.74 15.38
 -3 11 -12 2.03 3.45
 -3 14 -8 161.08 14.8
 -3 16 0 3.82 4.79
 -3 16 1 34.81 6.66
 -2 -8 -5 135.81 11.12
 -2 1 -13 1.3 0.62
 -2 9 11 202.76 15.87
 -2 13 5 3.69 3.51
 0 2 -3 -0.09 1.36
 0 3 -3 30.46 3.23
 0 4 2 1090.4 71.56
 -5 -14 -5 10.68 4.47
 -5 -13 -8 -1.42 3.86
 -5 -12 -10 0.11 3.11
 -5 -10 -13 225.22 18.21
 -5 -5 19 0.26 2.47
 -4 -13 -2 12.29 4.43
 -4 -13 3 86.66 9.51
 -4 -9 13 6.98 3.77
 -4 -6 16 0.09 2.73
 -3 -11 -3 53.2 6.52
 -3 -8 -10 28.77 4.56
 -3 15 6 6.88 4.36
 -2 -9 0 -0.77 2.95
 -2 -9 1 494.37 34.64
 -2 10 10 17.01 4.2
 -2 12 7 0.55 3.42
 -2 13 -4 52.73 7.14
 -1 7 -8 4.99 2.82
 -1 7 8 27.21 3.91
 -1 8 -7 57.7 6.25
 -1 8 7 1.02 2.44
 0 4 -2 934.99 61.52
 -5 -14 7 5.98 4.42
 -5 -9 16 4.82 3.84
 -4 -13 4 25.04 5.65
 -4 -8 -13 228.83 17.71
 -4 9 17 73.84 7.85
 -3 -11 4 2.18 3.16
 -3 -8 11 45.86 6.06
 -3 -5 14 1.16 2.05
 -3 8 -14 -1.03 2.94
 -2 -9 -1 3.31 3.05
 -2 -9 2 1.65 2.42
 -2 -5 -10 28.12 3.51
 -2 -3 12 350.02 23.9
 -2 3 -13 17.19 2.63
 -2 11 -8 68.75 7.93
 -2 13 4 13.42 4.44
 -1 -6 0 43.94 5.07
 -1 10 -3 0.65 2.98
 -1 10 3 74.74 7.8
 0 1 2 2533.84 163.65
 -5 -12 12 -1.08 4.24
 -5 -10 15 -0.39 3.38
 -5 -8 17 75.16 8.36
 -4 -12 8 71.37 8.45
 -4 -7 -14 15.25 3.4
 -4 -4 -16 37.89 3.72
 -3 13 -9 47.31 6.96
 -3 13 10 -0.06 3.4
 -2 -9 -2 106.63 9.76
 -2 -8 6 33.65 4.78
 -2 -7 8 174.24 13.69
 -2 13 -3 2.76 4.09
 -1 -6 -1 288.87 20.55
 -1 -6 1 11.83 2.83
 -1 5 -9 1236.95 81.54
 0 3 2 17.91 2.51
 0 4 1 1152.91 75.59
 -5 -15 0 58.61 8.09
 -5 -15 1 3.17 4.31
 -5 -15 2 17.3 4.78
 -5 -11 -12 45.73 6.42
 -4 -13 5 30.94 5.52
 -4 -11 -9 24.3 4.91
 -4 -10 12 18.8 4.73
 -4 -9 -12 2.97 3.28
 -3 -11 5 20.95 4.35
 -3 -1 16 150.78 10.64
 -3 5 16 84.79 7.06
 -3 14 -7 13.07 4.81
 -3 15 -4 59.67 8.02
 -3 15 5 29.6 6.01
 -2 -9 3 279.29 20.99
 -2 -6 -9 271.22 19.43
 -2 2 -13 22.63 2.36
 -2 5 13 220.09 15.76
 -2 8 -11 4.06 3.21
 -2 13 3 47.98 6.84
 -1 -6 2 378.1 26.42
 -1 9 -5 22.89 4.4
 -1 9 5 89.59 8.64
 -1 10 -2 3.24 3.25
 -1 10 2 0.88 2.99
 0 4 -1 1162.46 76.3
 0 4 0 1246.69 81.73
 -5 -15 -1 0.45 4.23
 -5 -15 3 66.25 8.91
 -5 -14 -6 0.3 3.79
 -5 -14 8 140.49 13.69
 -4 -13 -4 63.05 8.17
 -4 -12 -7 0.85 3.38
 -4 8 -16 2.88 3.29
 -3 -10 -7 194.86 15.89
 -3 -10 8 -0.26 3.17
 -3 9 14 71.62 7.7
 -2 -8 -6 0.28 3.29
 -2 -1 13 9.79 1.36
 -2 7 12 7.84 2.87
 -2 9 -10 37.83 5.55
 -2 10 -9 71.23 8.03
 -2 12 6 13.1 4.21
 -2 13 -2 0.08 3.52
 -2 13 2 169.14 14.85
 -1 -6 -2 789.3 52.87
 -1 -5 5 362.98 25.27
 -1 10 -1 10.74 3.89
 -1 10 1 303.81 22.88
 0 3 -2 19.01 2.85
 -5 -15 -2 1.22 4.29
 -5 -15 4 1.73 4.09
 -5 -11 14 12.68 4.65
 -5 -7 18 52.46 6.98
 -3 -9 -9 -0.47 3.31
 -3 5 -15 238.72 17.9
 -3 9 -13 48.25 6.58
 -3 12 -10 9.61 4.44
 -3 12 11 33.98 5.91
 -3 15 -3 -0.23 4.19
 -3 15 4 46.42 7.64
 -2 -9 -3 4.69 2.98
 -2 -4 -11 19.22 2.76
 -2 6 -12 8.21 3.06
 -2 13 -1 3.72 4.28
 -2 13 0 13.25 4.72
 -2 13 1 169.23 15.22
 -1 -1 9 38.09 3.25
 -1 10 0 5.5 3.17
 0 2 2 883.28 57.65
 -5 -13 -9 47.63 7.65
 -4 -13 6 118.64 12.28
 -4 -10 -11 79.22 8.99
 -4 -5 17 173.33 14.15
 -4 10 16 -0.4 3.18
 -3 11 12 6.26 4.42
 -2 -9 4 90.78 9.28
 -2 -7 -8 83.22 8
 -2 12 -5 52.37 7.58
 -1 -6 3 87.71 8.25
 0 1 -2 2364.65 153.25
 -5 -15 -3 1.68 4.56
 -5 -15 5 0.7 5.04
 -5 -13 11 10.16 5.32
 -5 -12 -11 61.43 8.45
 -4 -13 -5 13.52 4.61
 -4 -12 9 39.18 7.11
 -4 -11 11 8.47 4.67
 -4 -6 -15 109.81 9.83
 -3 -11 -5 0.04 4.24
 -3 -11 6 62.3 8.44
 -3 10 -12 15.46 5.11
 -3 10 13 276.77 21.86
 -3 11 -11 29.28 6.15
 -3 13 -8 0.13 4.68
 -3 13 9 50.95 7.79
 -3 14 -6 55.06 8.29
 -3 14 7 1.3 4.79
 -3 15 -2 -0.47 4.88
 -3 15 3 11.01 5.62
 -2 -8 7 17.17 4.65
 -2 10 9 11.26 4.28
 -2 11 -7 98.3 10.53
 -1 -6 -3 23.93 4.41
 -1 6 -8 24.12 4.41
 -1 7 -7 689.08 47.62
 -1 8 6 270.16 20.57
 -1 9 -4 40.17 5.71
 -1 9 4 3.39 3.6
 0 2 -2 934.05 61.31
 0 3 1 168.93 12.31
 -5 -14 -7 -0.67 4.74
 -5 -14 9 15.01 6.3
 -5 -12 13 3.79 4.47
 -4 -3 18 189.69 14.58
 -4 11 15 -0.3 3.99
 -4 12 14 3.61 4.72
 -3 7 -14 2.36 3.74
 -3 7 15 5.23 3.01
 -3 15 -1 35.49 7.43
 -3 15 0 13.27 5.92
 -3 15 1 3.32 5.33
 -3 15 2 17.11 6.22
 -2 8 11 1.32 3.63
 -2 12 5 98.81 10.92
 -1 4 -9 123.01 10
 -1 6 8 89.84 8.3
 -1 7 7 141.79 12.18
 0 3 -1 230.16 16.26
 0 3 0 1.04 2.12
 -5 -15 -4 41.06 8.1
 -5 -15 6 121.96 13.58
 -4 -13 7 0.09 4.82
 -4 -12 -8 -1.4 4.54
 -4 -9 14 3.93 4.06
 -4 -8 15 21.76 5.67
 -4 6 18 7.37 2.9
 -4 9 -15 30.34 6.4
 -3 -12 -1 165.62 15.47
 -3 -4 -14 12.58 2.83
 -3 -4 15 451.33 31.65
 -2 -9 5 6.83 4.2
 -2 -5 11 59.66 6.53
 -2 9 10 0.29 3.91
 -2 11 7 44.52 7.12
 -2 12 -4 6.05 4.89
 -1 -4 7 23.81 3.98
 -4 -14 0 62.9 9.32
 -4 -14 1 219.09 19.66
 -4 -14 2 25.24 6.69
 -4 -11 -10 -2.61 4.06
 -4 8 17 0.81 3.09
 -4 13 -11 20.91 6.68
 -3 -10 -8 2.93 3.86
 -3 -10 9 18.91 5.37
 -3 14 6 43.38 8.13
 -2 -7 9 0.03 3.09
 -2 7 -11 68.01 8.14
 -2 10 -8 109.18 11.21
 -2 12 4 147.2 14.04
 -1 -3 8 118.69 9.39
 -1 9 -3 4.29 3.44
 -1 9 3 871.6 59.85
 -4 -14 -1 42.93 8.1
 -4 -14 3 25.01 6.69
 -4 -13 -6 1.46 4.47
 -4 -10 13 110.5 11.82
 -4 -7 16 -0.73 3.76
 -4 7 -16 -3.27 4.36
 -3 -12 -2 19.36 6.21
 -3 -12 3 99.31 11.15
 -3 -11 -6 106.93 11.39
 -3 -11 7 25.72 6.52
 -3 -8 -11 35.61 5.96
 -3 -8 12 48.03 7.01
 -3 -7 -12 36.02 5.55
 -3 -7 13 84.88 9.12
 -3 4 -15 82.03 7.88
 -3 12 -9 166.38 15.91
 -3 12 10 24.25 6.41
 -2 -8 -7 812.55 55.81
 -2 4 13 6.37 2.26
 -2 12 -3 65 9.09
 -1 -6 -4 61.86 7.04
 -1 -6 4 36.65 5.44
 -1 -5 6 88.2 8.2
 -1 -4 -7 204.98 14.92
 -1 8 -5 249.13 19.63
 0 2 1 285.02 19.35
 -5 -10 16 4.95 5.25
 -4 -14 -2 42.91 8.07
 -4 10 -14 88.44 10.51
 -4 12 -12 48.1 8.11
 -3 -12 4 51.33 8.29
 -3 4 16 50.92 4.91
 -3 13 -7 2.93 5.11
 -2 -10 0 54.22 7.42
 -2 -9 -5 49.72 7.07
 -2 5 -12 46.94 6.01
 -2 8 -10 63.97 7.86
 -2 9 -9 388.33 29.36
 -1 8 5 10.09 3.82
 -1 9 -2 1.65 4.1
 -1 9 2 433.47 31.89
 0 2 -1 329.61 22.33
 -5 -13 12 7.97 6.55
 -5 -11 15 0.91 4.46
 -5 -9 17 12.41 4.9
 -4 -14 4 -0.87 4.95
 -4 -13 8 10.01 5.85
 -4 11 -13 14.2 5.67
 -4 14 -9 64.29 9.96
 -3 -12 -3 3.31 3.98
 -3 -9 -10 43.94 6.98
 -3 -9 11 46.61 7.27
 -3 -6 14 4.21 3.57
 -3 8 -13 4.33 4
 -3 14 -4 7.88 4.89
 -3 14 5 1.79 5.65
 -2 -10 -1 0.21 4.47
 -2 -10 1 102.88 10.76
 -2 -10 2 136.39 13.32
 -2 12 -2 0.53 4.93
 -2 12 3 157.45 14.94
 -1 -5 -6 0.42 3.15
 -1 -3 -8 682.28 45.48
 -1 3 -9 1240.33 81.99
 -1 9 -1 8.73 4.83
 -1 9 1 579.96 41.64
 -4 -11 12 0.01 3.86
 -4 13 12 12.3 4.95
 -4 15 8 61.67 8.98
 -3 -6 -13 28.36 4.51
 -3 8 14 2.02 2.3
 -3 11 -10 2.76 3.92
 -2 -10 -2 -0.24 3.24
 -2 -9 6 128.35 12.67
 -2 -8 8 13.25 4.61
 -2 -4 12 90.13 8.27
 -2 6 12 281.98 21.49
 -2 11 6 0.2 3.7
 -2 12 -1 32.61 6.8
 -2 12 2 158.42 15.76
 -1 -7 0 125.33 11.97
 -1 -7 1 992.87 70.11
 -1 5 -8 4.17 2.77
 -1 9 0 124.3 12.19
 0 1 1 128.23 9.21
 0 2 0 4171.52 271.16
 -3 11 11 137.46 20.33
 2 -7 -11 348.43 33.45
 2 -12 -5 103.79 16.68
 3 1 -15 21.27 13.43
 0 -3 -1 242.79 17.19
 1 -5 -8 -0.16 4.01
 1 1 10 1609.79 109.02
 2 -5 -12 107.64 12.35
 2 -11 -7 52.71 8.18
 2 -13 3 -1.62 2.4
 2 7 9 13.09 4.7
 2 -10 10 91.8 10.29
 2 -3 14 127.06 13.89
 2 -1 14 131.83 14.46
 3 -5 -15 11.01 6.74
 3 -9 -13 14.15 5.93
 3 9 10 33.71 7.98
 3 4 15 85.66 11.56
 4 -14 -11 98.99 13.98
 4 -16 -7 2.47 5.01
 4 13 5 14.17 6.55
 4 10 12 28.74 7.55
 4 6 16 -0.14 6.21
 5 7 -17 16.32 6.52
 1 -9 -4 5.18 4.45
 1 -10 -1 289.65 22.04
 1 5 6 0.99 4.9
 2 -13 -2 194.27 17.35
 2 9 4 35.26 6.51
 2 8 7 832.77 58.91
 2 -9 11 72.19 8.34
 2 4 12 35.9 7.81
 3 9 -9 42.61 4.89
 3 -15 -4 40.41 8.48
 3 10 8 -0.54 6.36
 3 -5 16 122.82 14.75
 3 1 16 483.58 39.18
 4 -2 -18 24.79 9.07
 4 -7 -17 94.33 15.25
 4 3 -17 136.06 15.71
 4 -9 -16 58.66 12.07
 4 5 -16 104.94 12.82
 4 12 8 1.03 6.47
 4 9 13 -1.51 7.72
 4 7 15 39.66 10.01
 4 4 17 22.35 8.92
 5 11 -13 29.08 5.11
 5 15 -2 18.58 5.37
 5 15 2 -1.72 5.35
 5 14 7 0.43 6.6
 0 0 2 90.97 7.24
 1 6 3 29.9 6.17
 2 5 11 10.14 7.79
 2 -6 13 1.78 4.82
 2 2 13 11.99 8.45
 3 -8 -14 -0.22 7.96
 3 4 -14 84.07 11.27
 3 -13 -9 43.59 10.2
 3 -14 -7 0.65 6.82
 3 11 5 7.44 6.6
 3 -9 14 15.31 6.99
 3 5 14 11.55 8.69
 4 -3 -18 172.72 19.68
 4 -1 -18 483.26 39.8
 4 11 10 0.74 8.42
 4 8 14 55.64 12.13
 5 14 -7 7.22 2
 0 -4 0 1078.8 70.97
 1 -2 -9 71.76 9.97
 1 -7 -7 135.19 14.16
 1 0 10 231.8 20.21
 2 -6 -12 311.87 27.63
 3 -6 -15 630.54 49.19
 3 8 11 27.92 10.11
 4 -4 -18 -1.56 8.9
 4 0 -18 52.64 12.18
 5 15 -1 2.94 4.73
 5 15 0 65.17 9.97
 5 15 1 0.77 6.2
 0 -1 3 1853.38 121.22
 1 -3 -9 -1.98 6.14
 1 -1 -9 51.27 8.88
 1 3 -7 10.43 4.96
 1 -10 3 0.67 2.35
 1 2 9 404.47 31.49
 1 -4 10 81.8 10.23
 2 2 -12 -0.48 6.23
 2 -10 -9 10.52 7.52
 2 9 3 6.93 5.97
 3 7 12 28.78 8.83
 3 6 13 46.41 11.2
 3 -7 15 128.17 15.1
 3 3 15 210.67 21.76
 3 -4 16 1.42 7.35
 3 0 16 324.73 29.03
 4 -12 -14 4.63 9.8
 4 13 4 72.36 11.31
 5 4 -19 117.56 16.16
 5 13 9 72.74 13.53
 1 -6 -8 99.9 12.91
 1 4 -6 41.59 5.99
 1 -10 -2 -1.16 4.89
 1 6 -1 9.28 3.53
 1 6 2 675.98 46.76
 1 4 7 202.26 18.38
 1 3 8 627.34 45.79
 1 -6 9 6.68 4.73
 2 -3 -13 224.6 21.35
 2 -2 -13 102.68 14.16
 2 -1 -13 11.06 7.31
 2 -8 -11 2.06 7.28
 2 6 -9 8.53 4.16
 2 -12 -6 13.03 8.12
 2 -13 -3 40.28 8.13
 2 9 -2 2.7 3.03
 2 1 13 0.21 7.07
 3 -11 -12 15.27 9.55
 3 -15 -5 38.49 10.01
 3 -3 16 209.62 21.38
 3 -2 16 158.28 18.04
 3 -1 16 437.83 36.58
 4 -5 -18 29.55 10.29
 4 1 -18 459.76 38.36
 4 -8 -17 -2.33 9.68
 4 -11 -15 -3.73 8.84
 4 -13 -13 8.16 8.19
 4 13 -4 17.96 4.23
 4 5 16 69.61 13.93
 4 3 17 5.02 10.35
 5 6 -18 5.42 7.75
 0 -2 -2 761.04 51.01
 0 -3 3 37.14 3.92
 1 -4 -9 74.65 10.64
 1 0 -9 2.05 5.75
 1 2 -8 713.79 49.91
 1 -9 -5 83.63 10.87
 1 -3 10 289.02 23.59
 1 -2 10 163.06 16.03
 2 -4 -13 -0.23 8.2
 2 -11 -8 13.64 8.59
 2 8 6 4.96 7.13
 2 7 8 62.6 10.25
 2 3 12 120 15.45
 2 -5 13 3.29 7.06
 3 -3 -16 133.89 16.84
 3 -2 -16 188.68 20.07
 3 -1 -16 189.72 20.29
 3 -7 -15 0.51 8.67
 3 -12 -11 18.44 10.24
 3 11 4 25.93 8.34
 3 10 7 189.64 19.14
 3 9 9 -0 6.95
 3 -10 13 11.51 6.7
 4 4 -17 9.91 8.88
 4 -10 -16 -3.54 9.04
 4 8 -14 -1.1 5.9
 4 12 7 0.79 7.43
 4 10 11 66.77 12.79
 5 14 6 -4.01 8.94
 0 -3 -2 22.22 5.49
 0 -4 -1 1160.37 76.91
 1 6 1 297.83 22.38
 1 5 5 49.42 9.27
 2 0 -13 -1.7 8.08
 2 -7 -12 10.64 8.77
 3 -4 -16 88.44 14.93
 3 -9 -14 82.84 14.78
 3 -14 -8 11.35 8.92
 3 11 -4 5.15 3.05
 3 -11 12 -1.25 5.47
 4 -6 -18 3.83 10.36
 4 7 -15 117.21 14.03
 4 13 3 3.34 7.28
 4 6 15 93.64 15.56
 0 -2 3 1.59 3.4
 1 -5 -9 5.68 7.08
 1 -10 -3 72.44 10.2
 1 6 0 35.66 5.83
 2 -13 -4 6.02 8.79
 2 6 9 279.59 25.59
 2 -7 12 23.99 7.57
 3 0 -16 653.03 50.64
 3 3 -15 -0.37 7.3
 3 6 -13 78.49 11.2
 3 7 -12 54.9 8.86
 3 -13 -10 -1.86 9.41
 3 4 14 18.53 9.07
 3 2 15 28.39 10.03
 4 2 -18 20.29 9.78
 4 9 -13 13.97 5.86
 4 9 12 3.48 9.14
 5 11 12 61.21 15.06
 0 -1 -2 2593.95 169.34
 1 -8 7 58.39 6.41
 1 -7 8 3.7 4.41
 1 1 9 181.35 17.82
 2 -5 -13 216.44 22.48
 2 9 -1 506.77 35.88
 2 -13 4 48.69 5.76
 2 5 10 28.27 9.88
 2 -4 13 4.15 7.67
 3 -5 -16 96.29 15.74
 3 -15 -6 3.58 9.83
 3 11 3 51.11 10.58
 3 -6 15 18.5 10.13
 4 -9 -17 67.14 15.9
 4 6 -16 4.82 8.61
 4 8 13 224.35 24.95
 4 7 14 7.6 11.36
 1 -7 -8 22.33 9.99
 2 1 -13 14.73 9.75
 2 3 -12 388.31 31.88
 2 -10 -10 15.76 11.09
 2 -12 -7 -2.45 9.75
 2 -3 13 23.96 10.09
 2 -1 13 3 9.53
 3 1 -16 147.91 18.58
 3 -8 -15 165.94 22.91
 3 5 -14 -2.92 8.62
 3 8 10 39.87 13.48
 3 5 13 120.56 18.38
 4 -7 -18 -4.57 10.6
 4 13 2 13.07 8.93
 4 4 16 49.4 13.49
 5 14 5 9.13 11.28
 5 13 8 4.67 11.08
 5 12 10 3.05 10.76
 5 10 13 218.11 26.67
 1 1 -9 46.21 10.13
 2 8 5 158.21 18.29
 2 -2 13 24.4 12.26
 3 -6 -16 3.08 12.75
 3 7 11 8.55 11.36
 3 -8 14 0.95 9.82
 4 -3 -19 -2.37 14.06
 4 -2 -19 25.51 14.49
 4 13 -3 87.6 11
 4 12 6 16.62 11.16
 4 1 17 -4.9 13.62
 5 9 -16 -3.09 10.02
 5 9 14 87.07 20.13
 5 8 15 62.81 17.31
 0 -4 -2 900.18 61.78
 1 -2 -10 723 55.67
 1 -6 -9 203.85 23.63
 1 -9 -6 2.45 10.11
 1 -10 -4 14.1 9.5
 1 4 6 8.75 8.99
 1 2 8 6.38 10.2
 1 -5 9 1264.43 87.42
 2 -8 -12 128.89 20.98
 2 -11 -9 4.98 10.95
 2 -13 -5 5.02 10.24
 2 7 7 183.44 21.75
 3 -11 -13 32.59 13.65
 3 -12 -12 14.9 15.14
 3 8 -11 40.25 8.54
 3 -14 -9 -1.73 12.72
 3 -16 -1 44.48 13.02
 3 10 6 80.03 15.45
 3 6 12 5.08 11.1
 3 3 14 520.35 46.66
 4 -4 -19 45.48 18.62
 4 -1 -19 5.19 12.37
 4 3 -18 225.74 28.06
 4 13 1 5.16 10
 4 10 10 28.29 14.39
 5 8 -17 69.65 15.84
 6 16 0 42.91 13.32
 0 -2 -3 4.1 7.49
 1 -3 -10 236.55 24.88
 1 5 4 9.2 10.81
 1 3 7 64.74 14.19
 1 0 9 -0.23 10.62
 3 -15 -7 8.26 15.8
 3 -16 -2 82.24 17.68
 3 -16 0 -1.22 11.02
 3 11 2 -0.61 9.04
 3 9 8 -0.76 11.3
 3 -5 15 243.71 28.31
 3 0 15 -7.49 15.32
 4 -5 -19 6.54 17.31
 4 5 -17 188.91 25.21
 4 5 15 276.5 33.55
 4 -8 16 -4.31 15.03
 4 -5 17 7.53 13.59
 4 0 17 -5.16 15.09
 6 16 -2 66.87 13.76
 6 16 -1 5.59 10.48
 0 -3 -3 33.59 9.22
 1 -4 -10 383.61 35.82
 1 -1 -10 692.4 54.47
 2 -3 -14 47.6 17.99
 2 -2 -14 100.42 21.31
 2 7 -8 164.48 15.16
 2 -8 11 1.7 10.27
 2 3 11 31.83 15.33
 2 -6 12 10.59 11.58
 2 1 12 48.65 16.67
 3 -7 -16 42.78 20.4
 3 -9 -15 -0.12 16.35
 3 4 -15 426.76 40.05
 3 -13 -11 61.93 19.73
 4 13 -2 3.84 7.56
 4 13 -1 -2.52 9.95
 4 13 0 39.29 11.74
 4 3 16 292 35.21
 5 10 -15 0.57 9.03
 5 14 4 43.74 15.95
 5 11 11 192.15 30.19
 0 -5 -1 317.75 25.7
 2 -4 -14 188.41 29.03
 2 -1 -14 111.71 23.13
 2 -7 -13 385.51 41.36
 2 2 -13 93.73 19.05
 2 -12 -8 3.54 15.92
 3 -3 -17 24.33 18.58
 3 -2 -17 35.22 21.41
 3 -16 -3 6.44 15.19
 3 11 -3 57.48 9.87
 3 11 1 42.71 13.16
 3 -4 15 66.63 19.26
 3 -1 15 -0.53 16.76
 4 1 -19 -0.55 17.16
 4 9 11 17.81 19.17
 4 6 14 13.78 19.02
 4 -4 17 8.18 18.77
 4 -3 17 8.09 18.46
 4 -2 17 6.02 18.7
 4 -1 17 -5.99 16.17
 5 12 -12 1.69 3.7
 5 13 7 1.19 15.37
 5 6 16 3.66 20.93
 0 -4 -3 4.87 10.7
 1 -5 -10 23.94 18.62
 1 0 -10 1901.69 134.46
 1 -10 -5 122.84 21.15
 1 -4 9 109.7 17.48
 1 -1 9 237.71 26.46
 2 -10 -11 10.95 18.93
 2 -13 -6 9.98 16.79
 2 8 4 1.63 14.87
 2 6 8 -2.71 14.32
 3 -4 -17 74.3 22.75
 3 -1 -17 47.47 23.09
 3 4 13 56.18 23.64
 3 -3 15 200.81 30.9
 3 -2 15 47.12 21.24
 4 10 -12 21.54 10.77
 4 12 5 11.44 16.51
 5 12 9 7.01 20.55
 6 15 5 29.65 20.5
 0 -1 -3 2011.62 135.12
 1 -7 -9 2.54 16.12
 1 3 -8 131.89 18.37
 1 -9 -7 1.93 16.62
 2 -5 -14 50.36 22.16
 2 0 -14 -0.28 17.72
 2 -9 -12 1.54 20.93
 2 5 9 214.46 30.24
 2 4 10 1.45 13.98
 3 -5 -17 92.15 28.78
 3 0 -17 0.32 19.33
 3 -14 -10 15.19 23.83
 3 -16 -4 68.82 23.3
 3 11 0 -2.05 11.74
 3 8 9 252.54 34.03
 3 -9 13 58.94 19.23
 3 -7 14 0.66 16.34
 3 2 14 10.11 18.14
 4 8 12 -8.4 21.28
 4 7 13 19.46 20.95
 5 10 12 -9.69 24.88
 5 7 15 4.14 22.68
 0 -5 -2 3.75 11.71
 1 2 -9 54.88 16.58
 1 1 8 456.75 43.18
 1 -3 9 989.51 75.63
 2 5 -11 104.67 19.79
 2 -14 -1 18.9 16.85
 2 7 6 170.51 26.52
 3 -8 -16 49.68 25.67
 3 -11 -14 3.33 26.45
 3 -12 -13 216.69 40.65
 3 -15 -8 5.64 22.83
 3 11 -2 -0.1 10.55
 3 5 12 96.94 27.72
 4 4 -18 -0.51 19.27
 4 4 15 118.05 30.42
 4 -7 16 -10.9 24.3
 5 14 3 0.8 17.99
 5 9 13 23.36 26.3
 5 8 14 19.7 26.17
 0 -3 -4 127.23 20.4
 1 -6 -10 12.58 22.26
 1 -11 -2 72.07 20.31
 1 -11 -1 104.22 19.39
 1 -11 0 125.39 20.58
 1 5 3 250.37 28.52
 1 4 5 2.57 19.62
 2 -6 -14 122.18 32.62
 2 -8 -13 87.96 32.71
 2 -14 -2 10.45 18.13
 2 -14 0 23.74 16.2
 2 -9 10 31.27 15.16
 2 -5 12 58.55 21.05
 3 -6 -17 156.11 40.97
 3 3 -16 153.07 32
 3 -10 -15 110.59 33.59
 3 -16 -5 -2.74 22.76
 3 11 -1 17.11 12.98
 3 9 7 15.95 23.34
 3 7 10 151.34 35.68
 3 6 11 16.76 26.03
 4 2 -19 33.58 27.83
 4 10 9 235.03 40.2
 0 -2 -4 150.48 24.84
 1 4 -7 32.93 16.41
 1 -10 -6 11.21 23.59
 2 1 -14 108.12 31.6
 2 -12 -9 16.2 31.65
 2 -13 -7 -0.11 23.11
 2 -14 -3 -2.03 22.12
 2 2 11 -3.01 20.06
 2 -1 12 58.77 29.14
 3 -13 -12 26.52 30.17
 4 7 -16 -3.61 22.93
 4 -9 15 43.93 29.44
 5 13 6 4.18 26.38
 6 15 4 35.98 33.83
 0 -4 -4 196.4 31.26
 0 -5 -3 963.25 77.05
 1 -4 -11 101.88 37.8
 1 -3 -11 750.75 74.09
 1 -2 -11 73.18 33.92
 1 1 -10 533.46 56.86
 1 5 -5 432.38 34.28
 1 -11 -3 599.84 61.5
 1 2 7 43.42 30.83
 1 -6 8 7.61 14.12
 2 6 -10 49 19.99
 2 -10 9 79.06 16.85
 2 -4 12 36.07 26.65
 3 6 -14 -0.13 23.38
 3 3 13 120.94 42.82
 4 8 -15 12.39 23.63
 4 12 4 85.61 33.27
 4 1 16 336.81 55.02
 5 11 -14 11.33 15.68
 5 14 2 257.32 47.92
 5 11 10 1.46 37.09
 5 5 16 11.23 33.78
 5 3 17 4.55 35.29
 6 14 7 -17.55 40.82
 0 0 -2 98.04 15.43
 1 -1 -11 29.15 33.09
 1 -8 -9 130.4 46.84
 1 -9 -8 97 42.83
 1 -11 1 73.07 18.48
 1 3 6 45.14 27.85
 2 -7 -14 -3.54 46.21
 2 -14 -4 344.83 54.84
 2 -14 1 42.2 18.16
 2 8 3 0.9 23.6
 2 -3 12 80.45 36.32
 2 -2 12 -2.38 35.27
 3 -7 -17 -5.36 36.9
 3 -9 -16 -19.17 44.2
 3 7 -13 121.4 31.52
 3 -14 -11 55.61 50.4
 3 -15 -9 4.1 41.29
 3 -16 -6 20.23 35.19
 3 -10 12 2.72 19.04
 3 -6 14 8.67 35.72
 4 6 -17 -0.39 34.17
 4 9 10 29.03 42.72
 4 5 14 39.34 41.44
 4 -6 16 14.21 43.01
 5 12 8 -15.84 45.41
 6 13 9 7.23 49.72
 0 -1 -4 127.33 28.14
 1 -5 -11 460.33 69.49
 1 -7 -10 54.88 42.68
 1 -11 -4 116.85 38.8
 1 0 8 162.33 39.9
 2 -4 -15 70.14 48.99
 2 -3 -15 21.76 48.45
 2 -2 -15 19.63 46.99
 2 -11 -11 128.79 53.23
 2 6 7 867.52 90.81
 2 3 10 5.83 34.57
 2 -7 11 95.12 30.12
 3 5 -15 21.09 33.71
 3 0 14 46.57 44.26
 4 3 -19 9.57 48.69
 4 3 15 264.86 64.51
 4 0 16 38.05 49.58
 5 14 -6 2.8 7.92
 2 -5 -15 272.15 66.86
 2 -1 -15 13.16 37.31
 2 -9 -13 62.72 47.37
 2 -13 -8 23.78 39.83
 2 -14 -5 104.85 40.35
 2 1 11 5.97 29.39
 3 -4 -18 -12.09 44.15
 3 -3 -18 48.27 45.05
 3 -2 -18 81.07 56.05
 3 2 -17 85.11 47.44
 3 -12 -14 300.69 75.06
 3 9 -10 160.71 24.47
 3 8 8 38.31 38.13
 4 9 -14 7.67 24.11
 4 8 11 91.14 46.9
 4 6 13 282.31 73.92
 5 10 11 73.27 57.7
 5 6 15 170.78 68.61
 6 15 3 14.36 35.16
 4 7 12 315.23 124
 4 -5 16 -195.97 122.76
 -2 11 -9 351.01 26.14
 -2 -10 -2 3.92 0.68
 -2 -1 11 9.58 2.89
 0 0 -5 2.62 2.12
 -5 8 17 72.71 6.71
 -5 -3 18 59.38 5.88
 -4 -12 -11 73.32 6.34
 -4 -5 15 88 8.09
 -4 5 16 121.26 9.7
 -3 1 -18 13.28 2.81
 -3 -10 7 22.6 2.52
 -2 8 -13 13.69 2.47
 -2 9 -12 9.41 2.13
 -2 -5 9 26.21 2.8
 -1 0 -12 632.84 42.38
 -1 9 -6 102.36 8.37
 -1 -5 4 161.42 11.33
 -1 -3 6 46.99 3.92
 -5 -12 11 34.97 3.98
 -5 11 15 0.17 1.68
 -5 -7 16 19.55 3.14
 -4 -2 16 5.29 2.41
 -3 0 -18 10.48 2.63
 -3 2 -18 2.08 2.02
 -3 3 -18 27.77 4.04
 -3 8 -16 26.05 3.69
 -3 12 -12 1.1 1.47
 -3 14 -8 154.06 11.63
 -3 12 8 0.91 1.14
 -3 8 12 52.12 4.86
 -3 0 14 244.28 17.44
 -3 1 14 6.89 2.22
 -3 2 14 110.81 8.89
 -2 -2 -15 52.99 5.18
 -2 -4 -14 95.95 7.91
 -2 -6 8 18.81 2.29
 -2 6 10 37.15 3.56
 -2 3 11 38.19 3.81
 -1 3 -12 67.72 5.88
 -1 -4 -10 81.13 6.51
 -1 -6 -7 152.06 10.68
 -1 -1 7 16.08 2.06
 0 3 -5 288.41 19.29
 0 -1 -4 130.12 8.91
 0 4 -3 1.92 0.92
 -5 -5 17 21.92 3.42
 -5 -2 18 142.41 11.65
 -5 5 18 33.74 4.42
 -4 -13 5 28.53 2.92
 -4 9 14 9.74 2.46
 -3 -1 -18 14.06 3.26
 -3 -10 -11 27.24 3.28
 -3 -11 -9 71.66 5.93
 -3 15 -3 0.02 1.05
 -3 15 -2 1.04 1.05
 -3 6 13 72.62 6.42
 -2 5 -15 -1.49 2.09
 -2 7 -14 32.18 4.02
 -2 10 -11 7.88 2.16
 -2 -8 -10 67.67 5.78
 -2 12 -7 257.9 18.04
 -2 -10 -3 5.54 0.75
 -2 -3 10 35.91 3.85
 -2 0 11 -0.22 1.54
 -2 2 11 39.96 4.11
 -1 -1 -12 45.56 4.46
 -1 -3 -11 155.65 11.53
 -1 -5 -9 1248.42 81.56
 -1 -4 5 138.85 9.74
 0 1 -6 720.18 47.26
 0 2 -6 2.37 1.48
 0 4 -2 997.94 64.69
 -5 -15 4 3.76 1.29
 -5 -14 7 7.59 2.06
 -5 12 14 0.23 1.87
 -4 -11 -13 12.24 2.72
 -4 -11 9 13.68 2.6
 -4 7 15 123.01 10.01
 -4 4 16 0.74 1.87
 -3 4 -18 0.78 2.42
 -3 -4 -17 94.72 8.52
 -3 -7 -15 141.81 11.34
 -3 -8 -14 0.27 1.77
 -3 15 -1 18.24 2.02
 -3 -3 13 63.94 5.92
 -2 -9 -8 12.41 1.95
 -2 1 11 8.28 2.14
 -1 4 -12 42.49 4.61
 -1 7 -10 65.38 5.86
 -1 -7 -3 6.46 0.82
 -1 -6 2 374.95 24.59
 -1 3 7 10.17 1.88
 0 4 -4 175.48 12.01
 -6 -13 12 25.78 3.93
 -5 -13 9 31.55 3.89
 -5 -11 12 2.49 2.33
 -5 -1 18 65.07 6.78
 -5 4 18 68.49 6.83
 -4 -13 -9 59.48 5.27
 -4 13 10 8.54 2.17
 -4 -6 14 49.53 5.34
 -4 -4 15 122.83 10.16
 -4 -1 16 626.32 42.62
 -3 -2 -18 3.88 2.77
 -3 7 -17 51.07 5.86
 -3 15 -4 59.93 5.19
 -3 -12 1 182.92 12.27
 -2 1 -16 6.14 2.27
 -2 2 -16 94.49 8.43
 -2 -3 -15 4.69 2.26
 -2 -9 3 269.96 18.06
 -1 9 -7 915.23 60.23
 -1 0 7 -0.57 1.4
 0 0 -6 767.03 50.29
 0 -1 -5 88.58 6.53
 -5 -10 13 1.92 2.16
 -5 -9 14 7.93 2.99
 -5 7 17 16.02 3.36
 -4 10 13 120.1 9.73
 -4 0 16 74.13 7.03
 -3 -6 -16 1.63 2.37
 -3 10 -15 16.54 3.58
 -3 11 -14 14.91 3.35
 -3 -9 -13 53.65 5.51
 -3 9 11 47.17 4.66
 -2 0 -16 282.92 20.65
 -2 3 -16 52.41 5.68
 -2 11 -10 0.7 2.04
 -1 -2 -12 623.6 41.86
 -1 8 -9 49.31 4.8
 -1 -7 -4 40.71 3.14
 -1 1 7 16.23 2.44
 -1 2 7 75.11 6.01
 0 3 -6 3.41 1.64
 0 4 -5 38.02 3.47
 0 -1 -1 136.54 8.94
 -6 -6 18 18.32 3.93
 -5 9 16 3.85 2.43
 -5 -4 17 110.95 9.68
 -5 0 18 193.48 15.14
 -5 1 18 63.81 6.78
 -5 2 18 138.69 11.73
 -4 -12 7 0.93 1.67
 -4 1 16 594.72 40.69
 -4 2 16 7.85 2.71
 -3 14 -9 80.19 7.33
 -3 -12 -6 63.81 5.02
 -3 -9 8 0.65 1.53
 -3 11 9 1.46 1.59
 -3 10 10 15.16 2.58
 -3 -6 11 -0.02 1.89
 -3 5 13 65.16 6.18
 -2 -1 -16 6.27 2.5
 -2 4 -16 110.63 9.79
 -2 -5 -14 112.9 9.33
 -2 -7 -12 18.42 2.99
 -2 12 -8 171.06 12.83
 -2 -10 -4 0.42 0.77
 -2 7 9 -0.35 1.56
 -2 5 10 42.31 4.25
 -1 1 -13 6.32 2.37
 -1 2 -13 14.08 3.06
 -1 5 -12 48.78 5.13
 -6 -14 10 10.47 3.08
 -6 -12 13 14.59 3.52
 -6 -9 16 33.45 4.86
 -5 -6 16 27.3 4.37
 -4 -14 -5 4.36 1.14
 -4 -10 10 36.09 4.32
 -4 12 11 165.86 12.52
 -4 11 12 -0.55 1.86
 -4 -7 13 2.21 2.32
 -3 -3 -18 26.28 4.18
 -3 12 -13 45.18 5.58
 -3 15 -5 19.41 2.92
 -3 13 6 34.85 3.17
 -3 -2 13 53.29 5.42
 -2 8 -14 0.32 2.42
 -2 9 -13 2.83 2.36
 -2 -4 9 0.52 1.74
 -2 -2 10 112.05 8.82
 -1 0 -13 -0.1 1.95
 -1 3 -13 1.6 2.55
 -1 -6 -8 23.46 2.87
 -1 5 6 79.93 6.1
 0 1 -7 1.33 1.62
 0 2 -7 5.11 1.76
 -6 -11 14 14.61 3.5
 -6 -10 15 9.45 3.28
 -4 -3 15 113.71 9.84
 -4 6 15 118.21 10
 -3 -7 10 127.91 10.15
 -3 7 12 60.94 5.85
 -2 -2 -16 102.85 9.25
 -2 -4 -15 59.27 6.2
 -2 10 -12 0.73 2.21
 -1 -4 -11 413.54 28.43
 -1 -2 6 31.12 3.31
 0 0 -7 0.01 1.93
 0 -1 -6 703.76 46.38
 -5 6 17 147.87 12.47
 -4 -12 -12 42.34 4.96
 -4 -14 0 39.09 3
 -4 8 14 0.06 2.54
 -3 -11 4 3.93 1.58
 -3 -4 12 -0.5 2.07
 -3 4 13 44.78 5.13
 -2 5 -16 83.09 8.14
 -2 7 -15 8.74 3.19
 -2 10 6 59.04 4.76
 -1 -1 -13 4.49 2.43
 -1 4 -13 20.59 3.43
 -1 -3 -12 62.2 6.08
 -1 7 -11 128.26 10.41
 -1 -5 -10 24.25 3.44
 -1 9 -8 98.6 8.08
 -1 10 -4 29.78 3.13
 -1 10 -3 0.54 1.27
 0 3 -7 16.99 2.65
 0 4 -6 2.64 1.82
 0 4 -1 1120.02 72.54
 -5 -12 10 44.72 5.24
 -5 -7 15 43.88 5.72
 -5 10 15 2.87 2.89
 -5 -3 17 35.25 5.3
 -4 -5 14 18.81 3.82
 -3 -10 -12 17.6 3.38
 -3 -11 -10 14.23 2.89
 -3 15 -6 50.85 5.3
 -3 -10 6 49.86 4.84
 -3 -1 13 18.34 3.49
 -2 -8 -11 0.94 2.21
 -2 -9 -9 388.13 26.61
 -2 -10 -5 149.78 10.44
 -2 13 -4 49.37 4.71
 -2 13 -3 2.24 1.49
 -2 -7 6 364.99 24.89
 -2 8 8 13.44 2.43
 -1 8 -10 82.56 7.44
 0 -2 -4 142.65 9.96
 -6 -7 17 6.23 3.32
 -6 -5 18 0.71 3.24
 -6 -2 19 30.52 5.23
 -3 -4 -18 0.67 3.12
 -3 -7 -16 20.77 4.24
 -3 -8 -15 4.16 3.02
 -3 13 -12 1.71 2.64
 -3 14 -10 4.51 2.96
 -2 1 -17 11.52 3.64
 -2 2 -17 6.41 3.5
 -2 11 -11 11.38 3.26
 -2 12 -9 48.01 5.58
 -2 13 -2 0.5 1.2
 -2 9 7 11.79 2.27
 -2 -5 8 155.31 11.74
 -2 -1 10 291.02 20.74
 -1 10 -5 173.69 12.63
 -1 10 -2 3.84 1.33
 0 1 -8 167.16 12.56
 0 2 -8 -0.51 2.33
 0 -2 -3 -0.04 1.36
 -5 -5 16 79.78 8.27
 -5 8 16 41.85 5.66
 -4 -13 -10 4.23 2.42
 -4 -13 4 24.29 3.18
 -4 -2 15 74.21 7.79
 -4 5 15 84.17 8.39
 -3 -6 -17 69.92 7.88
 -3 0 13 0.09 2.72
 -2 0 -17 -1.56 3.07
 -2 3 -17 -1.39 3.17
 -2 -3 -16 48.13 6.23
 -2 13 -5 4.16 2.33
 -2 -6 7 81.33 7.05
 -1 -2 -13 18.18 3.97
 -1 5 -13 11.76 3.4
 0 -1 -7 0.81 2.03
 0 4 -7 30.54 3.86
 0 -2 -5 34.26 3.53
 -6 -13 11 44.83 6.04
 -6 -1 19 3.54 3.55
 -5 -15 3 61.47 5.47
 -5 -14 6 -0.81 2.16
 -5 11 14 10.66 3.62
 -5 -2 17 53.91 6.95
 -5 5 17 18.9 4.49
 -4 -14 -6 7.09 1.72
 -4 -11 8 12.7 3.17
 -4 14 8 19.15 3.07
 -3 -9 -14 9.94 3.61
 -3 -12 -7 144.15 10.73
 -3 15 -7 0.93 2.67
 -3 1 13 17.21 3.88
 -2 -1 -17 15.84 4.35
 -2 4 -17 112.32 10.94
 -2 9 -14 13.62 4.08
 -2 0 10 34.37 4.58
 -2 3 10 35.35 4.52
 -1 1 -14 20.48 4.19
 -1 2 -14 0.33 2.63
 -1 -6 -9 7.15 2.6
 -1 9 -9 495.01 34.33
 -1 10 -6 12.16 2.66
 -1 -3 5 155.98 11.39
 -1 6 5 1.4 1.64
 0 0 -8 284.25 20.13
 0 3 -8 243.8 17.61
 -6 0 19 -1.05 3.83
 -5 -13 8 5.57 2.83
 -5 -11 11 154.95 13.01
 -4 -6 13 31.58 4.85
 -4 9 13 12.56 3.76
 -4 -1 15 45.2 5.93
 -4 4 15 133.99 11.75
 -3 -5 11 33.14 4.67
 -3 8 11 48.24 5.56
 -3 -3 12 0.32 2.43
 -3 6 12 49.21 5.97
 -2 8 -15 34.41 5.52
 -2 -7 -13 1.7 2.67
 -2 10 -13 0.25 3.22
 -2 13 -6 0.24 2.47
 -2 -3 9 43.16 4.94
 -2 6 9 11.86 2.8
 -1 0 -14 2.97 3.42
 -1 3 -14 -1.4 2.93
 -1 7 -12 0.42 2.91
 -1 -5 3 890.65 58.33
 -1 8 3 327.3 21.55
 -1 -1 6 29.6 3.78
 0 -2 -6 2.21 2.16
 0 5 -6 -0.24 2.03
 0 3 0 0.44 0.24
 -6 -4 18 53.16 7.35
 -6 1 19 -0.97 3.47
 -6 2 19 32.2 5.53
 -5 -10 12 39.32 5.57
 -5 -9 13 10.43 3.98
 -5 -1 17 -1.22 3.22
 -5 4 17 94.42 9.47
 -4 -4 14 28.16 4.94
 -4 7 14 9.17 3.83
 -2 7 -16 64.8 7.9
 -2 -10 -6 119.13 8.91
 -2 1 10 376.11 26.46
 -2 2 10 112.54 9.54
 -1 4 -14 52.81 6.59
 -1 -4 -12 36.95 4.98
 -1 -5 -11 83.52 7.92
 -1 8 -11 1.61 3
 -6 -6 17 13.05 4.66
 -5 13 12 7.59 3.44
 -5 -4 16 2.85 3.76
 -5 0 17 0.87 3.48
 -4 -12 6 46.55 5.14
 -4 0 15 -0.45 2.92
 -2 -2 -17 1.76 3.5
 -2 5 -17 28.01 5.51
 -2 -4 -16 102.58 10.13
 -2 -9 -10 22.08 3.96
 -2 12 -10 7.11 3.43
 -1 -1 -14 19.96 4.61
 -1 -3 -13 0.89 3.19
 -1 10 -7 211.62 15.84
 -1 -4 4 19.03 2.91
 0 1 -9 3.77 2.55
 0 2 -9 4.07 2.64
 0 -1 -8 146.68 11.46
 0 4 -8 405.69 28.16
 -6 -15 7 23.19 4.09
 -6 -14 9 2.45 2.89
 -6 -12 12 1.98 3.16
 -6 -9 15 4.25 3.67
 -5 -6 15 1.51 3.56
 -5 9 15 8.54 3.61
 -5 7 16 23.9 4.83
 -5 1 17 -2.21 3.4
 -5 2 17 50.85 7.09
 -4 -7 12 153.48 13.13
 -4 1 15 73.83 8.2
 -4 2 15 65.29 7.66
 -3 -10 -13 17.14 4.18
 -3 -11 -11 34.48 4.87
 -3 15 -8 -0.4 2.98
 -3 -9 7 8.57 3.03
 -3 -6 10 111.8 9.91
 -2 -8 -12 64.12 6.89
 -2 13 -7 7.52 2.89
 -2 13 -1 4.02 1.03
 -1 7 4 50.47 4.19
 0 3 -9 864.87 58.11
 0 5 -7 95.35 8.23
 -6 -11 13 -0.43 4.04
 -6 -10 14 1.59 3.82
 -4 -10 9 129.66 11.23
 -4 10 12 15.39 4.08
 -3 12 7 0.28 1.78
 -3 9 10 199.6 15.34
 -3 -2 12 15.69 3.89
 -2 1 -18 13.44 4.94
 -2 2 -18 102.15 10.66
 -2 -9 2 2.14 1.38
 -1 -2 -14 -0.45 3.58
 -1 5 -14 84.07 8.79
 -1 9 -10 64.99 7.14
 -1 10 -1 19.03 1.81
 -1 0 6 -0 2.37
 -1 3 6 41.73 4.46
 0 0 -9 -1.12 2.85
 0 -2 -2 779.27 50.82
 -6 -3 18 2.45 4.68
 -6 6 18 10.95 5.1
 -4 -13 -11 13.87 4.07
 -4 -14 -7 9.89 2.41
 -4 -9 10 -0.21 3.17
 -4 -3 14 117.59 11.46
 -3 -7 -17 58.99 7.81
 -3 -8 -16 19.6 5.04
 -3 -12 -8 123.02 9.97
 -3 -12 0 32.56 2.7
 -3 -7 9 7.08 3.45
 -3 5 12 23.57 4.49
 -2 0 -18 95.81 10.36
 -2 3 -18 4.8 4.15
 -2 -3 -17 -0.78 3.86
 -2 9 -15 37.12 6.38
 -2 10 -14 2.34 4.33
 -2 -10 -7 463.47 31.58
 -2 -4 8 71.04 7.12
 -2 -2 9 4.69 3.44
 -1 1 -15 21.15 5.19
 -1 2 -15 1.61 3.66
 -1 -6 -10 198.46 15.33
 -1 10 -8 46.71 5.87
 -5 -12 9 68.64 8.07
 -5 -3 16 256.57 21.37
 -4 13 9 0.24 2.88
 -4 -5 13 14.15 5.24
 -4 6 14 55.26 7.18
 -3 -9 -15 65.69 8.68
 -3 -4 11 30.67 5.54
 -2 -1 -18 14.98 6.12
 -2 4 -18 41.19 7.18
 -2 8 -16 10.16 5.25
 -2 -6 -15 129.25 12.4
 -2 -7 -14 51.32 7.15
 -2 12 -11 0.52 3.78
 -2 13 -8 148.44 13.08
 -2 5 9 28.05 4.59
 -1 0 -15 -1.87 3.7
 -1 3 -15 106.65 10.96
 -1 7 -13 1.37 3.89
 -1 8 -12 8.5 4.7
 -1 1 6 28.89 4.22
 -1 2 6 30.08 4.3
 0 -1 -9 0 3.32
 0 4 -9 222.76 17.09
 0 5 -8 64.48 6.95
 -6 -7 16 82.38 10.2
 -6 -5 17 29 7.18
 -6 -2 18 31.17 7.66
 -5 -7 14 -0.27 4.49
 -5 6 16 15.17 5.48
 -4 11 11 -1.59 3.75
 -3 15 -9 10.45 4.94
 -3 10 9 14.76 4.08
 -3 7 11 28.34 5.42
 -3 -1 12 7.37 4.56
 -2 11 -13 0.51 4.73
 -2 7 8 170.89 13.36
 -1 4 -15 13.21 5.73
 -1 -4 -13 24.82 5.5
 -1 -5 -12 57.83 7.51
 0 1 -10 247.62 19.2
 0 2 -10 1804.51 119.39
 0 -2 -8 -0.72 3.52
 0 6 -5 14.8 3.42
 0 6 -4 24.28 3.91
 -6 8 17 34.85 8.13
 -6 5 18 -1.27 5.18
 -5 10 14 0.08 5.18
 -5 -5 15 51.62 8.78
 -4 12 10 2.85 3.87
 -4 8 13 274.81 21.92
 -3 -11 3 75.28 6.82
 -3 -10 5 93.29 8.61
 -3 11 8 -1.27 2.58
 -2 5 -18 20.61 6.66
 -2 7 -17 8.78 6.14
 -1 -1 -15 19.68 5.58
 -1 -3 -14 0.48 4.05
 -1 9 -11 17.79 5.57
 0 0 -10 2287.18 151.01
 0 3 -10 27.33 5.3
 0 6 -6 120.25 10.18
 -6 -13 10 208.73 18.8
 -5 -2 16 184.06 17.47
 -4 -2 14 5.91 5.25
 -4 5 14 24.39 5.82
 -3 0 12 47.63 7.02
 -2 -2 -18 92.84 12.23
 -2 -4 -17 78.53 10.93
 -2 -8 -13 12.97 4.91
 -2 -9 -11 62.07 7.71
 -2 11 4 176.94 12.94
 -2 -5 7 15.54 3.76
 -1 10 -9 17.63 4.98
 -1 -2 5 99.15 8.68
 0 -3 -5 309.74 21.69
 -6 -1 18 2.68 5.58
 -6 4 18 44.98 8.11
 -5 -15 2 13.51 2.63
 -5 -14 5 -0 2.51
 -5 -13 7 -1.38 2.69
 -5 -11 10 0.76 3.81
 -5 8 15 6.89 4.63
 -5 5 16 51.13 7.91
 -4 -13 3 104.84 9.62
 -3 -10 -14 5.78 4.29
 -3 -11 -12 2.09 3.44
 -3 -12 -9 171.27 16.1
 -3 3 12 0.57 3.7
 -2 13 -9 99.27 10.89
 -2 -10 -8 102.67 9.4
 -2 -7 5 69.53 6.7
 -2 -1 9 7.09 3.82
 -1 5 -15 14.95 5.7
 -1 -6 1 12.33 1.83
 0 4 -10 1081.53 73.96
 0 5 -9 352.7 26.3
 0 -3 -6 2.82 2.75
 0 -3 -4 173.52 13.47
 -4 -11 7 -8.01 6.8
 -1 -2 -15 -0.02 8.62
 -3 10 8 2.43 4.29
 -1 7 -15 23.89 6.72
 -1 8 -14 55.28 8.95
 0 -4 -6 8.18 3
 -5 -14 5 -0.97 2.23
 -5 -3 15 8.79 2.14
 -3 -13 -5 0.42 2.08
 -3 -11 -14 16.61 3.22
 -3 -11 3 87.42 8.79
 -3 -6 9 27.7 3.95
 -3 7 10 175.7 13.3
 -3 11 7 23.82 3.71
 -2 -10 -11 13.78 2.79
 -2 -9 2 2.2 2.62
 -2 13 -10 30.43 4.89
 -1 -8 -8 45.67 4.87
 -1 -6 -13 -0.31 0.98
 -1 0 -17 0.57 1.02
 0 -4 -7 36.21 3.38
 0 6 -3 29.29 4.03
 -6 -12 11 7.1 3.5
 -6 -10 13 -1.68 2.75
 -5 -13 7 0.39 2.75
 -4 -11 7 2.9 2.9
 -4 -3 13 42.21 4.41
 -3 -13 -7 2.4 3.07
 -3 -13 -4 145.76 12.63
 -3 -12 1 161.62 13.76
 -3 -10 5 96.09 9.07
 -2 -8 -15 26.58 3.35
 -2 11 3 298.6 22.11
 -2 13 -2 -1.18 3.33
 -1 2 -17 3.61 2.01
 -1 7 3 1182.21 78.12
 -1 8 2 122.32 10.09
 0 3 -12 23.21 3.16
 0 6 -9 279.66 20.24
 -7 1 19 1.48 1.07
 -5 -15 3 64.23 8.04
 -4 -14 1 196.39 16.16
 -3 -13 -8 2.33 2.74
 -3 -13 -3 2.56 3.15
 -3 -12 -12 4.83 3.06
 -3 13 4 26.48 4.78
 -3 14 2 122.38 11.27
 -3 15 -1 21.43 5.06
 -2 -11 -6 12.96 3.76
 -2 -11 -5 105.3 9.58
 -2 -10 0 61.92 6.67
 -2 -7 5 55.53 5.66
 -2 11 -14 4 3.32
 -2 12 1 14.69 3.81
 -1 1 -17 14.22 2.37
 -1 5 -16 12.94 3.34
 -1 9 -12 5.9 3.31
 -1 10 -10 62.77 7.13
 -1 10 -2 4.96 3.11
 -7 -7 17 0 3.14
 -7 0 19 -0.75 1.52
 -7 2 19 5.01 1.22
 -6 -13 10 175 15.3
 -6 -9 14 0.1 3.51
 -5 -11 10 1.73 3.14
 -5 -10 11 115.61 10.69
 -5 8 14 35.56 3.84
 -5 14 9 9.41 4.04
 -4 -15 -5 15.49 4.38
 -4 14 6 -1.04 3.03
 -3 -2 11 8.46 1.97
 -2 -11 -7 93.17 8.64
 -2 -11 -4 8.75 3.22
 -2 -6 6 51.62 5.39
 -2 12 -12 0.62 3.54
 -2 13 -3 4.85 3.43
 -1 -8 -9 46.94 4.95
 -1 -7 0 123.88 9.95
 -1 -1 5 356.93 23.59
 0 5 -2 3.38 2.3
 0 6 -4 20.68 3.37
 -5 -12 9 72.33 8.26
 -5 -9 12 60.57 7.03
 -5 -6 14 54.88 6.22
 -5 11 12 2.39 2.68
 -4 -15 -6 16.93 4.66
 -4 -15 -4 85.29 9.36
 -4 -13 4 24.23 4.64
 -3 15 -2 2.89 3.46
 -2 -11 -8 64.89 6.92
 -2 -11 -3 7.25 3.15
 -2 -8 4 66.38 6.61
 -2 7 -18 -0.11 3.03
 -2 10 4 363.62 25.82
 -2 13 -8 148.49 13.4
 -2 13 -4 43.93 6.35
 -1 9 0 110.65 9.44
 0 -2 -1 353.28 23.27
 0 2 -12 748.36 49.47
 0 2 0 3867.96 250.09
 0 4 -11 729.63 48.71
 0 4 -1 1308.81 85.49
 0 5 -10 38.36 4.52
 -7 -5 18 -0.09 3.02
 -6 -3 17 1.56 2.12
 -6 11 14 7.99 3.01
 -5 -14 6 -2.16 3.53
 -5 12 11 47.41 6.09
 -5 13 10 26.08 4.91
 -4 -15 -3 1.4 3.9
 -4 -12 6 54.33 6.82
 -3 -13 -9 58.53 7.02
 -3 15 -3 0.27 3.26
 -2 5 -19 1.27 3.12
 -2 8 6 27.58 3.75
 -2 9 5 2.92 2.38
 -2 10 -15 3.09 3.96
 -2 13 -7 9.26 4.1
 -2 13 -6 1.15 3.25
 -2 13 -5 6.55 3.53
 -1 3 5 181.24 12.24
 -1 8 -13 0.93 3.07
 -1 10 -3 -1.77 2.64
 0 -4 -8 447.55 29.5
 0 -4 -4 151.64 10.68
 0 -3 -2 14.61 2.09
 0 0 -12 562.7 36.96
 0 6 -7 15.87 3.2
 0 6 -6 115.69 9.45
 0 6 -5 11.92 2.75
 -6 -6 16 24.98 4.41
 -5 -15 4 5.67 3.59
 -4 -15 -2 30.5 5.61
 -4 -14 2 22.5 5.08
 -3 -13 -1 20.95 4.8
 -3 -11 4 2.93 3.28
 -3 -5 10 60.52 6.02
 -3 14 1 127.39 11.89
 -3 15 -7 0.85 4.28
 -3 15 -6 67.53 8.43
 -3 15 -5 15.58 4.97
 -3 15 -4 74.95 8.46
 -2 -10 -12 -1.65 2.63
 -2 -10 1 107.19 9.82
 -2 -5 7 20.7 3.41
 -2 -3 8 2.4 1.9
 -2 8 -17 234.17 18.8
 -2 9 -16 6.23 4.05
 -2 12 -11 4.2 3.77
 -2 12 0 -0.54 3.14
 -1 -8 -2 25.35 3.89
 -1 6 -15 0.48 2.99
 -1 7 -14 60.36 6.81
 -1 9 -11 11.35 3.79
 -1 10 -8 49.75 6.26
 -1 10 -4 34.63 5.2
 0 1 -12 22.58 2.67
 -7 -1 19 2.65 1.91
 -6 -8 15 1.58 3.44
 -5 -13 8 9.61 4.01
 -5 -8 13 8.53 3.47
 -5 -4 15 -0.65 2.42
 -4 -6 12 9.73 3.37
 -4 9 11 88.69 7.89
 -4 13 7 2.27 3.17
 -3 -9 7 11.14 3.66
 -3 -8 8 49.17 5.88
 -3 4 11 21.31 2.06
 -2 -11 -9 272.97 20.44
 -2 -9 -14 10.35 3.04
 -2 -9 3 295.27 21.68
 -2 11 -13 -0.41 3.54
 -2 11 2 104.12 9.62
 -1 -7 -12 1.44 2.14
 -1 -6 2 365.49 25.51
 -1 -5 3 867.19 57.51
 -1 4 -16 39.32 4.85
 -1 10 -7 210.81 16.65
 -1 10 -5 152.22 12.94
 -6 12 13 26.16 4.56
 -4 -10 9 143.46 12.63
 -4 -9 10 0.87 2.99
 -3 -13 -10 8.51 3.57
 -3 -12 -13 34.29 5.18
 -3 8 9 79.8 7.15
 -3 13 3 16.79 4.44
 -1 -8 -10 97.59 8.34
 -1 5 4 149.27 10.95
 -1 8 1 128.84 10.52
 -1 9 -1 17.84 4.01
 -1 10 -6 17.89 4.26
 0 5 -9 373.36 26.06
 0 5 -3 1010.19 66.81
 -4 -13 5 32.31 5.56
 -4 -11 8 12.69 3.89
 -4 -4 13 12.83 3.17
 -4 14 5 8.15 3.84
 -4 15 3 1.11 3.71
 -3 -13 0 2.75 3.53
 -3 -10 6 52.74 6.4
 -3 14 0 11.45 4.01
 -2 12 -10 5.25 3.88
 -2 12 -1 42.77 6.14
 0 3 -11 15.99 3.02
 -6 -13 11 46.71 7.34
 -6 -11 13 0.17 3.51
 -5 -15 5 1.44 4.42
 -4 -15 0 -0.38 4.13
 -4 -14 3 24.67 5.46
 -4 5 13 9.54 1.63
 -3 -7 9 5.44 3.13
 -3 -3 11 56.49 5.45
 -3 14 -10 -3.02 4.55
 -2 -11 -10 0.25 2.83
 -2 -11 -1 25.69 4.92
 -2 6 -18 2.24 3.62
 -2 10 -14 -0.08 3.45
 -1 -8 -1 81.44 7.55
 -1 -7 1 1090.62 72.43
 -1 -4 4 22.86 3.46
 -1 9 -10 63.88 7.35
 0 4 -10 1037.04 68.67
 -7 -2 19 5.79 2.45
 -6 -4 17 10.33 3.27
 -5 -14 7 12.17 4.29
 -5 14 8 153.29 13.88
 -4 -12 7 0.76 3.81
 -4 10 10 32.28 4.86
 -4 11 9 12.09 3.85
 -3 -13 -11 17.97 4.55
 -3 -12 3 107.18 10.56
 -3 9 8 0.98 2.79
 -3 10 7 19.24 4.16
 -2 10 3 783.92 53.41
 -2 11 -12 65.79 8.24
 -2 12 -2 0.1 3.75
 -1 -9 -6 95.9 8.76
 -1 6 3 69.66 6.51
 -1 7 2 7.75 3.13
 0 -4 -3 0.92 2.16
 0 5 -8 57.92 5.87
 0 5 -4 2.98 2.67
 -7 -6 18 5.4 3.71
 -6 -10 14 7.55 4.17
 -5 -12 10 57.29 7.85
 -5 -11 11 164.24 14.68
 -5 -7 14 0.29 3.46
 -3 -11 5 12.5 4
 -3 14 -1 68.5 8.44
 -2 -10 2 115.9 10.7
 -2 -8 5 319.26 23.56
 -2 11 1 334.49 24.8
 -1 -9 -7 864.79 58.31
 -1 -9 -5 20.46 3.96
 -1 -2 5 123.18 9.08
 -1 3 -16 2.65 2.82
 -1 5 -15 23.19 4.37
 -1 7 -13 1.93 3.15
 -1 9 -9 461.05 33.23
 -1 9 -2 -0.22 2.8
 0 3 -1 212.58 14.89
 0 4 -2 1042.09 68.67
 -6 9 15 4.01 2.73
 -5 9 13 9.73 3.17
 -4 -15 1 6.46 4.24
 -4 15 2 24.54 5.85
 -3 -14 -6 55.15 7.63
 -3 -14 -5 9.86 4.39
 -3 -14 -4 0.37 3.22
 -3 -13 1 180.08 15.63
 -3 12 4 55.54 7.11
 -3 13 2 8.09 4.05
 -2 -11 0 85.75 9.07
 -2 -10 -13 0.17 3.14
 -2 -7 6 366.03 26.32
 -2 6 7 86.39 7.3
 -2 7 -17 5.6 4.13
 -2 9 -15 29.9 5.73
 -2 12 -8 173.84 15.4
 -2 12 -3 54.26 7.13
 -1 -9 -4 30.77 4.74
 -1 6 -14 29.8 5.04
 0 5 -5 45.57 5.25
 -6 -7 16 75.36 8.77
 -5 -13 9 29.32 6.76
 -5 -5 15 32.64 5.16
 -5 15 6 111.89 11.75
 -4 -14 4 1.47 4.13
 -4 7 12 155.47 11.87
 -4 13 6 132.47 12.65
 -3 -14 -7 4 3.97
 -3 -14 -3 -2.67 4.5
 -3 14 -8 147.09 14.37
 -3 14 -2 10.53 5.05
 -2 -12 -6 229.07 18.6
 -2 -12 -5 44.71 6.54
 -2 -11 -11 14.38 4.37
 -2 -9 4 73.63 7.9
 -2 -4 8 77.38 7.2
 -2 8 -16 7.88 4.21
 -2 12 -7 256.86 20.9
 -2 12 -4 3.07 4.4
 -1 -9 -8 88.51 8.5
 -1 8 0 0.01 3.33
 -1 9 -3 4.94 3.85
 0 -4 -9 233.57 15.89
 0 5 -6 1.87 2.81
 -7 -3 19 3.32 2.98
 -6 -9 15 7.64 4.86
 -5 -15 6 100.05 12
 -5 -9 13 14.88 4.99
 -5 13 9 28.25 6.04
 -4 -13 6 116.74 12.15
 -4 -7 12 154.1 13.56
 -3 -14 -8 148.1 14.21
 -3 -14 -2 3.5 4.9
 -3 -6 10 122.55 10.81
 -3 6 10 128.82 9.9
 -3 14 -7 11.99 5.83
 -3 14 -3 -1.46 4.38
 -2 -12 -7 269.32 21.41
 -2 -12 -4 0.22 4.07
 -2 -6 7 83.29 8.25
 -2 9 4 80.43 8.37
 -2 10 -13 -1.1 4.48
 -2 11 -11 9.79 4.88
 -2 12 -6 252.33 20.72
 -2 12 -5 39.97 6.97
 -1 -8 -11 0.84 2.69
 -1 -8 0 -0.38 2.82
 -1 8 -11 -0.06 3.67
 0 2 -11 453.7 30.86
 0 4 -9 225.94 16.76
 -5 5 15 40.44 3.52
 -4 -15 2 15.19 6.4
 -4 -5 13 7.19 3.8
 -4 15 1 10.98 5.02
 -3 -13 2 4.35 5.33
 -3 -12 4 69.16 8.67
 -3 14 -6 72.38 9.38
 -3 14 -5 7.78 5.65
 -3 14 -4 0.55 3.79
 -2 -12 -3 51.85 7.59
 -2 11 0 82.92 9.04
 -1 9 -7 915.97 62.82
 -1 9 -4 27.16 5.17
 0 -5 -6 1.53 2.34
 -6 -5 17 37.88 6.04
 -6 7 16 80.08 7.17
 -5 -14 8 177.98 16.88
 -4 -11 9 12.89 4.97
 -4 -10 10 42.55 7.33
 -3 -14 -9 77.66 9.76
 -3 -10 7 28.82 5.69
 -3 -9 8 2.4 4.14
 -3 13 -11 19.3 6.35
 -3 13 1 167.94 15.54
 -2 -12 -8 168.86 15.07
 -2 -11 1 352.58 26.86
 -2 -10 3 732.85 51.24
 -2 5 -18 12.95 4.74
 -2 7 6 322.02 23.14
 -2 8 5 321.85 23.54
 -1 -9 -2 -1.86 3.91
 -1 -6 3 94.95 8.84
 -1 2 -16 2.78 3.46
 -1 9 -6 96.75 10.17
 -1 9 -5 22.85 5.21
 0 -3 -1 181.38 13.02
 0 3 -10 28.81 4.21
 0 4 -3 1.11 3.32
 -5 10 12 24.11 4.92
 -5 12 10 46.79 6.95
 -4 -12 8 53.76 8.66
 -3 -8 9 92.56 9.86
 -3 11 5 18.48 5.14
 -2 -9 -15 29.57 5.04
 -2 10 2 138.85 12.75
 -2 11 -10 -0.26 4.82
 -1 -9 -9 446.86 31.92
 -1 -7 2 12.22 4.17
 -1 -6 -14 19.47 2.63
 -1 4 -15 12.72 4.22
 -1 7 -12 0.3 4.24
 -1 8 -10 80.92 9.27
 0 -5 -7 101 8.14
 0 -4 -2 1057.36 69.76
 -6 -12 13 21.55 6.52
 -5 11 11 162.23 14.48
 -5 14 7 11.9 5.91
 -5 15 5 0.95 5.15
 -4 -14 5 2.41 4.72
 -4 -9 11 96.8 10.68
 -4 12 7 -1.79 4.19
 -4 15 0 6.35 6.03
 -3 -11 6 60.02 8.66
 -3 12 -13 27.88 7.36
 -3 12 3 114.29 11.86
 -2 -12 -9 52.68 7.5
 -2 9 -14 8.07 4.92
 -2 11 -1 22.15 6.23
 -1 -7 -13 2.65 2.77
 -1 -5 4 160.63 13.08
 -1 -3 5 139.23 10.91
 -1 7 1 1125.41 75.36
 -1 8 -1 100.02 9.72
 0 4 -8 425.15 29.77
 -6 -11 14 11.41 6.39
 -6 10 14 5.23 3.76
 -6 13 11 46.79 7.83
 -5 -8 14 28.78 6.78
 -5 -1 16 248.38 18.27
 -5 0 16 290.95 20.57
 -5 7 14 2.54 2.44
 -4 -15 3 -1.15 4.87
 -4 14 3 26.27 6.7
 -3 -14 -10 -0.65 4.87
 -3 -14 0 3.91 4.74
 -3 13 -10 6.13 5.79
 -3 13 0 2.89 4.51
 -2 -12 -1 32.75 6.98
 -2 -11 -12 52 7.29
 -2 6 -17 240.28 20.14
 -2 10 -12 0.55 4.99
 -1 6 -13 4.5 4.41
 0 1 -11 7.66 2.5
 -6 -8 16 -0.38 5.47
 -5 -12 11 36.64 8.06
 -5 -6 15 -1.97 4.44
 -4 -13 7 2.93 5.66
 -4 -1 14 56.37 5.8
 -4 0 14 236.81 16.87
 -4 15 -1 -0.8 5.03
 -3 -13 3 12.74 6.15
 -2 -5 8 141.44 12.44
 -2 7 -16 59.1 8.99
 -2 8 -15 27.27 7.22
 -1 -9 -1 11.2 5.06
 -1 -8 1 171.63 14.92
 -1 1 -16 7.66 2.88
 -1 4 4 18.72 3.5
 -1 5 -14 84.6 9.46
 0 4 -4 171.97 13.67
 -6 11 13 -1.31 4.08
 -6 12 12 1.83 5.24
 -5 -13 10 19.09 7.57
 -5 -2 16 148.75 12.63
 -4 -6 13 23.91 6.03
 -4 8 11 59.06 7.12
 -4 11 8 16 5.83
 -3 -12 5 0.42 5.35
 -3 -7 10 145.9 13.78
 -3 13 -1 26.65 8.07
 -2 -11 2 117.64 12.74
 -2 -10 -14 1.37 3.88
 -2 -9 5 5.38 4.97
 -2 -8 6 23.19 6.02
 -2 11 -8 74.35 10.77
 -2 11 -2 116.11 12.47
 -1 -9 -10 73.21 8.39
 -1 2 5 129.14 9.02
 -1 8 -9 49.45 7.92
 0 -5 -8 55.62 5.48
 0 3 -2 17.48 3.65
 -6 -10 15 2.49 6.51
 -6 -6 17 13.24 5.63
 -5 -14 9 9.88 7.13
 -5 -10 13 3.04 5.19
 -4 -8 12 32.06 7.12
 -4 -2 14 11.17 3.48
 -4 15 -2 21.07 7.92
 -3 -14 1 119.68 14.05
 -3 7 9 12.47 3.6
 -3 11 -14 8.8 6.43
 -3 12 -12 4.27 6.27
 -2 -12 -10 7.83 4.97
 -2 -12 0 0.41 5.57
 -2 -1 9 10.67 2.48
 -2 4 -18 43.83 7.38
 -2 9 3 286.92 22.55
 -2 10 1 107.09 11.32
 -1 -10 -5 139.98 13.35
 -1 -8 -12 3.81 3.34
 -1 6 2 350.14 25.43
 -1 7 -11 123.86 12.45
 -1 8 -2 32.76 6.32
 0 -5 -3 1011.29 67.41
 0 2 -1 348.62 23.62
 0 3 -9 817.1 55.19
 0 4 -6 3.65 3.84
 0 4 -5 26.48 5.12
 -5 13 8 7.09 5.41
 -4 -15 4 27.53 7.55
 -4 -14 6 -1.94 5.35
 -4 10 9 158.59 15.51
 -4 14 2 26.88 6.85
 -4 15 -6 17.21 6.58
 -4 15 -5 9.74 6.61
 -4 15 -4 75.38 11.59
 -4 15 -3 -0.62 6.22
 -3 -15 -6 79.77 11.38
 -3 -15 -5 26.27 7.98
 -3 -15 -4 62.06 9.94
 -3 12 2 101.26 11.63
 -3 13 -8 9.11 5.71
 -3 13 -2 0.55 3.95
 -2 -10 4 334.14 26.69
 -2 -7 7 107.94 10.89
 -2 9 -13 -0.89 3.96
 -2 10 -11 14.77 6.17
 -2 11 -7 95.88 12.04
 -2 11 -3 2.85 5.45
 -1 -10 -6 9.01 4.48
 -1 -10 -4 49.59 7.35
 -1 5 3 817.23 55.84
 0 0 -11 -0.51 1.31
 0 2 -10 1708.67 112.76
 -2 0 9 -4.93 3.53
 -1 -10 -7 237.1 24.93
 -3 -12 -11 11.33 11.3
 -3 -9 6 276.82 31.16
 -6 -14 8 122.81 16.68
 -5 -3 15 2.58 3.8
 -5 6 15 -1.33 1.92
 -4 -14 0 37.45 9.17
 -4 -13 3 101.8 14.21
 -4 -10 8 77.05 11.57
 -4 11 10 10.06 5.84
 -4 13 8 33.91 7.73
 -4 15 5 7.01 6.84
 -3 12 6 75.75 10.87
 -3 15 0 25.84 8.82
 -2 -9 -13 2.33 3.88
 -2 -7 -16 61.35 7.54
 -2 12 -13 5.79 6.68
 -2 13 -1 10.21 7.32
 -1 -8 -7 45.34 7.2
 -1 -8 -6 32.35 5.57
 -1 -8 -5 232.17 19.77
 -1 -6 1 8.41 3.09
 -1 -3 4 72.03 7.33
 -1 6 4 47.36 6.33
 -1 7 -15 7.09 5.61
 -1 8 -14 34.04 7.88
 -1 9 1 571.78 43.55
 -1 10 -1 5.97 5.67
 -1 11 -6 7.79 5.66
 -1 11 -5 39.42 7.2
 0 3 0 -0.08 2.97
 -7 0 19 -1.19 3.35
 -6 -10 13 -2.81 7.5
 -6 10 15 11.08 5.45
 -5 -14 5 0 8.25
 -4 -3 13 26.88 5.88
 -4 12 9 37.94 8.7
 -3 -11 3 76.09 11.74
 -3 -6 9 29.14 6.98
 -3 10 8 -2.36 6.37
 -2 13 -10 28 9.75
 -1 -7 -11 111.07 10.88
 -1 1 -17 27.04 5.73
 -1 2 -17 8.68 4.45
 0 3 -12 28.77 5.73
 0 6 -3 29.21 6.76
 -6 -12 11 1.71 8.84
 -5 -13 7 -4.63 8.02
 -5 10 13 5.16 5.62
 -4 -11 7 -1.34 7.53
 -4 8 12 22.99 5.5
 -3 -13 -5 6.69 6.69
 -3 -11 -14 18.57 7.84
 -3 -10 5 90.86 12.44
 -3 -2 11 10.42 3.92
 -3 11 7 25.64 8.11
 -2 -10 -11 9.08 6.42
 -2 -9 2 3.42 4.55
 -2 11 3 312.02 27.39
 -1 -8 -8 45.49 7.68
 -1 -1 5 388.57 26.67
 -1 5 -16 24.41 7.9
 -1 8 2 140.95 14.12
 -1 10 -10 61.13 11.19
 0 -4 -6 3.55 3.01
 0 6 -9 255.44 21.97
 -7 -7 17 -1.95 7.47
 -6 -9 14 -7.32 8.1
 -6 8 16 0.29 3.86
 -5 -15 3 80.57 15.15
 -5 -10 11 138.04 17.54
 -4 -14 1 206.19 22.87
 -3 -13 -7 -1.38 7.17
 -3 -13 -4 138.93 17.24
 -3 -12 1 184.64 20.41
 -3 7 10 135.43 12.54
 -3 14 2 124.5 17.39
 -3 15 -1 29.94 10.46
 -2 -10 0 64.8 10.74
 -2 -7 5 89.19 11.06
 -2 -6 6 88.47 10.79
 -2 11 -14 2.52 8.39
 -2 12 -12 2.61 8.29
 -2 12 1 5.48 7.15
 -2 13 -2 -2.86 8.85
 -1 7 3 1187.54 81.2
 -1 9 -12 12.61 7.95
 0 0 -12 551.06 37.57
 -6 -13 10 210.15 24.4
 -5 -11 10 -2.2 8.07
 -5 -9 12 63.5 11.51
 -5 -6 14 59.57 10.78
 -3 -13 -8 5.45 7.67
 -3 -13 -3 4.35 8.12
 -3 -12 -12 0.58 6.83
 -3 13 4 38.52 10.16
 -2 -11 -7 81.27 12.53
 -2 -11 -6 8.58 6.36
 -2 -11 -5 89.05 12.87
 -2 -11 -4 15.19 7.44
 -2 -8 -15 39.97 7.96
 -2 7 -18 1.92 8.11
 -2 13 -3 -1.29 5.97
 -1 -6 -13 -1.84 3.83
 -1 10 -2 -4.02 5.98
 0 -4 -7 26.38 4.17
 0 2 -12 744.9 51.57
 0 4 -11 817.31 57.37
 0 5 -10 42.25 7.7
 0 5 -2 1.83 4.03
 0 6 -4 14.59 6.2
 -7 -5 18 -1.61 7.25
 -7 -1 19 3.3 4.7
 -6 -3 17 0.37 4.48
 -5 -12 9 62.16 12.54
 -5 14 9 13.15 8.77
 -4 -15 -6 13.29 9.85
 -4 -15 -5 11.83 9.17
 -4 -15 -4 126.85 18.39
 -4 -13 4 12.7 9.71
 -4 14 6 -2.99 7.59
 -3 15 -2 -4.11 8.9
 -2 -8 4 74.28 10.36
 -2 10 4 351.15 29.24
 -2 13 -8 132.3 17.43
 -1 -7 0 110.04 11.96
 -1 9 0 118.69 13.68
 0 1 -12 23.84 4.47
 0 4 -1 1238.41 82.79
 -7 3 19 1.3 1.4
 -6 -6 16 23.67 8.34
 -5 -14 6 -0.61 9.25
 -5 8 14 44.81 7.24
 -5 11 12 4.27 6.57
 -4 -15 -3 1.28 9.08
 -4 -12 6 64.9 11.88
 -3 -5 10 73.62 9.72
 -3 15 -3 -0.69 8.05
 -2 -11 -8 60.49 10.2
 -2 -11 -3 0.5 6.38
 -2 -3 8 3.16 3.9
 -2 8 -17 263.17 27.36
 -2 10 -15 0.94 9.22
 -2 13 -7 13.66 8.04
 -2 13 -6 -1.5 7.86
 -2 13 -5 11.38 8.9
 -2 13 -4 58.94 11.27
 -1 -8 -9 66.64 8.93
 -1 6 -15 1.11 6.68
 -1 8 -13 -2.58 8.07
 -1 10 -3 -0.28 6.28
 0 -2 -1 319.98 21.97
 0 6 -7 16.1 5.84
 0 6 -6 127.44 12.93
 0 6 -5 15.25 5.69
 -6 -8 15 3.32 8.88
 -5 -15 4 1.65 9.86
 -5 -8 13 5.58 7.35
 -5 -4 15 0.39 6.42
 -5 13 10 39.15 10.35
 -4 -15 -2 41.74 11.23
 -4 -14 2 20.98 10.45
 -4 -6 12 18.01 6.47
 -3 -13 -9 60.1 12.54
 -3 -11 4 5.7 7.88
 -3 14 1 121.96 17.21
 -3 15 -7 -7.5 10.74
 -3 15 -6 73.08 15.32
 -3 15 -5 26.99 10.21
 -3 15 -4 73.04 15
 -2 -5 7 16.17 5.26
 -2 8 6 23.46 5.82
 -2 9 -16 1.42 7.86
 -2 9 5 9.36 5.4
 -2 12 -11 11.28 9.38
 -2 12 0 -2.14 7.48
 -1 -8 -2 29.23 6.67
 -1 4 -16 32.19 8.31
 -1 7 -14 75.54 12.54
 -1 9 -11 14.95 7.77
 -1 10 -8 59.62 11.62
 0 -4 -4 176.13 13.65
 0 -3 -2 19.85 3.94
 -6 5 17 8.25 2.07
 -6 11 14 19.8 8.03
 -5 -13 8 24.64 10.44
 -5 12 11 63.15 12.1
 -4 13 7 -1.17 8
 -3 -13 -1 25.29 9.88
 -3 -9 7 5.51 6.91
 -3 -8 8 45.51 8.97
 -2 -10 -12 0.65 5.59
 -2 -10 1 100.58 12.64
 -2 -9 3 306.35 25.9
 -2 11 -13 1.99 8.68
 -2 11 2 124.56 14.87
 -1 -6 2 356.79 26.98
 -1 -5 3 893.89 61.27
 -1 3 5 136.68 10.21
 -1 10 -7 259.59 24.48
 -1 10 -5 187.22 18.66
 -1 10 -4 48.74 9.13
 0 5 -9 400.01 30.36
 -4 -10 9 173.67 19.13
 -4 -9 10 1.69 6.12
 -4 -4 13 10.87 5.5
 -3 -13 -10 8.3 9.07
 -3 13 3 15.05 7.89
 -2 -11 -9 326.67 28.39
 -1 10 -6 14.8 6.39
 0 -4 -8 428.04 29.26
 0 3 -11 12.48 4.28
 0 5 -3 1094.49 73.94
 -7 -2 19 7.68 6.15
 -6 -11 13 -2.1 9.04
 -4 -13 5 33.27 10.39
 -4 -11 8 13.38 8.01
 -4 9 11 76.32 9.98
 -4 15 3 1.51 7.8
 -3 -12 -13 62.27 11.58
 -3 -10 6 39.27 8.95
 -3 -7 9 13.79 5.54
 -3 -3 11 70.88 8
 -3 14 0 12.67 7.32
 -2 -9 -14 7.7 6.61
 -2 6 -18 18.01 8.64
 -2 12 -10 3.56 7.06
 -2 12 -1 36.67 9.26
 -1 -7 -12 1.82 3.74
 -1 5 4 119.63 10.31
 -1 8 1 158.89 14.84
 -1 9 -10 66.57 10.7
 -1 9 -1 9.68 6.04
 0 4 -10 1123.21 76.17
 -6 -13 11 59.53 12.6
 -6 -4 17 8.17 6.08
 -6 12 13 22.36 8.08
 -4 -14 3 21.36 9.5
 -4 14 5 7.93 7.36
 -3 -13 0 6.89 6.56
 -3 8 9 88.55 9.85
 -3 14 -10 4.74 9.08
 -2 -11 -1 17.79 7.03
 -2 10 -14 -0.44 6.94
 -1 -8 -10 91.74 9.94
 -1 -8 -1 72.69 9.13
 -1 -4 4 18.28 4.47
 0 5 -8 55.61 7.13
 -7 -6 18 3.01 6.92
 -6 -10 14 3.88 6.76
 -5 -15 5 -1.9 6.06
 -5 -14 7 14.74 8.26
 -4 -15 0 -2.9 7.48
 -4 -12 7 1.59 5.73
 -3 -12 3 111.78 13.89
 -2 -11 -10 -1.54 4.83
 -2 11 -12 53.36 10.74
 -1 -7 1 1091.78 74.21
 -1 -2 5 110.58 8.96
 -1 3 -16 4.84 4.54
 -1 5 -15 17.38 5.77
 -1 7 2 8.26 3.38
 0 5 -4 1.76 3.99
 -5 -12 10 62.4 10.48
 -5 -11 11 145.97 16.25
 -5 -7 14 1.02 5.41
 -5 14 8 164.49 17.14
 -4 10 10 30.05 6.43
 -4 11 9 18.19 5.72
 -3 -13 -11 29.97 7.61
 -3 -11 5 8.52 5.97
 -3 4 11 23.52 2.67
 -3 10 7 14.6 5.21
 -3 14 -1 55.3 9.83
 -2 -10 2 124.79 13.13
 -2 -8 5 311.97 24.4
 -2 -7 6 363.22 27.47
 -2 7 -17 6.12 5.7
 -2 9 -15 50.92 9.25
 -2 10 3 799.25 56.33
 -2 11 1 305.54 24.76
 -2 12 -2 -0.63 4.86
 -1 -9 -6 98.09 10.42
 -1 -9 -5 20.02 5.51
 -1 6 3 83.81 8.19
 -1 7 -13 3.63 4.25
 -1 9 -9 489.29 37.09
 -1 9 -2 0.71 4.33
 0 -4 -3 2.58 2.75
 0 3 -1 213.58 15.55
 0 4 -2 1045.47 69.72
 -7 -3 19 4.88 3.8
 -6 -7 16 79.9 10.64
 -5 -5 15 45.87 7.02
 -4 -15 1 7.56 6.05
 -4 15 2 24.25 7.09
 -3 -14 -5 17.65 6.04
 -3 -13 1 185.08 17.75
 -3 9 8 3.17 3.85
 -3 13 2 3.2 5.34
 -2 -11 0 78.46 9.86
 -2 -4 8 69.99 7.21
 -2 8 -16 10.69 5.64
 -2 12 -8 158.35 16.45
 -2 12 -3 79.13 10.19
 -1 -9 -7 899.45 61.6
 -1 -9 -4 33.03 5.65
 -1 6 -14 27.08 6.1
 0 2 -11 455.34 31.49
 0 5 -6 1.4 2.97
 0 5 -5 39.7 5.68
 -5 -13 9 24.09 6.83
 -5 15 6 128.85 14.1
 -4 -14 4 -0.14 4.91
 -4 -7 12 163.31 14.63
 -3 -14 -7 13.13 5.43
 -3 -14 -6 73.92 10.75
 -3 -14 -4 1.95 4.46
 -3 -14 -3 1.35 3.71
 -3 -6 10 119.61 11.3
 -3 12 4 67.43 8.98
 -3 14 -8 142.88 15.44
 -3 14 -2 5.7 5.41
 -2 -9 4 70.4 8.45
 -2 11 -11 13.82 5.59
 -2 12 -7 273.02 23.24
 -2 12 -4 0.94 4.95
 -1 8 -11 0.21 3.75
 0 4 -9 198.88 15.44
 -6 -9 15 6.93 5.38
 -5 -15 6 98.2 11.86
 -5 -9 13 6.1 4.5
 -5 9 13 15.18 3.64
 -4 -13 6 133.78 13.97
 -4 -5 13 10.53 4.01
 -4 5 13 9.49 1.71
 -4 13 6 104.4 11.44
 -3 14 -7 9.62 5.21
 -3 14 -3 -0.51 4.61
 -2 -12 -6 231.02 19.34
 -2 -12 -5 31.04 6.09
 -2 -10 -13 4.26 3.5
 -2 -6 7 79.78 8.15
 -2 6 7 85.31 7.44
 -2 10 -13 0.54 4.25
 -2 12 -6 275.53 23.07
 -2 12 -5 41.38 7.5
 -1 -8 0 1.28 3.22
 -1 2 -16 3.45 3.02
 -1 8 0 -2 3.2
 -1 9 -3 1 3.93
 0 3 -10 24.42 3.77
 -6 -5 17 26.96 5.2
 -6 9 15 3.96 2.82
 -5 13 9 16.17 5.07
 -4 7 12 163.81 12.64
 -4 15 1 9.53 4.32
 -3 -14 -8 133.94 13.64
 -3 -14 -2 3.51 4.58
 -3 -12 4 47.6 7.59
 -3 -9 8 0.72 3.19
 -3 14 -6 47.02 8.24
 -3 14 -5 6.45 5.09
 -3 14 -4 -0.35 4.51
 -2 -12 -7 228.23 19.02
 -2 -12 -4 0.03 3.62
 -2 -11 -11 17.15 4.69
 -2 5 -18 15.85 4.93
 -2 9 4 79.94 8.26
 -2 11 0 77.52 8.68
 -1 -9 -8 82.91 8.47
 -1 -8 -11 2.71 2.82
 -1 9 -7 892.17 61.62
 -1 9 -4 22.58 5.09
 -5 -14 8 156.28 15.67
 -5 0 16 301.5 21.12
 -4 -15 2 27.84 6.06
 -4 -11 9 11.04 4.83
 -4 -10 10 33.09 6.25
 -4 0 14 218.67 15.44
 -3 -13 2 9.6 4.86
 -3 -10 7 21.26 5.19
 -3 6 10 126.05 9.81
 -3 13 -11 27.8 7.17
 -3 13 1 190.3 17.01
 -2 -12 -3 45.83 6.98
 -2 -11 1 333.83 25.57
 -2 -10 3 809.01 56.02
 -1 -6 3 89.48 8.47
 -1 -2 -16 1.2 0.68
 -1 4 -15 9.66 3.61
 -1 9 -6 87.84 9.47
 -1 9 -5 28.49 5.18
 0 -4 -9 234.32 16.03
 0 1 -11 8.24 2.05
 0 4 -3 2.51 2.66
 -6 -12 13 20.65 6.32
 -5 -1 16 254.39 18.48
 -4 -12 8 74.58 9.42
 -4 -9 11 103.03 10.72
 -4 -1 14 63.95 5.92
 -3 -14 -9 65.81 8.88
 -3 -8 9 95.93 9.79
 -2 -12 -8 178.05 15.55
 -2 8 5 328.12 23.77
 -2 9 -14 8.88 4.63
 -2 10 2 134.72 12.14
 -2 11 -10 4.22 3.84
 -1 -9 -2 -0.06 3.06
 -1 -7 2 15.46 3.91
 -1 7 -12 -1.05 3.92
 -1 8 -10 85.77 9.21
 0 -5 -6 1.09 1.94
 0 -3 -1 181.4 12.86
 0 4 -8 449.79 31.19
 -5 -8 14 41.8 6.56
 -5 10 12 23.3 4.47
 -4 -14 5 6.52 4.88
 -4 15 0 3.87 4.86
 -3 -11 6 49.11 7.5
 -3 11 5 19.57 5.07
 -3 12 -13 30.33 6.95
 -2 6 -17 227.25 18.96
 -2 7 6 351.49 24.88
 -1 -9 -9 495.55 34.84
 -1 -5 4 138.88 11.21
 -1 -3 5 171.86 12.63
 -1 1 -16 7.65 2.6
 -1 8 -1 89.63 8.68
 0 -4 -2 1051.93 69.16
 -6 -11 14 10.43 5.43
 -6 -8 16 -0.77 3.2
 -5 -12 11 35.46 6.29
 -5 -6 15 2.17 3.01
 -5 -2 16 151.13 12.09
 -5 1 16 263.05 18.26
 -5 11 11 161.8 13.96
 -5 14 7 9.31 4.6
 -5 15 5 0.83 3.8
 -4 -15 3 -1.45 4.62
 -4 12 7 -0.34 3.58
 -4 14 3 15.2 4.93
 -3 -14 0 10.88 4.89
 -3 12 3 120.9 11.62
 -3 13 -10 7.05 4.17
 -3 13 0 5.13 4.23
 -2 -12 -9 28.7 5.51
 -2 8 -15 29.87 5.77
 -2 10 -12 2.28 3.75
 -2 11 -1 23.57 4.97
 -1 5 -14 94.23 9.19
 -1 6 -13 1.45 3.27
 -1 7 1 1146.8 76.31
 0 -5 -7 94.17 7.44
 -6 7 16 85.32 7.28
 -6 13 11 41.46 6.46
 -5 -13 10 28.33 6.03
 -4 -13 7 1.1 3.55
 -4 -2 14 6.89 2.23
 -4 1 14 59.26 4.91
 -4 15 -1 6.8 4.59
 -3 -14 -10 -0.5 3.27
 -3 -13 3 14.11 4.77
 -2 -12 -1 46.78 6.5
 -2 -11 -12 66.11 7.35
 -2 -9 -15 36.97 5.22
 -2 -8 6 23.28 4.24
 -2 -5 8 162.81 12.74
 -2 -1 9 9.52 1.78
 -2 0 9 -0.13 0.84
 -2 7 -16 65.28 8.26
 -1 -9 -1 11.98 3.34
 -1 -8 1 132.51 11.26
 -1 8 -9 45.9 6.09
 0 -1 -11 10.17 1.24
 0 0 -11 -0.75 1.11
 0 4 -4 170.04 12.72
 -6 -10 15 2.65 3.67
 -6 -6 17 14.49 3.48
 -6 10 14 2.1 2.15
 -4 -8 12 28.66 4.96
 -4 -6 13 19.96 4.2
 -3 -12 5 2.91 3.63
 -3 -7 10 144.1 12.15
 -2 -11 2 111.52 10.47
 -2 -9 5 8.12 3.27
 -2 4 -18 30.92 4.84
 -2 11 -8 69.89 8.08
 -2 11 -2 82.92 8.72
 -1 -7 -13 1.44 1.65
 -1 -6 -14 33.05 3.31
 -1 0 -16 3.88 1.5
 0 2 -10 1700.81 111.03
 0 3 -9 829.03 55.1
 0 3 -2 14.3 2.45
 0 4 -6 4.07 2.12
 0 4 -5 26.71 3.44
 -6 12 12 1.03 1.72
 -5 -14 9 3.58 3.29
 -5 -10 13 5.08 2.92
 -5 5 15 36.23 3.97
 -5 7 14 0.81 1.18
 -4 11 8 12.44 2.91
 -4 15 -2 29.54 5.13
 -3 -14 1 117.98 11.31
 -3 11 -14 7.35 3.23
 -3 12 -12 4.23 3.2
 -3 13 -1 21.27 4.2
 -2 -7 7 107.55 9.48
 -1 -1 -16 12.53 1.8
 -1 4 4 17.89 2.24
 -1 6 2 372.47 26.69
 -1 7 -11 120.34 10.39
 -1 8 -2 30.86 4.13
 0 2 -1 314.87 21.19
 -5 -3 16 257.69 21.44
 -2 -2 9 1.63 2.65
 -2 10 -11 18.06 5.66
 -1 -9 -10 99.97 11.03
 -1 3 -15 111.93 11.37
 0 -5 -3 1109.87 74.14
 4 -10 3 136.15 12.24
 0 9 1 21.74 4.08
 0 8 2 23.52 4.74
 0 4 3 0.93 2.26
 0 6 3 27.97 5.18
 1 2 -15 62.54 8.43
 1 14 -8 9.74 1.98
 1 14 0 212.34 19.06
 1 11 5 45.69 7.64
 1 0 6 97.67 9.09
 1 2 7 56.03 6.86
 2 -1 -17 50.61 8.93
 2 -5 -13 230.17 21.27
 2 -7 0 89.3 7.91
 2 2 10 11.7 4.12
 3 11 11 31.84 7.27
 3 1 12 3.71 3.4
 4 11 13 16.55 5.93
 5 -11 -14 7.95 6.91
 5 4 16 27.69 8.05
 5 5 16 2.48 5.47
 5 6 16 -4.62 5.82
 7 -14 3 9.03 2.77
 1 -2 -12 218.67 19.56
 1 12 4 4.75 5.13
 1 8 7 63.44 9.12
 2 1 -18 11.91 6.23
 2 -6 -11 97.26 12.11
 2 -7 -8 175.04 16.48
 2 17 -1 10.48 5.52
 2 13 7 6.71 5.46
 2 -2 8 104.41 9.73
 2 8 10 62.06 9.8
 3 -7 -14 147.91 16.62
 3 -8 -12 50.91 9.82
 3 -9 -9 38.68 8.53
 3 14 9 47.5 9.71
 3 9 12 0.01 4.98
 4 -8 -16 6.47 6.45
 4 -10 -12 32.05 8.71
 4 -11 -1 15 4.41
 4 -8 7 5.72 1.38
 5 -10 -16 -0.24 6.3
 5 3 16 41.52 9.25
 6 -14 -7 12.36 6.63
 6 -14 -3 -0 4.05
 7 -8 13 1.24 3.06
 0 3 -10 22.57 5.03
 0 7 -10 2.61 2.55
 1 3 -15 -1.87 5.22
 1 7 -15 47.52 7.48
 1 10 6 11.8 5.7
 2 14 6 252.58 23.81
 2 12 8 183.43 18.75
 3 15 8 -2.38 5.47
 3 13 10 11.12 6.6
 4 9 14 4.48 6
 5 -1 15 16.22 6.34
 6 -13 -12 20.44 7.41
 6 -14 -6 2.14 5.89
 6 -14 -5 26.06 6.84
 6 -14 -4 4.86 5.34
 7 -15 -2 -1.62 4.36
 7 -9 12 1.39 3.24
 0 0 -7 -0.02 3.35
 0 10 0 239.29 19.17
 1 -4 -8 298.31 24.31
 1 13 3 0.28 4.11
 2 -3 -15 48.38 9.21
 2 -4 -14 156.75 16.79
 3 -2 -19 15.47 7.6
 4 -9 -14 12.36 6.78
 5 -3 14 1.71 5.43
 6 -2 16 5.3 6.45
 0 3 3 37.22 5.52
 1 4 -15 10.94 5.76
 1 6 -15 3.18 4.43
 1 1 -14 48.19 8.42
 1 -3 -10 229.93 20.46
 1 14 1 2.33 5.02
 2 2 -18 19.43 6.63
 2 -7 -7 104.31 11.96
 2 17 0 3.29 5.69
 2 16 3 0.1 4.8
 2 15 5 0.41 5.52
 2 1 10 78.45 10.52
 2 9 10 35.87 8.1
 3 -6 -15 664.6 51.61
 3 -9 -8 2.01 5.33
 3 -9 0 150.54 12.81
 3 10 12 19.94 9.42
 3 4 13 61.31 10.27
 3 5 13 139.35 16.02
 3 6 13 46.84 9.55
 4 -7 -17 90.95 13.81
 5 -12 -10 51.04 9.42
 5 -12 1 79.53 8.76
 6 -4 15 25.79 7.22
 7 -15 -3 0.18 5.05
 0 4 -10 988.5 67.76
 1 5 -15 1.61 5.14
 1 9 7 943.15 67.73
 1 5 8 9.39 6.4
 1 6 8 17.2 6.16
 2 0 -17 -0.32 6.74
 2 -1 9 88.05 10.22
 3 -6 7 536.3 36.51
 3 0 12 1.79 4.91
 3 7 13 35.71 8.74
 4 -5 -19 7.77 7.43
 4 -6 -18 10.26 7.94
 4 -10 -11 28.08 8.32
 4 -11 -6 152.69 16.15
 4 -11 -2 7.89 5.01
 4 -2 13 152.48 16.31
 4 10 14 75.75 13.3
 5 -11 -13 31.82 9.12
 7 -15 -5 9.29 7.03
 7 -15 -4 23 7.82
 0 5 -10 41.56 6.56
 0 6 -10 33.72 5.41
 0 2 -9 -0.64 3.94
 0 1 -8 151.1 14.02
 0 11 -3 227.24 17.82
 0 9 2 57.25 8.25
 1 9 -14 0.39 4.16
 1 4 8 21.89 6.41
 2 3 -18 7.09 7.41
 2 -5 -12 102.99 13.75
 2 -6 -10 54.43 10.02
 2 5 11 0.99 6.86
 2 6 11 110.02 14.47
 3 -4 -17 68.57 12.15
 3 -5 -16 95.18 14.25
 3 -7 -13 87.34 13.25
 3 -8 -11 25.96 8.45
 3 3 13 158.8 17.88
 4 -11 -5 12.94 5.82
 4 -11 -3 316.34 26.28
 4 4 15 89.75 14.6
 4 5 15 245.67 24.99
 4 6 15 114.34 15.78
 5 -10 -15 1.05 7.91
 5 1 16 42.46 9.87
 6 -13 -11 58.09 12.96
 6 -13 2 127.07 12.22
 0 11 -4 13.66 3.72
 0 11 -2 38.18 6.14
 0 8 3 222.83 19.39
 1 0 -13 2.56 5.67
 1 -2 -11 59.19 10.04
 1 -4 -7 17.99 6.39
 1 15 -3 8.31 5.58
 1 12 5 277.36 25.87
 1 11 6 5.73 6.35
 1 7 8 3.31 5.52
 2 7 -18 4.27 6.56
 2 -7 -6 319.1 26.57
 2 -7 -1 386.35 28.4
 2 17 1 100.04 14.51
 2 10 10 98.8 14.71
 2 4 11 13.87 6.95
 3 -9 -7 15.53 7.57
 3 8 13 6.63 9.09
 4 -8 -15 39.08 11.9
 4 -11 -4 77.73 11.3
 4 3 15 216.87 23.25
 4 7 15 44.85 11.7
 5 -12 -9 80.98 13.86
 6 -10 9 55.12 5.45
 0 0 -6 841.17 58.15
 0 10 1 124.85 13
 1 2 -14 86.41 12.36
 1 -1 -12 412.24 33.84
 1 15 -4 153.97 15.1
 1 15 -2 234.01 21.86
 1 14 2 2.34 6.31
 1 3 8 644.58 47.72
 2 4 -18 10.49 6.67
 2 5 -18 27.5 8.36
 2 6 -18 19.15 8.37
 2 -1 -16 1.19 6.8
 2 16 4 -3.46 6.92
 2 14 7 -0.77 7
 2 13 8 161.26 20.18
 2 7 11 80.34 13.08
 3 -1 -19 -1.48 7.33
 3 15 9 21.43 11.88
 3 14 10 3.29 8.53
 3 11 12 0.98 7.84
 3 2 13 30 9.06
 4 -9 -13 24.12 9.22
 4 8 15 51.65 13.04
 5 -6 12 30.94 6.85
 0 8 -9 160.16 12.77
 0 5 4 1.82 6.06
 0 6 4 17.41 6.08
 1 13 4 -2.04 6.95
 1 8 8 49.6 10.25
 2 1 -17 47.74 10.55
 2 -4 -13 14.35 7.86
 2 -7 -5 77.87 10.52
 2 12 9 46.32 12.84
 2 3 11 53.2 10.11
 2 8 11 7.22 7.22
 3 -9 -6 249.44 23.17
 3 9 13 54.3 12.39
 4 -10 -10 50.17 11.29
 4 -5 11 33.5 7.48
 5 -11 -12 -0.04 7.75
 5 -7 11 165.55 15.59
 5 -2 15 70.75 12.72
 6 -13 -10 195.3 23.45
 6 -12 5 10.91 2.06
 7 -10 11 24.74 5.59
 0 11 -1 61.23 8.88
 1 -3 -9 -0.58 5.33
 1 15 -5 41.85 7.59
 1 15 -1 -0.31 5.99
 2 -3 -14 46.13 11.22
 2 -7 -2 216.68 18.52
 2 17 2 14.96 8.31
 2 15 6 31.16 11.12
 3 -6 -14 0.82 8.33
 3 -8 -10 92.74 14.05
 3 13 11 20.73 10.48
 4 -7 -16 -1.36 9.42
 4 2 15 38 10.85
 4 9 15 38.52 13.61
 5 -9 -16 -2.06 9.62
 5 -12 -8 301.37 29.31
 5 -5 13 302.08 26.94
 5 0 16 52.57 13.58
 6 -3 16 25.69 10.96
 0 3 -9 859.07 60.32
 0 4 4 176.74 16.15
 0 7 4 -1.12 5.54
 1 -4 -6 30.52 8.16
 2 -6 -9 14.85 7.62
 2 -7 -4 125.42 13.75
 2 -7 -3 772.39 55.19
 2 0 10 71.91 10.54
 3 -2 -18 25.27 11.74
 3 -9 -5 199.04 19.87
 4 -6 10 21.57 5.53
 4 -4 12 14.88 7.24
 4 -1 14 274.11 27.08
 5 -10 -14 2.85 9.06
 5 -12 0 53.67 8.67
 0 11 -5 287.01 21.2
 0 2 3 2.48 4.32
 0 9 3 229.59 21.33
 1 3 -14 69.6 12.79
 1 8 -14 2.4 5.93
 1 15 0 2.62 6.69
 1 -3 3 53.08 4.35
 1 2 8 2.52 6.45
 1 9 8 93.95 15.3
 2 -5 -11 67.03 12.58
 2 2 11 4.64 7.13
 2 9 11 65.8 15.91
 3 -7 -12 66.62 13.22
 3 -9 -4 36.33 8.25
 3 -1 12 3.57 6.18
 3 1 13 46.05 12.54
 3 10 13 34.09 13.86
 4 -4 -19 23.85 13.92
 4 -6 -17 30.67 13.4
 5 -12 -7 27.15 10.41
 5 -11 4 2.19 2.77
 6 -7 13 128.93 16.18
 7 -14 2 1.56 5.19
 0 1 -7 3.95 6.23
 0 0 -5 3.13 5.85
 0 11 0 -0.85 5.66
 0 1 2 2569.89 168.4
 0 10 2 33.1 8.22
 1 1 -13 5.83 8.49
 1 10 -13 8.45 5.83
 1 14 3 26.12 9.46
 1 12 6 5.33 9.14
 2 2 -17 -2.25 10.95
 2 9 -17 3.25 7.86
 2 16 5 -0.9 9.06
 3 0 -19 -1.2 8.68
 3 -3 -17 43.41 15.38
 3 -4 -16 94.84 17.72
 3 -5 -15 1.08 9.51
 3 -9 -3 7.57 6.86
 4 -5 -18 22.92 12.42
 4 -8 -14 1.42 9.66
 4 -9 -12 6.52 9.19
 4 -10 -9 148.01 20.7
 5 -4 14 34.92 10.87
 6 -13 -9 75.19 16.04
 6 -6 14 57.65 12.42
 1 4 -14 25.28 9.69
 1 -2 -10 713.71 55.09
 1 -4 0 1168.51 77.72
 1 13 5 123.64 18.81
 1 -1 6 13.44 5.95
 1 11 7 309.38 32.19
 2 0 -16 25.53 11.1
 2 17 3 3.62 12.19
 2 14 8 101.27 19.74
 3 -8 3 14.46 2.54
 3 5 14 12.82 10.58
 3 6 14 3.12 10.19
 3 7 14 10.8 10.07
 4 -3 13 -1.92 7.3
 5 -8 -17 81.23 18.4
 5 -11 -11 150.51 21.97
 0 3 4 174.17 16.94
 1 7 -14 20.67 8.78
 1 15 -6 17.31 6.47
 1 -4 -5 145.38 15.96
 1 15 1 7.82 10.48
 1 0 7 -3.11 6.98
 1 5 9 1293.17 93.97
 1 6 9 9.74 9.16
 2 -6 -8 22.33 10.22
 2 13 9 114.12 21.03
 2 10 11 7.63 12.57
 3 -8 -9 112.49 17.68
 3 4 14 23.21 11.99
 5 -7 -18 29.79 17.88
 5 -12 -1 49.55 10.77
 5 -1 16 26.72 12.35
 5 2 17 -0.76 10.57
 6 -13 1 108.45 14.32
 6 -8 12 3.17 5.86
 0 4 -9 211.71 19.54
 0 11 1 47.38 11.44
 1 5 -14 21.5 10.28
 1 6 -14 3.72 8.82
 1 -1 -11 49.09 11.72
 1 -3 -8 122.82 16.22
 1 4 9 94.22 16.37
 1 7 9 634.64 53.16
 2 3 -17 83.36 18.26
 2 -1 -15 4.32 11.02
 2 15 7 8.51 11.89
 2 12 10 10.3 15.94
 2 1 11 42.22 11.84
 2 5 12 63.44 18.16
 2 6 12 2.95 10.99
 3 -6 -13 78.11 17.87
 3 11 13 18.66 14.49
 3 8 14 1.01 12.02
 4 -10 2 49.3 7.97
 4 5 16 101.43 21.45
 4 6 16 17.79 13.4
 4 7 16 2.24 14.43
 5 -9 -15 16.04 14.64
 5 -10 -13 3.98 14.19
 5 -12 -5 -0.64 11.62
 5 -8 10 57.86 9.21
 6 -13 -8 9.97 12.02
 6 -5 15 56.25 15.36
 7 -14 -9 -5.69 15.44
 0 7 -9 407.01 31.11
 1 14 4 1.73 12.83
 1 8 9 32.5 14.61
 2 8 -17 6.72 12.56
 2 -5 -10 44.49 13.74
 2 -2 9 39.4 10.89
 2 4 12 31.85 16.04
 2 7 12 28.19 14.43
 3 1 -19 17.51 13.59
 3 -1 -18 212.22 29.38
 3 -7 -11 16.82 12.43
 3 13 12 -11.13 16.75
 3 0 13 1.19 10.55
 4 -7 -15 75.33 19.35
 4 -10 -8 55.5 15.09
 4 4 16 47.19 17.12
 4 8 16 8.48 15.21
 5 -12 -4 -4.01 11.26
 5 -12 -3 -4.34 9.05
 5 -12 -2 91.5 15.7
 5 -3 15 15.73 14.03
 0 9 -8 54.99 5.21
 0 0 -4 366.58 28.46
 0 10 3 33.07 12.4
 0 9 4 6.7 9.04
 0 5 5 42.87 13.26
 0 6 5 11.68 9.4
 1 2 -13 13.84 11.78
 1 -4 -4 31.48 9.47
 2 4 -17 7.48 13.56
 2 1 -16 2.4 12.07
 2 -2 -14 126.3 21.25
 2 -3 -13 171.7 24.11
 2 17 4 66.1 21.05
 2 16 6 142.58 25.56
 2 -3 8 43.51 9.42
 2 8 12 47.25 18.92
 3 -4 10 4.69 7.95
 3 -3 11 24.9 11.13
 3 9 14 27.67 18.21
 4 -9 -11 133.55 23.5
 4 0 15 4.1 12.48
 4 3 16 372.12 42.71
 5 -11 -10 -0.23 11.87
 5 1 17 1.77 11.37
 6 -11 -14 21.18 15.78
 6 -13 -7 -0.26 13.25
 0 5 -9 386.28 31.51
 0 7 5 18.07 9.47
 1 15 2 10.64 11.04
 1 -2 5 115.65 12.31
 1 12 7 33 15.83
 1 1 8 594.04 48.09
 1 3 9 987.99 76.12
 2 7 -17 -1.53 11.9
 2 -5 5 0.61 2.3
 2 -1 10 58.69 13.25
 2 11 11 36.53 17.22
 2 3 12 111.64 20.76
 3 -5 -14 5.19 13.99
 3 -8 -8 69.01 18.47
 3 12 13 41.17 20.04
 3 2 14 -4.34 13.36
 4 -6 -16 6.57 17.02
 4 -8 -13 264.6 34.17
 4 -7 9 25.85 7.8
 4 -2 14 190.38 27.04
 6 -4 16 -0.12 13.78
 7 -14 -8 13.13 17.73
 7 -14 1 4.82 9.24
 0 6 -9 296.21 25.31
 0 11 2 39.22 14.85
 0 4 5 40.07 12.33
 1 11 -12 242.03 22.62
 1 -4 -3 46 11.71
 1 -4 -1 95.4 11.8
 1 13 6 2.69 17.18
 1 9 9 486.82 48.97
 2 6 -17 17.81 14.75
 2 -6 -7 55.55 14.33
 2 9 12 9.42 16.12
 3 2 -19 8.82 15.69
 3 10 14 4.82 18.51
 4 -4 -18 0.1 16.31
 4 -5 -17 209.38 32.55
 4 -10 -7 101.57 21.6
 5 -8 -16 62.4 21.24
 6 -12 -11 1.18 14.22
 6 -13 -6 9.97 14.46
 6 -13 0 244.54 27.37
 0 3 -8 221.3 22.75
 0 1 -6 648.17 49.57
 0 12 -2 233.13 24.79
 0 12 -1 17.71 13.11
 1 -2 -9 67.29 17.7
 1 -3 -7 7.57 12.46
 1 -4 -2 601.08 45.72
 1 11 8 127.46 24.55
 2 15 8 131.38 28.81
 2 14 9 15.44 17.1
 2 13 10 33.03 20.33
 3 -3 -16 124.83 24.6
 3 -4 -15 513.21 54.09
 3 -5 9 5.45 8.63
 7 -14 -7 -1.05 16.65
 0 12 -3 39.77 11.51
 1 3 -13 54.56 18.46
 1 9 -13 327.01 33.34
 1 1 -12 379.75 41.3
 1 15 3 4.9 19.42
 1 14 5 114.09 28.96
 2 -4 -11 129.9 26.1
 3 0 -18 109.71 27.64
 5 -7 -17 22.76 24.3
 5 -9 -14 21.29 23.18
 5 -10 -12 20.82 18.65
 5 -2 16 18.24 20.37
 5 0 17 4.46 22.46
 0 0 -3 -4.71 9.55
 0 12 0 10.01 14.98
 0 10 4 29 20.84
 1 2 9 348.66 40.67
 1 6 10 208.37 35.39
 2 2 -16 95.65 30.08
 2 0 -15 -6.67 17.51
 2 -5 -9 5.48 17.54
 2 16 7 9.3 30.68
 2 0 11 5.71 17.65
 2 2 12 -1.58 15.29
 2 10 12 20.88 24.76
 3 3 -19 -16.64 26.45
 3 -6 -12 27.15 23.35
 3 -7 -10 133.73 31.89
 3 -8 -7 -5.08 20.97
 3 11 14 15.27 34.02
 3 5 15 254.96 48.68
 3 6 15 1.59 27.26
 3 7 15 161.99 41.3
 4 -7 -14 5.96 29.13
 4 -9 -10 9.41 18.59
 6 -10 -15 19.41 34.44
 6 -11 -13 -0.05 34.21
 6 -13 -1 11.54 16.45
 6 -9 11 262.2 28.71
 7 -13 5 24.83 6.9
 0 11 3 237.28 35.67
 0 2 4 129.35 20.7
 0 9 5 593.86 61.69
 1 -1 -10 775.31 70.83
 1 16 -2 72.27 23.35
 1 16 -1 22.86 20.41
 1 5 10 18.59 23.21
 1 7 10 68.42 27.67
 2 -6 -6 54.01 20.5
 3 1 14 1159.68 107.79
 3 8 15 -44.28 28.27
 4 -2 -19 9.87 22.34
 4 -8 -12 11.88 21.18
 4 -10 1 452.67 46.42
 4 -1 15 40.64 26.74
 5 -6 -18 -18.81 33.7
 6 -12 -10 -16.14 29.46
 6 -13 -4 5.37 17.96
 6 -13 -3 -12.42 17.55
 6 -13 -2 18.99 22.08
 7 -13 -11 18.24 34.47
 7 -14 -6 28.54 32.9
 7 -14 0 80.39 23.21
 2 -4 7 237.55 36.86
 4 1 16 528.16 116.49
 3 -17 -2 6.26 3.97
 5 9 -14 11.49 2
 1 -5 -9 11.44 2.02
 1 2 -7 61.2 4.57
 2 -14 6 255.82 18.28
 2 -1 14 138.83 11.68
 3 -11 -13 44.47 4.98
 3 -13 -11 52.1 5.54
 3 -16 -6 -0.01 1.5
 3 -11 14 7.93 1.08
 4 -5 -18 18.66 3.05
 4 -2 -18 11.5 2.35
 4 2 -17 0.38 1.07
 4 11 -7 -0.74 0.78
 4 12 -3 138.8 11.02
 4 7 14 15.93 2.55
 4 6 15 104.49 9.07
 5 12 -9 64.07 5.21
 6 15 -3 -0.7 1.05
 6 15 3 13.8 2.61
 0 -2 5 34.78 2.65
 1 -2 -9 50.83 4.45
 1 3 8 587.03 39.1
 1 2 9 350.11 23.8
 2 -7 -12 7.63 2.18
 2 -9 -11 204.64 15.3
 2 -12 -8 -1.47 1.64
 2 8 -2 50.87 4.08
 2 7 7 198.83 14.4
 2 -6 14 5.53 1.31
 3 -7 -15 1.85 2.07
 3 -12 -12 21.88 3.67
 3 -17 -1 15.42 2.86
 3 -17 2 75.29 6.77
 3 9 8 -0.12 1.81
 3 3 15 218.34 16.15
 3 1 16 516.91 35.4
 4 -4 -18 0.79 2
 4 -3 -18 182.35 14.01
 4 12 4 83.06 7.26
 4 10 10 19.65 3.29
 4 8 13 257.51 18.9
 4 5 16 68.89 6.76
 5 10 13 232.24 17.63
 0 -6 -1 1924.12 124.96
 1 -4 -9 59.41 5.26
 1 -3 -9 1.55 1.48
 1 -7 -8 34.2 3.84
 1 -10 -5 116.41 9.23
 1 5 4 12.72 2.19
 1 -5 11 74.59 5.63
 2 -14 -4 297.06 21.25
 2 8 4 5.82 1.85
 2 6 9 302.08 21.23
 2 2 13 16.64 2.81
 3 -9 -14 74.82 7.25
 3 -17 0 11.28 2.73
 3 -17 1 3.23 2
 3 8 10 29.56 3.82
 4 -8 -17 -1.22 2.33
 4 11 8 33.18 4.2
 5 2 -19 31.14 3.94
 5 7 -16 17.45 2.24
 6 15 4 24.52 3.84
 0 -5 -2 2.42 1.53
 1 -11 -3 442.1 30.18
 1 1 10 1493.03 97.61
 1 -1 11 67.38 5.68
 2 -10 -10 17.29 2.94
 2 -11 -9 4.37 2.24
 2 -13 -6 14.38 2.93
 2 -13 8 140.01 9.76
 3 0 -15 0.57 1.57
 3 -16 -5 0.17 1.91
 3 10 -4 162.1 11.4
 3 -15 9 10.52 1.56
 3 -3 17 0.13 1.83
 4 -10 -16 1.33 2.29
 4 9 12 3.79 2.46
 5 14 0 2.52 1.86
 5 14 1 3.91 2.14
 5 13 7 9.48 2.8
 6 15 -4 6.37 2.05
 0 0 3 -0.24 0.83
 1 -8 -7 0.97 1.68
 1 -9 -6 3.51 1.96
 1 4 7 198.48 14.15
 2 -6 -12 305.19 21.71
 2 0 -12 87.55 7.07
 3 -6 -15 677.53 46.08
 3 -14 -9 2.45 2.31
 3 6 13 37.86 4.69
 3 5 14 31.51 4.26
 3 -8 16 26.02 2.99
 3 -4 17 107.34 8.87
 3 -2 17 17.61 2.92
 4 12 -4 1.05 1.36
 4 4 17 12.19 2.89
 5 4 -18 80.34 6.98
 5 8 -15 8.27 1.47
 5 14 -1 22.64 3.33
 5 12 10 2.82 2.31
 5 11 12 45.5 5.34
 1 -11 5 36.99 3.29
 2 -14 -3 26.21 3.61
 2 8 5 146.59 11.11
 3 -10 -13 289.19 21.25
 3 4 -13 43.27 3.93
 3 -15 -7 -0.08 2.26
 3 7 12 32.38 4.34
 4 1 -17 45.53 4.81
 4 -11 -15 1.19 2.34
 4 5 -15 86.61 6.89
 5 14 -2 1.16 1.82
 5 14 3 2.29 2.15
 6 15 5 11.86 3.06
 0 -4 -2 988.32 64.45
 0 -2 -2 792.82 51.63
 0 -6 0 86.41 6.41
 1 -6 -8 78.11 6.64
 1 5 5 58.34 5.12
 2 -8 -11 0.15 1.54
 2 2 -11 38.76 3.66
 2 -14 5 1.09 1.28
 2 7 8 91.71 7.82
 2 5 11 8.03 2.45
 2 4 12 36.78 4.31
 3 -1 -15 31.36 3.86
 3 -8 -14 0.31 2.37
 3 -13 -10 -0.17 2.3
 3 -16 -4 51.06 5.77
 3 4 15 68.56 6.77
 3 -5 17 5.39 1.96
 3 -1 17 2.04 2.24
 4 12 6 11.91 2.91
 4 11 9 24.68 3.97
 4 10 11 91.01 8.39
 5 13 8 0.12 2.02
 0 -6 3 25.79 2.17
 1 -10 -4 15.4 2.69
 1 0 11 -0.5 1.42
 2 -5 -12 96.86 8.26
 2 -1 -12 270.24 19
 2 -12 -7 1.4 2.11
 3 -4 -15 517.6 35.65
 3 -2 -15 164.61 12.74
 3 2 -14 120.2 9.29
 3 -11 -12 16.18 3.45
 3 -12 -11 30.43 4.35
 3 -16 6 47.9 4.65
 3 8 11 42.53 4.99
 4 -9 -16 49.07 5.98
 4 -12 -14 8.51 3.14
 4 8 14 45.86 5.51
 4 7 15 39.01 5.02
 5 1 -19 0.41 1.99
 5 14 4 29.64 4.2
 6 15 -5 3.35 1.92
 0 -3 -2 18.85 2.1
 0 -5 -1 301.22 20.2
 0 -6 1 1763.37 114.32
 0 -1 5 93.94 6.6
 2 -9 -10 0.89 2.19
 2 8 -3 619.64 40.68
 2 -14 -2 18.18 3.18
 2 6 10 185.75 14
 2 3 13 19.04 3.18
 2 -7 14 36.07 3.46
 3 -3 -15 2.09 2.06
 3 9 -7 8.1 0.96
 3 10 7 207.65 15.6
 3 -10 15 14.31 1.89
 4 -6 -17 9.92 2.89
 4 3 -16 494.21 33.65
 4 -13 -13 7.73 2.83
 4 6 16 6.77 2.63
 5 14 -3 0.31 1.65
 0 -6 2 234.9 15.69
 1 -5 -8 1.53 1.72
 1 -7 -7 118.32 9.38
 1 3 9 1194.4 78.46
 1 2 10 198.45 14.34
 1 -6 11 8.7 1.4
 2 -4 -12 86.64 7.5
 2 -2 -12 -0.2 1.66
 2 -10 -9 10.34 2.79
 2 -11 -8 10.53 2.77
 2 8 6 0.24 1.57
 2 -10 12 0.83 0.35
 2 -3 15 3.95 2.05
 2 -2 15 49.56 5.07
 3 -14 -8 4.69 2.65
 3 -15 -6 7.79 2.92
 3 -16 -3 -0.12 2.07
 3 -6 17 74.02 6.69
 4 0 -17 0.08 1.84
 4 9 13 0.89 2.45
 5 13 -7 0.23 1.31
 5 14 5 6.98 2.64
 5 12 11 51.33 6.22
 0 0 4 360 23.72
 1 -1 -8 55.83 4.83
 1 -8 -6 283.09 20.01
 1 -9 -5 96.01 8
 1 -11 4 1.4 1.19
 1 5 6 -0.18 1.68
 1 -10 7 218.77 14.54
 1 4 8 31.14 3.63
 2 -7 -11 377.3 26.53
 2 -14 -1 14.7 3.01
 2 -14 4 2.41 1.55
 2 -4 15 68.75 6.19
 3 -7 -14 151.58 12.42
 3 -9 -13 11.16 2.92
 3 5 -12 36.68 3.36
 3 11 1 24.92 3.32
 3 11 2 1.15 1.77
 3 3 16 191.9 15.03
 4 -5 -17 170.48 13.75
 4 -10 -15 11.07 3.05
 4 12 7 0.08 2.17
 4 5 17 3.16 2.83
 5 0 -19 0.45 2.12
 5 13 9 68.47 7.38
 1 -4 -8 298.3 20.76
 1 -11 0 108.52 8.59
 2 7 9 13.02 2.94
 2 2 14 74.33 6.98
 2 -1 15 1.14 1.91
 3 11 0 1.51 1.67
 3 11 3 56.91 5.66
 3 9 10 36.5 4.79
 3 6 14 1.98 2.41
 3 1 17 1.21 2.15
 4 -4 -17 4.08 2.54
 4 -1 -17 43.54 5.05
 4 -8 -16 0.19 2.51
 4 6 -14 44.79 4.1
 4 11 10 -0.21 2.52
 5 3 -18 69.8 6.69
 1 -3 -8 109.73 8.58
 1 -2 -8 650.54 43.27
 1 -10 -3 73.03 6.46
 1 1 11 81.46 6.91
 1 -3 12 71.11 5.98
 2 -12 -6 15.52 3.29
 2 -14 0 26.92 3.73
 2 -14 3 7.68 2.12
 2 8 7 891.39 59.51
 3 -13 -9 49.08 5.89
 3 -16 -2 91.45 8.47
 3 -16 5 1.55 1.73
 3 7 13 27.85 4.12
 3 5 15 257.56 19.43
 4 -3 -17 109.86 9.72
 4 -2 -17 3.85 2.35
 4 12 -5 2.64 1.71
 4 10 12 39.6 5.39
 5 -4 -19 130.63 11.47
 5 -1 -19 0.19 2.2
 5 5 -17 26.09 3.47
 5 14 6 0.5 2.38
 0 -4 -1 1199.31 78.07
 0 -1 -1 140.62 9.36
 0 -3 6 3.76 0.96
 0 -2 6 2.57 1.12
 1 -11 1 83.79 6.93
 1 -11 2 17.53 2.5
 1 -11 3 37.54 3.71
 1 -2 12 581.65 38.98
 2 -6 -11 89.34 8.07
 2 1 -11 10 2.14
 2 -8 -10 45.35 5.23
 2 3 -10 39.38 3.57
 2 -14 1 36.11 4.22
 2 -14 2 3.83 2.14
 2 5 12 48.43 5.48
 2 -9 13 1.05 0.54
 2 -5 15 -0.6 1.68
 2 0 15 1.05 2.08
 3 -6 -14 6.44 2.93
 3 1 -14 6.09 2.03
 3 -10 -12 11.51 3.01
 3 -12 -10 26.4 4.19
 3 7 -10 126.43 8.49
 3 -15 -5 45.46 5.79
 3 11 -1 18.7 2.95
 3 11 4 37.23 4.71
 3 8 12 8.96 3.01
 4 -11 -14 -0.7 2.82
 4 -14 -11 127.84 11.58
 4 13 0 27.96 3.99
 4 13 1 1.55 2.19
 4 13 2 14.87 3.09
 5 -3 -19 15.84 3.69
 5 -2 -19 30.14 4.62
 5 14 -4 9.96 2.64
 0 -5 0 0.18 1.13
 1 -6 -7 3.62 2.07
 1 6 2 702.26 46.43
 1 6 3 19.94 2.72
 1 5 7 142.39 10.87
 1 -4 12 47.22 4.38
 2 6 11 90.87 8.28
 2 4 13 1.02 1.96
 3 -11 -11 140.38 12.03
 3 10 -5 83.58 6.38
 3 -16 -1 31.65 4.52
 3 4 16 5.31 2.97
 3 2 17 15.48 3.51
 4 -7 -16 5.79 3.07
 4 -12 -13 152.09 13.25
 4 -13 -12 11.85 3.69
 4 13 3 5.36 2.72
 4 8 15 70.45 7.71
 4 7 16 -0.97 2.88
 6 16 0 38.57 5.31
 1 6 1 283.13 19.32
 1 3 10 297.07 21.04
 2 -9 -9 131.25 10.98
 2 -11 -7 36.48 4.83
 2 9 1 3.45 2.01
 3 -8 -13 218.18 17
 3 -16 4 1.71 2
 3 11 5 4.24 2.57
 3 -7 17 46.82 5
 4 2 -16 8.61 2.74
 4 -9 -15 33.49 5.25
 4 13 -1 -0.91 2.19
 4 9 14 -0.39 3
 5 14 7 4.29 2.88
 6 16 -1 5.04 2.88
 0 0 5 -0.53 1.27
 1 -9 -4 5.06 2.49
 1 -10 -2 0.51 1.77
 1 6 4 69.59 6.1
 1 4 9 103.11 8.63
 2 -10 -8 77.85 7.53
 2 -13 -3 38.84 4.96
 2 9 0 1.67 1.76
 2 8 8 2.65 2.45
 2 7 10 2.89 2.2
 2 3 14 127.17 10.78
 3 -16 0 0.07 2.42
 3 -16 3 2.92 2.18
 3 10 9 146.12 12.35
 3 9 11 10.36 3.35
 3 -3 18 24.11 4.2
 3 -2 18 2.51 2.76
 4 7 -13 0.66 1.29
 4 -15 -9 6.86 3.26
 4 11 11 0.14 2.82
 0 -3 -1 187.19 12.77
 0 -1 6 697.52 45.74
 1 -7 -6 26.63 3.43
 1 -8 -5 15.19 2.91
 1 2 11 10.57 2.66
 1 0 12 654.93 44.12
 2 -5 -11 70.25 6.71
 2 -12 -5 83.05 7.89
 2 -13 7 5.27 1.46
 3 0 -14 247.92 18.14
 3 -15 -4 36.95 5.4
 3 11 -2 5.65 2.07
 3 -16 1 59.2 6.37
 3 -16 2 1.75 2.49
 3 11 6 103.34 9.33
 3 -15 8 1.54 1.42
 3 -4 18 0.16 2.42
 4 4 -15 136.61 10.64
 4 -16 -7 -0.65 3.03
 4 13 5 16.94 3.74
 4 10 13 139.33 12.51
 6 16 -2 52.2 6.2
 1 -5 -7 52.85 5.35
 1 6 5 12.47 2.64
 2 0 -11 -0.12 1.62
 2 -7 -10 76.59 7.52
 2 9 5 50.12 5.43
 2 -6 15 144.13 11.09
 3 -9 -12 35.08 5.26
 3 -13 -8 8.8 3.39
 3 7 14 -0.83 2.9
 3 6 15 3.52 3.02
 3 0 18 6.45 2.97
 4 -10 -14 34.81 5.37
 4 8 -12 27.91 2.43
 4 13 -2 4.84 2.29
 5 14 8 21.18 4.62
 0 -2 -1 307.64 20.33
 0 -5 1 338.96 22.51
 0 1 3 1887.49 122.37
 1 5 8 5.16 2.52
 1 -5 12 51.18 4.56
 2 -4 -11 97.18 8.47
 2 -13 -2 165.83 13.23
 3 -3 -14 7.61 2.95
 3 -2 -14 109.61 9.62
 3 -1 -14 8.71 2.78
 3 -7 -13 121.61 10.73
 3 8 13 3.94 3.26
 4 -14 -10 3.77 3.36
 4 13 6 3.56 2.85
 5 -6 -18 0.17 3.07
 5 14 -5 -0.26 1.95
 0 1 2 2418.44 156.37
 0 1 4 150.12 10.57
 1 -10 -1 308.54 21.73
 1 1 12 54.89 5.67
 2 -1 -11 6.37 2.59
 2 8 -4 57.01 4.55
 2 9 -1 529.29 35.5
 2 9 6 33.26 4.6
 2 6 12 6.29 3.3
 2 5 13 5.08 3
 2 -8 14 1.1 1.28
 2 2 15 48.21 6.02
 3 -10 -11 43.15 5.86
 3 -12 -9 1.55 2.88
 3 5 16 123.5 11.23
 3 1 18 17.94 4.32
 4 -5 -16 123.3 11.1
 4 1 -16 606.18 41.55
 4 -8 -15 24.19 4.55
 4 -11 -13 22.04 4.8
 5 6 -16 16.44 2.8
 5 15 2 5.19 3.31
 5 15 3 2.99 2.95
 1 -4 -7 24.74 3.59
 1 0 -7 -0.37 1.66
 1 -9 -3 822.02 54.93
 1 6 6 75.46 6.86
 2 -3 -11 42.51 4.9
 2 -8 -9 6.05 2.86
 2 4 -9 0.65 1.11
 2 -11 -6 -0.22 2.57
 2 8 9 151.39 12.47
 2 4 14 81.57 8.24
 2 -3 16 50.56 5.73
 2 -2 16 101.72 9.08
 2 -1 16 7.1 3.04
 3 -11 -10 4.18 3.05
 3 -15 -3 9.05 3.19
 3 10 10 -0.03 2.81
 3 9 12 1.16 2.62
 4 -12 -12 1.73 3.17
 4 -13 -11 13.05 4.18
 4 -16 -6 4.72 3.21
 4 13 7 11.64 3.78
 4 12 10 3.9 3.58
 4 11 12 3.55 3.07
 4 9 15 37.75 5.94
 5 -5 -18 33.39 5.51
 5 1 -18 63.65 6.87
 5 -8 -17 66.33 7.82
 5 4 -17 96.37 8.71
 5 -10 -16 5.6 3.63
 5 15 0 72.99 7.74
 5 15 4 56.16 6.94
 0 -4 0 1203.84 78.36
 0 0 6 755.94 49.78
 1 -6 -6 316.28 22.46
 1 4 10 86.41 8.03
 1 3 11 163.05 12.97
 2 -10 -7 8.05 2.91
 2 7 11 73.86 7.8
 3 4 17 90.55 9.56
 4 -4 -16 1.81 2.71
 4 0 -16 82.91 8.22
 5 15 -1 2.26 3.2
 5 15 5 12.86 4.53
 0 -5 2 1.94 1.06
 0 -2 7 8.74 1.68
 1 5 -3 880.16 57.36
 2 -6 -10 40.78 5.44
 2 -9 -8 72.73 7.68
 2 -13 -1 160.19 13.13
 2 9 7 43.35 5.73
 2 -4 16 96.46 8.94
 2 0 16 266.22 20.4
 3 -6 -13 72.57 7.98
 3 -8 -12 35.73 5.77
 3 -13 -7 -0.36 3.25
 3 11 -3 69.58 6.27
 3 11 8 0.65 3.13
 3 2 18 0.88 3.52
 4 11 -8 16.35 1.93
 4 12 -6 52.45 4.97
 4 13 -3 79.45 7.44
 4 10 14 80.13 9.49
 5 -4 -18 78.38 8.97
 5 0 -18 188.86 15.91
 0 1 5 79.9 6.51
 0 -1 7 3.91 1.48
 1 -3 -7 7.49 2.68
 1 -1 -7 17.4 2.83
 1 -7 -5 32.13 4.35
 1 -8 -4 12.09 3.01
 1 -10 6 12.42 1.66
 1 6 7 161.02 13.5
 1 5 9 1393.17 93.14
 1 -7 11 114.03 8.88
 1 2 12 595.13 42.86
 1 -2 13 15.17 3.18
 2 2 -10 103.15 8.48
 2 -13 6 -0.33 1.21
 2 3 15 4.32 3.12
 3 2 -13 58.14 5.98
 3 -14 -5 7.18 3.34
 3 -15 -2 13.29 3.57
 3 7 15 156.91 15.48
 4 -3 -16 490.38 35.5
 4 -2 -16 7.57 3.01
 4 -1 -16 590.99 41.97
 4 -7 -15 112.17 11.49
 4 -9 -14 7.54 3.82
 4 13 8 15.12 4.41
 5 -3 -18 66.5 8.28
 5 -11 -15 1.46 3.46
 5 15 6 -1.07 3.53
 5 13 -8 12.24 3.67
 -2 0 -14 125.29 16.46
 -3 -14 5 22.56 33.89
 -3 -10 -13 -5.9 25.38
 -2 -3 -14 90.52 11.63
 -5 12 12 -9.17 12.16
 -5 15 5 20.12 13.61
 -4 5 -17 0.08 9.11
 -4 13 -7 39.16 13.94
 -4 13 6 103.01 19.19
 -4 14 -2 66.42 17.25
 -4 14 -1 14.21 12.21
 -4 14 0 91.23 18.18
 -4 14 1 242.31 29.38
 -3 -12 9 2.24 13.93
 -3 9 -11 11.94 12.25
 -3 12 -3 34.9 12.72
 -3 12 2 64.63 15.14
 -2 -12 -5 13.46 11.75
 -2 -12 3 106.02 18.08
 -2 -6 11 112.56 15.29
 -2 6 9 -8.41 6.24
 -2 9 -6 -0 9.55
 -1 -9 2 422.79 41.91
 -1 -6 -9 1.43 5.54
 -1 4 6 30.84 6.43
 0 -3 -2 15.98 6.04
 -4 -5 17 231.54 25.48
 -4 5 16 133.5 15.9
 -4 8 -15 43.17 15.66
 -4 9 -14 4.98 12.26
 -4 14 -3 17 14.83
 -4 14 2 37.99 16.62
 -3 -8 13 226.23 25.31
 -3 -5 -16 90.42 13.12
 -3 -3 15 -7.53 7.05
 -3 10 8 4.01 9.46
 -3 11 6 68.82 15.72
 -3 12 -4 11.93 13.97
 -2 6 -11 107.27 15.36
 -1 -9 -4 11.93 9.49
 -1 -8 4 5.87 9.95
 -1 6 3 102.58 13.57
 0 -3 -1 205.57 18.66
 -4 -13 11 23.75 16.04
 -4 -9 15 32.12 15.66
 -4 8 14 -2.5 10.48
 -4 9 13 19.25 11.28
 -4 10 -13 165.61 24.31
 -4 12 -10 5.43 17.26
 -3 -14 4 139.53 23.51
 -3 -11 10 -1.22 13.15
 -3 12 3 132.41 21.15
 -2 -12 -4 3.48 13.29
 -2 -12 2 121.86 21.45
 -2 -10 -9 68.22 15.17
 -2 -3 12 488.11 37.56
 -2 5 -12 32.18 11.17
 -2 5 10 42.43 7.99
 -2 7 8 145.05 16.29
 -2 10 -2 2.28 11.49
 -2 10 -1 -0.38 10.33
 -2 10 0 33.72 13.22
 -1 -9 1 545.88 44.27
 -5 15 6 100.83 22.78
 -4 -15 7 0.86 19.82
 -4 3 -18 2.3 10.18
 -4 7 -16 -8.96 14.48
 -4 10 12 39.95 14.5
 -4 12 9 0 14.4
 -4 13 -8 13.86 19.23
 -4 14 -4 -13.79 17.79
 -4 14 3 23.59 16.96
 -3 -14 -5 1.39 17.56
 -3 -12 -10 11.39 16.29
 -3 -7 -15 122.16 16.29
 -3 -6 14 11.6 11.25
 -3 8 11 45.23 12.38
 -2 -11 5 24.77 15.22
 -2 10 -3 11.45 13.36
 -2 10 1 125.22 18.67
 -1 -9 -3 4.43 10.58
 -1 -9 0 121.57 17.59
 -1 -8 -6 32.32 11.71
 -1 -3 8 104.76 11.55
 -1 2 -10 186.54 15.35
 -1 3 7 8.56 5.7
 -1 7 -2 97.65 14.76
 -1 7 -1 44.81 11.91
 0 -2 -3 -0.9 4.53
 -5 13 11 10.05 20.22
 -5 14 9 10.66 20.02
 -4 -14 9 44.23 21.59
 -4 -12 12 0.9 18.9
 -4 -10 14 30.66 18.02
 -4 11 -12 9.42 19.38
 -4 13 7 -3.03 17.36
 -3 -14 3 22.6 18.73
 -3 -13 -8 -1 18.57
 -3 -10 11 58.27 17.52
 -3 5 -15 228.34 24.55
 -3 7 12 72.14 12.9
 -3 12 -5 -1.37 15.83
 -2 -12 -3 60.98 18.51
 -2 -12 1 10.56 15.23
 -2 -7 10 82 16.14
 -2 9 -7 40.14 15.26
 -1 -9 -2 -2.57 11.78
 -1 -9 -1 7.95 12.18
 -1 -7 5 26.87 12.13
 -1 -4 -10 81.92 9.62
 -1 6 -6 79.59 13.55
 -1 7 -3 5.97 10.86
 -1 7 0 112.83 16.41
 0 -2 0 3331.26 217.71
 -4 -11 13 20.51 19.25
 -4 -7 16 -0.01 14.83
 -4 14 -5 0.85 21.14
 -3 -13 6 28.29 18.6
 -3 -2 15 184.94 18.55
 -3 3 -16 159.76 18.31
 -3 9 10 225.63 25.13
 -2 -12 -2 1.82 15.73
 -2 -12 -1 25.29 18.54
 -2 -12 0 3.19 14.85
 -2 -9 -10 5.52 13.55
 -2 -9 8 83.77 17.76
 -2 -7 -12 20.71 11.47
 -2 8 -9 175.98 22.81
 -2 8 7 6.87 12.38
 -2 10 -4 7.51 14.78
 -2 10 2 121.26 19.22
 -1 -8 3 311.6 29.33
 -1 -6 6 293.67 26.66
 -1 7 1 1073.96 76.36
 -5 10 15 -4.71 17.02
 -5 11 14 4.31 18.42
 -5 15 7 17.58 21.05
 -4 7 15 118.23 18.2
 -4 11 11 22.64 17.15
 -3 -14 -4 -1.26 17.46
 -3 -14 2 116 26.97
 -3 -12 8 -4.49 17.19
 -3 0 15 -2.12 3.52
 -3 4 14 105.95 12.71
 -3 12 -6 76.6 21.52
 -2 -8 -11 -0.02 12.36
 -2 -8 9 3.26 14.05
 -2 -2 12 3.22 7.35
 -2 1 -14 160.72 15.64
 -5 -9 17 10.55 19.87
 -5 9 16 4.69 15.88
 -4 -15 6 17.05 21.02
 -4 -4 17 5.27 12.77
 -4 14 -6 11.57 22.32
 -3 -14 -3 8.85 19.74
 -3 -14 1 136.33 26.22
 -3 -11 -11 28.78 18.22
 -3 -1 15 24.94 7.96
 -3 8 -13 -1.64 16.23
 -3 11 7 34.79 18.72
 -2 -11 -6 14.06 15.39
 -2 -11 4 168.23 25.37
 -2 -5 11 79.81 15.34
 -2 10 -5 189.29 25.87
 -1 4 -9 127.48 16.23
 -1 5 -8 7.53 11.01
 -1 6 4 38.34 12.96
 -1 7 -4 27 13.35
 0 -2 -2 742.13 50.19
 0 -2 -1 327.73 24.19
 -5 12 13 12.36 18.5
 -4 -13 10 19.04 18.37
 -4 12 -11 80.21 23.5
 -4 14 5 14.41 21.27
 -3 -14 -2 2.31 18.32
 -3 -14 -1 47.55 20.66
 -3 -14 0 -1.65 19.43
 -3 -13 -7 -5.78 18.55
 -3 9 -12 -2.21 16.41
 -3 10 9 9.71 15.93
 -3 11 -9 88.99 23.13
 -2 -10 -8 95.43 20.22
 -2 4 -13 11.76 11.93
 -2 10 3 787.41 62.31
 -1 -8 -5 227.19 25.16
 -1 -7 -7 669.47 51.02
 -1 -2 8 727.22 51
 0 0 -3 13 2.31
 -5 -7 18 33.27 18.94
 -5 14 10 40.9 23.34
 -4 -7 -17 32.97 12.31
 -4 6 -17 -8.54 16.25
 -4 13 8 11.04 18.02
 -3 -13 5 12.14 19.2
 -3 -12 -9 128.6 24.46
 -3 -11 9 -6.32 16.96
 -3 -8 -14 -4.67 12.47
 -3 -7 13 123.03 20.69
 -3 6 13 73.98 14.56
 -3 7 -14 3.54 15.18
 -3 12 5 1.17 16.61
 -3 13 -1 47.55 21.18
 -3 13 0 -3.64 20.31
 -2 9 -8 17.55 16.25
 -1 -8 2 118.9 19.07
 -1 7 2 17.02 12.82
 0 -1 -3 1850.71 120.73
 -5 -10 16 7.54 18.92
 -4 -15 5 -4.43 21.55
 -4 -14 -9 47.51 21.7
 -4 -13 -11 24.79 20.17
 -4 -8 15 42.19 18.64
 -4 10 -14 88.66 23.35
 -4 12 10 1.49 16.59
 -4 14 -7 15.63 21.96
 -4 15 -1 -6.37 20.32
 -3 -10 -12 7.76 16.22
 -3 -5 14 -0.48 12.37
 -3 10 -11 28 18.69
 -3 12 -7 140.76 25.3
 -3 13 -3 2.96 17.3
 -3 13 -2 -1.96 18.23
 -3 13 1 196.06 29.34
 -2 -11 3 293.3 33.41
 -2 -1 12 268.85 21.38
 -2 0 12 98.7 9.36
 -2 9 6 110.51 19.49
 -1 -7 4 57.15 16.2
 -1 6 -7 160.94 20.35
 -1 7 -5 250.21 27.34
 -5 -11 15 -3.08 20.91
 -4 -15 -6 7.49 20.79
 -4 -12 11 225.38 30.76
 -4 4 -18 -0.59 12.26
 -4 9 -15 30.47 20.23
 -4 14 6 13.56 19.27
 -4 15 -2 43.8 20.49
 -4 15 0 6.51 19.7
 -4 15 1 8.92 19.44
 -3 -9 -13 63.87 17.27
 -2 -5 -13 5.68 9
 -2 7 -11 66.03 17.86
 -2 10 -6 134.22 23.38
 -1 -8 -4 347.79 32.62
 -1 -5 -9 1182.96 81.58
 -5 13 12 6.62 19.66
 -4 -15 4 14.23 20.63
 -4 -6 16 -1.37 15.6
 -4 11 -13 6.32 20.81
 -4 13 -10 6.5 20.11
 -4 15 -3 3.59 22.17
 -4 15 2 16.4 21.61
 -3 -13 4 37.43 20.09
 -3 -10 10 13.13 17.44
 -3 -8 12 69.36 19.08
 -3 6 -15 3.48 14.63
 -3 13 -4 119.1 26.06
 -3 13 2 28.35 19.72
 -2 -11 2 136.56 24.35
 -2 -10 5 426.57 41.17
 -2 4 11 91 12.47
 -2 6 -12 3.3 14.45
 -1 -8 1 129.42 20.71
 -4 -14 7 12.41 21.41
 -4 -13 9 -1.33 19.52
 -4 -11 12 3.4 19.46
 -4 -9 14 9.82 18.25
 -4 8 -16 -3.13 18.55
 -4 15 -4 108.49 27.83
 -3 -9 11 43.78 19.09
 -3 4 -16 11.04 12.86
 -3 11 8 -10.54 18.64
 -3 12 6 84.74 21.92
 -2 -9 -9 387.39 37.71
 -2 -6 10 55.27 16.22
 -2 2 -14 77.72 12.87
 -2 11 -2 148.61 24.97
 -2 11 -1 16.44 18.01
 -2 11 0 94.71 21.35
 -1 -8 -3 24.46 16.35
 -1 -8 0 -2.65 15.16
 -1 -6 5 4.06 13.79
 -1 7 3 1252.07 89.98
 -4 -15 3 21.57 22.17
 -4 -12 -12 58.52 22.96
 -4 -10 13 175.61 28.98
 -4 -3 17 123.09 19.05
 -4 10 13 135.46 24.55
 -4 12 -12 56.68 24.41
 -4 14 -8 -0.94 21.48
 -3 -13 -5 4.28 20.18
 -3 -13 3 -3.84 21.95
 -3 12 -8 156.63 28.03
 -3 13 -5 4.57 18.89
 -3 13 3 3.92 20.09
 -2 -11 -3 -0 17.09
 -2 -11 1 372.07 39.1
 -2 -8 8 7.04 16.17
 -2 -7 9 5.6 15.28
 -2 7 9 -4.45 13.51
 -2 8 8 14.23 15.32
 -2 10 -7 440.34 44.2
 -2 11 -3 -1.45 18.18
 -2 11 1 373.21 39.52
 -1 -8 -2 28.99 16.59
 -1 -8 -1 58.41 17.88
 -1 -7 -6 4.47 12.31
 -1 -5 6 87.49 16.36
 -1 -1 8 50.75 8.9
 -1 5 6 84.6 14.69
 -1 7 -6 9.61 15.6
 -1 8 -2 24.23 15.8
 -1 8 -1 94.26 18.99
 -5 -8 17 94.09 25.3
 -4 -15 -4 91.95 29.92
 -4 -14 -8 -1.85 23.78
 -4 11 12 -6.71 18.71
 -4 13 9 -2.82 20.83
 -4 14 7 14.37 22.97
 -4 15 -5 34.24 24.06
 -3 -12 -8 110.19 25.62
 -3 -12 6 80.62 22.98
 -3 -11 8 1.28 20.39
 -2 -11 -2 95.5 23.53
 -2 -11 0 83.14 21.97
 -2 -4 11 96.24 16.86
 -2 9 -9 383.09 39.63
 -2 11 -4 -2.04 20.98
 -1 -7 3 1161.33 84.98
 -1 8 -3 24.32 15.6
 -1 8 0 -1.81 15.39
 -5 -13 12 -0.9 24.36
 -4 -15 -3 16.4 26.29
 -4 -15 2 22.27 24.79
 -4 -13 -10 3.08 22.8
 -4 -8 -16 -1.67 14.22
 -4 3 17 95.93 10.88
 -4 9 14 9.55 17.54
 -4 15 4 41.94 27.26
 -3 -13 -4 154.04 29.27
 -3 -13 2 -11.92 23.68
 -3 9 11 45.3 18.76
 -2 -11 -1 32.86 19.76
 -2 5 -13 4.23 14.77
 -2 6 10 52.05 14.78
 -2 10 5 457.91 44.07
 -2 11 2 104.75 24.56
 -1 5 -9 1335.1 95.28
 0 1 -3 1749.72 115.08
 -5 -6 18 -4.32 20.15
 -4 -15 -2 13.97 26.41
 -4 -15 1 8.19 23.97
 -4 -14 6 4.52 22.95
 -4 -12 10 1.26 21.43
 -4 -11 -13 22.18 22.14
 -4 6 16 0.93 10.9
 -4 7 -17 27.95 22.83
 -4 15 -6 10 27.54
 -3 -6 -15 17.23 12.2
 -3 -4 -16 3.24 4.78
 -3 8 -14 -0.95 20.01
 -3 8 12 45.6 18.75
 -3 9 -13 70.69 23.89
 -3 10 -12 10.22 22.13
 -3 10 10 3.32 17.9
 -3 13 -6 195.22 34.22
 -2 -10 4 327.33 37
 -2 -9 6 138.65 25.23
 -2 -8 -10 35.1 17.71
 -2 9 7 3.59 18.87
 -1 6 -8 24.93 15.73
 -1 8 -4 352.14 36.04
 -1 8 1 155.87 23.47
 0 -1 -1 136.32 10.76
 -5 -14 10 84.68 32.63
 -5 11 15 8.9 22.94
 -4 -15 -1 13.28 25.78
 -4 -15 0 -12.85 26.53
 -4 -14 -7 5.84 25.25
 -4 12 11 160.1 30.83
 -4 13 -11 46.89 28.1
 -3 -13 -3 -4.52 22.94
 -3 -13 1 175.52 31.45
 -3 -6 13 89.71 21.39
 -3 -4 14 115.63 19.78
 -3 12 -9 245.6 37.11
 -3 12 7 7.95 21.75
 -2 -10 -6 143.6 26.41
 -2 -6 -12 8.5 11.66
 -2 11 -5 89.15 25.97
 -1 -3 -10 344.59 26.07
 -1 4 7 23.74 11.12
 -5 -12 13 -12.31 26.18
 -5 -9 16 7.68 23.17
 -4 -10 -14 87.08 23.45
 -4 -9 -15 38.24 18.08
 -4 -7 15 117.89 26.18
 -4 15 5 -1 26.14
 -3 -13 -2 -4.67 23.87
 -3 -13 -1 2.06 22.43
 -3 -13 0 10.81 23.1
 -3 -12 -7 207.26 32.87
 -3 -12 5 6.8 21.3
 -3 -10 -11 31.08 21.12
 -3 -10 9 10.18 23.17
 -2 -7 -11 63.95 16.89
 -2 3 -14 89.13 14.71
 -2 10 -8 167.54 30.47
 -2 11 3 429.39 44.76
 -1 -7 -5 200.47 25
 -1 -7 2 8.6 19.89
 -1 0 8 311.71 22.71
 -1 7 -7 666.29 56.31
 -1 7 4 60.83 17.37
 -1 8 2 131.97 24.07
 0 -1 -2 2487.72 162.18
 -5 -11 14 3.61 24.07
 -5 -10 15 2.39 23.17
 -5 10 16 9.16 19
 -4 -14 5 6.78 26.18
 -4 -2 17 5.14 9.92
 -4 8 15 26.95 16.25
 -4 14 8 23.51 26.14
 -3 5 -16 81.51 19.15
 -3 11 -11 12.57 23.96
 -3 11 9 4.74 20.92
 -3 13 -7 -16.56 26.28
 -3 13 5 6.11 23.13
 -3 14 -2 7.83 24.64
 -3 14 -1 83.38 28.72
 -3 14 0 5.44 21.84
 -2 -10 3 711.54 63.02
 -2 -9 -8 23.64 18.18
 -2 7 -12 21.13 19
 -2 8 -11 -0.84 19.34
 -2 11 -6 4.38 23.2
 -1 -6 -7 191.78 22.84
 -1 -6 4 31.57 19.19
 -1 8 -5 228.43 30.55
 0 2 -2 734.15 52.05
 0 2 -1 310 26.17
 -5 -15 7 28.78 27.97
 -4 -12 -11 71.74 23.3
 -4 -11 11 1.01 23.31
 -4 -5 16 105.07 21.09
 -4 13 10 12.99 22.83
 -3 -9 10 262.14 35.26
 -3 -7 12 83.01 21.26
 -3 7 -15 109.12 23.43
 -3 14 -3 2.16 26.33
 -3 14 1 124.46 32.02
 -2 10 6 28.81 22.08
 -1 -3 7 10.85 11.35
 -5 -13 11 14.85 21.48
 -4 -14 -6 34.13 24.57
 -4 -13 -9 52.65 25.21
 -4 -8 14 -4.66 18.27
 -4 15 6 22.1 20.78
 -3 -12 4 57.48 24.3
 -3 -9 -12 -6.4 14.03
 -3 -8 11 58.77 21.02
 -3 5 14 0.78 9.11
 -3 7 13 96.98 18.11
 -3 14 -4 0.34 21.58
 -3 14 2 127.32 30.06
 -2 -10 -5 200.65 30.66
 -2 -5 10 66.84 17.69
 -1 -7 -4 33.33 18.74
 -1 -7 1 1148.11 89.45
 0 2 -3 1.8 10.36
 -5 -14 9 1 20.57
 -4 -14 4 1.43 22.13
 -4 -13 7 -0.12 20.36
 -4 -10 12 19.75 21.2
 -4 -9 13 12.97 16.3
 -3 -7 -14 -2.06 10.46
 -3 13 -8 22.48 20.96
 -2 -10 2 173.11 30.78
 -2 -9 5 -0.31 19.7
 -2 6 -13 2.39 14.63
 -2 12 -2 9.82 21.65
 -2 12 -1 42.66 24.59
 -2 12 0 9.61 18.13
 -1 1 -11 20.29 6.88
 -1 8 -6 7.7 16.69
 -1 8 3 357.91 38.89
 -5 -7 17 11.86 14.4
 -4 -14 -5 20.65 16.11
 -4 -12 9 45.68 21.27
 -4 -6 -17 1.04 9.03
 -4 -4 -18 -7.27 5.34
 -3 -8 -13 41.45 14.18
 -3 12 8 12.63 17.59
 -3 13 6 5.71 17.1
 -3 14 -5 9.69 21.33
 -2 -10 -4 -29.96 17.74
 -2 -7 8 205.11 28.38
 -2 -6 9 -23.48 14.08
 -2 10 -9 77.72 22.22
 -2 11 -7 78.56 22.27
 -2 12 1 8.91 16.65
 -1 -5 5 469.81 46.4
 -1 6 -9 -1.88 12.98
 -1 9 -2 -4.65 17.58
 -1 9 -1 2.25 16.49
 -5 -15 6 199.43 55.33
 -2 -3 11 -14.79 23.82
 -2 4 -14 101.29 29.77
 -2 5 11 85.4 25.27
 -2 8 9 -42.35 41.1
 -1 -7 -3 -12.58 35.3
 -1 -7 0 51.13 44.41
 -1 2 -11 -17.82 18.4
 -1 6 6 226.05 44.8
 -1 9 -3 -46.38 45.05
 -1 9 0 0.81 41.96
 0 2 0 3268.43 224.33
 -3 1 -17 35.38 18.01
 0 -4 3 -1.88 8.88
 0 -1 11 -16.82 16.22
 1 6 -3 92.19 14.9
 4 0 -14 250.05 35.31
 0 -4 8 410.89 33.72
 0 3 10 38.24 8.69
 0 0 11 2.99 7.79
 0 1 11 23.95 7.72
 1 -8 10 100.13 15.26
 1 8 11 0.64 5.96
 1 -1 16 7.88 8.33
 1 1 16 6.53 10.51
 2 0 -9 -4.12 7.82
 2 10 -3 750.76 54.42
 2 -11 10 13.05 6.63
 2 -9 14 16.11 11.26
 2 5 18 14.79 9.64
 3 -6 -10 125.61 14.66
 3 8 -9 85.65 13.85
 4 -1 -14 47.15 11.07
 4 1 -14 74.93 13.16
 4 -5 -13 3.7 8.06
 4 -7 -12 151.15 17.37
 5 1 -16 278.17 29.13
 6 -5 -17 23.72 11.62
 6 -9 -15 0.3 8.51
 1 3 -5 169.35 16
 1 7 -2 20.55 5.67
 1 -6 13 -3.81 9.39
 1 -5 14 95.36 17.15
 1 0 16 12.59 10.33
 2 1 -9 8.06 8.52
 2 11 -1 371.19 28.57
 2 11 11 23.75 8.51
 2 10 13 2.03 8.23
 2 -6 17 221.6 27.28
 3 -4 -11 18.58 8.15
 3 -12 13 23.16 12.4
 4 2 -14 15.53 10.64
 4 9 -11 92.48 15.18
 4 12 -8 70.51 13.7
 5 -2 -16 151.97 22.16
 5 2 -16 150.7 20.88
 5 6 -15 2.27 10.57
 5 8 -14 28.44 12.67
 5 -9 -13 19.76 9.68
 6 12 -13 24.83 12.47
 6 13 -12 29.25 14.42
 0 -4 7 34.3 9.58
 0 -3 9 862.78 64.18
 0 -2 10 1725.44 120.24
 1 5 -4 164.62 16.73
 1 9 8 83.35 10.53
 1 -3 15 86.51 19.43
 2 -1 -9 9.09 9.35
 2 -6 -7 75.97 10.41
 2 12 7 238.52 19.83
 2 -10 12 8.04 12.38
 2 -8 15 52.66 16.37
 2 -7 16 44.63 16.42
 2 -4 18 11.95 14.99
 3 11 -6 48.41 12.05
 3 -13 10 16.07 12.79
 5 3 -16 250.52 30.59
 6 0 -18 32.13 13.98
 6 1 -18 -0.76 12.31
 6 6 -17 19.72 16.66
 6 8 -16 -2.35 13.93
 6 11 -14 12.62 13.99
 0 -4 4 180.76 17.24
 0 4 8 434.17 34.63
 0 2 10 1856.83 128.65
 2 2 -9 -1.14 9.48
 2 5 -8 117.17 16.57
 2 -11 9 338 33.88
 2 6 17 258.23 32.33
 2 4 18 43.25 17.42
 3 5 -11 20.92 11.44
 3 14 8 154.1 15.26
 4 6 -13 28.94 13.77
 5 11 -12 -0.85 13.45
 5 12 -11 58.93 17.4
 5 -13 -9 30.5 9.71
 6 2 -18 41.41 16.49
 0 -4 5 32.15 10.23
 0 -4 6 0.82 9.54
 0 -1 10 241.32 25.01
 1 -8 9 49.79 14.17
 1 7 12 4.71 9.84
 1 6 13 -9.16 11.56
 1 3 15 114.42 21.27
 2 -2 -9 0.93 9.67
 2 -3 18 4.54 13.78
 3 -1 -12 8.94 12.22
 3 0 -12 41.9 14.26
 3 1 -12 7.13 12.65
 3 7 -10 156.92 21.84
 3 14 1 58.53 8.13
 4 -3 -14 129.64 20.75
 4 8 -12 29.98 14.95
 4 14 -5 3.95 10.72
 5 -3 -16 229.85 29.55
 5 -6 -15 -6.74 14.97
 6 -2 -18 28.21 16.72
 6 3 -18 -8.99 19.22
 0 -3 8 243.98 24.81
 0 3 9 886.12 64.97
 0 0 10 2208.93 151.88
 0 1 10 230.87 24.17
 1 -3 -5 160.6 15.47
 1 -8 1 120.56 11.99
 1 -4 14 39.37 15.42
 1 -2 15 -4.95 14.31
 2 3 -9 36.56 13.13
 2 8 -6 16.81 10.95
 2 -9 13 10.6 15.43
 2 9 14 22.38 14.36
 2 7 16 85.43 20.85
 2 -5 17 16.3 19.1
 3 2 -12 7.6 10.37
 3 -12 12 -5.66 15.16
 3 -11 14 0.23 16.12
 4 16 2 43.46 7.03
 5 4 -16 -0.49 15.67
 5 -8 -14 34.21 13.96
 6 -6 -17 11.94 15.65
 0 -3 2 23.2 6.74
 0 -2 9 8.49 10.41
 1 8 10 81.16 14.09
 1 -6 12 45.66 14.89
 1 -5 13 2.28 13.38
 1 -1 15 9.78 13.66
 1 2 15 -7.42 15.1
 2 7 -7 110.44 15.92
 2 -11 8 66.65 16.45
 2 -10 11 15.46 14
 2 8 15 29.49 15.03
 2 -2 18 101.85 21.9
 2 3 18 -13.68 16.35
 3 -13 9 48.88 17.78
 4 4 -14 26.23 14.77
 4 -6 -13 31.07 13.32
 4 13 -7 -4.71 14.28
 4 -15 8 4.18 14.08
 5 7 -15 49.8 16.48
 5 15 -7 13.17 13.93
 6 -3 -18 -4.24 15.5
 0 4 7 38.91 9.91
 1 9 7 888.71 62.62
 1 -8 8 53.33 13.82
 1 0 15 5.37 13.78
 1 1 15 22.79 14.82
 2 -11 1 23.77 7.75
 2 -8 14 1.05 13.02
 2 -6 16 -6.16 15.99
 2 5 17 48.33 18.29
 2 -1 18 -0.48 16.72
 2 2 18 116.49 26.1
 3 3 -12 3.97 12.85
 3 -5 -11 21.43 12.25
 3 -8 -9 102.6 14.89
 3 -9 -8 0.03 7.44
 3 13 11 23.32 10.94
 3 -10 15 16.53 17.89
 4 -9 -11 76.86 15.37
 4 -10 -10 40.96 11.12
 4 -15 0 0.4 7.96
 5 -4 -16 -1.35 12.12
 5 16 -5 26.09 14.54
 6 4 -18 55.06 19.7
 6 7 -17 -3.46 16.67
 6 9 -16 20.85 19.07
 0 -3 7 8.44 12.24
 0 -1 9 3.34 11.18
 0 2 9 1.03 10.75
 1 4 -5 115.58 14.98
 1 -3 14 -0.01 12.28
 1 4 14 55.5 16.71
 2 -5 -8 134.84 16.27
 2 12 6 270.14 21.46
 2 11 10 3.75 8.74
 2 -4 17 118.34 24.05
 2 0 18 88.52 21.78
 2 1 18 -3.69 15.94
 3 6 -11 4.76 14.98
 3 12 -5 1.69 10.13
 3 12 13 26.45 14.32
 4 -4 -14 27.04 14.47
 4 7 -13 6.14 13.97
 4 15 -3 3.61 9.35
 5 5 -16 40.4 17.53
 5 9 -14 7.18 16.54
 0 3 8 249.83 24.94
 0 1 9 -2.12 11.79
 1 0 -6 4.01 9.07
 1 1 -6 32.07 12.61
 2 4 -9 3.15 12.44
 2 -11 7 51.59 16.28
 2 10 12 2.98 12.08
 3 13 -3 9.88 9.13
 4 5 -14 3.13 15.07
 4 11 -10 11.98 14.39
 4 -11 -9 15.21 10.39
 4 -15 7 2.03 15.34
 5 14 -9 21.11 15.24
 6 -4 -18 63.01 20.35
 6 5 -18 0.86 20.8
 6 -11 -14 18.76 15.68
 0 -2 1 321.17 23
 0 4 6 7.73 9.66
 0 -2 8 2.95 13.19
 0 0 9 -1.02 11.86
 1 -8 7 72.93 16.52
 1 7 11 127.25 20.12
 2 6 -8 27.7 13.64
 2 -10 10 131.31 25.45
 2 -9 12 15.48 18.59
 3 -3 -12 -3.37 14.06
 3 4 -12 -1.74 13.9
 3 -7 -10 122.88 19.55
 3 9 -9 52.25 16.85
 3 10 -8 5.14 12.9
 3 -12 11 22.14 21.15
 3 -11 13 12.38 17.45
 4 -8 -12 12.8 14.81
 0 4 3 4.73 5.48
 0 -3 6 6.68 12.6
 1 -1 -6 25.44 13.56
 1 2 -6 28.16 14.64
 1 6 12 24.13 16.26
 1 -4 13 15 19.19
 1 -2 14 -4.11 16.56
 1 3 14 -5.91 17.54
 2 -11 6 15.58 14.14
 2 -5 16 108.91 26.41
 2 6 16 23.13 18.94
 2 -3 17 2.73 18.29
 3 8 -10 73.37 21.33
 4 1 -15 69.88 25.14
 4 12 -9 53.96 20.9
 5 0 -17 2.63 18.55
 5 1 -17 -9.93 19.41
 5 -5 -16 69.86 22.52
 5 -7 -15 25.18 18.54
 5 8 -15 25.76 23.2
 6 -7 -17 -2.71 21.85
 6 8 -17 52.17 29.05
 6 -10 -15 19.15 18.63
 0 -3 3 33.61 10.64
 1 -8 2 50.06 11.48
 1 -8 6 36.78 16.35
 1 9 6 101.07 12.21
 1 -5 12 65.43 24.34
 2 10 -4 379.63 35.11
 2 11 -2 118.97 16.69
 2 -11 2 140.73 18.79
 3 -10 -7 22.36 9.37
 3 11 -7 30.28 17.73
 3 -13 0 0.81 7.49
 3 -13 7 9.82 18.22
 4 -1 -15 91.58 26.63
 4 2 -15 62.48 22.76
 4 -15 6 16.2 19.35
 5 2 -17 30.95 24.09
 5 6 -16 17.74 22.99
 0 -3 4 238.25 24.26
 0 -3 5 286.12 28.91
 0 4 5 47.58 12.81
 0 -2 7 3.4 14.15
 0 3 7 26.54 14.56
 0 -1 8 118.34 22.5
 0 2 8 0.89 14.46
 1 8 9 67.44 16.4
 1 -1 14 27.68 22.38
 1 0 14 0.13 20.24
 1 1 14 4.77 22.27
 1 2 14 -19.08 21.37
 2 -10 -2 123.76 10.53
 2 -11 5 134.04 22.82
 2 -8 13 17.57 23.17
 2 9 13 0.31 16.51
 2 -6 15 157.62 34.42
 2 7 15 37.24 22.06
 2 -2 17 8.59 21.11
 2 3 17 1.43 20.36
 3 -10 14 -5.33 21.78
 3 11 14 26.53 21.01
 4 -5 -14 25.81 21.68
 4 6 -14 24.05 21.11
 4 -13 -6 93.34 11
 4 14 -6 0.95 17.77
 4 -15 1 4.22 13.32
 5 -2 -17 82.35 26.7
 5 3 -17 42.14 24.38
 5 -10 -13 -10.61 21.39
 5 11 -13 19 21.28
 5 -11 -12 0.94 17.51
 5 12 -12 1.23 22.68
 6 1 -19 12.27 22.12
 6 -5 -18 7.65 24.07
 6 6 -18 13.94 27.86
 0 4 4 184.32 17.88
 0 0 8 328.88 33.79
 0 1 8 118.64 22.24
 1 6 -4 44.79 15.18
 1 -8 5 227.95 27.2
 1 -3 13 5.21 18.67
 2 0 -10 57.16 17.69
 2 1 -10 349.72 37.48
 2 5 -9 52.85 19.87
 2 -11 3 13.06 14.06
 2 -11 4 12.28 15.16
 2 8 14 3.2 19.79
 2 -1 17 -1.34 26.93
 3 -4 -12 3.99 18.1
 3 5 -12 43.21 21.29
 3 7 -11 44.36 22.28
 3 14 0 11.23 9.39
 3 -12 10 16.12 20.48
 3 -7 17 54.52 32.44
 4 -2 -15 88.28 23.55
 4 3 -15 136.42 30.01
 4 8 -13 369.93 45.45
 4 -15 5 17.43 21.32
 5 13 -11 30.89 23.77
 5 15 -8 34.61 24.28
 6 -1 -19 0.61 27.48
 6 2 -19 24.09 28.05
 6 -9 -16 30.44 25.34
 1 3 -6 27.2 17.18
 1 -5 -4 186.03 17.34
 1 -8 3 47.44 13.63
 1 -8 4 412.53 37.2
 1 4 13 23.32 19.98
 2 -1 -10 358.91 38.42
 2 2 -10 117.14 22.28
 2 -4 -9 -2.61 14.9
 2 12 5 27.94 4.93
 2 -10 9 57.48 21.56
 2 -9 11 89.32 27
 2 -4 16 61.93 29.25
 2 5 16 119.98 30.62
 2 0 17 1.35 20.19
 2 1 17 0.49 26
 2 2 17 21.27 25.07
 3 -6 -11 4.84 16.77
 3 -13 6 180.46 28.98
 3 -11 12 7.1 22.91
 3 -9 15 73.1 29.08
 3 10 15 29.86 23.74
 3 -8 16 7.56 28.48
 4 -7 -13 7.73 17.54
 4 13 -8 7.59 20.25
 4 -15 2 44.39 17.22
 4 -15 4 63.35 21.22
 5 4 -17 63 26.82
 5 -9 -14 27.21 21.98
 6 -2 -19 43.51 25.92
 1 -2 -6 23.59 13.32
 1 5 -5 409.73 36.92
 1 7 -3 1336.57 94.67
 1 -6 10 301.12 36.16
 1 -4 12 42.45 23.51
 2 8 -7 15.67 15.58
 3 0 -13 1.65 18.76
 3 1 -13 16.66 21.47
 4 4 -15 122.56 29.67
 4 15 -4 31.97 18.15
 4 -15 3 -7.08 17.5
 5 -3 -17 25.89 25.09
 5 7 -16 17.89 24
 5 -12 -11 46.2 18.36
 0 -2 6 -1.44 15.48
 0 -1 7 9.04 14.43
 0 2 7 6.88 14.89
 1 9 5 30.06 8.16
 1 -7 8 6.84 16.11
 1 7 10 55.29 20.4
 1 -5 11 109.37 24.66
 1 -2 13 25.97 19.62
 2 3 -10 25.67 18.4
 2 7 -8 202.21 28.76
 2 11 9 256.72 28.53
 2 10 11 8.88 15.85
 2 -5 15 33.79 26.51
 3 -1 -13 1.73 19.87
 3 2 -13 54.5 24.8
 3 12 -6 73.6 22.4
 3 -13 1 28.55 14.44
 3 -13 5 -2.21 18.56
 3 13 10 15.04 13.84
 3 12 12 0.42 15.28
 4 -3 -15 55.53 25.06
 5 9 -15 27.48 24.91
 5 14 -10 66.35 27.18
 6 -6 -18 3.19 27.01
 0 3 6 -0.15 12.79
 1 -7 -1 937.21 62.54
 1 3 13 8.14 20.49
 2 -2 -10 108.59 22
 2 -8 12 52.34 26.84
 2 6 15 147.56 33.1
 2 -3 16 33.32 27.66
 3 3 -13 76 28.03
 3 13 -4 28.57 18.12
 3 -6 17 71.36 35.6
 4 7 -14 10.5 23.3
 4 -12 -8 51.08 14.57
 4 16 0 60.49 12.47
 4 -14 9 93.51 33.02
 5 5 -17 -0.4 26.08
 6 -8 -17 48.84 29.16
 0 0 7 4.52 16.42
 0 1 7 1.27 15.43
 1 -1 13 19.27 22.81
 2 -7 -7 108.4 17.3
 2 -10 8 98.99 25.57
 2 -6 14 1.88 25.2
 3 6 -12 56.7 26.56
 3 9 -10 219.41 38.05
 3 10 -9 13.55 22.46
 3 -13 4 132.11 26.3
 3 -12 9 137.4 35.11
 3 -10 13 15.18 28.48
 3 -4 18 10.68 30.3
 4 5 -15 20.98 27.93
 4 11 -11 6.55 23.07
 5 -4 -17 75.2 32.11
 5 -8 -15 -13.45 26.32
 0 -2 2 611.58 46.1
 0 -2 5 41.26 17.48
 1 8 8 47.55 18.58
 1 0 13 -4.95 23.12
 1 2 13 1.33 26.97
 2 6 -9 17.62 23.68
 2 -6 -8 33.32 16.65
 2 -9 10 27.19 32.84
 2 -2 16 150.47 36.65
 3 -13 2 3.01 17.28
 3 -13 3 12.01 19.61
 3 -7 16 -4.44 36.25
 3 7 17 56.76 36.32
 4 -6 -14 55.52 26.98
 4 12 -10 13.78 31.67
 0 -1 6 734.57 63.48
 1 4 -6 27.79 23.54
 1 -7 7 757.45 70.95
 1 -6 9 23.19 24.38
 2 4 -10 181.22 33.5
 2 9 12 4.39 24.08
 2 7 14 24.63 30.14
 2 -4 15 77.74 45.18
 2 3 16 46.78 35.04
 3 4 -13 80.98 33.16
 3 -5 -12 53.06 28.03
 3 8 -11 76.52 36.44
 3 14 -1 80.92 19.54
 3 -11 11 12.9 34.81
 3 -9 14 -17.43 39.63
 3 -8 15 9.97 35.6
 4 -4 -15 165.29 40.2
 4 9 -13 40.64 38.02
 4 14 -7 1.91 29.98
 4 -13 11 18.01 34.38
 5 1 -18 75.3 45.44
 5 6 -17 157.79 51.17
 5 8 -16 41.86 37.61
 0 -2 4 176.27 27.82
 0 3 5 313.07 34.97
 0 2 6 12.48 23.12
 1 -4 11 383.07 57.65
 1 4 12 89.46 35.26
 2 10 -5 516.4 55.07
 2 11 -3 352.92 40.65
 2 8 13 13.25 32.91
 2 -1 16 41.47 39.87
 2 2 16 192.52 51.74
 3 -3 -13 98.92 39.06
 3 11 -8 -16.61 28.04
 3 11 13 16.16 28.76
 3 -3 18 7.44 46.73
 4 0 -16 75.17 44.15
 4 1 -16 524.54 72.08
 4 -14 8 -6.22 39.71
 5 0 -18 143.62 51.14
 5 2 -18 235.58 55.67
 5 11 -14 -6.75 42.79
 5 12 -13 21.71 42.69
 5 15 -9 -8.9 36.78
 0 -2 3 -5.56 20.06
 0 0 6 779.13 69.58
 1 1 -7 13.01 27.18
 1 8 -2 168.36 24.06
 1 9 4 8.86 4.76
 1 -5 10 10.8 32.88
 2 12 1 51.31 8.76
 2 -10 7 634.07 70.1
 2 5 15 -13.48 31.62
 2 0 16 380.08 64.26
 2 1 16 2.33 36.36
 3 14 6 43.3 8.8
 3 -12 8 173.95 39.1
 3 8 16 28.79 39.12
 3 -5 17 8 46.01
 3 4 18 0.74 41.8
 4 2 -16 2.23 37.29
 4 6 -15 146.11 44.27
 4 -9 -12 11.37 26.98
 4 -10 -11 31.27 24.88
 4 13 -9 11.61 26.32
 5 3 -18 44.68 39.16
 5 -5 -17 30.95 38.83
 5 -7 -16 22.66 29.64
 5 13 -12 -16.24 42.74
 0 1 6 656.66 60.44
 1 0 -7 -1.98 25.27
 1 2 -7 111.37 27.27
 1 -3 -6 44.94 21.52
 1 -2 12 489.09 64.56
 2 -5 -9 30.78 22.47
 2 -8 -6 -0.44 10.09
 2 -8 11 4.26 25.38
 2 -5 14 71.45 32.03
 3 5 -13 91.6 31.91
 3 7 -12 26.61 25.73
 3 -8 -10 106.2 26.27
 3 9 15 110.1 36.74
 3 -2 18 20.62 31.01
 4 3 -16 468.57 65.32
 4 8 -14 -3.24 35.12
 4 -8 -13 270.81 43.46
 4 15 -5 -9.05 21.89
 4 16 -1 34.2 16.26
 5 -2 -18 116.61 37.99
 3 -12 -9 30.43 24.05
 11 11 -5 -16.97 31.71
 -13 6 -2 13.7 20
 5 -12 -10 20.01 9.95
 -7 -12 -9 18.56 13.37
 13 0 -8 115.71 18.22
 0 -11 -7 64.43 12.51
 -11 -8 -7 50.96 17.39
 0 -10 -6 29.25 10.44
 -7 -7 -4 0.58 8.38
 -12 -3 -4 94.32 18.42
 -6 -6 -3 49.92 10.85
 -12 -1 -3 -5.97 10.7
 -2 -5 -2 247.3 24.73
 -7 -4 -2 61.61 13.32
 7 11 -2 0.82 11.31
 -7 -2 -1 61.34 10.93
 -6 0 0 173.5 17.16
 -4 15 0 5.45 11.86
 -2 15 0 19.24 11.87
 -2 3 1 34.68 4.83
 -2 -13 -9 91.13 22.52
 0 -12 -8 12.63 13.77
 14 5 -8 -12.77 17.36
 -5 -11 -7 -11.33 17.04
 -8 -10 -7 -12.97 18.5
 13 4 -7 28.26 18.07
 -5 -10 -6 2.65 12.67
 -8 -9 -6 29.31 17.35
 -11 -7 -6 37.49 19.14
 -12 -6 -6 0.52 13.03
 -3 -8 -4 53.52 12.85
 -2 -8 -4 7.42 12.04
 2 -7 -4 125.38 14.22
 -9 -6 -4 147.48 24.49
 6 -2 -3 25.83 5.55
 -14 4 -3 7.13 10.97
 -4 -5 -2 136.25 16.96
 5 15 -2 7.87 14.35
 -10 1 -1 16.23 9.42
 0 5 1 300.2 24.83
 0 9 1 34.45 10.89
 -3 -13 -9 44.3 21.88
 -1 -13 -9 27.98 19.26
 -8 -11 -8 70.69 26.34
 12 0 -7 3.4 12.76
 -13 -5 -6 -0.56 20.55
 11 0 -6 7.3 11.49
 12 4 -6 -1.21 16.38
 12 10 -6 47.53 26.24
 -5 -9 -5 20.95 15.12
 0 -9 -5 412.86 37.54
 11 10 -5 44.25 21.31
 -4 -8 -4 114.96 21.71
 10 5 -4 30.08 15.15
 10 9 -4 -7.63 16.67
 9 13 -4 279.67 38.86
 8 12 -3 2.46 18.62
 -13 5 -2 40.79 12.14
 6 13 -2 5.59 19.6
 4 16 -2 47.86 23.35
 -5 -3 -1 309.46 28.66
 -1 -3 -1 98.21 12.21
 -11 3 -1 39.9 11.16
 5 3 -1 157.59 18.51
 5 11 -1 210.57 29.23
 4 13 -1 8.24 16.54
 2 12 0 -4.44 14.41
 0 14 0 76.19 20.65
 -4 11 1 20.42 12.16
 -2 11 1 326.03 30.99
 3 -13 -10 -9.99 18.52
 -5 -12 -8 -5.94 18.81
 -10 -9 -7 57.18 25.37
 -10 -8 -6 -11.05 20.15
 5 -8 -6 145.9 16.01
 -8 -8 -5 0.54 16.3
 -1 -8 -4 375.75 35.26
 -14 0 -4 37.56 22.02
 9 1 -4 293.74 29.08
 10 6 -4 26.77 17.4
 10 7 -4 29.73 18.18
 10 8 -4 -0.42 18.84
 8 2 -3 42.97 12.92
 -1 -5 -2 47.84 13.06
 7 10 -2 100.82 23.13
 1 16 -1 -2.25 19.89
 3 4 0 121.19 16.39
 3 10 0 28.12 14.78
 1 13 0 8.95 18.48
 -6 14 0 36.37 15.39
 -1 10 1 368.79 34.05
 -3 11 1 38.88 14.37
 0 -13 -9 4.33 18.49
 13 -2 -9 76.9 18
 14 1 -9 6.26 18.55
 1 -11 -7 51.21 16.77
 13 5 -7 0.49 19.53
 13 8 -7 -9.77 21.27
 -6 -10 -6 53.47 19.96
 12 9 -6 -0.04 21.92
 -11 -6 -5 116.82 25.63
 -12 -5 -5 11.08 20.64
 11 5 -5 13.95 17.26
 11 9 -5 -4.85 20.19
 -13 -2 -4 -0.2 18.66
 7 14 -3 -7.69 20.78
 -5 -5 -2 215.34 24.69
 4 1 -1 95.7 12.71
 2 2 0 483.15 35.92
 0 6 1 1639.12 112.45
 0 8 1 97.93 15.72
 5 -13 -11 14.59 19.11
 -2 -14 -10 66.04 26.19
 -5 -13 -9 62.92 24.82
 7 -10 -9 3.71 10.84
 1 -12 -8 -8.01 16.13
 8 -8 -8 115.96 12.14
 -6 -11 -7 2.71 19.71
 13 6 -7 8.49 20.56
 13 7 -7 3.15 20.69
 1 -10 -6 13.86 15.28
 12 5 -6 17.13 17.9
 12 8 -6 -3.93 21.4
 -6 -9 -5 -0.38 16.13
 3 -8 -5 628.66 47.96
 11 6 -5 72.14 22.04
 11 7 -5 -6.47 16.8
 11 8 -5 103.75 25.69
 -5 -8 -4 209.55 26.88
 -7 -6 -3 -0 15.54
 -10 -4 -3 182.55 27.24
 -11 -3 -3 81.05 20.98
 -14 3 -3 24.59 17.62
 -9 -3 -2 9.88 15.65
 -10 -2 -2 256.67 30.62
 -12 1 -2 22.12 14.93
 7 9 -2 14.74 16.27
 5 10 -1 97.92 21.28
 3 14 -1 142.33 27.01
 2 15 -1 3.22 17.78
 -3 -1 0 10.76 8.25
 -9 3 0 74.94 11.72
 0 7 1 11.45 11.28
 -1 -14 -10 46.17 22.8
 7 -11 -10 80.44 16.51
 12 -4 -9 169.68 19.65
 -6 -12 -8 27.11 24.2
 12 6 -6 26.07 19.83
 12 7 -6 22.95 19.88
 -10 -7 -5 22.48 18.38
 -13 -4 -5 -5.93 21.16
 -8 -7 -4 10.59 17.35
 9 12 -4 0.87 20.47
 -13 0 -3 -3.85 16.8
 8 11 -3 8.68 17.54
 -13 4 -2 15.51 12.65
 7 5 -2 18.04 12.18
 5 14 -2 5.66 17.78
 -4 -1 0 59.1 10.66
 3 9 0 176.71 23.72
 -1 14 0 191.62 28.49
 -1 4 1 85.31 10.7
 -6 9 1 357.23 28.13
 1 -13 -9 17.58 18.36
 -9 -10 -7 -2.65 19.99
 -9 -9 -6 29.24 19.3
 10 -2 -6 293.64 26.61
 -3 -7 -3 105.92 18.55
 -9 -5 -3 49.06 19.11
 3 -5 -3 5.84 6.87
 -11 -1 -2 477.66 44.36
 7 8 -2 18.05 16.45
 6 12 -2 81.63 21.35
 -6 -3 -1 401.27 34.35
 4 12 -1 169.45 26.28
 0 16 -1 39.18 21.29
 3 5 0 115.66 16.83
 2 11 0 116.95 21.66
 -8 12 0 8.25 8.48
 -7 13 0 42.51 12.21
 -1 9 1 475.41 39.38
 -5 10 1 115.07 15.44
 0 -14 -10 66 23.89
 4 -11 -8 12.12 13.23
 12 -2 -8 55.5 15.12
 13 1 -8 -7.29 15.87
 10 -4 -7 53.54 9.86
 -7 -10 -6 1.43 18.3
 1 -9 -5 100.71 17.01
 -6 -8 -4 275.73 31.89
 8 -1 -4 500.99 38.49
 8 14 -4 42.42 23.41
 -4 -7 -3 163.42 21.17
 -2 -7 -3 52.19 14.8
 -12 -2 -3 26.87 18.04
 6 15 -3 -7.04 18.9
 -6 -5 -2 95.6 18.89
 -8 -4 -2 27.33 14.87
 7 6 -2 152.16 21.85
 7 7 -2 -3.78 13.13
 4 15 -2 12.89 20.19
 5 4 -1 12.26 11.92
 3 8 0 32.99 13.49
 -5 14 0 2.55 15.08
 -2 14 0 -1.3 13.77
 4 -12 -9 24.55 16.81
 14 2 -9 -0.37 17.59
 7 -9 -8 6.52 9.09
 11 -4 -8 27.11 10.12
 -7 -11 -7 28.39 21.84
 4 -10 -7 73.13 15.77
 11 -2 -7 5.33 11.55
 -9 -8 -5 176.07 29.94
 10 1 -5 4.3 12.36
 10 12 -5 58.66 25.75
 -10 -6 -4 -3.44 17.77
 4 -6 -4 3.49 6.34
 -12 -4 -4 0.31 18.52
 7 0 -3 -0.91 8.84
 8 3 -3 646.58 51.73
 8 10 -3 20.61 16.6
 7 13 -3 10.58 19.97
 3 16 -2 85.49 25.55
 -8 -2 -1 1.66 12.85
 3 6 0 95.31 17.76
 3 7 0 228.39 25.66
 1 12 0 63.69 19.94
 -4 10 1 553.38 43.93
 -3 10 1 61.49 13.85
 -7 -12 -8 28.69 22.98
 2 -11 -7 20.83 15.79
 -7 -9 -5 3.9 18.15
 -14 -1 -4 -2.81 19.1
 9 11 -4 89.1 25.05
 -5 -7 -3 238.51 28.97
 -14 2 -3 8.7 18.32
 -11 2 -1 24.16 13.77
 5 8 -1 4.14 14.4
 3 13 -1 229.84 32.41
 -1 16 -1 -5.29 20.3
 -5 -1 0 118.55 15.31
 -2 -1 0 64.59 9.96
 -7 0 0 472.31 37.97
 -4 14 0 43.67 17.5
 -3 14 0 6.29 15.39
 1 -14 -10 36.8 21.93
 2 -12 -8 0.46 15.19
 12 1 -7 1.27 14.88
 -11 -8 -6 -5.45 22.69
 11 1 -6 385.76 38.7
 9 2 -4 40.23 15.59
 -1 -7 -3 5.16 12.68
 -8 -6 -3 26.55 17.28
 8 9 -3 164.44 28.27
 0 -5 -2 -2.08 10.87
 -13 3 -2 5.1 14.7
 6 11 -2 -3.29 17.81
 -10 0 -1 1.36 14.82
 5 5 -1 100.83 19.01
 2 14 -1 34.43 22.17
 2 10 0 68.4 18
 -1 8 1 151.95 19.67
 4 -13 -10 -0.18 18.3
 2 -10 -6 47.96 16.84
 -9 -7 -4 23.29 20.06
 -13 -3 -4 -4.47 20.79
 5 13 -2 5.53 19.56
 5 6 -1 269.16 30.11
 5 7 -1 167.49 23.9
 4 11 -1 15 18.41
 1 1 0 1180.52 78.83
 -1 5 1 1243.44 86.02
 -2 9 1 509.37 42.76
 2 -13 -9 18.69 18.14
 14 3 -9 0.31 20.6
 -4 -12 -7 -13.15 23.12
 -2 -12 -7 234.96 34.32
 -8 -11 -7 28.36 24.82
 -4 -11 -6 86.56 25.1
 -2 -11 -6 7.61 16.6
 -8 -10 -6 29.57 20.56
 11 11 -6 -1.64 25.75
 -12 -6 -5 2.43 24.33
 -7 -8 -4 15.56 18.91
 9 10 -4 84.12 25.04
 8 13 -4 47.91 26.56
 -6 -7 -3 63.2 19.16
 -13 -1 -3 -9.85 19.95
 8 4 -3 140.71 22.8
 8 8 -3 80.59 23.02
 7 12 -3 -14.27 22.78
 6 14 -3 7.77 23.29
 -7 -5 -2 6.47 16.11
 -12 0 -2 191.19 28.54
 -2 16 -1 -1.91 18.95
 -1 13 0 -6.57 16.7
 -1 7 1 1077.35 77.7
 6 -11 -9 163.49 22.13
 -3 -13 -8 13.09 22.56
 -2 -13 -8 186.71 31.99
 -8 -12 -8 8.77 21.34
 -1 -12 -7 58.87 19.77
 -10 -10 -7 53.48 25.76
 -10 -9 -6 18 23.14
 4 -9 -6 162.82 20.42
 -4 -10 -5 9.52 20.68
 -3 -10 -5 5.62 17.25
 -11 -7 -5 64.32 24.04
 -13 -5 -5 -1.76 22.11
 6 10 -2 40.85 20.15
 4 14 -2 10.69 19.48
 -7 -3 -1 233.66 27.16
 -4 16 -1 -1.66 17.44
 -3 16 -1 67.67 22.95
 -6 13 0 215.92 25.61
 -1 6 1 7.93 11.38
 -5 9 1 139.79 16.17
 6 -12 -10 12.48 15.06
 -5 -12 -7 72 23.66
 -5 -11 -6 0.36 17.95
 -1 -11 -6 17.64 17.65
 -8 -9 -5 371.44 42.42
 10 2 -5 51.91 17.39
 1 -8 -4 2.77 13.37
 9 9 -4 -2.08 17.76
 -10 -5 -3 6.35 18.17
 -11 -4 -3 13.27 18.23
 8 7 -3 190.78 28.3
 3 15 -2 45.59 22.3
 -12 6 -1 227.78 22.37
 0 15 -1 16.94 18.89
 -9 2 0 82.47 14.12
 -10 6 0 35.77 6.89
 2 9 0 -0.67 14.11
 1 11 0 121.31 22.12
 0 12 0 4.8 17.26
 -6 8 1 9.71 4.82
 2 -14 -10 27.05 18.94
 -3 -14 -9 57.66 23.93
 13 -1 -9 9.84 16.03
 14 4 -9 -4.07 20.46
 -5 -13 -8 -8.49 20.7
 -1 -13 -8 164.02 29.64
 6 -10 -8 9.6 11.61
 12 2 -7 7.72 17.32
 11 10 -6 4.27 22.93
 -5 -10 -5 9.39 17.5
 -10 -8 -5 183.01 32.81
 9 13 -5 3.19 25.12
 9 3 -4 140.57 22.5
 -14 1 -3 -2.95 17.36
 5 15 -3 70.38 24.57
 -9 -4 -2 142.21 24.79
 -11 -2 -2 6.64 16
 -13 2 -2 60.39 18.03
 -4 -4 -1 -1.88 15.29
 0 -3 -1 237.22 21.18
 -12 5 -1 4.78 10.52
 -12 7 -1 -24.94 6.61
 4 10 -1 514.08 49.33
 3 12 -1 209.92 31.35
 -6 -1 0 438.46 36.64
 2 3 0 41.68 12.68
 -9 10 0 -8 3.18
 -2 13 0 1.94 16.62
 -4 -14 -9 77.38 28.15
 -2 -14 -9 8.84 19.96
 13 3 -8 37.41 22.27
 -6 -12 -7 -5.23 22.04
 -6 -11 -6 0.39 20.06
 11 2 -6 70.79 19.76
 -1 -10 -5 140.63 24.3
 -4 -9 -4 51.93 20.07
 -3 -9 -4 21.99 18.93
 -14 -2 -4 17.53 19.96
 -12 -3 -3 21.17 20.62
 7 11 -3 5.14 19
 4 16 -3 24.78 24.62
 -4 -6 -2 -1.47 12.85
 -3 -6 -2 12.19 13.59
 5 12 -2 69.32 21.76
 -3 -4 -1 129.25 18.95
 -11 1 -1 16.97 14.85
 4 2 -1 2.57 11.68
 -10 5 0 -0.08 8.01
 -2 8 1 173.56 20.42
 -4 9 1 7.67 9.58
 -1 -14 -9 -5.77 24.9
 0 -12 -7 53.71 21.85
 -9 -11 -7 176.2 38.25
 12 9 -7 -2.89 26.12
 -6 -10 -5 11.31 21.26
 2 -9 -5 8.74 13.43
 9 -1 -5 186.08 21.31
 10 9 -5 3.74 24.03
 -8 -8 -4 7.47 19.24
 -11 -6 -4 12.01 20.87
 -12 -5 -4 13.91 25.06
 8 12 -4 -15.16 22.39
 7 14 -4 40.79 24.83
 -7 -7 -3 112.21 23.29
 0 -7 -3 32.3 14.96
 -9 -6 -3 14.1 22.69
 6 13 -3 32.23 25.66
 2 -4 -2 43.81 9.54
 6 9 -2 52.06 20.84
 -5 -4 -1 548.2 46.73
 2 13 -1 150.2 28.13
 -10 7 0 4.36 3.45
 -5 13 0 16.73 14.86
 6 -13 -11 84.95 23.94
 -6 -13 -8 -27.66 26.79
 0 -13 -8 13.58 21.48
 3 -12 -8 -10.76 19.96
 13 4 -8 6.36 26.72
 0 -11 -6 -6.81 19.26
 -9 -10 -6 25.84 25.77
 11 9 -6 6.04 26.34
 10 3 -5 -6.94 19.87
 -5 -9 -4 54.88 21.82
 -2 -9 -4 44.07 17.77
 3 -7 -4 95.5 14.63
 9 4 -4 19.31 19.06
 9 7 -4 -4.46 23.38
 2 -6 -3 531.53 41.27
 -5 -6 -2 310.5 33.97
 -8 -5 -2 7.86 17.15
 -12 4 -1 308.68 31.47
 -1 15 -1 21.39 24.81
 2 8 0 158.38 23.01
 -4 13 0 20.51 18.68
 -3 13 0 2.44 16.55
 13 5 -8 41.18 34.71
 13 7 -8 66.64 35.22
 3 -11 -7 21.76 18.79
 12 3 -7 161.92 29.08
 12 8 -7 -12.8 30.63
 -9 -9 -5 33.44 29.96
 10 8 -5 220.31 38.46
 9 12 -5 118.51 37.76
 -10 -7 -4 11.63 23.68
 -13 -4 -4 28.55 29.71
 9 5 -4 19.7 22.9
 9 6 -4 4.2 21.55
 -2 -6 -2 321.61 32.89
 -12 -1 -2 37.41 24.73
 6 3 -2 560.09 47.03
 6 8 -2 25.92 20.15
 4 13 -2 -2.63 21.06
 1 16 -2 34.39 30.3
 -2 -4 -1 77.13 15.85
 -10 -1 -1 16.44 18.96
 3 0 -1 -1.05 8.21
 4 9 -1 6.81 17.94
 -10 4 0 1.67 9.3
 1 10 0 -5.1 18.4
 -7 12 0 144.59 20.86
 -3 3 1 119.42 9.25
 -2 4 1 1314.14 88.28
 0 -14 -9 -0.34 28.96
 3 -13 -9 33.34 24.86
 12 -1 -8 295.39 37.08
 13 6 -8 20.98 33.11
 -7 -12 -7 -0.12 29.64
 -7 -11 -6 11.05 28.06
 -11 -9 -6 1.2 36.72
 11 3 -6 131.55 29.9
 11 8 -6 10.73 28.86
 5 -7 -5 47.02 10.06
 -6 -9 -4 8.02 24.27
 -13 -2 -3 3.68 28.95
 -14 0 -3 5.69 27.52
 7 1 -3 14.19 13.33
 7 10 -3 82.39 28.66
 -13 1 -2 22.92 23.89
 -6 -4 -1 173.03 24.34
 -8 -3 -1 145.14 24.69
 3 11 -1 19.54 22.03
 2 4 0 46.75 14.67
 2 7 0 105.34 19.88
 -2 7 1 431.68 35.91
 12 4 -7 36.9 26.59
 12 7 -7 38.02 31.2
 10 12 -6 57.97 41.84
 -7 -10 -5 37.95 28.22
 0 -10 -5 -5.19 18.92
 -13 -6 -5 25.33 31.91
 8 -3 -5 52.87 9.29
 10 4 -5 102.42 27.22
 10 7 -5 -5.31 26.34
 8 14 -5 -10.26 32.13
 8 0 -4 45.65 14.26
 8 11 -4 119.99 33.17
 6 15 -4 -9.38 32.21
 5 14 -3 5.74 31.02
 -6 -6 -2 -9.31 18.01
 5 11 -2 80.26 27.72
 3 14 -2 68.64 33.01
 2 15 -2 375.11 53.51
 -12 3 -1 12.95 14.98
 -6 15 -1 -11.59 22.4
 -2 15 -1 87.41 29.45
 0 11 0 -5.44 19.53
 3 -14 -10 5.66 21.59
 5 -12 -9 64.75 22.07
 1 -13 -8 -1.8 19.96
 1 -12 -7 84.57 24.26
 6 -9 -7 60.4 13.23
 7 -8 -7 61.74 10.52
 11 -1 -7 18.97 14.12
 12 5 -7 84.42 30.01
 12 6 -7 9.18 24.87
 10 -1 -6 21.1 15.11
 11 4 -6 -10.18 19.42
 11 7 -6 69.87 28.43
 -11 -8 -5 4.3 29.87
 10 5 -5 -0.56 18.79
 10 6 -5 293.33 39.63
 -9 -8 -4 11.93 23.47
 -4 -8 -3 352.77 39.74
 -3 -8 -3 34.18 16.46
 -8 -7 -3 75.73 26.95
 6 4 -2 203.53 27.08
 6 7 -2 4.76 19.12
 4 8 -1 18.25 17.61
 -8 14 -1 -1.74 14.26
 0 14 -1 95.82 27.06
 -7 -1 0 447.36 39.62
 -9 1 0 40.33 13.32
 2 5 0 36.78 13.76
 2 6 0 638.38 53.58
 -8 11 0 3.53 7.96
 -2 6 1 346.67 30.49
 -5 8 1 18.93 7.6
 5 -13 -10 39.03 18.98
 14 1 -10 -9 21.44
 5 -11 -8 7.22 15.25
 -10 -10 -6 1.92 15.45
 3 -10 -6 28.8 13.98
 11 5 -6 204.71 31.66
 11 6 -6 10.43 19.09
 -14 -3 -4 7.07 21.5
 7 13 -4 -4.92 23.85
 -5 -8 -3 1094.74 94.16
 6 12 -3 1.49 21.18
 4 15 -3 18.95 23.53
 3 16 -3 -18.27 25.71
 -10 -4 -2 3.48 18.03
 6 5 -2 1.12 13.07
 6 6 -2 505.05 49.22
 -11 0 -1 -4.07 15.28
 4 3 -1 76.32 15.92
 -12 8 -1 74.64 12.74
 2 12 -1 21.16 18.15
 -5 15 -1 7.91 14.95
 -3 15 -1 -26.45 17.81
 -2 5 1 419.01 35.64
 -6 7 1 482.94 38.26
 -4 8 1 37.42 9.46
 13 0 -9 105.9 45.02
 -8 -12 -7 37.21 52.36
 -8 -11 -6 93.71 55.34
 1 -11 -6 -25.31 33.13
 6 -6 -5 33.19 11.51
 -11 -3 -2 209.38 51.58
 1 13 -1 43.79 42.79
 -2 12 0 57.39 41.87
 1 5 14 92.79 7.79
 2 9 14 8.3 1.56
 0 -4 8 429.42 28.98
 1 -8 0 0.52 0.84
 1 9 4 29.79 2.84
 1 9 6 88.77 6.36
 1 -9 7 889.51 58.93
 2 -1 -9 8.28 1.25
 2 1 -9 7.88 1.44
 2 -6 17 196.89 15.91
 2 6 17 231.8 16.56
 3 9 -8 1.25 1.13
 3 -12 -4 55.97 4.78
 3 14 4 0.07 0.96
 3 14 5 9.59 1.77
 3 -14 7 9.87 2.41
 3 -13 11 23.38 3.43
 4 -2 -14 11.1 1.71
 4 2 -14 10.46 1.86
 5 2 -16 151.82 11.55
 5 15 -6 104.5 9.44
 0 4 8 448.16 29.19
 1 -9 3 2.74 1.31
 1 9 5 20.16 1.87
 1 -4 15 10.98 2.34
 1 0 16 3.39 1.66
 2 0 -9 -0.19 1
 2 6 -7 79.6 6.31
 2 9 -4 82.55 6.54
 2 11 0 96.68 7.4
 2 -12 4 0.44 1.43
 2 -12 5 41.82 4.29
 3 -10 -7 22.88 2.01
 3 -14 2 11.69 2.43
 4 -11 -9 12.27 1.26
 4 13 -6 121.48 9.71
 4 14 -4 -0.5 1.42
 4 15 -1 10.25 2.33
 4 -16 4 -0.22 1.99
 4 -16 5 1.02 1.98
 5 -2 -16 170.9 12.43
 5 -16 -4 4.01 1.58
 0 -3 10 27.03 2.87
 0 -1 11 8.25 1.66
 0 0 11 0.07 1.06
 1 -6 -3 84.62 5.83
 1 -9 8 86.92 7.13
 1 7 12 -0.11 0.53
 1 -1 16 4.73 1.84
 1 1 16 8.86 2.03
 2 -12 3 58.85 5.29
 2 -12 7 275.72 19.5
 2 -11 11 12.63 2.57
 2 -10 13 2.75 2.24
 2 -5 18 17.92 3.18
 3 4 -11 20.14 2.69
 3 6 -10 131.63 9.91
 3 -13 -2 5.37 1.69
 3 13 -1 186.44 13.52
 3 -14 8 151.6 11.84
 4 -1 -14 67.77 5.6
 4 5 -13 8.94 2.03
 4 7 -12 158.33 11.87
 4 -15 -2 18.08 2.68
 4 -16 3 0.76 1.83
 5 -1 -16 259.85 18.15
 5 1 -16 253.61 17.91
 5 9 -13 11.23 2.55
 5 -14 -8 159.11 11.25
 5 16 -3 2.63 1.89
 6 5 -17 33.86 4.11
 6 9 -15 4.15 2.11
 0 -3 1 199.72 13.28
 0 -5 5 48.23 4.08
 0 -5 6 1.08 1.23
 0 -4 9 220.65 15.34
 0 1 11 7.95 1.48
 1 -9 2 0.13 1.19
 1 4 15 8.29 1.62
 1 -2 16 6.93 1.87
 2 4 -8 71.77 5.68
 2 7 -6 351.78 23.82
 2 8 -5 310 21.15
 2 -10 -3 742.94 48.6
 2 -11 -1 306.98 20.83
 2 -12 8 152.88 11.65
 2 11 10 0.04 0.44
 3 -13 12 1.04 2.03
 4 0 -14 238.77 16.64
 4 -16 2 52.8 5.24
 5 0 -16 274.07 19.15
 5 5 -15 50.52 5
 5 12 -10 45.73 4.89
 6 7 -16 74.62 6.85
 0 -4 2 1021.48 66.37
 0 -5 7 90.68 6.92
 1 -7 -2 16.29 1.69
 1 -9 9 478.01 32.35
 1 -7 13 2.16 1.67
 1 -6 14 25.98 3.37
 1 2 16 5.59 1.68
 2 10 -2 132.87 9.75
 2 -9 15 37.64 4.32
 2 -8 16 19.62 3.25
 2 -7 17 4.87 1.95
 3 -14 1 63.17 5.61
 3 -14 9 77.09 7.08
 5 7 -14 1.22 1.65
 5 10 -12 23.37 3.44
 5 11 -11 157.18 12.07
 6 -5 -17 26.82 2.94
 0 -5 4 3.34 1.4
 0 3 10 30 2.59
 1 2 -5 104.98 7.44
 1 -5 15 12.45 2.31
 1 -3 16 4.14 1.72
 2 -12 9 36.18 4.12
 2 -11 12 56.87 5.6
 2 5 18 16.2 2.41
 3 -4 -11 21.17 2.01
 4 15 0 0.51 1.78
 5 14 -7 7.3 2.36
 5 15 -5 1.17 1.62
 6 10 -14 2.66 2.23
 6 13 -11 47.3 5.08
 0 -5 8 70.46 5.76
 0 -4 10 1070.19 70.12
 0 2 11 446.15 29.51
 1 4 -4 21 2.21
 1 8 1 85.47 6.26
 1 -8 12 5.7 1.96
 2 11 1 24.3 2.68
 2 -10 14 5.37 2.1
 2 -6 18 6.46 2.14
 3 3 -11 73.7 6
 3 7 -9 7.65 1.84
 3 13 0 6.48 1.83
 3 -14 10 1.11 1.72
 4 8 -11 62.44 5.72
 4 14 -3 22.77 3.17
 4 -16 1 4.99 1.94
 6 11 -13 0.82 1.73
 6 12 -12 1.91 1.87
[truncated: 7,306,016 more chars]
