# Supplementary material for: A picture is worth a thousand diffraction spots: using photometry and computer vision to perform rapid high-throughput sample-versatile serial crystallography
Source: IUCrJ. 2026 May 18;13(Pt 4):409–19. doi: 10.1107/S2052252526003568 (PMC13324597; doi:10.1107/S2052252526003568)
Supplement: Supplementary file 2 [file m-13-00409-ni_tsp_3isigma0p2rpimsup2.hkl]

#
# h,k,l, Fc-squared, Fo-squared, sigma(Fo-squared), status flag
#
data_ni_tsp_3isigma0p2rpim
_shelx_title ' merged_a.res in P2(1)/c'
_shelx_refln_list_code          4
_shelx_F_calc_maximum      230.49
_exptl_crystal_F_000      1088.00
_reflns_d_resolution_high  0.8000

loop_
 _space_group_symop_operation_xyz
 'x, y, z'
 '-x, y+1/2, -z+1/2'
 '-x, -y, -z'
 'x, -y-1/2, z-1/2'

_cell_length_a    11.3742
_cell_length_b    13.2950
_cell_length_c    15.8494
_cell_angle_alpha  90.000
_cell_angle_beta   99.003
_cell_angle_gamma  90.000

_shelx_F_squared_multiplier     1.000

loop_
 _refln_index_h
 _refln_index_k
 _refln_index_l
 _refln_F_squared_calc
 _refln_F_squared_meas
 _refln_F_squared_sigma
 _refln_observed_status
   3   0   0        290.34        259.99       136.64 o
   4   0   0         66.23        140.72        68.45 o
   5   0   0        126.31        191.54        45.68 o
   6   0   0       2207.40       2268.74       137.80 o
   7   0   0       6225.67       6217.53       499.84 o
  14   0   0        444.27        188.77       405.59 o
   1   1   0      13933.42      15851.46       597.01 o
   2   1   0        916.44        868.37        35.52 o
   3   1   0         50.04         93.42        28.28 o
   4   1   0        561.24        665.00        70.43 o
   5   1   0       1147.60       1309.78        83.04 o
   6   1   0       6279.90       5806.16       310.36 o
   7   1   0       5713.08       5832.94       318.09 o
   9   1   0        463.65        530.91       175.35 o
  10   1   0       1778.42       2183.53       422.70 o
  11   1   0       1712.59       1252.83       353.72 o
  12   1   0        398.97        987.04       409.67 o
  13   1   0        840.40        852.12       367.67 o
  14   1   0        155.48        188.30       120.06 o
   0   2   0      45599.95      46076.71       849.11 o
   1   2   0      16864.46      16871.48       304.13 o
   2   2   0       7266.76       6774.59       160.81 o
   3   2   0       4720.00       4611.25       176.69 o
   4   2   0        163.19        158.11        17.29 o
   5   2   0         73.06         61.60        41.05 o
   6   2   0        441.66        497.07        51.33 o
   7   2   0       9937.52      10766.37       509.67 o
   8   2   0       8277.60       9213.80       622.79 o
   9   2   0       1130.56       1075.77        96.52 o
  10   2   0        235.62        170.34        82.67 o
  11   2   0        376.66        305.01       100.84 o
  12   2   0        659.72        641.09       129.93 o
  13   2   0         17.01         10.91        78.38 o
   1   3   0      36157.15      35252.59       731.46 o
   2   3   0        725.12        732.18        47.16 o
   3   3   0       6175.88       6576.62       181.26 o
   4   3   0         39.18         30.67        16.67 o
   5   3   0       4478.46       5065.41       233.96 o
   6   3   0       4358.74       4153.63       110.14 o
   7   3   0       2301.56       2212.53        63.82 o
   8   3   0         31.85         18.82        16.58 o
   9   3   0       1040.73       1062.22        52.53 o
  10   3   0        216.93        230.28        29.52 o
  11   3   0        183.99        177.74        55.31 o
  12   3   0        130.52        114.43        21.13 o
  13   3   0        654.31        614.50        29.53 o
   0   4   0      17188.82      16101.51       244.20 o
   1   4   0      15507.15      15590.88       276.53 o
   2   4   0        619.14        690.82        45.98 o
   3   4   0       1319.88       1334.02        44.64 o
   4   4   0       1021.71       1078.07        37.45 o
   5   4   0        241.40        351.18        25.78 o
   6   4   0        509.10        488.23        28.56 o
   7   4   0       3988.41       4060.27       195.33 o
   8   4   0       3149.42       3059.95       121.81 o
   9   4   0       1685.19       1645.13        70.01 o
  10   4   0        125.98        118.05        19.58 o
  11   4   0         67.71         58.96        18.11 o
  12   4   0        532.99        518.38        30.47 o
  13   4   0        114.92         98.70        21.42 o
   1   5   0       5424.41       5953.68        97.31 o
   2   5   0        479.71        474.27        17.14 o
   3   5   0       1528.43       1408.69        61.98 o
   4   5   0        919.23       1048.14        46.43 o
   5   5   0       4106.32       3991.66        92.40 o
   6   5   0       2378.04       2418.88        77.90 o
   7   5   0        490.09        550.79        34.49 o
   8   5   0         46.77         57.17        17.42 o
   9   5   0        412.74        414.04        37.87 o
  10   5   0          1.34         13.96        21.29 o
  11   5   0         15.52         19.17        20.65 o
  12   5   0        234.88        228.49        26.42 o
  13   5   0        324.79        309.86        36.08 o
   0   6   0       1062.61       1129.63        31.68 o
   1   6   0        582.14        477.31        14.49 o
   2   6   0       8328.54       8254.24       205.62 o
   3   6   0       1159.61       1242.38        70.55 o
   4   6   0        160.65        158.14        30.34 o
   5   6   0         36.35         42.27        17.68 o
   6   6   0       1097.75       1166.98        31.83 o
   7   6   0       1200.28       1283.49        78.49 o
   8   6   0        120.49        136.18        34.08 o
   9   6   0         11.16         23.09        41.92 o
  10   6   0        717.02        637.55        55.09 o
  11   6   0        470.61        386.63        53.50 o
  12   6   0        292.29        284.91        56.11 o
  13   6   0         52.27         65.53        46.76 o
   1   7   0       1557.92       1599.39        25.16 o
   2   7   0       1171.39       1185.50        46.71 o
   3   7   0       3217.95       3243.32        86.33 o
   4   7   0        647.96        682.99        47.85 o
   5   7   0       2473.09       2488.99        79.96 o
   6   7   0          8.21         -4.53        16.38 o
   7   7   0        169.10        157.02        25.92 o
   8   7   0         69.21         57.22        39.38 o
   9   7   0        106.63        232.49        52.58 o
  10   7   0        319.55        187.04        47.92 o
  11   7   0          3.11        -13.25        50.07 o
  12   7   0        226.04        198.63        67.87 o
   0   8   0        237.66        211.75        20.96 o
   1   8   0          0.05          1.20         3.71 o
   2   8   0       2194.10       2004.48        50.89 o
   3   8   0        298.99        346.01        18.62 o
   4   8   0       1133.68       1031.17        35.12 o
   5   8   0        589.96        549.24        60.31 o
   6   8   0       2596.66       2656.30       321.49 o
   7   8   0         14.36         27.91        16.60 o
   8   8   0        204.18        208.29        51.24 o
   9   8   0        347.13        307.36       245.67 o
  10   8   0          5.66       -249.10      1349.98 o
  11   8   0        264.41        315.62      2500.59 o
  12   8   0        132.30         94.78        63.98 o
   1   9   0       1420.15       1425.68        24.66 o
   2   9   0         10.91          5.03         5.11 o
   3   9   0       2079.10       2077.84        50.52 o
   4   9   0          0.64         -1.87         5.26 o
   5   9   0        293.15        324.83        27.60 o
   6   9   0       2110.71       2104.41       280.52 o
   7   9   0        545.50        559.49        43.72 o
   8   9   0        160.67        138.53        19.19 o
   9   9   0          0.03          0.89        27.60 o
  10   9   0         58.85         51.12        53.78 o
  11   9   0        253.63        282.24       167.97 o
   0  10   0       3149.97       3246.78       179.10 o
   1  10   0         52.22         41.23        13.93 o
   2  10   0        798.77        770.89        14.53 o
   3  10   0        155.67        172.37        14.78 o
   4  10   0       1251.29       1279.14        74.47 o
   5  10   0        401.66        364.03        20.83 o
   6  10   0        969.50        931.94        39.14 o
   7  10   0         15.20         27.74        27.94 o
   8  10   0        137.82        144.44        20.96 o
   9  10   0         41.66          6.58        14.50 o
  10  10   0          2.33         16.03        26.09 o
  11  10   0         64.24        110.41        38.03 o
   1  11   0       1499.87       1541.36        34.93 o
   2  11   0       1160.36       1150.88        19.45 o
   3  11   0         28.86         30.69         7.73 o
   4  11   0         10.56         18.82        10.12 o
   5  11   0       1275.36       1136.83        88.64 o
   6  11   0       1653.01       1747.68        60.12 o
   7  11   0        591.08        663.06        31.62 o
   8  11   0         80.07         88.14        21.14 o
   9  11   0        336.05        336.55        38.29 o
  10  11   0         97.56         76.14        22.98 o
   0  12   0        229.82        221.45        61.04 o
   1  12   0        780.88        724.23        26.32 o
   2  12   0          1.08          1.43         8.57 o
   3  12   0        434.63        462.32        15.31 o
   4  12   0          7.95          7.94         8.70 o
   5  12   0        708.51        715.99        34.65 o
   6  12   0        253.33        232.98        34.92 o
   7  12   0       2188.77       2119.30        68.25 o
   8  12   0        119.54        126.07        17.99 o
   9  12   0          5.34         -2.78        16.89 o
   1  13   0         56.64         50.33        10.57 o
   2  13   0        144.03        133.56         7.32 o
   3  13   0         49.69         55.36         5.83 o
   4  13   0        313.98        310.23        10.56 o
   5  13   0        153.40        146.59        12.66 o
   6  13   0       3306.86       3317.01       205.43 o
   7  13   0        637.62        704.56        34.78 o
   8  13   0         20.62         16.14        11.44 o
   0  14   0       1226.30       1071.04       143.54 o
   1  14   0       2213.75       2334.94        78.11 o
   2  14   0        327.26        354.70        21.99 o
   3  14   0        114.12        103.94         9.66 o
   4  14   0        738.51        698.68        19.61 o
   5  14   0         10.13         11.36         8.17 o
   6  14   0        590.68        578.93        45.21 o
   7  14   0        836.16        815.88        66.33 o
   1  15   0          7.39         14.54        10.18 o
   2  15   0        392.89        402.96        19.44 o
   3  15   0        271.32        267.34        12.71 o
   4  15   0         19.94          3.80         6.31 o
   5  15   0        863.89        923.52        24.69 o
   6  15   0       1572.91       1621.61        66.96 o
   0  16   0        802.08        726.33       104.05 o
   1  16   0        468.07        521.80        32.17 o
   2  16   0       1377.51       1532.68        63.62 o
   3  16   0          8.52          3.44         8.43 o
 -14   1   1         36.82         38.75        46.22 o
 -13   1   1         54.32         73.43        63.67 o
 -12   1   1         14.83         50.55       257.49 o
 -11   1   1         11.41        -67.01       271.31 o
 -10   1   1        904.08        545.78       286.71 o
  -9   1   1        322.93        237.48       194.43 o
  -8   1   1        901.74       1033.38       263.28 o
  -7   1   1        414.31        510.50       272.76 o
  -6   1   1       1195.83        885.02       218.13 o
  -5   1   1       4046.25       4716.82       379.65 o
  -4   1   1       1207.28       1357.88       130.41 o
  -3   1   1       7911.52       7941.64       178.00 o
  -2   1   1       3072.22       2964.98        61.56 o
  -1   1   1       1425.22       1370.27       132.57 o
   0   1   1       1742.92       1740.23        22.79 o
   1   1   1       1514.33       1537.33        65.69 o
   2   1   1       4489.04       4247.91       102.82 o
   3   1   1      16121.57      15408.67       594.44 o
   4   1   1        484.70        508.53        69.90 o
   7   1   1       1072.67        949.13       163.89 o
   8   1   1       1096.76       1103.88        94.58 o
  10   1   1        120.72        147.28        46.60 o
  11   1   1        315.80        234.24        73.14 o
  12   1   1         13.96         39.85        73.17 o
  13   1   1        101.51         53.77        61.54 o
 -14   2   1         17.61         34.60        17.99 o
 -13   2   1          0.23          7.20        20.79 o
 -12   2   1        131.64        100.03        33.83 o
 -11   2   1        111.00         92.25        34.47 o
 -10   2   1        725.11        753.77        76.29 o
  -8   2   1       2057.87       1852.21       121.48 o
  -7   2   1       2156.34       2239.23       130.62 o
  -6   2   1        296.17        335.25        20.93 o
  -5   2   1       2094.59       2089.40        52.32 o
  -4   2   1          1.04          3.92        12.06 o
  -3   2   1        190.78        205.26        14.02 o
  -2   2   1      38658.94      41075.91      1678.36 o
  -1   2   1       2433.01       2262.43        46.75 o
   0   2   1       4199.04       4286.06        39.00 o
   1   2   1       6671.53       6406.07       124.77 o
   2   2   1        386.05        412.58        17.83 o
   3   2   1        422.45        422.01        18.93 o
   4   2   1       1492.64       1478.30        80.82 o
   5   2   1         61.56         63.78        62.74 o
   6   2   1         15.96         19.92        79.72 o
   7   2   1        777.99        908.70        81.42 o
   8   2   1          6.80         10.60        34.51 o
   9   2   1         91.24         57.91        50.29 o
  10   2   1          3.78          5.88        40.40 o
  11   2   1        270.34        231.05        77.41 o
  12   2   1       1205.96       1363.08       299.07 o
  13   2   1        131.88        189.60       189.76 o
 -13   3   1        611.15        541.13        36.30 o
 -12   3   1        298.85        252.19        21.72 o
 -11   3   1         35.69         39.60        19.30 o
 -10   3   1         11.38          3.38        24.54 o
  -9   3   1        746.74        760.55        38.20 o
  -8   3   1          0.16          9.97        14.97 o
  -7   3   1        183.87        145.15        16.30 o
  -6   3   1       1734.71       1610.37       114.41 o
  -5   3   1       1658.32       1879.44        78.92 o
  -4   3   1       1301.03       1177.08        35.90 o
  -3   3   1       1534.39       1649.24        45.50 o
  -2   3   1        266.85        316.65        15.78 o
  -1   3   1      38454.02      38295.52       662.50 o
   0   3   1       2818.63       2653.14        35.56 o
   1   3   1       1062.74       1140.98        30.97 o
   2   3   1       4240.87       4549.89       128.00 o
   3   3   1       1191.18       1109.23        35.78 o
   4   3   1          2.57         -2.01        25.19 o
   5   3   1       3843.85       3790.24        83.19 o
   6   3   1       5028.34       4884.70       112.98 o
   7   3   1       2320.62       2415.41        67.12 o
   8   3   1       1692.95       1700.15        56.42 o
   9   3   1        800.65        840.76        56.15 o
  10   3   1        883.81        852.88        39.65 o
  11   3   1        514.22        478.96        29.90 o
  12   3   1        149.00        147.13        24.26 o
  13   3   1        493.98        512.12        32.94 o
 -13   4   1          5.93         23.09        92.57 o
 -12   4   1         44.59         28.77        17.75 o
 -11   4   1        100.62        102.40        20.46 o
 -10   4   1       1350.09       1307.77        54.57 o
  -9   4   1         58.22         76.34        20.91 o
  -8   4   1       4582.27       4435.12       153.71 o
  -7   4   1       5843.50       5520.33       202.83 o
  -6   4   1        219.71        288.82       105.71 o
  -5   4   1        183.26        151.99        17.75 o
  -4   4   1       3498.19       3666.60       106.34 o
  -3   4   1       2008.92       2137.33        57.29 o
  -2   4   1      18335.97      17414.89       269.67 o
  -1   4   1       1025.85        965.99        31.50 o
   0   4   1      16194.05      15978.44       174.16 o
   1   4   1       2732.56       2660.31        57.02 o
   2   4   1        870.57       1072.37        27.69 o
   3   4   1       1750.50       1721.94        64.43 o
   4   4   1          3.96          8.95        12.05 o
   5   4   1       7505.65       7573.28       206.22 o
   6   4   1       2254.85       2307.10        66.19 o
   7   4   1        259.52        270.68        36.15 o
   8   4   1         81.73         91.57        28.02 o
   9   4   1        147.19        109.79        23.32 o
  10   4   1        346.69        356.31        28.39 o
  11   4   1       1385.26       1416.97        66.99 o
  12   4   1       3062.67       3242.48       104.09 o
  13   4   1        211.43        193.84        24.80 o
 -13   5   1        951.84        912.43       143.50 o
 -12   5   1        290.51        241.04       103.17 o
 -11   5   1        177.05        162.11        84.95 o
 -10   5   1         93.79        -23.40       150.40 o
  -9   5   1       1738.75       2064.41       202.13 o
  -8   5   1        141.91        119.78        82.34 o
  -7   5   1       3916.83       3941.82       233.22 o
  -6   5   1       5591.41       5554.66       145.43 o
  -5   5   1       1135.57       1231.20        46.43 o
  -4   5   1       2155.67       2285.49        76.82 o
  -3   5   1        946.68        973.70        51.93 o
  -2   5   1       5124.92       5045.06       241.86 o
  -1   5   1      16008.22      15243.31       400.66 o
   0   5   1       4386.54       4288.62        49.76 o
   1   5   1        952.52        928.44        27.99 o
   2   5   1       2374.07       2508.86        59.42 o
   3   5   1        168.66        147.74        19.89 o
   4   5   1       3006.63       3094.86       104.76 o
   5   5   1       3705.10       3827.07        98.20 o
   6   5   1       6782.58       6907.62       277.89 o
   7   5   1       1399.20       1148.66       149.00 o
   8   5   1       1489.45       1506.90        68.65 o
   9   5   1        855.10        873.08        54.19 o
  10   5   1       1190.44       1212.39       119.42 o
  11   5   1       1076.37        985.96        52.94 o
  12   5   1        112.40        116.14        22.36 o
  13   5   1       1128.12       1053.95        66.36 o
 -13   6   1        122.71         93.49        43.90 o
 -12   6   1        547.80        583.59        70.99 o
 -11   6   1         44.25         34.28        44.94 o
 -10   6   1         37.34         -2.38        41.32 o
  -9   6   1          4.02          7.70        35.74 o
  -8   6   1       3966.43       3995.93       284.97 o
  -7   6   1       7166.75       6527.93       157.01 o
  -6   6   1          6.33         -0.56        22.63 o
  -5   6   1       2936.89       3013.84        87.62 o
  -4   6   1          2.30          3.37        14.44 o
  -3   6   1        165.51        150.81         9.95 o
  -2   6   1       4670.42       4802.45       101.10 o
  -1   6   1        141.93        118.45         7.76 o
   0   6   1      22664.43      22568.24       258.31 o
   1   6   1       3519.58       3740.93        48.40 o
   2   6   1       1620.88       1592.63        54.58 o
   3   6   1       1971.67       2099.06        99.37 o
   4   6   1       1689.55       1556.13        63.68 o
   5   6   1      12092.66      12280.03       345.97 o
   6   6   1        886.13        816.96        41.24 o
   7   6   1        329.61        374.72        39.49 o
   8   6   1         65.99         78.42        18.93 o
   9   6   1          5.31         -7.46        29.66 o
  10   6   1          0.50          0.24        17.61 o
  11   6   1       1610.13       1561.61       123.67 o
  12   6   1       2800.16       2794.00       100.65 o
 -12   7   1        764.11        737.52        98.25 o
 -11   7   1         19.13         10.65        67.76 o
 -10   7   1         80.06         51.46        73.60 o
  -9   7   1         40.76         75.24        57.12 o
  -8   7   1        847.29        764.23       226.49 o
  -7   7   1        363.47        343.30        26.63 o
  -6   7   1       6968.70       6787.76       132.59 o
  -5   7   1       2282.17       2368.52       108.95 o
  -4   7   1          4.83          5.38         9.69 o
  -3   7   1          0.57          7.91        17.51 o
  -2   7   1       6004.42       6000.57       160.08 o
  -1   7   1      14989.07      14627.52       154.13 o
   0   7   1        266.65        219.52         9.68 o
   1   7   1        615.80        626.68        12.13 o
   2   7   1         69.32         69.07         9.86 o
   3   7   1       1528.81       1696.88        34.06 o
   4   7   1         31.75         26.11        15.14 o
   5   7   1       1631.78       1484.86        79.56 o
   6   7   1       7571.31       7489.29       151.63 o
   7   7   1       5300.12       5360.10       200.06 o
   8   7   1        287.36        334.03        97.10 o
   9   7   1         74.45         81.79        59.83 o
  10   7   1          5.03         -4.41        23.55 o
  11   7   1        618.49        620.23        58.30 o
  12   7   1         61.84        -95.50       192.13 o
 -12   8   1        546.44        499.96        81.84 o
 -11   8   1        138.87        151.95        45.91 o
 -10   8   1         11.76         19.72        45.45 o
  -9   8   1        180.19        224.25        41.93 o
  -8   8   1       1592.32       1708.62        60.02 o
  -7   8   1       1163.38       1162.37        55.11 o
  -6   8   1        264.97        299.61        30.26 o
  -5   8   1        152.93        157.95        23.73 o
  -4   8   1        313.43        307.61        26.71 o
  -3   8   1       1610.85       1497.88        37.93 o
  -2   8   1       2269.33       2307.62        39.40 o
  -1   8   1       1814.06       1875.61        30.57 o
   0   8   1       1847.37       1604.71        47.50 o
   1   8   1       1197.26       1209.53        23.66 o
   2   8   1          3.36          2.25         7.99 o
   3   8   1        557.86        593.53        31.32 o
   4   8   1       4344.91       4284.81       109.46 o
   5   8   1       4162.91       4090.29       159.68 o
   6   8   1       3175.40       3055.45       215.41 o
   7   8   1       1268.39       1393.66        47.45 o
   8   8   1         30.99          5.38        40.95 o
   9   8   1         10.70         36.14        34.68 o
  10   8   1          0.82        -10.35        64.52 o
  11   8   1       1304.27       1245.00       190.58 o
  12   8   1       1690.31       1340.74       222.65 o
 -11   9   1         43.40         53.60        67.52 o
 -10   9   1        117.51         51.69       181.91 o
  -9   9   1        186.74        171.31        48.35 o
  -8   9   1        306.32        394.71        31.47 o
  -7   9   1       1154.26       1131.34        46.87 o
  -6   9   1       4362.58       4687.26       147.80 o
  -5   9   1       1979.58       2058.82        50.44 o
  -4   9   1        317.26        226.36        32.32 o
  -3   9   1       1739.44       1769.42        42.52 o
  -2   9   1       6889.79       6709.08        91.49 o
  -1   9   1       6891.61       6871.95        92.61 o
   0   9   1        366.42        358.72        17.16 o
   1   9   1        137.53        169.09         7.46 o
   2   9   1         24.77         30.31         4.47 o
   3   9   1        311.96        251.11        53.94 o
   4   9   1         76.35         69.81        17.05 o
   5   9   1       2922.29       2776.65        82.83 o
   6   9   1       7710.10       8578.95       405.62 o
   7   9   1       2569.76       2726.59        67.44 o
   8   9   1          0.26         13.43        16.97 o
   9   9   1         11.63         29.65        23.08 o
  10   9   1         18.71         12.72        77.10 o
  11   9   1         64.25         37.91      1143.37 o
 -11  10   1        719.77        712.53        39.94 o
 -10  10   1          0.35          3.88        17.25 o
  -9  10   1         18.24         15.81        15.06 o
  -8  10   1         86.93         57.41        54.20 o
  -7  10   1        866.02        886.19        40.54 o
  -6  10   1        991.29       1022.68        28.84 o
  -5  10   1       1392.27       1470.55        61.64 o
  -4  10   1       7143.25       7240.83       145.81 o
  -3  10   1       1061.38       1046.16        52.70 o
  -2  10   1       1423.06       1384.69        27.25 o
  -1  10   1       3998.62       4019.61        66.37 o
   0  10   1       1524.00       1487.33        54.24 o
   1  10   1        111.42        136.77         8.98 o
   2  10   1          5.78         16.95         4.27 o
   3  10   1        484.41        501.56        21.77 o
   4  10   1       7865.49       7629.32       350.30 o
   5  10   1       3110.62       2952.58        68.12 o
   6  10   1        181.16        178.26        25.03 o
   7  10   1        470.71        495.91        41.71 o
   8  10   1         92.41        113.23        15.79 o
   9  10   1          2.30         -2.22        17.97 o
  10  10   1         90.47         74.87        41.22 o
  11  10   1        142.37        104.68        41.72 o
 -10  11   1        208.58        238.96        55.10 o
  -9  11   1         28.10         12.91        21.63 o
  -8  11   1          1.24         11.30        14.93 o
  -7  11   1         33.59         41.66         8.60 o
  -6  11   1        214.76        227.03        14.13 o
  -5  11   1       2324.59       2478.65        86.59 o
  -4  11   1        184.26        186.41        13.57 o
  -3  11   1        234.49        235.32        11.30 o
  -2  11   1       4577.97       4503.59        56.45 o
  -1  11   1       1264.05       1264.52        39.72 o
   0  11   1        813.52        869.30        60.37 o
   1  11   1       1329.49       1254.22        20.93 o
   2  11   1        301.75        292.20        10.23 o
   3  11   1        441.44        410.95        19.18 o
   4  11   1          4.25          0.67         6.38 o
   5  11   1         82.60         69.74        14.23 o
   6  11   1       5689.70       5968.04       120.18 o
   7  11   1       2089.23       2164.87        76.73 o
   8  11   1        111.43        106.65        17.29 o
   9  11   1         26.76         15.33        16.82 o
  10  11   1         18.54          8.98        35.72 o
  -9  12   1         33.05         42.04        13.17 o
  -8  12   1        109.31        119.78        15.22 o
  -7  12   1         93.99         39.74        27.16 o
  -6  12   1        320.66        309.08        20.50 o
  -5  12   1        540.98        561.39        26.56 o
  -4  12   1       2252.79       2268.28        62.98 o
  -3  12   1       2460.31       2476.28        36.90 o
  -2  12   1        173.79        153.37         8.31 o
  -1  12   1        304.10        284.17        15.54 o
   0  12   1        113.97        100.74        17.40 o
   1  12   1         27.78         16.74         7.91 o
   2  12   1        470.00        505.77        15.17 o
   3  12   1       2123.29       2019.61        55.44 o
   4  12   1       1161.27       1095.07        46.05 o
   5  12   1        998.04       1030.78        44.52 o
   6  12   1        420.01        414.68        34.95 o
   7  12   1        299.51        286.44        17.03 o
   8  12   1        917.27        935.14        47.21 o
   9  12   1        182.07        157.24        26.37 o
  -8  13   1        141.95        143.67        21.99 o
  -7  13   1          0.70         -6.71        25.83 o
  -6  13   1         11.43         10.34        12.98 o
  -5  13   1       1230.26       1180.37        36.96 o
  -4  13   1         13.87         11.92         4.90 o
  -3  13   1       2432.39       2397.58        33.36 o
  -2  13   1       2005.09       2079.96        35.92 o
  -1  13   1          3.49          3.72        11.90 o
   0  13   1        367.83        355.91        24.45 o
   1  13   1         13.92         13.15         8.63 o
   2  13   1         58.09         69.04        10.55 o
   3  13   1        330.28        342.47        12.97 o
   4  13   1          7.74         15.71         8.19 o
   5  13   1        830.10        822.69        29.13 o
   6  13   1       1036.23       1235.17        57.47 o
   7  13   1        438.19        540.76        49.30 o
   8  13   1         78.17         79.10        14.71 o
  -7  14   1         18.33          4.27        13.74 o
  -6  14   1        155.63        106.24        19.58 o
  -5  14   1        349.62        343.88        18.13 o
  -4  14   1       2649.15       2756.03        48.31 o
  -3  14   1       1545.71       1554.93        38.68 o
  -2  14   1        157.89        181.62        12.12 o
  -1  14   1         32.24         17.15        17.50 o
   0  14   1       1358.32       1393.70        50.47 o
   1  14   1          1.01          3.40         7.38 o
   2  14   1        496.15        495.15        18.09 o
   3  14   1        811.39        799.40        24.06 o
   4  14   1        599.04        586.06        23.89 o
   5  14   1        105.26         87.76         9.21 o
   6  14   1         31.20         27.88        31.78 o
   7  14   1         21.65         28.31        70.53 o
  -6  15   1          1.60         -5.33        16.77 o
  -5  15   1         45.71         42.47        17.21 o
  -4  15   1        133.74        121.82         8.83 o
  -3  15   1         28.65         30.50         6.28 o
  -2  15   1          0.59          6.35         9.77 o
  -1  15   1          5.52          3.12         8.22 o
   0  15   1        290.43        258.98        12.68 o
   1  15   1        156.69        153.66        24.27 o
   2  15   1       1322.01       1305.79        32.05 o
   3  15   1        250.90        253.71        16.27 o
   4  15   1         30.64         24.18         8.02 o
   5  15   1         13.61         10.40         6.22 o
  -3  16   1        427.74        455.14        14.26 o
  -2  16   1       1041.31       1068.93        57.20 o
  -1  16   1        285.07        285.30        19.95 o
   0  16   1        481.83        492.15        26.86 o
   1  16   1         77.62         66.81        18.07 o
   2  16   1          3.84          5.62        13.54 o
   3  16   1        670.52        686.26        25.24 o
 -14   0   2       1182.76       1094.14       189.07 o
 -13   0   2          1.61         22.67        47.31 o
 -12   0   2        124.07        116.81        44.49 o
 -11   0   2         32.54         14.15        35.62 o
 -10   0   2         18.41         26.59        37.52 o
  -6   0   2        326.36        404.78        40.82 o
  -5   0   2         35.58         52.90        29.83 o
  -4   0   2      12319.67      11738.98       543.55 o
  -3   0   2      11415.05      11333.71       283.59 o
  -2   0   2         70.62         97.24        19.09 o
  -1   0   2         14.90         44.69         8.71 o
   0   0   2        892.75       1061.94        28.45 o
   1   0   2      12488.32      12246.19       475.16 o
   2   0   2      17883.19      16955.55       502.06 o
   3   0   2         35.45         66.92        29.78 o
   4   0   2       2686.79       3019.58       316.73 o
   5   0   2      12388.61      11728.54       857.11 o
   6   0   2         14.82        -10.68        47.02 o
   7   0   2          8.15       -174.03       200.62 o
   8   0   2          1.89         15.90        72.01 o
   9   0   2       1350.77       1615.35       242.02 o
  10   0   2        850.63        881.64        86.31 o
  11   0   2        466.97        432.02       156.13 o
  12   0   2       1991.32       2513.03       294.64 o
  13   0   2        797.47        927.56       270.39 o
 -14   1   2        325.27        287.25        48.48 o
 -13   1   2        595.49        514.71        39.25 o
 -12   1   2          6.54         28.21        97.36 o
 -11   1   2         43.22         13.82        39.03 o
 -10   1   2         14.96         26.03        39.02 o
  -9   1   2       1793.41       1566.33        91.56 o
  -8   1   2       6229.83       6411.01       273.65 o
  -7   1   2       1169.72       1195.00        90.67 o
  -6   1   2      10236.87      10311.03       315.55 o
  -5   1   2        266.66        249.31        25.37 o
  -4   1   2          3.36         11.54        14.96 o
  -3   1   2         77.54         89.89        10.29 o
  -2   1   2      16072.82      17280.26       507.53 o
  -1   1   2      14359.14      14425.91       235.85 o
   0   1   2      34688.35      32439.40       417.46 o
   1   1   2        364.25        381.64        20.27 o
   2   1   2       5347.17       5181.89       165.06 o
   3   1   2      10016.18      10013.55       214.55 o
   4   1   2       3648.34       3826.21       186.56 o
   5   1   2        312.15        283.98        43.65 o
   6   1   2       2485.91       2261.79       121.98 o
   7   1   2         10.79         10.10        63.88 o
   8   1   2        174.99        214.61        37.48 o
   9   1   2        129.20         66.76        39.73 o
  10   1   2       3398.80       3511.78       133.27 o
  11   1   2       5947.92       6336.43       193.60 o
  12   1   2        437.43        397.74        59.67 o
  13   1   2        136.15        161.24       126.04 o
 -14   2   2        878.23        829.09        41.33 o
 -13   2   2         36.27         15.06        17.75 o
 -12   2   2        216.32        186.78        20.45 o
 -11   2   2       1125.33       1084.06        39.45 o
 -10   2   2         81.23         68.98        19.31 o
  -9   2   2         69.39         61.88        14.23 o
  -8   2   2       9360.81       9143.26       201.68 o
  -7   2   2      18495.19      17828.03       346.99 o
  -6   2   2       4173.36       3883.05        94.40 o
  -5   2   2       2563.26       2972.55       138.60 o
  -4   2   2        886.37        935.80        66.36 o
  -3   2   2       4145.04       4059.22       169.52 o
  -2   2   2       2949.00       2753.72       106.73 o
  -1   2   2       2733.24       2625.55       104.27 o
   0   2   2       9658.58       9805.64       137.92 o
   1   2   2      14620.71      13963.96       256.44 o
   2   2   2       3859.60       3947.55       168.12 o
   3   2   2       4240.66       4122.85       122.98 o
   4   2   2       6525.47       6269.03       290.51 o
   5   2   2       9713.70       9601.90       254.12 o
   6   2   2          2.44          6.20        44.62 o
   7   2   2        405.49        434.41        94.11 o
   8   2   2        715.77       1173.45       403.12 o
   9   2   2        677.04        625.51       100.10 o
  10   2   2       2834.50       2807.08       187.97 o
  11   2   2         23.78         38.14        26.31 o
  12   2   2       3215.54       3279.70       317.99 o
  13   2   2        937.26        940.90       135.25 o
 -13   3   2        679.66        648.44        34.33 o
 -12   3   2          2.44          4.36        15.74 o
 -11   3   2          0.84         -6.28        19.85 o
 -10   3   2        446.87        491.31        31.44 o
  -9   3   2       2919.89       3166.31       133.64 o
  -8   3   2       3234.57       3442.77       191.27 o
  -7   3   2        159.09        152.36        26.53 o
  -6   3   2       7263.39       7569.97       224.02 o
  -5   3   2        124.28        175.39       140.17 o
  -4   3   2        186.70        250.28        17.50 o
  -3   3   2        133.27        130.68        31.27 o
  -2   3   2       1255.74       1167.61        26.07 o
  -1   3   2       9920.86       8911.02       548.04 o
   0   3   2        249.47        238.10         5.65 o
   1   3   2        725.80        761.09        36.51 o
   2   3   2      15246.10      14764.67       272.89 o
   3   3   2        999.96       1089.21        74.35 o
   4   3   2       8786.85       8771.58       176.40 o
   5   3   2       2371.91       2445.89        69.88 o
   6   3   2       1285.64       1245.26        66.03 o
   7   3   2          8.64        -10.35        31.52 o
   8   3   2          4.39          7.39        29.81 o
   9   3   2        190.95        195.18        35.38 o
  10   3   2       2942.43       3106.07       112.59 o
  11   3   2       2230.13       2105.79       128.35 o
  12   3   2        989.30        959.18        43.08 o
  13   3   2          6.71         12.70        16.37 o
 -13   4   2        679.96        608.24        57.51 o
 -12   4   2          9.29         17.49        23.43 o
 -11   4   2         47.89         -1.40        17.17 o
 -10   4   2        674.62        457.14       104.06 o
  -9   4   2       1190.88       1345.24       187.46 o
  -8   4   2       5751.09       5805.06       319.57 o
  -7   4   2       5478.33       5220.76       181.08 o
  -6   4   2       2302.91       2173.94       111.09 o
  -5   4   2        879.30        981.47        88.04 o
  -4   4   2       2078.99       2268.02       209.44 o
  -3   4   2       2389.52       2653.73        65.87 o
  -2   4   2        608.62        735.44        22.17 o
  -1   4   2       7941.63       7545.86       151.75 o
   0   4   2      12987.95      12956.03       122.70 o
   1   4   2       8704.29       8522.17       209.16 o
   2   4   2       3548.90       3554.74        89.46 o
   3   4   2        125.77        150.46        16.37 o
   4   4   2          4.40          4.14        16.26 o
   5   4   2       4826.44       4709.56       302.59 o
   6   4   2        109.10        125.32        38.35 o
   7   4   2        811.47        824.00        37.96 o
   8   4   2        222.49        257.03        21.14 o
   9   4   2       1709.05       1713.52        53.12 o
  10   4   2          3.70        -12.88        19.57 o
  11   4   2        791.69        745.63        33.74 o
  12   4   2        475.56        504.03        29.40 o
  13   4   2        104.57         95.34        25.42 o
 -13   5   2        711.63        671.55        57.33 o
 -12   5   2        226.26        279.85        37.43 o
 -11   5   2        381.93        400.82        52.56 o
 -10   5   2        186.94        144.99        74.42 o
  -9   5   2        629.55        525.09        81.79 o
  -8   5   2        130.17        128.26      1014.16 o
  -7   5   2        201.60        282.72        50.81 o
  -6   5   2          5.85          0.23        10.07 o
  -5   5   2       2460.78       2275.27        96.16 o
  -4   5   2       2548.22       2649.07       107.37 o
  -3   5   2        215.40        241.37        12.63 o
  -2   5   2       2978.83       2828.50        69.25 o
  -1   5   2        298.33        262.80         9.76 o
   0   5   2         30.69         25.98         4.95 o
   1   5   2        702.42        633.21        65.22 o
   2   5   2       2809.55       2905.76        86.92 o
   3   5   2        196.63        286.99        28.57 o
   4   5   2       2147.93       2075.60        46.67 o
   5   5   2       2741.30       2834.75       325.02 o
   6   5   2       1390.58       1243.64        81.19 o
   7   5   2         76.97        105.70        26.87 o
   8   5   2         77.06         65.22        27.07 o
   9   5   2       1063.98       1036.14        68.72 o
  10   5   2       1486.33       1521.21        97.97 o
  11   5   2        597.21        589.62        54.27 o
  12   5   2        820.46        726.39        44.86 o
  13   5   2        432.54        438.33        61.27 o
 -13   6   2        123.33         61.44      4809.03 o
 -12   6   2         82.99       -184.75      2921.24 o
 -11   6   2        112.46      -4663.11      7694.14 o
 -10   6   2        512.99       1122.37      1388.55 o
  -9   6   2        841.51        986.92       234.53 o
  -8   6   2        375.95        180.87       101.10 o
  -7   6   2       1686.08       1789.52        59.87 o
  -6   6   2       6440.77       6648.86       239.50 o
  -5   6   2        429.30        389.66        21.71 o
  -4   6   2        159.67        145.76        29.93 o
  -3   6   2       2093.11       2054.63        61.35 o
  -2   6   2        618.52        658.53        20.61 o
  -1   6   2       4965.24       4894.22        56.93 o
   0   6   2       3378.58       3334.25        47.08 o
   1   6   2       9282.18       9394.49       174.64 o
   2   6   2       3938.49       3994.15       101.17 o
   3   6   2        213.96        289.04        19.78 o
   4   6   2          3.10        -12.29        12.29 o
   5   6   2       4329.80       4106.58        95.94 o
   6   6   2          3.39         -2.71        18.08 o
   7   6   2        471.35        510.12        53.01 o
   8   6   2       2583.21       2667.02       139.67 o
   9   6   2        318.71        287.05        33.15 o
  10   6   2        253.79        298.55        33.48 o
  11   6   2          2.09         -3.35        23.02 o
  12   6   2        105.98        125.64        26.63 o
 -12   7   2        332.71        213.91        55.54 o
 -10   7   2        435.38        430.51       266.11 o
  -8   7   2        756.01        753.55        49.57 o
  -7   7   2         38.36         54.29        14.97 o
  -6   7   2        302.40        302.08        21.67 o
  -5   7   2       2802.39       2919.65        87.73 o
  -4   7   2       2385.64       2382.92        64.34 o
  -3   7   2         38.16         54.03        12.01 o
  -2   7   2       2917.05       3007.88        66.21 o
  -1   7   2        165.10        186.86         7.96 o
   0   7   2       1888.73       2060.46        30.60 o
   1   7   2       1080.80       1168.44        29.82 o
   2   7   2          1.13         -2.43         3.93 o
   3   7   2       1680.73       1651.44        46.08 o
   4   7   2        164.58        151.74        16.90 o
   5   7   2        674.30        701.16        38.99 o
   6   7   2       1116.24       1072.38        38.64 o
   7   7   2        203.05        213.58        34.94 o
   8   7   2          4.67         10.88        47.25 o
   9   7   2       1543.45       1557.86        67.73 o
  10   7   2        305.52        255.66        30.97 o
  11   7   2          7.21          0.43        18.15 o
  12   7   2         58.06         57.34        24.11 o
 -12   8   2         96.66         70.12        44.33 o
 -11   8   2        128.55        163.89        44.01 o
 -10   8   2        188.19        177.86        40.69 o
  -9   8   2        349.42        276.70        83.01 o
  -8   8   2          0.17        -12.17        14.23 o
  -7   8   2        236.31        230.43        26.76 o
  -6   8   2        368.48        402.12        25.30 o
  -5   8   2        310.15        312.63        26.28 o
  -4   8   2        609.46        614.69        61.41 o
  -3   8   2        890.09        973.24        53.70 o
  -2   8   2        610.26        638.64        17.64 o
  -1   8   2       1764.98       1770.97        33.45 o
   0   8   2        364.44        358.81        12.66 o
   1   8   2        390.48        405.56        11.19 o
   2   8   2          0.05          8.65        10.46 o
   3   8   2          8.62          3.43        12.31 o
   4   8   2       2886.20       3035.22        68.41 o
   5   8   2        147.85        125.94        28.26 o
   6   8   2         50.94         41.72        19.17 o
   7   8   2         36.17         22.49        20.93 o
   8   8   2       1180.42       1240.74        68.96 o
   9   8   2        310.30        237.13        83.19 o
  10   8   2        459.42        444.55        46.29 o
  11   8   2         41.40         11.80        10.84 o
  12   8   2        778.51        594.08        78.30 o
 -11   9   2         29.53         32.86        37.77 o
 -10   9   2        189.38        158.12        32.77 o
  -9   9   2        575.33        659.63        34.97 o
  -8   9   2        729.19        793.20        43.05 o
  -7   9   2        112.87        147.79        32.43 o
  -6   9   2        828.90        801.20        33.59 o
  -5   9   2        116.25        127.19        18.41 o
  -4   9   2       4717.35       4941.95       181.15 o
  -3   9   2         21.62         16.85         4.58 o
  -2   9   2         28.25         24.28         6.75 o
  -1   9   2       5796.46       5611.70       120.42 o
   0   9   2        817.67        797.86        20.20 o
   1   9   2          6.82          1.65         3.55 o
   2   9   2       1330.81       1390.56        24.54 o
   3   9   2         81.02         75.49         8.03 o
   4   9   2       1363.21       1500.92        57.75 o
   5   9   2        972.73       1072.75        33.52 o
   6   9   2        231.65        215.37        18.05 o
   7   9   2        452.90        420.21        25.81 o
   8   9   2         45.35         53.37        30.68 o
   9   9   2        763.08        713.37        41.79 o
  10   9   2         67.27         22.87        14.45 o
  11   9   2        541.59        653.97        66.28 o
 -11  10   2        141.00        192.55        31.56 o
 -10  10   2          1.39          1.17        27.19 o
  -9  10   2        270.73        248.18        23.55 o
  -8  10   2        689.50        710.32        46.57 o
  -7  10   2       1380.62       1395.69        72.11 o
  -6  10   2        344.05        421.03        33.18 o
  -5  10   2         48.72         66.35        17.35 o
  -4  10   2       1423.41       1467.46        44.00 o
  -3  10   2          8.64          3.39        15.65 o
  -2  10   2       1729.85       1701.76        24.04 o
  -1  10   2          8.70          5.51         6.25 o
   0  10   2        441.38        447.65        17.26 o
   1  10   2         37.86         43.70        21.48 o
   2  10   2         46.91         37.16         7.43 o
   3  10   2         26.07         22.08         9.13 o
   4  10   2        666.15        643.36        24.86 o
   5  10   2       2732.24       2878.70        80.22 o
   6  10   2        207.55        238.85        18.77 o
   7  10   2        136.14        147.01        22.20 o
   8  10   2        239.94        228.38        25.76 o
   9  10   2         69.29         57.84        27.00 o
  10  10   2        198.62        275.87        48.17 o
 -10  11   2          8.41         23.93        23.42 o
  -9  11   2        700.09        733.40        42.07 o
  -8  11   2        527.12        542.12        22.41 o
  -7  11   2         17.54         17.43        10.04 o
  -6  11   2        128.05        132.40        27.82 o
  -5  11   2        638.80        706.15        34.33 o
  -4  11   2        139.41        130.62        14.16 o
  -3  11   2         46.26         52.65         6.05 o
  -2  11   2       1518.53       1423.42        26.16 o
  -1  11   2       1145.51       1167.50        34.67 o
   0  11   2        420.59        445.44        24.07 o
   1  11   2        181.32        190.42        10.14 o
   2  11   2       1345.74       1421.45        27.19 o
   3  11   2          8.45         12.99         5.21 o
   4  11   2         91.92         60.02        16.19 o
   5  11   2         93.05        104.66        15.92 o
   6  11   2       3265.99       3123.52       120.06 o
   7  11   2          9.24          9.95        13.37 o
   8  11   2         91.06         81.24        20.41 o
   9  11   2         80.65         78.94        17.71 o
  10  11   2        207.21        221.01        20.63 o
  -9  12   2        172.23        206.31        18.63 o
  -8  12   2        858.26        876.96        45.47 o
  -7  12   2        963.16        933.12        42.66 o
  -6  12   2       1054.82        946.10        43.49 o
  -5  12   2        872.36        872.87        37.20 o
  -4  12   2       1050.59       1110.43        26.02 o
  -3  12   2       1138.81       1193.56        31.62 o
  -2  12   2       2069.72       1974.32        42.00 o
  -1  12   2        641.70        545.36        40.97 o
   0  12   2       3072.99       3040.09        67.95 o
   1  12   2        171.13        146.08         9.83 o
   2  12   2         32.27         28.51         6.34 o
   3  12   2        261.85        237.66        14.08 o
   4  12   2       1477.60       1379.22        45.81 o
   5  12   2       2016.79       2032.39        49.51 o
   6  12   2        679.93        808.09       118.60 o
   7  12   2         66.20         50.28        14.39 o
   8  12   2          4.69          6.15        12.04 o
   9  12   2        309.62        341.78        29.23 o
  -8  13   2        600.56        567.69        46.88 o
  -7  13   2        443.41        478.82        29.27 o
  -6  13   2         43.22         33.58        32.45 o
  -5  13   2         40.66         39.31        11.72 o
  -4  13   2         24.72         19.35        20.46 o
  -3  13   2         74.06         74.42        10.64 o
  -2  13   2       2186.68       2245.41        38.06 o
  -1  13   2       5083.39       5157.24       111.04 o
   0  13   2        257.09        266.96        28.13 o
   1  13   2         84.51         78.43        13.15 o
   2  13   2          0.85          3.39         6.66 o
   3  13   2         27.98         22.97         5.76 o
   4  13   2        187.04        171.90        11.67 o
   5  13   2        513.10        418.27        41.29 o
   6  13   2       1858.61       1918.68        84.94 o
   7  13   2       1094.69       1041.99        53.01 o
   8  13   2         96.19         67.05        16.90 o
  -7  14   2        319.15        333.03        19.65 o
  -6  14   2        309.87        148.99        31.17 o
  -5  14   2         13.07         20.68         6.20 o
  -4  14   2        287.07        277.64        13.46 o
  -3  14   2       1657.45       1652.20        37.40 o
  -2  14   2        167.61        192.33        11.21 o
  -1  14   2        264.11        237.90        18.15 o
   0  14   2        510.20        561.84        35.27 o
   1  14   2          5.05         -8.80         9.53 o
   2  14   2         42.37         38.65         5.98 o
   3  14   2         96.34         84.76         6.85 o
   4  14   2        747.55        727.79        23.54 o
   5  14   2       3383.10       3467.97        65.14 o
   6  14   2       1188.58       1195.47        75.95 o
   7  14   2          5.66          9.01         7.89 o
  -6  15   2          0.91          7.25        10.57 o
  -5  15   2        177.42        174.83        20.11 o
  -4  15   2        294.19        265.69        14.02 o
  -3  15   2        278.31        278.81        13.75 o
  -2  15   2       4244.50       4306.01       161.86 o
  -1  15   2       2907.29       3059.80        78.01 o
   0  15   2          4.64          3.06        11.47 o
   1  15   2         19.40         32.32        15.86 o
   2  15   2        195.52        204.82        15.46 o
   3  15   2         21.06         20.45         8.10 o
   4  15   2        345.62        358.72        15.43 o
   5  15   2         37.62         26.44         6.70 o
  -3  16   2       1097.87       1131.94        28.13 o
  -2  16   2         66.86         42.67        24.68 o
  -1  16   2        446.61        500.59        38.55 o
   0  16   2        436.45        473.06        40.16 o
   1  16   2        208.74        212.18        22.59 o
   2  16   2         40.41         44.59         9.80 o
   3  16   2         10.17          6.62        76.91 o
 -14   1   3         86.53         64.69        17.92 o
 -13   1   3          0.04          3.32        23.18 o
 -12   1   3         78.79         95.03        27.49 o
 -11   1   3          2.46          0.10        25.38 o
 -10   1   3        365.30        309.09        39.83 o
  -9   1   3        278.70        255.44        27.98 o
  -8   1   3       2359.03       2413.81        98.70 o
  -7   1   3        177.09        201.70        18.45 o
  -6   1   3         34.80         49.27        10.37 o
  -5   1   3         28.55         48.61        15.37 o
  -4   1   3        817.13        828.69        35.71 o
  -3   1   3       7400.25       7716.31       158.80 o
  -2   1   3       3844.88       3682.18       123.14 o
  -1   1   3        265.72        276.36        11.80 o
   0   1   3      23395.82      24307.42       374.58 o
   1   1   3       4529.12       4630.49        87.75 o
   2   1   3      22042.98      21693.40       712.39 o
   3   1   3         52.99         55.60        18.78 o
   4   1   3        341.63        401.52        32.76 o
   5   1   3        243.32        266.71        30.13 o
   6   1   3        440.37        456.80        40.69 o
   7   1   3        207.88        316.60        76.74 o
   8   1   3        156.69        -41.70       138.91 o
   9   1   3        379.36        341.97        95.52 o
  10   1   3        591.60        641.30       107.56 o
  11   1   3        120.97         26.40        89.51 o
  12   1   3         14.97        -42.29        82.12 o
  13   1   3          0.30          4.52        32.86 o
 -14   2   3          0.42          7.04        16.72 o
 -13   2   3         15.73         20.01        14.75 o
 -12   2   3         51.02         52.74        18.08 o
 -11   2   3         11.13          0.01        21.83 o
 -10   2   3          1.48         -2.33        14.61 o
  -9   2   3          0.47        -23.20        31.26 o
  -8   2   3        525.54        567.02        22.30 o
  -7   2   3        149.65        130.95        18.24 o
  -6   2   3        321.46        356.49        30.62 o
  -5   2   3       6849.98       7130.53       176.48 o
  -4   2   3       2377.15       2439.53        64.74 o
  -3   2   3         23.06         29.27         9.13 o
  -2   2   3        223.30        230.61        14.68 o
  -1   2   3       1254.47       1252.67        37.14 o
   0   2   3          3.39          5.76         2.36 o
   1   2   3      22699.03      22291.62       334.52 o
   2   2   3       5903.10       6352.07       264.67 o
   3   2   3         28.38         41.46        35.55 o
   4   2   3       8836.76       8243.19       352.67 o
   5   2   3       1428.10       1134.24       122.20 o
   6   2   3         21.18         15.48        27.07 o
   7   2   3        476.53        583.60        34.24 o
   8   2   3       1742.11       1828.17        81.70 o
   9   2   3        390.71        440.21        41.27 o
  10   2   3        395.73        394.83        59.80 o
  11   2   3        291.90        321.12        42.33 o
  12   2   3        509.52        529.21        52.97 o
  13   2   3         32.55         48.35        29.46 o
 -13   3   3        250.52        247.74        31.75 o
 -12   3   3        421.34        397.14        38.33 o
 -11   3   3        247.02        255.68        61.97 o
 -10   3   3        164.54        338.26        87.08 o
  -9   3   3       2616.79       2511.25       209.07 o
  -8   3   3       8029.69       7458.74       612.56 o
  -7   3   3         74.41         60.14       534.68 o
  -6   3   3       1282.53       1333.15        95.92 o
  -5   3   3       3445.94       3611.67        84.51 o
  -4   3   3         76.15         59.37        12.51 o
  -3   3   3        523.99        472.63        19.09 o
  -2   3   3       4221.53       3945.90        81.41 o
  -1   3   3       4681.97       4566.44       131.08 o
   0   3   3        414.16        425.18        90.47 o
   1   3   3        788.46        808.35        19.73 o
   2   3   3        851.21        916.72        28.91 o
   3   3   3       3075.91       3114.36        78.56 o
   4   3   3       3285.05       3442.03        86.13 o
   5   3   3        912.06        753.14        91.19 o
   6   3   3       3513.62       3649.87       255.50 o
   7   3   3        248.35        230.38       160.51 o
   8   3   3         54.78         49.71        35.56 o
   9   3   3         64.63         47.33        35.21 o
  10   3   3        608.60        656.32        53.70 o
  11   3   3       1092.68       1072.82        57.60 o
  12   3   3        366.67        322.13        34.93 o
  13   3   3        148.64        154.36        64.53 o
 -13   4   3        519.86        414.79        47.50 o
 -12   4   3          6.44         -8.90        37.29 o
 -11   4   3        138.22        135.80       108.78 o
 -10   4   3        290.86        371.62       118.35 o
  -9   4   3       1342.90       1710.54       312.79 o
  -8   4   3       1308.10       1361.88        81.89 o
  -7   4   3       2548.27       2401.28       220.83 o
  -6   4   3         31.18         14.48        12.20 o
  -5   4   3       2164.01       2133.56       104.54 o
  -4   4   3       2186.07       2405.65       294.79 o
  -3   4   3       2938.43       2692.28        62.51 o
  -2   4   3       8798.46       8790.55       186.11 o
  -1   4   3        593.93        616.23        11.39 o
   0   4   3         23.93         20.55         3.56 o
   1   4   3       1897.05       2040.22        50.71 o
   2   4   3         55.60         86.82        30.94 o
   3   4   3          4.37          1.51        18.66 o
   4   4   3      14565.03      14357.08       370.01 o
   5   4   3      10357.18      10226.21       374.54 o
   6   4   3         13.31         -0.88        24.21 o
   7   4   3         93.64        141.71        26.16 o
   8   4   3       2745.17       2804.50       112.34 o
   9   4   3         49.59         54.14        29.96 o
  10   4   3       1967.15       2006.80        73.71 o
  11   4   3        270.58        270.47        28.46 o
  12   4   3       1076.38       1076.77        60.32 o
  13   4   3        319.31        299.02        34.36 o
 -13   5   3         54.79         56.90       258.31 o
 -12   5   3        436.04        426.40       565.99 o
 -11   5   3          4.48        -30.25       395.84 o
 -10   5   3          0.35          6.50        29.80 o
  -9   5   3       3946.27       4326.75       180.61 o
  -8   5   3       9775.92       9558.49       619.00 o
  -7   5   3          6.44          7.55        12.77 o
  -6   5   3        859.58        944.04        39.33 o
  -5   5   3        355.06        394.52        24.38 o
  -4   5   3       1175.32       1268.91        54.43 o
  -3   5   3        128.46        116.47        19.17 o
  -2   5   3       3948.21       3748.69        71.16 o
  -1   5   3      10945.45      11260.05       125.62 o
   0   5   3      13133.70      13527.52       136.75 o
   1   5   3       2959.13       3096.48        66.79 o
   2   5   3        922.57       1072.99        39.67 o
   3   5   3      11149.70      11811.61       350.31 o
   4   5   3        786.41        756.48        33.30 o
   5   5   3        771.82        717.58        38.54 o
   6   5   3       2315.99       2034.72       151.40 o
   7   5   3        415.73        477.61        86.09 o
   8   5   3         51.08          8.83        27.61 o
   9   5   3        324.87        297.41        65.10 o
  10   5   3         92.69        121.03        34.00 o
  11   5   3       3866.10       3746.42       262.55 o
  12   5   3         50.93          0.38        43.04 o
 -13   6   3         82.46         28.81        71.73 o
 -12   6   3        121.78         84.82        67.16 o
 -11   6   3         96.32         70.53        55.56 o
 -10   6   3        384.27        450.65        65.52 o
  -9   6   3        920.96        986.60        94.59 o
  -8   6   3        515.74        440.00        66.31 o
  -7   6   3       2650.22       2413.72        74.87 o
  -6   6   3          3.49          0.64        11.78 o
  -5   6   3       1105.19       1036.24        60.49 o
  -4   6   3       3081.54       3159.13        60.90 o
  -3   6   3       5875.75       5562.16       134.41 o
  -2   6   3       7527.90       7161.09       154.51 o
  -1   6   3       1121.69       1152.07        20.92 o
   0   6   3        367.38        390.23        12.63 o
   1   6   3        255.68        292.29         9.62 o
   2   6   3         79.33         57.43         7.64 o
   3   6   3         54.48        291.86       249.03 o
   4   6   3      13027.82      12594.32       238.43 o
   5   6   3       8172.61       7593.08       187.63 o
   6   6   3        420.45        457.11        67.03 o
   7   6   3          1.08        -29.11        44.56 o
   8   6   3        175.82        183.92        38.78 o
   9   6   3        305.49        288.21        36.77 o
  10   6   3        691.18        646.61        62.99 o
  11   6   3          4.17         -4.22        38.59 o
  12   6   3        513.95        525.83        54.10 o
 -12   7   3         34.74         -0.13        60.69 o
 -11   7   3        138.29        114.62        29.82 o
 -10   7   3       1827.83       1618.90       150.19 o
  -8   7   3       2927.54       2936.05        80.00 o
  -7   7   3       1692.78       1641.49        76.42 o
  -6   7   3        141.66        154.19        11.93 o
  -5   7   3         18.54         22.64        11.84 o
  -4   7   3         44.97         88.33        57.50 o
  -3   7   3       1244.51       1367.28        51.28 o
  -2   7   3      10671.02      10447.80       182.37 o
  -1   7   3      16388.69      16630.59       181.25 o
   0   7   3        395.73        328.66         9.60 o
   1   7   3        124.21         96.55         8.27 o
   2   7   3        603.34        632.09        22.34 o
   3   7   3       1585.77       1550.37        40.16 o
   4   7   3       2248.05       2068.21        67.98 o
   5   7   3       2328.19       2269.35        95.16 o
   6   7   3        820.24        820.04        48.74 o
   7   7   3       1136.28       1267.55       175.65 o
   8   7   3        683.85        726.70        71.48 o
  11   7   3       1526.72       1684.60       236.34 o
  12   7   3        984.19        968.98        89.04 o
 -12   8   3        326.27        214.12        57.76 o
 -11   8   3        144.67        157.38        51.44 o
 -10   8   3       2142.64       2160.31       144.79 o
  -9   8   3        632.91        586.00        31.38 o
  -8   8   3        956.54       1021.03        32.38 o
  -7   8   3       1719.66       1647.66        57.63 o
  -6   8   3          5.35          7.45        12.37 o
  -5   8   3        174.88        180.31        13.63 o
  -4   8   3       3401.27       3558.74       108.22 o
  -3   8   3      18792.36      18250.12       433.08 o
  -2   8   3       8133.43       8220.62       103.09 o
  -1   8   3       3962.20       4370.65        88.91 o
   0   8   3       2742.99       2836.89        50.46 o
   1   8   3        282.60        313.33        12.64 o
   2   8   3         47.46         54.36         6.26 o
   3   8   3        183.55        187.81        15.43 o
   4   8   3       4677.98       4444.54       156.73 o
   5   8   3      12703.98      12641.32       211.47 o
   6   8   3       1833.84       1794.60       121.28 o
   7   8   3        387.98        406.59        34.92 o
   8   8   3        610.34        543.87        47.99 o
   9   8   3        613.63        587.80        46.96 o
  10   8   3        944.22        848.18        63.19 o
  11   8   3        278.00        308.47        86.63 o
 -11   9   3          8.90         17.42        32.12 o
 -10   9   3        841.07        931.91        62.50 o
  -9   9   3       1860.47       1979.73        55.98 o
  -8   9   3       1649.85       1763.75        46.88 o
  -7   9   3        416.05        408.97        27.31 o
  -6   9   3         94.66         95.77        12.54 o
  -5   9   3        841.33        825.73       558.73 o
  -4   9   3          7.72         17.64        10.52 o
  -3   9   3        107.47         84.16        17.70 o
  -2   9   3       3893.11       3785.12        54.39 o
  -1   9   3      11628.65      11402.41       167.67 o
   0   9   3       2743.68       2873.78        67.58 o
   1   9   3         34.82         41.39         7.75 o
   2   9   3         93.91        114.86         7.10 o
   3   9   3        146.63        147.65         9.70 o
   4   9   3       2550.07       2643.79       124.93 o
   5   9   3        492.18        539.06        38.33 o
   6   9   3        112.34        110.90        18.72 o
   7   9   3       2625.75       2661.69        82.12 o
   8   9   3        530.41        552.82        38.13 o
   9   9   3         16.42        -13.90        29.03 o
  10   9   3        495.95        497.52       113.49 o
  11   9   3        504.03        432.61        45.80 o
 -11  10   3       1280.21       1331.91        71.60 o
 -10  10   3        784.37        823.56        34.19 o
  -9  10   3        151.25        128.37        12.10 o
  -8  10   3          0.94          2.52        14.39 o
  -7  10   3        555.27        557.34        39.63 o
  -6  10   3        299.89        282.13        30.68 o
  -5  10   3         58.02         39.96       137.69 o
  -4  10   3         61.32         58.40        16.82 o
  -3  10   3       8403.15       8546.88       125.31 o
  -2  10   3      10271.78      10106.21       113.03 o
  -1  10   3        939.43        984.64        20.65 o
   0  10   3        414.22        496.75        16.58 o
   1  10   3          4.49          9.30         6.45 o
   2  10   3        122.46        106.54         7.39 o
   3  10   3        274.92        244.56        23.58 o
   4  10   3       2311.64       2295.58        68.09 o
   5  10   3       2789.68       2732.28       109.54 o
   6  10   3       1839.18       1896.47        51.03 o
   7  10   3        596.69        633.50        38.35 o
   8  10   3       1186.00       1229.24       306.90 o
   9  10   3        210.25        226.88        35.73 o
  10  10   3          6.12          4.36        42.62 o
 -10  11   3        738.65        807.14        40.39 o
  -9  11   3       1010.98       1026.89        36.27 o
  -8  11   3        150.88        169.33        14.04 o
  -7  11   3        176.14        194.98        17.59 o
  -6  11   3        616.37        565.16        29.96 o
  -5  11   3        701.94        739.90       162.59 o
  -4  11   3       3886.05       4052.18        99.37 o
  -3  11   3       1016.48       1013.20        23.30 o
  -2  11   3       4125.53       4267.31        57.29 o
  -1  11   3       5909.51       5996.51       115.73 o
   0  11   3       2965.28       3274.13       163.78 o
   1  11   3        410.70        415.37        15.16 o
   2  11   3         71.38         65.14         7.59 o
   3  11   3        698.93        716.05        29.32 o
   4  11   3       2025.09       1834.07        46.21 o
   5  11   3         50.65         35.73        11.44 o
   6  11   3        855.29        908.24        64.37 o
   7  11   3       3706.42       3774.02        92.04 o
   8  11   3       1732.12       1760.91        56.46 o
   9  11   3        416.31        410.89        36.17 o
  -9  12   3         91.27         83.28        12.06 o
  -8  12   3         22.51         19.46         9.27 o
  -7  12   3          6.59          3.29        14.58 o
  -6  12   3        224.18        243.81        31.56 o
  -5  12   3         45.29         29.90        11.56 o
  -4  12   3       1886.37       1961.86        59.57 o
  -3  12   3       1430.71       1425.69        23.36 o
  -2  12   3       2062.44       2010.01        33.36 o
  -1  12   3        313.76        261.24        21.03 o
   0  12   3        438.75        459.42        39.62 o
   1  12   3        313.90        329.86        13.29 o
   2  12   3        727.36        736.25        20.00 o
   3  12   3         36.64         30.89         9.82 o
   4  12   3        262.16        234.11        22.73 o
   5  12   3        221.45        225.67        20.28 o
   6  12   3       3350.83       3407.33       242.90 o
   7  12   3       1260.33       1249.19        49.73 o
   8  12   3       1360.11       1370.44        48.09 o
   9  12   3        704.78        774.46        62.14 o
  -8  13   3         28.30         17.31        15.62 o
  -7  13   3        151.97        100.93        27.40 o
  -6  13   3        204.01        186.00        26.44 o
  -5  13   3        204.82        201.69        24.06 o
  -4  13   3       1146.91       1153.91        24.53 o
  -3  13   3        239.64        213.14        11.55 o
  -2  13   3        581.93        593.92        14.49 o
  -1  13   3       1133.25       1226.22        87.58 o
   0  13   3       1202.43       1296.87        57.50 o
   1  13   3          1.69        -10.04        10.04 o
   2  13   3         50.38         38.40         8.41 o
   3  13   3         83.45         72.70         8.89 o
   4  13   3         66.02         64.46         7.31 o
   5  13   3         21.99          8.48        16.00 o
   6  13   3        556.85        509.42        47.12 o
   7  13   3        962.06       1027.16        39.17 o
   8  13   3        504.91        522.69        42.74 o
  -7  14   3         61.12         31.82        22.50 o
  -6  14   3          2.65         24.19        19.05 o
  -5  14   3         29.36         33.29         5.66 o
  -4  14   3        322.97        316.67        12.18 o
  -3  14   3        179.35        165.58        17.03 o
  -2  14   3        264.22        284.55        16.79 o
  -1  14   3        449.48        448.74        62.00 o
   0  14   3        445.85        435.84        32.65 o
   1  14   3        438.24        410.43        22.31 o
   2  14   3        136.80        129.74        11.84 o
   3  14   3          4.53          2.27         6.26 o
   4  14   3        107.35         76.75        10.16 o
   5  14   3         54.82         42.96        12.25 o
   6  14   3        391.60        373.42        28.55 o
  -5  15   3        886.18        924.04        30.56 o
  -4  15   3         21.87         28.65         7.69 o
  -3  15   3        104.35         68.54        12.35 o
  -2  15   3         17.18         12.87        12.14 o
  -1  15   3         88.87         85.01        16.30 o
   0  15   3        595.35        606.09        33.57 o
   1  15   3        184.52        221.64        18.00 o
   2  15   3          9.58          9.10         6.43 o
   3  15   3          7.70          6.18         9.88 o
   4  15   3         49.96         40.49         6.70 o
   5  15   3         56.57         38.79         8.28 o
  -3  16   3          2.39          5.19        10.02 o
  -2  16   3        477.83        470.16        21.87 o
  -1  16   3         36.81         43.67        12.23 o
   0  16   3         61.63         54.27        18.19 o
   1  16   3        238.72        252.57        24.01 o
   2  16   3         63.21         53.47        10.79 o
 -14   0   4        727.15        796.48        54.28 o
 -13   0   4          0.27        -16.36        25.05 o
 -12   0   4          8.31         21.50        20.03 o
 -11   0   4          3.66         13.39        19.46 o
 -10   0   4          2.22         13.28        19.08 o
  -9   0   4        249.97        315.89        34.18 o
  -8   0   4        379.70        345.05        31.19 o
  -7   0   4      11456.29      11064.42       274.24 o
  -6   0   4      15032.03      15495.42       441.13 o
  -5   0   4          4.62          6.48        11.59 o
  -4   0   4       1889.66       1946.77        56.84 o
  -3   0   4      30809.06      29338.47       963.96 o
  -2   0   4       8345.08       7750.03       277.10 o
  -1   0   4      12188.11      13262.29       410.08 o
   0   0   4       4174.34       4190.68       111.54 o
   1   0   4       1531.09       1547.35        44.93 o
   2   0   4      35028.75      37333.10      1421.55 o
   3   0   4        992.70       1063.43        42.86 o
   4   0   4       8346.37       7749.55       389.06 o
   5   0   4        642.49        411.66        42.18 o
   6   0   4        985.48        975.57        60.88 o
   7   0   4        201.15        155.43        30.97 o
   8   0   4         61.91         82.55        33.80 o
   9   0   4        232.64        273.18        62.45 o
  10   0   4       3744.97       3986.11       278.15 o
  11   0   4        329.44        328.81        77.38 o
  12   0   4        634.80        570.30       111.73 o
  13   0   4          2.12         -2.37        36.58 o
 -14   1   4        392.94        343.54        32.35 o
 -13   1   4        414.74        419.30        41.00 o
 -12   1   4          1.28          1.43        15.41 o
 -11   1   4        193.61        205.82        23.27 o
 -10   1   4         47.56         47.71        14.59 o
  -9   1   4       3124.42       3271.32        68.36 o
  -8   1   4       6311.85       6230.86       130.64 o
  -7   1   4        713.40        704.70        29.99 o
  -6   1   4        804.39        769.92        31.10 o
  -5   1   4       5117.08       4916.64       159.87 o
  -4   1   4      18531.17      17606.09       372.86 o
  -3   1   4       4566.09       4694.67       124.63 o
  -2   1   4       1103.17       1039.87        31.38 o
  -1   1   4       2399.07       2425.58        42.17 o
   0   1   4       1699.85       1819.69        28.47 o
   1   1   4       5864.60       5524.23        77.90 o
   2   1   4       3768.27       3593.55        99.83 o
   3   1   4      53126.07      53113.49      1550.36 o
   4   1   4      44957.39      44400.74      1028.39 o
   5   1   4        499.57        539.71        31.15 o
   6   1   4        456.04        575.03        50.70 o
   7   1   4        625.01        692.82        37.55 o
   8   1   4        586.62        586.95        39.04 o
   9   1   4        630.55        700.54        43.12 o
  10   1   4       1652.23       1716.75        68.71 o
  11   1   4       5742.94       6027.23       162.61 o
  12   1   4       1581.61       1538.71        72.20 o
  13   1   4        780.67        721.86        47.31 o
 -14   2   4       1647.98       1705.66        95.81 o
 -13   2   4        145.25        125.27        27.78 o
 -12   2   4        104.04         57.23        21.15 o
 -11   2   4         96.39         84.34        24.29 o
 -10   2   4        294.69        282.58        62.76 o
  -9   2   4        445.97        495.73        35.56 o
  -8   2   4       2502.29       2463.46       256.56 o
  -7   2   4       4497.56       4083.14       175.15 o
  -6   2   4        400.00        330.71        35.38 o
  -5   2   4        122.15        115.00         9.65 o
  -4   2   4       1991.03       1871.56        44.87 o
  -3   2   4      20227.12      19410.01       800.89 o
  -2   2   4       1673.67       1777.37        57.97 o
  -1   2   4         32.93         32.19         3.18 o
   0   2   4       1811.60       1881.49        28.86 o
   1   2   4       2492.93       2440.56        57.76 o
   2   2   4      10324.14      10602.71       209.78 o
   3   2   4       2655.38       2505.70        92.37 o
   4   2   4       6535.60       6440.06       159.63 o
   5   2   4      19172.61      18290.77       514.13 o
   6   2   4        138.31        143.20        50.49 o
   7   2   4        816.86       1004.59       160.25 o
   8   2   4        108.32         74.11       124.51 o
   9   2   4        411.85        408.69        32.70 o
  10   2   4       3045.76       3107.08       105.39 o
  11   2   4          1.64         -2.05        22.16 o
  12   2   4        455.81        476.58        46.50 o
  13   2   4         63.61         51.97        22.24 o
 -13   3   4        100.08        116.80        39.15 o
 -12   3   4        115.33         38.21        35.81 o
 -11   3   4         37.50         53.20        36.92 o
 -10   3   4         10.55          9.87        46.77 o
  -9   3   4       1425.45       1532.29        74.49 o
  -8   3   4       3110.00       3248.79       106.28 o
  -7   3   4         23.26         43.57        44.55 o
  -6   3   4       5552.36       5757.03       130.37 o
  -5   3   4       4109.66       3838.34       112.75 o
  -4   3   4       2944.61       2309.12       131.92 o
  -3   3   4       8420.69       8573.38       209.26 o
  -2   3   4         32.73         54.28        10.34 o
  -1   3   4        845.67        870.74        22.39 o
   0   3   4       2394.14       2326.42        41.02 o
   1   3   4        138.33        142.00        12.68 o
   2   3   4       1899.03       1894.50        60.77 o
   3   3   4      16069.88      16208.39       370.80 o
   4   3   4       6696.91       6184.28       173.69 o
   5   3   4       4714.30       4898.30       227.53 o
   6   3   4        201.38        184.08        48.03 o
   7   3   4         34.83         36.38        71.64 o
   8   3   4        560.28        510.16       258.94 o
   9   3   4          0.24        126.61       172.29 o
  10   3   4       1760.71       1776.82       617.07 o
  11   3   4       3591.39       4196.42       376.06 o
  12   3   4       1007.32        949.40       131.58 o
  13   3   4        132.59         90.86        57.41 o
 -13   4   4        291.60        293.64        54.61 o
 -12   4   4        203.30        174.10        31.07 o
 -11   4   4        166.51        178.61        30.20 o
 -10   4   4        744.29        969.90        72.59 o
  -9   4   4        527.83        487.10        32.01 o
  -8   4   4         46.78         36.52        26.18 o
  -7   4   4       1446.74       1344.31        47.24 o
  -6   4   4       1201.87       1167.16        45.10 o
  -5   4   4       1660.49       1575.60       167.59 o
  -4   4   4        464.98        528.26        36.08 o
  -3   4   4       5478.82       5460.49       119.76 o
  -2   4   4      12109.60      12716.80       238.19 o
  -1   4   4        226.46        265.12         8.39 o
   0   4   4       2298.70       2322.29        28.17 o
   1   4   4         66.16         81.11         5.85 o
   2   4   4       5383.82       5509.80       114.88 o
   3   4   4        138.33        123.90        28.35 o
   4   4   4       3901.37       3839.91       171.57 o
   5   4   4       2519.44       2528.77        69.43 o
   6   4   4        554.41        571.49        29.58 o
   7   4   4        553.32        570.86        32.10 o
   8   4   4        131.79        150.50        78.58 o
   9   4   4        521.96        591.14        50.54 o
  10   4   4       1600.61       1558.57       113.73 o
  11   4   4         23.00         22.26        22.42 o
  12   4   4          7.71          3.15        24.76 o
 -13   5   4         52.09         59.17        27.74 o
 -12   5   4        977.21        933.06        51.77 o
 -11   5   4         79.99         83.61        29.52 o
 -10   5   4        377.31        377.21        35.17 o
  -9   5   4        162.45        182.13        25.22 o
  -8   5   4        179.28        179.72        18.25 o
  -7   5   4        511.09        553.03        18.83 o
  -6   5   4         87.31         56.87        11.61 o
  -5   5   4       2133.11       2127.18        84.00 o
  -4   5   4       6181.34       6208.18       144.84 o
  -3   5   4       3060.93       2921.67        92.95 o
  -2   5   4         85.06        112.96        12.72 o
  -1   5   4       1811.75       1988.38        35.79 o
   0   5   4         32.64         47.47         4.31 o
   1   5   4         92.54        157.84         7.17 o
   2   5   4       5834.86       5731.27       130.27 o
   3   5   4       9109.26       8890.52       247.23 o
   4   5   4       1317.39       1207.84        58.15 o
   5   5   4       4917.06       4910.85       138.59 o
   6   5   4        784.75        680.54        84.75 o
   7   5   4        519.02        622.97        74.56 o
   8   5   4         18.90         30.59        42.28 o
   9   5   4          4.62        -11.67        57.96 o
  10   5   4       1213.44       1154.27        64.00 o
  11   5   4        959.05        852.82        94.62 o
  12   5   4         19.19         11.61        64.76 o
 -13   6   4        735.37        709.17        56.07 o
 -12   6   4        137.26         99.28        38.93 o
 -11   6   4        153.61        157.36        38.25 o
 -10   6   4        342.16        281.14        27.11 o
  -9   6   4         34.84         53.90        25.64 o
  -8   6   4        901.71        892.35        36.68 o
  -7   6   4         74.00         46.19         8.81 o
  -6   6   4        133.14        127.42        11.37 o
  -5   6   4       1471.13       1422.90        50.28 o
  -4   6   4         11.08         15.93        10.69 o
  -3   6   4        808.74        928.87        30.51 o
  -2   6   4       3217.89       3190.98       102.14 o
  -1   6   4        502.73        513.95        11.73 o
   0   6   4        315.79        254.42         8.69 o
   1   6   4        997.09        906.91        19.88 o
   2   6   4        346.40        383.55        12.54 o
   3   6   4         14.61         25.81         7.58 o
   4   6   4          4.13         -9.10        13.52 o
   5   6   4        373.87        444.53        33.33 o
   6   6   4       4154.72       4276.97       151.04 o
   7   6   4          9.04         -8.56        31.56 o
   8   6   4        148.46        141.70        34.22 o
   9   6   4       2377.07       2286.15       175.58 o
  10   6   4         53.01         18.82        33.98 o
  11   6   4        211.62        231.35        37.68 o
  12   6   4         13.61         -0.31        41.97 o
 -12   7   4        634.78        658.72        52.38 o
 -11   7   4        141.88        123.42        34.52 o
 -10   7   4        245.55        284.36        37.85 o
  -9   7   4        110.01         91.94        20.11 o
  -8   7   4         50.52         44.54         9.65 o
  -7   7   4       2367.11       2315.74        53.72 o
  -6   7   4        150.18        151.65        14.23 o
  -5   7   4          4.53          5.02         8.02 o
  -4   7   4        354.45        381.84        32.11 o
  -3   7   4       1190.07       1138.12        37.44 o
  -2   7   4       1552.59       1579.95        30.10 o
  -1   7   4        595.99        661.33        13.85 o
   0   7   4         11.20         10.70         3.17 o
   1   7   4        658.06        586.86        17.78 o
   2   7   4       2021.20       1751.14        47.59 o
   3   7   4        109.01        114.53        31.33 o
   4   7   4          1.35          4.67        17.16 o
   5   7   4       1837.31       1860.04        65.10 o
   6   7   4       1881.44       1982.18       112.81 o
   7   7   4         57.74         68.68        37.06 o
   8   7   4         56.51         68.95        38.74 o
   9   7   4         23.64         41.64        37.62 o
  10   7   4        257.63        252.53        46.65 o
  11   7   4        184.81        118.30        70.86 o
 -12   8   4        207.83        186.65        39.27 o
 -11   8   4         80.13         52.80        20.60 o
 -10   8   4        133.36        114.64        28.16 o
  -9   8   4        107.53        115.62        17.55 o
  -8   8   4          3.65         -6.27        11.77 o
  -7   8   4        334.87        301.12        24.62 o
  -6   8   4        194.08        233.94        13.85 o
  -5   8   4        347.26        400.05        24.86 o
  -4   8   4       3092.95       3280.87       180.10 o
  -3   8   4       3730.00       3643.61        92.97 o
  -2   8   4        822.90        816.88        18.89 o
  -1   8   4        146.81        148.35         8.47 o
   0   8   4       1455.70       1412.95        27.65 o
   1   8   4       4030.54       4485.03        65.81 o
   2   8   4         49.17         71.05        10.75 o
   3   8   4        825.30        840.25        27.97 o
   4   8   4       1247.83       1156.09        81.18 o
   5   8   4       2348.68       2347.07        62.83 o
   6   8   4       3919.73       3763.77       103.41 o
   7   8   4        262.70        326.02        39.00 o
   8   8   4        309.89        293.35        27.48 o
   9   8   4         63.06         86.50        21.66 o
  10   8   4          7.42         12.78        25.42 o
  11   8   4          1.16          4.78        27.19 o
 -11   9   4        240.23        218.01        19.43 o
 -10   9   4          3.13          7.71        10.64 o
  -9   9   4         60.33         66.63         9.93 o
  -8   9   4        990.64       1022.27        35.51 o
  -7   9   4         11.17         14.55         7.78 o
  -6   9   4         17.44         22.74        18.69 o
  -5   9   4       2253.86       2337.95        57.67 o
  -4   9   4        631.21        525.48        28.34 o
  -3   9   4        392.45        377.89        19.27 o
  -2   9   4        961.40        995.01        23.11 o
  -1   9   4         53.71         58.62         6.31 o
   0   9   4        111.16        109.66        10.03 o
   1   9   4        446.73        420.75        13.42 o
   2   9   4        484.09        515.93        18.21 o
   3   9   4        339.65        300.75        18.34 o
   4   9   4        863.38        916.34        79.43 o
   5   9   4        680.59        655.57        26.84 o
   6   9   4        392.86        382.80        23.52 o
   7   9   4        224.67        209.33        21.91 o
   8   9   4          0.59         16.92        17.78 o
   9   9   4        163.39        176.99        30.10 o
  10   9   4        188.09        192.33        37.31 o
  11   9   4         41.39          8.72        39.48 o
 -11  10   4         13.89         -2.83        12.84 o
 -10  10   4        666.25        756.58        27.60 o
  -9  10   4       1134.75       1091.86        44.38 o
  -8  10   4        157.72        164.94        12.62 o
  -7  10   4          8.51         15.52         8.66 o
  -6  10   4        104.51         91.54        14.72 o
  -5  10   4        134.86        104.24        22.67 o
  -4  10   4       1462.35       1536.37       118.77 o
  -3  10   4       2268.73       2208.86        37.40 o
  -2  10   4       4630.02       4539.42        55.66 o
  -1  10   4        196.07        195.46         9.72 o
   0  10   4        369.45        473.95        24.25 o
   1  10   4        439.93        458.36        15.39 o
   2  10   4          2.62          7.24         8.12 o
   3  10   4        515.42        476.11        26.70 o
   4  10   4       2761.33       2790.20        60.66 o
   5  10   4       1242.90       1217.23        34.06 o
   6  10   4          2.60          2.82        20.89 o
   7  10   4        462.14        436.58        23.90 o
   8  10   4        349.54        306.07        20.37 o
   9  10   4        479.93        470.76        74.75 o
  10  10   4        309.31        250.54        40.45 o
 -10  11   4        189.71        182.11        19.64 o
  -9  11   4       1202.66       1309.99        39.03 o
  -8  11   4       1546.79       1566.19        41.88 o
  -7  11   4          0.04          1.88        13.77 o
  -6  11   4         88.52         74.29        24.31 o
  -5  11   4         50.12         44.78        11.76 o
  -4  11   4        957.74        935.31        26.61 o
  -3  11   4         50.36         50.60        63.33 o
  -2  11   4       2131.77       2119.15        48.77 o
  -1  11   4       1884.48       1816.73        70.86 o
   0  11   4        152.60        160.30        30.95 o
   1  11   4          5.96         17.55         7.70 o
   2  11   4        125.43        113.21         8.66 o
   3  11   4        418.98        448.53        25.25 o
   4  11   4       1878.83       1818.16        45.79 o
   5  11   4         72.35         77.90        11.56 o
   6  11   4        123.78        111.14        13.73 o
   7  11   4        172.58        159.08        38.66 o
   8  11   4         65.13         51.23        33.10 o
   9  11   4        127.21        104.55        50.87 o
  -9  12   4        118.40        100.10        12.28 o
  -8  12   4          1.73        -11.76        13.74 o
  -7  12   4         69.51         67.25        15.09 o
  -6  12   4       1195.13       1135.77        49.36 o
  -5  12   4          0.29          6.79         9.31 o
  -4  12   4         24.05         22.90         5.97 o
  -3  12   4        726.49        748.24        23.80 o
  -2  12   4       1862.99       1845.73        47.25 o
  -1  12   4        159.55        132.46        15.17 o
   0  12   4         43.51         37.08        11.41 o
   1  12   4         89.53         94.37         8.61 o
   2  12   4         15.07         20.89         6.01 o
   3  12   4         48.92         53.49        11.60 o
   4  12   4        976.98        780.91        57.86 o
   5  12   4        608.95        564.85        51.55 o
   6  12   4        131.77        129.45       237.70 o
   7  12   4        104.07        103.71        25.34 o
   8  12   4          1.88         -0.94        31.76 o
  -8  13   4        659.74        713.40        32.28 o
  -7  13   4         90.69         87.74        16.37 o
  -6  13   4         70.94         50.64         9.81 o
  -5  13   4         10.80          0.45         5.60 o
  -4  13   4        283.16        281.56        14.45 o
  -3  13   4        386.51        378.65        17.34 o
  -2  13   4         83.33         82.49         8.23 o
  -1  13   4       1519.61       1456.00        37.17 o
   0  13   4        533.99        549.65        40.74 o
   1  13   4         27.73         31.92        10.36 o
   2  13   4        599.89        614.01        18.63 o
   3  13   4       1831.35       1847.98        37.24 o
   4  13   4        873.19        863.70        33.51 o
   5  13   4        165.35        146.05        20.62 o
   6  13   4        252.09        236.91        22.88 o
   7  13   4        107.37        115.37        13.72 o
  -7  14   4        124.64        128.20        34.41 o
  -6  14   4         72.14         60.68        39.14 o
  -5  14   4        132.15        113.29        11.11 o
  -4  14   4          9.98          6.77         4.76 o
  -3  14   4       1473.76       1531.04        53.47 o
  -2  14   4       3598.77       3815.02        74.57 o
  -1  14   4        462.67        471.66        26.60 o
   0  14   4        133.26         86.60        16.21 o
   1  14   4         30.90          4.93        11.17 o
   2  14   4         41.39         44.95         6.05 o
   3  14   4         24.18         23.08         5.56 o
   4  14   4         20.63         18.04         8.37 o
   5  14   4        372.70        380.61        19.35 o
   6  14   4        703.87        687.65        40.55 o
  -5  15   4         33.65         38.30        11.49 o
  -4  15   4        434.88        469.91        18.24 o
  -3  15   4        494.43        487.25        17.63 o
  -2  15   4         63.06         62.07        11.31 o
  -1  15   4       1866.61       2073.30        77.26 o
   0  15   4        362.81        376.74        30.32 o
   1  15   4        321.11        348.45        22.70 o
   2  15   4        464.68        509.44        31.10 o
   3  15   4        830.45        851.03        27.27 o
   4  15   4       1129.14       1202.12        28.41 o
  -2  16   4       1916.59       1961.29        54.27 o
  -1  16   4        432.90        410.36        31.99 o
   0  16   4        120.86         94.47        15.88 o
   1  16   4        326.94        337.60        34.70 o
   2  16   4          1.00         -9.04        19.59 o
 -14   1   5          1.36         -6.50        16.22 o
 -13   1   5          7.52          9.57        14.49 o
 -12   1   5          0.10          4.61        16.80 o
 -11   1   5          8.85         -0.82        16.63 o
 -10   1   5          0.26          0.32       249.91 o
  -9   1   5       2391.61       2364.27        81.67 o
  -8   1   5        130.58        199.07        34.92 o
  -7   1   5         36.14         19.68        39.59 o
  -6   1   5        129.64        142.81        17.94 o
  -5   1   5       1615.66       1698.47        40.03 o
  -4   1   5        640.84        633.17        19.30 o
  -3   1   5       2907.74       3004.88        87.80 o
  -2   1   5          2.55          8.22         6.26 o
  -1   1   5       5065.07       5162.90        58.19 o
   0   1   5       1226.27       1236.72        22.29 o
   1   1   5        336.69        354.16        11.36 o
   2   1   5       1076.87       1079.71        26.70 o
   3   1   5       4975.80       5025.00       119.74 o
   4   1   5        540.72        602.17        37.25 o
   5   1   5         23.12         44.69        77.26 o
   6   1   5          3.54          1.71        27.51 o
   7   1   5          0.29          6.10        17.84 o
   8   1   5        255.52        241.89        40.15 o
   9   1   5         47.49         40.34        25.59 o
  10   1   5        132.35        150.25        26.93 o
  11   1   5         50.41         33.48        25.21 o
  12   1   5         27.87         27.11        24.00 o
  13   1   5          1.51         -3.62        23.90 o
 -14   2   5         35.15        -15.09       599.55 o
 -13   2   5        210.95        203.59       106.63 o
 -12   2   5         69.67         82.94       141.59 o
 -11   2   5        661.79        749.62        71.17 o
 -10   2   5        570.20        628.70        60.67 o
  -9   2   5       1231.64       1391.42       134.76 o
  -8   2   5        892.10        923.24        63.38 o
  -7   2   5        174.35        159.10        13.91 o
  -6   2   5        255.76        222.71        36.68 o
  -5   2   5       4469.66       4613.94        91.16 o
  -4   2   5         98.29        166.82        15.00 o
  -3   2   5       8629.63       8542.29       224.52 o
  -2   2   5       2299.83       2301.36        65.14 o
  -1   2   5       1618.65       1590.88        20.43 o
   0   2   5        411.37        473.75        11.84 o
   1   2   5       1348.11       1382.73        25.99 o
   2   2   5       6741.69       6794.14       171.44 o
   3   2   5       4591.76       4775.03       118.62 o
   4   2   5          9.38         26.26        26.35 o
   5   2   5       3640.60       3436.76       113.54 o
   6   2   5        183.54        235.99        35.77 o
   7   2   5        145.30        130.58        31.84 o
   8   2   5        487.12        421.66        56.23 o
   9   2   5        871.18       1058.36        90.28 o
  10   2   5       2254.72       2073.37       114.52 o
  11   2   5         27.69          0.33        58.27 o
  12   2   5        233.10        272.33        69.66 o
 -13   3   5         11.68         21.65        72.22 o
 -12   3   5          0.28         36.78        72.07 o
 -11   3   5        579.07        663.18        63.20 o
 -10   3   5          2.29         -8.92        44.18 o
  -9   3   5         21.00         28.38        60.75 o
  -8   3   5        599.64        547.33        70.16 o
  -7   3   5        813.84        737.76        39.74 o
  -6   3   5        940.13        974.57        29.15 o
  -5   3   5        191.35        280.85        80.37 o
  -4   3   5       8573.58       8486.40       191.24 o
  -3   3   5         74.88         92.41        14.55 o
  -2   3   5       5852.38       6065.00       238.64 o
  -1   3   5       2251.94       2236.03        28.36 o
   0   3   5       3942.94       3991.58        66.31 o
   1   3   5       2205.83       2144.44        81.37 o
   2   3   5       2399.54       2406.89        51.97 o
   3   3   5       2159.04       2022.91        60.05 o
   4   3   5       6211.60       6017.11       196.25 o
   5   3   5       1318.00       1335.82        62.63 o
   6   3   5       1161.75       1243.70        73.16 o
   7   3   5        664.19        584.20        84.45 o
   8   3   5         86.06        128.66        69.34 o
   9   3   5        122.92        124.52        57.97 o
  10   3   5        128.86        155.53        67.12 o
  11   3   5        222.34        198.50        61.42 o
  12   3   5         70.88         72.20        96.45 o
 -13   4   5          1.84         26.36        47.03 o
 -12   4   5       1581.16       1581.03        80.74 o
 -11   4   5        599.36        533.13        61.10 o
 -10   4   5       1664.79       1682.27       125.55 o
  -9   4   5       2106.45       2315.00       192.96 o
  -8   4   5        560.68        548.58        28.56 o
  -7   4   5          0.66          0.11         6.55 o
  -6   4   5       1168.47       1244.82        55.52 o
  -5   4   5       3173.16       3226.06       127.87 o
  -4   4   5       5943.38       6314.04       110.12 o
  -3   4   5      10974.70      10122.96       245.05 o
  -2   4   5       6433.88       6676.27       159.48 o
  -1   4   5       1545.68       1742.14        30.82 o
   0   4   5        435.78        470.60         9.91 o
   1   4   5        142.09        146.40         8.30 o
   2   4   5      11007.84      11126.51       190.79 o
   3   4   5       8048.68       7838.32       159.93 o
   4   4   5        677.61        575.82        27.05 o
   5   4   5       4777.50       5064.83       129.08 o
   6   4   5        122.34         99.02        32.40 o
   7   4   5       1989.93       2179.69        92.02 o
   8   4   5        895.07       1006.17       128.61 o
   9   4   5       2569.19       2650.90       128.30 o
  10   4   5       1489.58       1543.87        91.76 o
  11   4   5         18.00         -2.64        30.51 o
  12   4   5        104.02         70.35        32.17 o
 -13   5   5         28.02         36.53        58.39 o
 -12   5   5         15.68         17.92        59.86 o
 -11   5   5        353.98        272.53        48.61 o
 -10   5   5         55.19         35.17        40.26 o
  -9   5   5       1966.78       1957.38        86.33 o
  -8   5   5       2781.51       2944.10        75.59 o
  -7   5   5        345.00        327.08        14.85 o
  -6   5   5        162.18        131.58        35.00 o
  -5   5   5        902.43        819.03        31.88 o
  -4   5   5       9507.74       9082.49       169.76 o
  -3   5   5       2334.25       2333.53        65.51 o
  -2   5   5       4190.40       4204.26       122.73 o
  -1   5   5       4589.05       4831.79        92.00 o
   0   5   5        620.41        627.04        16.67 o
   1   5   5        718.43        694.57        17.56 o
   2   5   5         25.88         52.36         8.80 o
   3   5   5       5111.86       4571.20       224.50 o
   4   5   5      16684.85      16246.20       299.39 o
   5   5   5        210.55        155.36        33.64 o
   6   5   5        563.18        563.28        32.69 o
   7   5   5        598.50        651.42        52.19 o
   8   5   5       1010.01       1185.34       210.25 o
   9   5   5       1939.83       2103.90       124.89 o
  10   5   5         94.69         87.18        74.13 o
  11   5   5        224.29        181.68        29.77 o
  12   5   5        231.74        206.50        42.28 o
 -13   6   5          7.89         17.07        16.25 o
 -12   6   5        577.45        576.18        40.35 o
 -11   6   5        715.43        728.99        41.50 o
 -10   6   5       3480.25       3450.50       143.81 o
  -9   6   5       2219.75       2169.04        72.58 o
  -8   6   5        226.86        201.81        11.47 o
  -7   6   5         47.95         63.10        12.12 o
  -6   6   5        263.35        271.09        56.10 o
  -5   6   5       1083.64       1124.83        33.15 o
  -4   6   5       1638.80       1439.10       104.52 o
  -3   6   5      15424.45      14294.14       336.57 o
  -2   6   5       7720.63       7411.48       124.80 o
  -1   6   5          3.67         11.53         4.75 o
   0   6   5        196.86        202.48         8.80 o
   1   6   5        102.43        117.89         6.69 o
   2   6   5       7216.15       6956.87       119.11 o
   3   6   5       3892.99       3760.66        79.49 o
   4   6   5       1361.61       1296.20        66.78 o
   5   6   5        762.99        756.46        30.65 o
   6   6   5         14.80         38.96        34.62 o
   7   6   5         43.35        -17.96        48.11 o
   8   6   5          3.20          9.08        92.54 o
  11   6   5        535.95        836.81       582.18 o
  12   6   5        100.68         51.99        54.94 o
 -12   7   5         15.36         24.95        29.03 o
 -11   7   5          5.44         17.71        33.15 o
 -10   7   5         19.81         15.73        14.78 o
  -9   7   5       2045.46       2150.69        53.29 o
  -8   7   5       1318.01       1400.48        39.83 o
  -7   7   5         25.56          4.14        14.36 o
  -6   7   5        470.00        501.18        47.75 o
  -5   7   5        547.22        564.08        34.45 o
  -4   7   5       9585.78       9539.84       327.05 o
  -3   7   5       6187.05       6309.87       134.65 o
  -2   7   5        938.22        866.05        19.38 o
  -1   7   5        469.14        412.66        12.25 o
   0   7   5        275.52        283.73         8.67 o
   1   7   5       2765.67       2905.96        85.15 o
   2   7   5        387.02        422.26        25.08 o
   3   7   5       5695.94       5432.36       121.22 o
   4   7   5       8594.75       8546.41       197.66 o
   5   7   5        830.65        801.78        98.39 o
   6   7   5       1454.27       1461.06        48.06 o
   7   7   5        256.62        254.91        51.66 o
   8   7   5       1039.02       1076.42       125.69 o
   9   7   5        437.07        439.95        97.81 o
  10   7   5        336.85        390.83        68.50 o
  11   7   5        228.44        302.47       107.28 o
 -12   8   5         68.38         80.07        35.26 o
 -11   8   5        876.49        904.73        76.55 o
 -10   8   5       2813.83       2805.36       119.65 o
  -9   8   5       3025.69       3193.55        90.05 o
  -8   8   5          8.40          9.86        12.29 o
  -7   8   5         10.33         15.88        12.50 o
  -6   8   5          2.50         -1.92        28.37 o
  -5   8   5         32.49         38.04        16.03 o
  -4   8   5        258.45        235.94        37.45 o
  -3   8   5       8351.33       8603.33       178.26 o
  -2   8   5       4388.18       4385.73        53.01 o
  -1   8   5        178.31        164.94         9.41 o
   0   8   5          0.13          1.45         3.81 o
   1   8   5       3149.89       3274.79        53.76 o
   2   8   5       2070.88       1900.37        43.17 o
   3   8   5        550.24        567.13        29.91 o
   4   8   5         62.10         73.61       121.08 o
   5   8   5       2741.87       2798.92       110.90 o
   6   8   5         10.42         -0.24         8.52 o
   7   8   5          7.23         -5.33        16.78 o
   8   8   5          1.82          6.19        16.79 o
   9   8   5       1902.88       2005.13       178.12 o
  10   8   5       2133.48       2161.12       116.57 o
  11   8   5        282.99        255.01        43.73 o
 -11   9   5        115.95        147.03        28.36 o
 -10   9   5         11.45          5.70         9.73 o
  -9   9   5       3567.15       3709.25        93.62 o
  -8   9   5       2435.68       2642.72        67.46 o
  -7   9   5       1011.50       1026.05        37.85 o
  -6   9   5         55.91         33.72        24.32 o
  -5   9   5       1546.04       1516.54        95.42 o
  -4   9   5        481.99        452.34        55.19 o
  -3   9   5       2559.38       2543.22        47.35 o
  -2   9   5         98.37         70.19         6.05 o
  -1   9   5       1349.59       1320.86        28.72 o
   0   9   5       6291.53       6195.21       125.87 o
   1   9   5        232.83        279.94         9.75 o
   2   9   5        658.19        668.00        14.48 o
   3   9   5       2655.30       2700.04        55.26 o
   4   9   5        359.07        343.62        16.16 o
   5   9   5        227.67        239.41        16.46 o
   6   9   5          3.59        -24.01        31.06 o
   7   9   5         26.49          7.20        22.20 o
   8   9   5       4134.89       4339.81       138.75 o
   9   9   5        547.98        499.60        32.79 o
  10   9   5        180.31        151.77        21.97 o
 -11  10   5        597.03        634.67        28.74 o
 -10  10   5       2106.52       2274.52        47.20 o
  -9  10   5        961.48       1033.30        34.08 o
  -8  10   5        335.12        302.91        23.14 o
  -7  10   5         25.70         10.90        32.34 o
  -6  10   5        296.02        288.50        32.00 o
  -5  10   5        725.13        683.39        33.75 o
  -4  10   5         13.29         -9.71        15.83 o
  -3  10   5       1230.95       1204.98        23.15 o
  -2  10   5       6063.69       6166.57        91.54 o
  -1  10   5       1489.20       1442.09        44.75 o
   0  10   5         14.53         19.05         5.64 o
   1  10   5       2115.75       2043.53        31.00 o
   2  10   5       2077.46       1942.19        34.66 o
   3  10   5        522.66        408.32        39.52 o
   4  10   5        247.77        213.68        17.21 o
   5  10   5          1.51          2.41         6.35 o
   6  10   5        444.85        401.42        37.56 o
   7  10   5        399.60        419.17        37.90 o
   8  10   5         35.03         30.53        17.62 o
   9  10   5       1813.41       1941.75        89.17 o
  10  10   5       1669.25       1889.46       136.78 o
 -10  11   5        231.26        230.09        14.11 o
  -9  11   5       1899.71       2044.32        84.01 o
  -8  11   5       1935.53       1980.20        65.91 o
  -7  11   5        279.09        292.45        31.81 o
  -6  11   5        112.78         91.97        16.15 o
  -5  11   5          5.00        -21.46        72.86 o
  -4  11   5        207.97        216.82        16.41 o
  -3  11   5        226.62        214.14         9.31 o
  -2  11   5        310.42        342.08        12.55 o
  -1  11   5        877.94        893.62        33.81 o
   0  11   5       3593.47       3869.49       157.31 o
   1  11   5        455.35        519.47        19.17 o
   2  11   5       1496.17       1492.36        36.53 o
   3  11   5         50.35         53.60        12.37 o
   4  11   5         23.25         47.28        20.06 o
   5  11   5        146.79        161.73        16.90 o
   6  11   5        126.55        115.93        12.76 o
   7  11   5         57.68         48.59        19.39 o
   8  11   5       1396.64       1416.40       131.33 o
   9  11   5        469.36        478.48        39.41 o
  -9  12   5        639.67        616.89        96.30 o
  -8  12   5          3.99         -7.98        21.60 o
  -7  12   5         16.51         26.82        35.65 o
  -6  12   5         18.06         14.41         7.55 o
  -5  12   5          0.48        -22.02        22.02 o
  -4  12   5         20.04         20.20         5.98 o
  -3  12   5         22.20         18.05         5.67 o
  -2  12   5       1142.99       1144.20        31.45 o
  -1  12   5       2250.60       2396.47        60.17 o
   0  12   5          9.46          9.86         6.92 o
   1  12   5       3212.58       3269.49        60.15 o
   2  12   5        526.74        511.72        17.21 o
   3  12   5          0.26         19.54         8.16 o
   4  12   5         52.80         51.76         9.46 o
   5  12   5          2.74         -1.39         7.92 o
   6  12   5        179.50        172.69        12.64 o
   7  12   5         10.55         15.88         9.41 o
   8  12   5          6.21        -20.97        22.85 o
  -8  13   5        868.47        924.45        47.66 o
  -7  13   5         96.41        106.35        17.60 o
  -6  13   5        111.31         29.32        34.19 o
  -5  13   5          3.13          3.47         8.93 o
  -4  13   5        347.26        318.47        17.57 o
  -3  13   5         12.96          4.09         9.31 o
  -2  13   5         27.18         23.19        10.28 o
  -1  13   5       1299.14       1305.74        48.53 o
   0  13   5       2756.60       2809.54       123.01 o
   1  13   5       1573.52       1574.31        36.76 o
   2  13   5         86.72         86.02        10.09 o
   3  13   5         30.96         22.95         7.01 o
   4  13   5        180.78        209.42        11.47 o
   5  13   5         64.70         60.98        20.20 o
   6  13   5         38.81          9.16        12.69 o
   7  13   5        497.50        463.37        18.91 o
  -7  14   5        296.32        235.10        29.38 o
  -6  14   5        404.07        421.87       102.82 o
  -5  14   5          6.68          0.98         7.33 o
  -4  14   5         97.48         77.87         5.40 o
  -3  14   5         54.25         59.90         8.02 o
  -2  14   5        396.43        429.77        33.48 o
  -1  14   5        891.23        908.34        37.40 o
   0  14   5        365.36        348.60        18.61 o
   1  14   5       1095.01       1253.45        82.76 o
   2  14   5         30.05         16.93         8.34 o
   3  14   5        149.64        126.33        13.23 o
   4  14   5        113.24         93.37        15.67 o
   5  14   5        142.61        116.17        10.76 o
   6  14   5        467.62        530.61        60.50 o
  -5  15   5          6.40          7.65         6.91 o
  -4  15   5         27.16         33.29         9.76 o
  -3  15   5        481.53        495.86        17.61 o
  -2  15   5          6.30          6.21         7.68 o
  -1  15   5        492.65        455.19        37.49 o
   0  15   5       1175.02       1155.01        54.09 o
   1  15   5        274.12        291.85        27.42 o
   2  15   5          0.42         -3.76         6.59 o
   3  15   5        272.75        280.01        13.84 o
   4  15   5        204.42        197.09        11.51 o
  -1  16   5         65.84        100.87        18.55 o
   0  16   5         84.42         75.71        21.36 o
 -14   0   6        258.48        220.46       386.38 o
 -13   0   6        296.77        189.33       684.76 o
 -12   0   6        159.93         93.73       224.98 o
 -11   0   6         55.50         48.69        30.16 o
 -10   0   6       2107.87       2216.11       100.14 o
  -9   0   6        850.23        894.63        41.05 o
  -8   0   6       3114.55       2986.30       108.30 o
  -7   0   6        568.76        592.79        29.85 o
  -6   0   6        138.39         75.44        17.88 o
  -5   0   6       9726.84      10572.73       487.93 o
  -4   0   6        611.28        682.14        42.76 o
  -3   0   6       9697.70       8708.13       341.03 o
  -2   0   6      14398.93      15010.84       493.29 o
  -1   0   6          2.12          2.93         4.40 o
   0   0   6       9985.11      10022.41       178.57 o
   1   0   6       1440.39       1260.50        52.25 o
   2   0   6      31553.25      32247.78       711.18 o
   3   0   6      20559.70      20809.11       622.50 o
   4   0   6        532.92        595.41        39.63 o
   5   0   6       2817.07       2919.31       229.27 o
   6   0   6       2303.76       2266.97       140.73 o
   7   0   6       3886.22       4140.76       224.50 o
   8   0   6        159.90        150.17        47.74 o
   9   0   6       4219.83       4507.97       255.82 o
  10   0   6        924.49        831.73        90.42 o
  11   0   6        461.74        343.93        68.66 o
  12   0   6         13.89        -19.25        45.05 o
 -14   1   6        130.94        111.28        42.59 o
 -13   1   6       1149.99       1229.49        70.13 o
 -12   1   6        947.80        991.72        51.49 o
 -11   1   6       4403.03       4723.39       126.40 o
 -10   1   6        185.17        189.79        63.50 o
  -9   1   6        917.21        962.32        65.22 o
  -8   1   6       1088.93       1144.91        67.58 o
  -7   1   6        948.40        957.08        39.22 o
  -6   1   6         24.25         29.06        17.77 o
  -5   1   6       9575.68       9516.57       206.09 o
  -4   1   6      36846.17      35500.79       745.94 o
  -3   1   6      28828.61      29120.60       571.33 o
  -2   1   6         56.52         58.98         6.70 o
  -1   1   6        395.61        394.91        11.43 o
   0   1   6       8735.13       8908.15       116.28 o
   1   1   6        208.35        190.26        17.04 o
   2   1   6        888.27       1193.47        71.04 o
   3   1   6       1923.27       1499.39        48.22 o
   4   1   6      24472.92      23203.73       559.00 o
   5   1   6       1889.76       1624.26        76.40 o
   6   1   6        299.75        268.71        79.57 o
   7   1   6         82.32         78.85        92.28 o
   8   1   6       2221.81       2374.01       218.13 o
   9   1   6        401.85        332.25        47.65 o
  10   1   6        157.40        134.94        48.83 o
  11   1   6         86.69         96.63        50.10 o
  12   1   6        245.83        299.81        61.61 o
 -13   2   6        162.73        141.99        25.47 o
 -12   2   6        161.56        146.57        35.98 o
 -11   2   6        965.11        966.31        40.22 o
 -10   2   6       4026.99       3907.75       142.40 o
  -9   2   6        441.67        381.51        27.73 o
  -8   2   6        680.30        660.14       101.20 o
  -7   2   6        252.13        345.99        65.42 o
  -6   2   6       3564.88       3617.77       101.73 o
  -5   2   6       5985.15       5863.34       155.40 o
  -4   2   6       3160.50       3321.85        91.70 o
  -3   2   6       5837.99       5285.69       163.63 o
  -2   2   6      10884.67      11567.68       252.18 o
  -1   2   6        389.48        424.71        11.48 o
   0   2   6         29.55         38.81         4.14 o
   1   2   6       1371.29       1357.86        45.39 o
   2   2   6       3701.20       3556.96        78.99 o
   3   2   6       5476.59       5360.86       115.56 o
   4   2   6        614.61        581.04        34.46 o
   5   2   6        452.28        475.86        37.96 o
   6   2   6       2211.49       2278.12       141.44 o
   7   2   6       2688.98       2873.77       117.41 o
   8   2   6         92.92        114.54        48.36 o
   9   2   6       2943.07       3168.64       227.89 o
  10   2   6        455.46        415.96        52.51 o
  11   2   6         93.91         67.11        42.15 o
  12   2   6         45.37         19.33        91.64 o
 -13   3   6        221.20        207.02        31.92 o
 -12   3   6       1092.73       1190.41       111.35 o
 -11   3   6       2023.38       2051.47        84.12 o
 -10   3   6        600.69        706.92        46.21 o
  -9   3   6        517.24        544.14        29.71 o
  -8   3   6        280.06        259.64        16.63 o
  -7   3   6         14.12         15.70         8.79 o
  -6   3   6        238.63        279.45       176.86 o
  -5   3   6       4206.41       4382.79       146.19 o
  -4   3   6      24950.60      23241.81       578.97 o
  -3   3   6      19550.63      18447.44       432.27 o
  -2   3   6       2807.53       3180.93        70.93 o
  -1   3   6        457.09        525.83        15.90 o
   0   3   6         25.22         37.45         3.88 o
   1   3   6        506.19        568.21      1314.52 o
   2   3   6        596.08        514.97        19.47 o
   3   3   6      12565.38      12099.51       295.15 o
   4   3   6       7864.86       8067.01       200.52 o
   5   3   6       4457.48       4491.06       121.53 o
   6   3   6       1881.81       1825.60       114.69 o
   7   3   6          1.94         12.68        48.11 o
   8   3   6       1975.86       2480.90       252.62 o
   9   3   6          8.19         98.99       125.72 o
  10   3   6         26.64         22.21        45.68 o
  11   3   6        339.49        433.81        54.93 o
  12   3   6        161.03        151.22        43.99 o
 -13   4   6        126.26         97.52        24.95 o
 -12   4   6         42.21         33.01        15.14 o
 -11   4   6         65.91         36.81        32.00 o
 -10   4   6       1482.60       1504.20        99.41 o
  -9   4   6        601.70        636.91        42.83 o
  -8   4   6        849.56        975.28        72.54 o
  -7   4   6        493.69        498.30        21.95 o
  -6   4   6       3076.14       2954.26       101.45 o
  -5   4   6        505.49        467.29        19.57 o
  -4   4   6         32.16         17.92         8.28 o
  -3   4   6        550.48        471.65        25.80 o
  -2   4   6        226.92        181.54        16.52 o
  -1   4   6        522.18        501.79        10.72 o
   0   4   6         26.39         48.23         3.82 o
   1   4   6        208.30        189.46        93.70 o
   2   4   6       5118.45       4955.67        92.67 o
   3   4   6       4593.23       4586.95       102.59 o
   4   4   6        431.62        456.35        33.91 o
   5   4   6       1398.89       1359.29        45.28 o
   6   4   6          1.56          9.68        18.22 o
   7   4   6        540.63        552.41        34.08 o
   8   4   6         24.55         26.46        59.63 o
   9   4   6        381.44        363.84        70.56 o
  10   4   6        300.62        320.85        74.84 o
  11   4   6        100.46         95.36        30.18 o
  12   4   6         33.17          1.01        53.23 o
 -13   5   6         48.51         65.28        16.56 o
 -12   5   6        318.93        344.04        44.76 o
 -11   5   6       1769.56       1883.47       137.47 o
 -10   5   6        779.34        821.86        37.03 o
  -9   5   6          1.14          0.92        10.82 o
  -8   5   6         99.16         93.78        10.09 o
  -7   5   6         18.50         14.73        35.39 o
  -6   5   6       2059.58       2244.02        65.76 o
  -5   5   6       1869.65       1745.86        63.27 o
  -4   5   6       3530.58       3417.80        86.50 o
  -3   5   6       4971.96       5166.27       107.69 o
  -2   5   6       2978.03       3152.69        85.70 o
  -1   5   6       1014.45       1086.62        24.07 o
   0   5   6          9.15          5.53         4.13 o
   1   5   6          1.31          0.10       128.76 o
   2   5   6       1377.67       1268.96        35.29 o
   3   5   6       9998.82       9880.41       205.56 o
   4   5   6       5514.43       5191.72       126.90 o
   5   5   6        746.89        764.17        36.26 o
   6   5   6        153.51        143.23        25.41 o
   7   5   6          1.86          3.33        31.16 o
   8   5   6        808.91        883.01        56.18 o
   9   5   6         75.32         67.86        20.05 o
  10   5   6        256.21        244.71        27.29 o
  11   5   6       1201.30       1129.88        54.07 o
  12   5   6        279.90        276.84        30.94 o
 -13   6   6         25.13         20.58        12.18 o
 -12   6   6        240.14        269.86        20.61 o
 -11   6   6          0.04          2.14        17.72 o
 -10   6   6        512.78        494.32        24.44 o
  -9   6   6         48.08         64.40        14.15 o
  -8   6   6        135.99        112.59        16.65 o
  -7   6   6       1690.36       1619.11       198.25 o
  -6   6   6        435.53        392.05        22.67 o
  -5   6   6         86.91         79.79        18.13 o
  -4   6   6         34.48         35.52        10.62 o
  -3   6   6        266.45        289.82        18.03 o
  -2   6   6        953.14        948.79        27.77 o
  -1   6   6       4392.74       4450.30        80.80 o
   0   6   6       1524.16       1685.50        24.67 o
   1   6   6        997.99        992.28        21.10 o
   2   6   6        528.38        543.47        23.68 o
   3   6   6          9.91         13.34         8.12 o
   4   6   6         64.38         72.29        13.45 o
   5   6   6         29.24         27.23        20.39 o
   6   6   6        114.05        109.09        32.66 o
   7   6   6        502.04        487.97        66.06 o
   8   6   6        446.07        499.32        76.76 o
   9   6   6        332.20        261.78        42.08 o
  10   6   6         23.78         38.98        38.60 o
  11   6   6          8.20         -3.44        37.83 o
 -12   7   6        137.50        128.97        33.95 o
 -11   7   6        590.31        553.25        46.21 o
 -10   7   6        899.82        901.66        53.74 o
  -9   7   6        269.91        244.66       108.05 o
  -8   7   6        455.71        480.04        25.04 o
  -7   7   6        545.31        513.02        36.04 o
  -6   7   6       2000.50       2255.08       120.63 o
  -5   7   6        321.27        369.36        79.92 o
  -4   7   6        368.16        389.22        31.10 o
  -3   7   6       1227.75       1156.82        44.67 o
  -2   7   6       4378.91       4616.71        62.94 o
  -1   7   6        265.95        341.75        12.33 o
   0   7   6        828.18        794.09        25.94 o
   1   7   6         79.28         78.44         5.14 o
   2   7   6       2841.77       2690.13        59.69 o
   3   7   6       1799.48       1845.75        50.68 o
   4   7   6          4.71          6.03        10.08 o
   5   7   6         95.30         92.37        16.63 o
   6   7   6        882.79        911.22        52.73 o
   7   7   6         14.08         27.42        13.63 o
   8   7   6          2.62          5.39        33.35 o
   9   7   6        110.57        153.54        46.27 o
  10   7   6          4.58          5.97        51.83 o
  11   7   6        397.98        345.73        65.91 o
 -12   8   6          0.19          6.93        32.42 o
 -11   8   6         43.79         49.22        31.47 o
 -10   8   6          4.08         11.25        19.62 o
  -9   8   6         13.43         17.63        11.95 o
  -8   8   6          0.68         -7.23        12.98 o
  -7   8   6       1819.70       1740.47        59.36 o
  -6   8   6        679.03        640.67        77.65 o
  -5   8   6       1854.78       1849.70        71.68 o
  -4   8   6       1238.27       1187.38        42.95 o
  -3   8   6        899.91        883.90        19.45 o
  -2   8   6        302.61        316.67        13.44 o
  -1   8   6       3591.55       3507.22        56.73 o
   0   8   6        603.28        626.87        13.39 o
   1   8   6        379.25        306.00        17.57 o
   2   8   6          0.69          4.09         5.08 o
   3   8   6       1617.95       1571.40        50.12 o
   4   8   6        821.97        887.15        37.91 o
   5   8   6        311.54        312.17        33.08 o
   6   8   6        125.01         80.80        45.86 o
   7   8   6         41.72         37.43        18.58 o
   8   8   6          9.46         13.53        16.60 o
   9   8   6        171.20        125.37        35.26 o
  10   8   6         20.47        -14.99        35.15 o
 -11   9   6          0.33          2.77        12.22 o
 -10   9   6         69.21         52.39        14.04 o
  -9   9   6          4.87          2.46        14.27 o
  -8   9   6          0.82          7.02        13.11 o
  -7   9   6         29.52         55.07       262.96 o
  -6   9   6        844.54        842.89        67.97 o
  -5   9   6        866.55        878.05        42.88 o
  -4   9   6       2203.98       2170.60        77.65 o
  -3   9   6       2780.73       2652.35        54.32 o
  -2   9   6       1482.51       1516.46        28.71 o
  -1   9   6         61.07         56.64         7.01 o
   0   9   6       1867.24       1814.79        45.94 o
   1   9   6       1224.01       1224.56        20.67 o
   2   9   6        473.51        476.10        21.46 o
   3   9   6          2.85          0.60        12.48 o
   4   9   6        104.44         81.85         9.55 o
   5   9   6        261.74        293.82       883.11 o
   6   9   6         11.33          2.73        14.63 o
   7   9   6        551.85        487.04        29.56 o
   8   9   6        144.25        136.32        32.46 o
   9   9   6        337.37        347.66        33.90 o
  10   9   6         14.23         41.66        30.38 o
 -11  10   6        154.58        119.03        17.15 o
 -10  10   6        322.88        282.17        16.99 o
  -9  10   6          0.42          1.48        10.86 o
  -8  10   6        207.89        229.96        30.47 o
  -7  10   6          4.93         -7.60       277.16 o
  -6  10   6          0.09        -13.48        38.11 o
  -5  10   6        842.74        815.30        52.39 o
  -4  10   6       1009.26       1005.84        34.95 o
  -3  10   6        626.58        623.84        15.36 o
  -2  10   6        737.95        784.93        23.85 o
  -1  10   6        240.57        256.44        11.94 o
   0  10   6        560.49        531.27        21.33 o
   1  10   6        167.53        154.06         8.43 o
   2  10   6       1661.86       1704.98        32.85 o
   3  10   6       1293.09       1288.40        44.63 o
   4  10   6         51.01         38.63        10.86 o
   5  10   6        108.97        114.82        12.36 o
   6  10   6        827.74        855.48        62.40 o
   7  10   6         34.91         29.92        14.04 o
   8  10   6        116.93         91.90        57.01 o
   9  10   6        639.79        760.34        49.46 o
 -10  11   6         26.71         47.37        20.19 o
  -9  11   6        158.50        150.60        21.63 o
  -8  11   6          8.86         -6.74        40.03 o
  -7  11   6        167.50        174.17       389.81 o
  -6  11   6        103.02         89.39        17.08 o
  -5  11   6          4.46         19.09        19.04 o
  -4  11   6       2074.66       2049.32        39.16 o
  -3  11   6        766.39        744.14        21.78 o
  -2  11   6          0.25          5.79         4.35 o
  -1  11   6        123.72        132.52        30.18 o
   0  11   6         20.54         24.31         9.03 o
   1  11   6        109.05         95.61        10.42 o
   2  11   6        172.45        166.48         8.94 o
   3  11   6       1473.22       1500.84        36.44 o
   4  11   6       1415.14       1416.63        41.75 o
   5  11   6          5.40          1.03        12.55 o
   6  11   6         48.88         43.93        10.17 o
   7  11   6        386.97        341.01        23.23 o
   8  11   6        440.78        413.64        80.67 o
  -9  12   6        815.39        895.78        62.38 o
  -8  12   6          2.36         15.99       125.59 o
  -7  12   6        117.54        121.89        32.19 o
  -6  12   6          7.54         11.40        36.17 o
  -5  12   6        463.99        438.56        16.86 o
  -4  12   6        640.75        636.11        17.79 o
  -3  12   6        955.12        924.33        19.80 o
  -2  12   6        191.78        178.26         8.12 o
  -1  12   6          7.90          6.38         8.25 o
   0  12   6         43.15         28.04        11.86 o
   1  12   6        124.38        136.30         9.31 o
   2  12   6       3362.14       3314.85        59.67 o
   3  12   6        790.52        810.80        34.03 o
   4  12   6        201.24        183.34        17.61 o
   5  12   6        238.43        200.61        15.25 o
   6  12   6        183.07        181.09        12.02 o
   7  12   6          6.14          6.27        16.17 o
   8  12   6          3.18          0.35        54.94 o
  -8  13   6        511.64        493.47        40.64 o
  -7  13   6         69.25        158.92        31.92 o
  -6  13   6        361.63        359.59        39.75 o
  -5  13   6        239.69        239.00        10.29 o
  -4  13   6       1539.86       1505.21        47.36 o
  -3  13   6        443.66        461.72        15.50 o
  -2  13   6        162.35        140.01        16.67 o
  -1  13   6          4.36         14.93        17.62 o
   0  13   6        232.46        184.01        13.17 o
   1  13   6        195.17        180.67        30.87 o
   2  13   6         26.72          8.12         7.62 o
   3  13   6       2195.73       2319.35        41.48 o
   4  13   6         28.41         33.78         9.08 o
   5  13   6         64.44         58.06        10.18 o
   6  13   6          9.18         12.62         7.89 o
  -6  14   6         90.71         74.23        10.56 o
  -5  14   6          0.72         -7.66         8.60 o
  -4  14   6          0.21          2.86         7.39 o
  -3  14   6        453.49        459.67        22.75 o
  -2  14   6        530.36        390.18        52.79 o
  -1  14   6        500.72        508.63        18.94 o
   0  14   6         45.94         32.91        12.51 o
   1  14   6       1448.16       1487.30        47.61 o
   2  14   6       3457.37       3464.63        52.76 o
   3  14   6        791.38        759.69        32.15 o
   4  14   6        119.37        109.37        11.73 o
   5  14   6          4.46         12.08         8.39 o
  -4  15   6        311.27        293.74        16.82 o
  -3  15   6         89.71         80.86        10.35 o
  -2  15   6        852.73        844.77        33.07 o
  -1  15   6        233.58        258.31        30.73 o
   0  15   6        660.41        555.62        84.50 o
   1  15   6        232.34        216.73        40.25 o
   2  15   6        417.48        426.25        18.33 o
   3  15   6        787.73        769.47        28.62 o
 -13   1   7         74.18         79.96        16.78 o
 -12   1   7         26.00         31.01        17.25 o
 -11   1   7        321.62        333.62        37.91 o
 -10   1   7        242.86        289.21        60.59 o
  -9   1   7        134.57         56.14        79.70 o
  -8   1   7        196.36        219.28        18.37 o
  -7   1   7        737.21        673.08        27.95 o
  -6   1   7        329.35        375.32       138.06 o
  -5   1   7          1.96          2.99        13.53 o
  -4   1   7        370.32        386.59        15.85 o
  -3   1   7         11.84         15.53        10.94 o
  -2   1   7        729.55        739.82        15.39 o
  -1   1   7        215.71        233.06         7.59 o
   0   1   7         16.12         27.92         5.26 o
   1   1   7       3399.27       3693.06        75.83 o
   2   1   7         56.60         75.96         7.79 o
   3   1   7          4.92          1.43        11.72 o
   4   1   7         15.17         28.64        16.08 o
   5   1   7        921.77       1061.43        40.55 o
   6   1   7          6.39         -7.99        29.53 o
   7   1   7        135.71        150.87        45.87 o
   8   1   7        819.52        976.98       158.63 o
   9   1   7         45.14        -14.63        76.07 o
  10   1   7         10.37         -1.34        81.88 o
  11   1   7          3.31        -58.52        58.52 o
  12   1   7        202.19        161.46        66.84 o
 -13   2   7         13.82         11.75        60.27 o
 -12   2   7         74.77        100.70        17.91 o
 -11   2   7        107.33        118.94        25.16 o
 -10   2   7         65.82         93.59        70.09 o
  -9   2   7        115.60        112.52        24.70 o
  -8   2   7        880.78        827.98        63.85 o
  -7   2   7        152.02        160.12        14.08 o
  -6   2   7        257.85        273.49        19.51 o
  -5   2   7       2913.43       2768.25        58.74 o
  -4   2   7       7877.00       8314.77       296.26 o
  -3   2   7       2389.23       2497.67        55.57 o
  -2   2   7       1176.10       1282.18        25.33 o
  -1   2   7        763.64        913.39        16.99 o
   0   2   7         89.69         81.67         4.70 o
   1   2   7        683.68        674.68       422.28 o
   2   2   7        422.47        427.42        27.04 o
   3   2   7       1231.11       1354.43        41.42 o
   4   2   7       1039.63       1086.93        34.77 o
   5   2   7        318.57        336.15        34.67 o
   6   2   7       1679.39       1851.91        99.54 o
   7   2   7         78.06       -218.52       243.27 o
   8   2   7         79.86         52.66       127.56 o
   9   2   7        449.30        555.73       123.05 o
  10   2   7         24.17         51.64        93.13 o
  11   2   7        238.92        307.14       147.17 o
  12   2   7         11.02         68.21        92.46 o
 -13   3   7          0.40         -4.52        11.01 o
 -12   3   7       1556.47       1570.69       127.69 o
 -11   3   7       3371.00       3330.63       531.86 o
 -10   3   7        559.41        622.88        73.20 o
  -9   3   7        253.32        320.31        34.69 o
  -8   3   7         68.83         85.91        18.97 o
  -7   3   7         41.83         16.30        13.75 o
  -6   3   7       1208.00       1123.51        45.40 o
  -5   3   7         67.66         52.47         9.31 o
  -4   3   7       5810.32       5132.69       107.38 o
  -3   3   7       5714.88       5808.60        98.39 o
  -2   3   7        753.74        740.06        45.80 o
  -1   3   7        160.00        133.60         8.65 o
   0   3   7        169.35        226.15         8.35 o
   1   3   7        893.64        812.51        54.43 o
   2   3   7       5967.86       6309.00       128.46 o
   3   3   7        576.08        633.28       180.95 o
   4   3   7        416.74        416.08        23.51 o
   5   3   7         70.45         65.92        16.38 o
   6   3   7       1046.80        992.75        53.88 o
   7   3   7       2138.98       2451.42       113.42 o
   8   3   7       5058.42       4698.95       312.29 o
   9   3   7        339.14        357.34        52.39 o
  10   3   7         43.66         32.18        43.05 o
  11   3   7          6.39        -17.15        46.33 o
  12   3   7        203.47        169.74        54.02 o
 -13   4   7         28.79         41.99        32.80 o
 -12   4   7        423.37        411.79        33.15 o
 -11   4   7        726.47        684.18        53.13 o
 -10   4   7        824.98        863.66        60.99 o
  -9   4   7         17.63         30.71        10.21 o
  -8   4   7         56.42         63.06        11.29 o
  -7   4   7         18.02         16.47        14.23 o
  -6   4   7         42.63         50.88        13.02 o
  -5   4   7       6394.61       5662.00       179.09 o
  -4   4   7        609.29        495.30        28.64 o
  -3   4   7       1806.87       1932.73        42.07 o
  -2   4   7        188.51        283.65        14.41 o
  -1   4   7        311.01        275.06         8.43 o
   0   4   7        430.95        439.76        10.97 o
   1   4   7       2929.47       2904.60        44.73 o
   2   4   7       3550.09       3201.10        53.21 o
   3   4   7       4229.66       3942.53        79.93 o
   4   4   7       1534.94       1558.32        43.56 o
   5   4   7       2300.19       2307.35        84.71 o
   6   4   7        182.57        200.76        20.74 o
   7   4   7       4045.86       4116.03       170.19 o
   8   4   7         20.13         30.56        41.84 o
   9   4   7       1294.94       1440.44       248.90 o
  10   4   7        132.74        168.06        40.22 o
  11   4   7        184.16        132.42        48.57 o
 -13   5   7          8.61         11.62        14.61 o
 -12   5   7       1149.74       1241.96        46.82 o
 -11   5   7        942.63       1000.49        65.97 o
 -10   5   7          0.72          3.66        11.69 o
  -9   5   7       1018.84        992.66        84.88 o
  -8   5   7         89.06         75.90        14.23 o
  -7   5   7         30.56         11.74        63.01 o
  -6   5   7       2569.13       2568.50        62.42 o
  -5   5   7        886.05       1019.36        46.94 o
  -4   5   7       9077.18       8410.49       282.16 o
  -3   5   7       4431.45       4369.34        80.22 o
  -2   5   7        275.99        247.20         7.89 o
  -1   5   7        939.31        846.16        28.11 o
   0   5   7       1290.98       1252.55        21.56 o
   1   5   7       1940.55       1856.49        31.26 o
   2   5   7       2610.69       2757.44        56.43 o
   3   5   7          9.68         12.79         7.64 o
   4   5   7          6.95          8.02        11.30 o
   5   5   7        158.61        163.09        19.19 o
   6   5   7        151.80        162.99        16.42 o
   7   5   7       1526.01       1543.58        47.60 o
   8   5   7       2961.48       3035.34        72.77 o
   9   5   7       1719.90       1693.99        56.36 o
  10   5   7         62.89         57.07        20.59 o
  11   5   7        149.05        140.09        24.45 o
 -12   6   7        103.82        110.28        16.93 o
 -11   6   7        610.74        551.50        63.92 o
 -10   6   7       1581.51       1681.93       120.63 o
  -9   6   7        121.22        122.45        21.08 o
  -8   6   7         17.63         16.62        14.12 o
  -7   6   7         42.38         57.18         9.18 o
  -6   6   7        158.71        188.78        19.37 o
  -5   6   7       8740.10       8220.09       257.08 o
  -4   6   7       5559.00       6025.11       244.26 o
  -3   6   7        173.89        141.59        13.10 o
  -2   6   7        995.49       1090.65        19.05 o
  -1   6   7         71.37         60.76         4.90 o
   0   6   7        187.00        212.85         9.26 o
   1   6   7       2149.36       2083.75        58.68 o
   2   6   7      10718.47      10707.16       171.02 o
   3   6   7       7274.17       7073.41       153.03 o
   4   6   7       1358.83       1478.94        56.21 o
   5   6   7       1152.99       1244.14        65.16 o
   6   6   7         66.13         50.95        17.32 o
   7   6   7       2217.19       2247.52        59.17 o
   8   6   7        132.16         94.82        31.40 o
   9   6   7       1752.14       1892.36       100.31 o
  10   6   7        984.16        904.19        57.14 o
  11   6   7         32.47         28.30        31.24 o
 -12   7   7        515.21        563.27        37.29 o
 -11   7   7       1753.93       2221.17       296.28 o
 -10   7   7        358.09        332.85        29.15 o
  -9   7   7        294.53        284.69        16.13 o
  -8   7   7       1138.40       1197.66        68.48 o
  -7   7   7        326.86        359.04        21.59 o
  -6   7   7        631.46        566.70        35.40 o
  -5   7   7         28.11         33.91         7.51 o
  -4   7   7       6474.47       6230.29       121.82 o
  -3   7   7       1670.85       1564.59        39.46 o
  -2   7   7       1488.39       1451.79        25.01 o
  -1   7   7       1649.21       1764.38        46.50 o
   0   7   7       3072.93       3072.65        56.32 o
   1   7   7       8980.55       8888.83       106.85 o
   2   7   7       2380.85       2320.01        41.71 o
   3   7   7          3.95          9.00        10.35 o
   4   7   7        852.27        833.80        25.41 o
   5   7   7        327.32        317.21        21.64 o
   6   7   7          0.88          6.05        19.53 o
   7   7   7       1402.34       1337.35        39.79 o
   8   7   7       4100.12       4497.27       176.57 o
   9   7   7       3069.28       3392.85       174.95 o
  10   7   7        254.94        180.44        83.93 o
 -12   8   7         39.37        -27.33        72.28 o
 -11   8   7        414.76        443.11        69.32 o
 -10   8   7       2421.84       2543.18        56.73 o
  -9   8   7        751.02        827.57        28.53 o
  -8   8   7          1.41          9.38         9.83 o
  -7   8   7        507.10        517.03        68.39 o
  -6   8   7       5404.08       5342.14       177.83 o
  -5   8   7       2921.47       2731.76        91.80 o
  -4   8   7       1045.56        962.83        37.14 o
  -3   8   7        102.98        112.54        10.50 o
  -2   8   7        167.29        185.90        11.43 o
  -1   8   7          7.04          7.22         6.63 o
   0   8   7          0.47          1.91         4.31 o
   1   8   7        721.43        759.86        21.92 o
   2   8   7      11287.62      11224.17       151.02 o
   3   8   7       5361.42       5490.42       126.96 o
   4   8   7         82.86         96.60        11.38 o
   5   8   7        250.99        242.64       121.78 o
   6   8   7         24.28         10.84        24.63 o
   7   8   7         98.12         78.39        29.88 o
   8   8   7         10.63         20.31        17.21 o
   9   8   7       1099.48       1037.49        62.98 o
  10   8   7        972.74        985.03        70.71 o
 -11   9   7        328.63        323.69        31.81 o
 -10   9   7        250.32        286.08        16.35 o
  -9   9   7         40.64         37.09        12.07 o
  -8   9   7        836.50        858.98        33.66 o
  -7   9   7        948.21        843.68        85.83 o
  -6   9   7        484.54        491.78       100.21 o
  -5   9   7        338.26        375.02        19.28 o
  -4   9   7       2002.85       1936.15        45.62 o
  -3   9   7        114.88        117.14         6.39 o
  -2   9   7        105.08        116.98         6.78 o
  -1   9   7          8.05         -4.02         8.18 o
   0   9   7       5667.90       5517.83       112.76 o
   1   9   7      12339.34      11842.75       133.56 o
   2   9   7        506.21        501.23        18.28 o
   3   9   7        538.88        526.20        38.44 o
   4   9   7        488.23        496.56        22.71 o
   5   9   7         21.49         18.15         9.11 o
   6   9   7         17.77         19.25        14.50 o
   7   9   7        445.49        464.83        49.55 o
   8   9   7       2529.32       2565.95        92.92 o
   9   9   7       1935.17       2026.67       112.47 o
 -10  10   7        445.24        462.02        28.90 o
  -9  10   7       2345.99       2406.88        64.92 o
  -8  10   7        632.06        669.13        49.02 o
  -7  10   7        862.03        857.72        46.75 o
  -6  10   7       1271.11       1269.62        87.45 o
  -5  10   7       3341.67       3170.63       288.85 o
  -4  10   7       1140.94       1171.19        24.07 o
  -3  10   7        296.19        293.34        11.54 o
  -2  10   7         86.53         71.85         9.48 o
  -1  10   7        274.45        252.22        15.57 o
   0  10   7        119.47        131.13         9.45 o
   1  10   7       2940.84       2965.27        41.35 o
   2  10   7       6255.49       6245.47        76.45 o
   3  10   7       2408.79       2597.74        43.72 o
   4  10   7        267.43        284.23        14.32 o
   5  10   7        451.31        494.19        24.74 o
   6  10   7        139.18        132.76        13.82 o
   7  10   7         15.88         21.63        19.06 o
   8  10   7          2.91        -12.24        29.54 o
   9  10   7        225.93        186.34        41.11 o
 -10  11   7        333.10        372.34        20.56 o
  -9  11   7        159.57        186.82        23.61 o
  -8  11   7       1221.22        985.34       153.72 o
  -7  11   7       1912.71       1697.69        98.11 o
  -6  11   7        287.59        263.71        22.49 o
  -5  11   7        928.51        877.42        30.75 o
  -4  11   7          7.82          4.20         8.43 o
  -3  11   7        313.13        320.42        11.28 o
  -2  11   7        437.33        458.82        17.81 o
  -1  11   7        523.70        508.74        23.35 o
   0  11   7       1288.73       1248.93        52.96 o
   1  11   7       4224.84       4245.17        99.77 o
   2  11   7       1359.62       1296.76        39.01 o
   3  11   7        202.50        203.89        16.69 o
   4  11   7        392.01        412.09        19.06 o
   5  11   7          2.95        -10.10        10.31 o
   6  11   7         39.53         38.22         8.41 o
   7  11   7        498.85        559.12       281.89 o
   8  11   7        399.32        405.90        46.18 o
  -9  12   7       1068.17        988.81       123.65 o
  -8  12   7        839.27        687.15        61.91 o
  -7  12   7       1252.52       1148.35        41.98 o
  -6  12   7       1623.06       1761.72       101.96 o
  -5  12   7        630.91        606.72        23.68 o
  -4  12   7          1.34          0.94         4.37 o
  -3  12   7          4.41          4.97         5.53 o
  -2  12   7          8.29          2.44         5.71 o
  -1  12   7        889.66        887.99        54.58 o
   0  12   7        738.65        804.16        75.05 o
   1  12   7        565.68        572.68        28.33 o
   2  12   7       3378.23       3477.03        51.07 o
   3  12   7       1924.18       1908.24        46.15 o
   4  12   7          7.99         21.94         8.04 o
   5  12   7        773.09        709.12        41.37 o
   6  12   7         30.30         19.71         9.95 o
   7  12   7         15.89         12.76        10.15 o
  -7  13   7       1677.76       1673.54       104.34 o
  -6  13   7         17.98         11.92         7.85 o
  -5  13   7          6.21          1.58         7.59 o
  -4  13   7         11.11         12.85         4.97 o
  -3  13   7          0.72          8.66         4.76 o
  -2  13   7         29.02         25.74         9.63 o
  -1  13   7        151.33        156.44        15.28 o
   0  13   7       2232.30       2270.01        96.71 o
   1  13   7        697.26        699.82        39.40 o
   2  13   7         66.57         84.09         8.91 o
   3  13   7         65.73         61.48         9.09 o
   4  13   7         93.75        111.61        14.39 o
   5  13   7         81.22         73.23         9.60 o
   6  13   7         10.04          3.66         7.34 o
  -6  14   7        148.30        154.92        13.13 o
  -5  14   7        103.98        113.14        10.57 o
  -4  14   7         60.69         58.63        11.09 o
  -3  14   7          0.77         -1.26         6.97 o
  -2  14   7         32.16         34.10        22.27 o
  -1  14   7        690.37        703.58        32.05 o
   0  14   7         19.82          9.53         7.48 o
   1  14   7        259.65        246.85        37.79 o
   2  14   7         76.01         85.24         7.88 o
   3  14   7        132.11        105.08         8.36 o
   4  14   7        139.75        135.91        17.16 o
  -4  15   7        146.56        142.73        15.14 o
  -3  15   7         16.26          6.37         9.20 o
  -2  15   7          0.34          4.21        10.30 o
  -1  15   7        162.13        201.68        23.75 o
   0  15   7       1241.29       1253.69        67.59 o
   1  15   7          5.58          2.98        12.61 o
   2  15   7         46.36         29.40         6.86 o
 -13   0   8       1497.74       1649.07        91.75 o
 -12   0   8       1709.39       1649.06       129.93 o
 -11   0   8          9.47         27.38        32.38 o
 -10   0   8       1323.24       1313.41        81.93 o
  -9   0   8       2922.77       3135.46       132.83 o
  -8   0   8        971.96        925.61       105.71 o
  -7   0   8        455.62        529.94        71.48 o
  -6   0   8       2404.12       2279.29        75.78 o
  -5   0   8      11145.91      12021.51       341.69 o
  -4   0   8       4472.80       4074.13       168.04 o
  -3   0   8        206.33        203.83         9.89 o
  -2   0   8        616.90        500.70        29.24 o
  -1   0   8       3740.15       3653.63        70.61 o
   0   0   8       4158.79       4268.08        87.79 o
   1   0   8       1804.13       1603.12        39.00 o
   2   0   8       4132.18       3444.69       114.18 o
   3   0   8        549.37        739.84        38.59 o
   4   0   8         17.66         10.02        10.53 o
   5   0   8        536.58        669.60        37.78 o
   6   0   8       1581.48       1977.68       169.98 o
   7   0   8       8800.50       8528.35       727.45 o
 -13   1   8          8.12          4.44        17.53 o
 -12   1   8       3582.31       3934.83       160.54 o
 -11   1   8       4081.23       4270.92       153.69 o
 -10   1   8       3548.02       3495.54       114.88 o
  -9   1   8        152.31        127.79        31.05 o
  -8   1   8        636.88        643.34        37.49 o
  -7   1   8        487.15        480.56        21.72 o
  -6   1   8        989.74        953.87        46.44 o
  -5   1   8        170.84        174.94         9.83 o
  -4   1   8      12126.39      11068.08       289.51 o
  -3   1   8       6235.61       5743.55       128.51 o
  -2   1   8       3887.96       4132.90        63.64 o
  -1   1   8        557.74        619.57        15.60 o
   0   1   8       2054.71       2054.35        43.57 o
   1   1   8       7470.90       7071.80       106.89 o
   2   1   8        289.61        263.05        21.13 o
   3   1   8       1567.47       1501.17        58.44 o
   4   1   8          8.23         10.68         8.07 o
   5   1   8       1970.75       2145.66        60.01 o
   6   1   8       2230.04       2317.42       116.06 o
   7   1   8          6.02        107.58       189.54 o
   8   1   8       5470.31       5276.57       271.27 o
   9   1   8       2469.78       2454.71       181.40 o
  10   1   8         64.30         53.18        32.65 o
  11   1   8         45.28         31.46        31.99 o
 -13   2   8        703.04        670.33        68.38 o
 -12   2   8        718.38        643.27        55.71 o
 -11   2   8         78.25         69.54        21.97 o
 -10   2   8       2473.79       2093.47       135.65 o
  -9   2   8        103.21        141.65        17.42 o
  -8   2   8       2305.37       2359.40        54.94 o
  -7   2   8        136.85        136.98        17.71 o
  -6   2   8       1020.22       1074.94        46.15 o
  -5   2   8       9337.41       8730.70       175.66 o
  -4   2   8       1772.23       1632.53        34.67 o
  -3   2   8          2.64         12.76        11.83 o
  -2   2   8       5102.87       4878.38        65.60 o
  -1   2   8       9082.99       8899.08       130.40 o
   0   2   8          1.87          3.54         4.59 o
   1   2   8          5.33         14.42         6.70 o
   2   2   8       1339.43       1267.10        48.86 o
   3   2   8         56.11         43.71        14.64 o
   4   2   8         64.17         61.29         9.27 o
   5   2   8         75.28         36.50        16.41 o
   6   2   8       2147.77       2340.99        73.82 o
   7   2   8      10600.15      10054.44       460.13 o
   8   2   8       1997.66       1838.32       238.04 o
   9   2   8        505.23        457.32       158.50 o
  10   2   8        269.40        200.45       117.56 o
  11   2   8       1058.76       1128.39       142.68 o
 -13   3   8        297.06        285.63       108.34 o
 -10   3   8       1253.58       1271.77        45.77 o
  -9   3   8        129.18        176.71        15.39 o
  -8   3   8          8.15         15.88         9.99 o
  -7   3   8        145.45        129.47        16.93 o
  -6   3   8       2388.49       2289.64        55.34 o
  -5   3   8       1078.63       1057.31        48.41 o
  -4   3   8       7646.57       7894.17       189.09 o
  -3   3   8       2875.23       2515.43        47.23 o
  -2   3   8         65.81         46.24         4.03 o
  -1   3   8       1416.92       1523.61        31.88 o
   0   3   8       3565.63       3275.41        40.44 o
   1   3   8       8205.31       8104.91       125.31 o
   2   3   8        376.46        342.62        15.35 o
   3   3   8       1039.40       1020.51        31.78 o
   4   3   8        978.66        941.67        33.58 o
   5   3   8        367.71        415.50        22.99 o
   6   3   8        516.02        516.96        43.46 o
   7   3   8        130.21        156.94        84.18 o
   8   3   8       4442.89       4249.70       235.98 o
   9   3   8       1764.05       1546.91       195.35 o
  10   3   8        108.46         54.24       123.08 o
  11   3   8         12.14          9.48       115.05 o
 -13   4   8        316.10        234.04        46.31 o
 -12   4   8         44.13         66.77        17.80 o
 -11   4   8        361.46        357.34        26.59 o
 -10   4   8         96.75         70.31        22.51 o
  -9   4   8       1932.09       1913.81        76.42 o
  -8   4   8        858.12        903.41        44.00 o
  -7   4   8          4.90         -7.04        15.53 o
  -6   4   8        297.68        347.77        26.21 o
  -5   4   8       3286.37       3412.16       115.06 o
  -4   4   8        230.75        233.06        14.81 o
  -3   4   8        446.34        491.35        22.09 o
  -2   4   8        963.52        881.16        14.64 o
  -1   4   8       3836.36       3844.55        60.53 o
   0   4   8       5681.91       5794.09        65.19 o
   1   4   8        404.72        387.78        20.50 o
   2   4   8       1489.76       1504.33        40.33 o
   3   4   8        947.23        941.83        34.15 o
   4   4   8          1.18         -4.31        14.15 o
   5   4   8        184.30        197.09        17.72 o
   6   4   8       3581.66       3677.03        82.75 o
   7   4   8       1860.06       1971.77        89.41 o
   8   4   8       2282.68       2375.90       138.56 o
   9   4   8        370.18        446.74        90.09 o
  10   4   8         64.63         47.83        87.02 o
  11   4   8        165.63        126.29        92.92 o
 -13   5   8        419.49        330.22        49.38 o
 -12   5   8        222.96        242.54        16.23 o
 -11   5   8        553.32        494.20        52.30 o
 -10   5   8       1351.35       1374.28        55.33 o
  -9   5   8        688.56        772.90        79.76 o
  -8   5   8        201.14        185.29        20.63 o
  -7   5   8        156.13        152.28        24.71 o
  -6   5   8         47.35         32.65        11.11 o
  -5   5   8       2242.78       2369.54        71.51 o
  -4   5   8       2760.53       2608.51        83.68 o
  -3   5   8       1025.08       1046.97        32.54 o
  -2   5   8       1921.36       1916.84        26.75 o
  -1   5   8         41.83         29.56         4.25 o
   0   5   8        718.69        807.34        17.34 o
   1   5   8        109.36         70.18         6.74 o
   2   5   8       1462.55       1510.14        43.74 o
   3   5   8         55.20         49.81        11.85 o
   4   5   8        556.65        583.73        22.82 o
   5   5   8          4.74         12.54        12.89 o
   6   5   8          2.66          9.90        14.96 o
   7   5   8         13.01         22.62        21.98 o
   8   5   8          5.00         17.05        19.72 o
   9   5   8        299.39        344.14        39.47 o
  10   5   8        194.47        249.88        72.59 o
  11   5   8        139.44        118.60        27.86 o
 -12   6   8          0.42          2.00        42.47 o
 -11   6   8          0.03         -1.34        27.06 o
 -10   6   8          2.19          8.03         9.44 o
  -9   6   8        358.66        388.46        17.57 o
  -8   6   8       1538.22       1542.75        42.10 o
  -7   6   8        234.66        174.30        19.29 o
  -6   6   8          2.82          2.24        16.28 o
  -5   6   8        285.29        329.88        20.19 o
  -4   6   8        190.03        193.00        18.69 o
  -3   6   8         43.54         49.85         5.32 o
  -2   6   8        299.44        275.22        14.91 o
  -1   6   8       1048.66       1000.83        30.55 o
   0   6   8       2190.51       2200.42        41.42 o
   1   6   8        277.83        310.78       500.42 o
   2   6   8         37.35         20.94         6.69 o
   3   6   8       3459.14       3683.46       157.55 o
   4   6   8         23.95         28.68        19.01 o
   5   6   8       3198.73       3257.52        86.66 o
   6   6   8       3391.54       3500.10       105.04 o
   7   6   8       1051.08       1083.88        35.53 o
   8   6   8        258.94        292.19        22.32 o
   9   6   8        170.74        186.77        25.00 o
  10   6   8         82.25         62.37        32.88 o
 -12   7   8          0.88          7.17        26.21 o
 -11   7   8         64.56         65.38        29.02 o
 -10   7   8        875.05        859.79        30.46 o
  -9   7   8        360.01        362.36        15.37 o
  -8   7   8         59.05         47.25        13.62 o
  -7   7   8        529.65        568.12        29.48 o
  -6   7   8        117.47        130.72        26.01 o
  -5   7   8        968.20        861.51        52.94 o
  -4   7   8       1654.95       1550.24        53.60 o
  -3   7   8        231.97        212.51         8.22 o
  -2   7   8       2213.89       2198.76        52.97 o
  -1   7   8        358.98        340.85        19.74 o
   0   7   8         79.54         68.63         6.32 o
   1   7   8         42.04         38.06         4.97 o
   2   7   8       1082.76       1039.09        27.32 o
   3   7   8          9.64         21.98        16.80 o
   4   7   8       2089.21       2110.87        57.50 o
   5   7   8        939.46       1098.27       354.39 o
   6   7   8          0.11         -1.43        16.72 o
   7   7   8        182.48        129.39        35.08 o
   8   7   8        524.34        500.69        31.73 o
   9   7   8         16.50        -12.73        25.58 o
  10   7   8        254.77        253.05        46.13 o
 -11   8   8        148.41        127.05        28.86 o
 -10   8   8        843.39        881.74        28.83 o
  -9   8   8        535.70        490.45        35.75 o
  -8   8   8       1911.29       1848.46       201.26 o
  -7   8   8        185.73        177.78        45.96 o
  -6   8   8        125.64        108.19        63.14 o
  -5   8   8        125.99        151.68        11.20 o
  -4   8   8       1863.35       1842.31        50.91 o
  -3   8   8        755.73        702.74        20.62 o
  -2   8   8        156.34        173.54         9.65 o
  -1   8   8        206.02        203.66        13.82 o
   0   8   8       1733.09       1741.67        34.59 o
   1   8   8        640.75        626.81        18.22 o
   2   8   8         47.40         41.29         6.47 o
   3   8   8        352.90        339.07        16.94 o
   4   8   8        262.14        219.25        18.74 o
   5   8   8       1359.18       1369.77        52.20 o
   6   8   8          1.94        -20.19        30.40 o
   7   8   8        493.58        541.06        35.74 o
   8   8   8        399.48        374.46        34.87 o
   9   8   8        992.99        959.26        38.01 o
  10   8   8         29.28         60.78        29.09 o
 -11   9   8        269.87        221.94        74.22 o
 -10   9   8         67.20         64.73        19.83 o
  -9   9   8        980.10        997.22        49.70 o
  -8   9   8         51.81        114.57        76.33 o
  -7   9   8         40.09         40.24        50.94 o
  -6   9   8        470.05        506.09        82.29 o
  -5   9   8         61.45         67.48        10.65 o
  -4   9   8        657.37        659.83        23.24 o
  -3   9   8         20.24         18.73         4.88 o
  -2   9   8       1001.25        958.24        23.78 o
  -1   9   8       1207.89       1274.92        41.96 o
   0   9   8        998.97        982.80        30.25 o
   1   9   8       1295.60       1278.07        26.89 o
   2   9   8        119.18        144.17        12.64 o
   3   9   8          3.72          3.24         5.98 o
   4   9   8       1579.30       1664.77        61.25 o
   5   9   8       1110.64       1180.04        45.01 o
   6   9   8         12.48          5.32        10.52 o
   7   9   8        100.17        107.28        23.43 o
   8   9   8       1208.34       1230.64        75.35 o
   9   9   8         55.05         46.36        23.67 o
 -10  10   8         47.22         33.31        14.03 o
  -9  10   8        187.19        248.73        43.83 o
  -8  10   8         57.29         14.37       420.27 o
  -7  10   8          7.42          7.15        20.83 o
  -6  10   8         43.80         41.21         8.59 o
  -5  10   8       1158.88       1316.15       164.55 o
  -4  10   8        728.87        705.45        23.60 o
  -3  10   8          1.40          3.91         7.17 o
  -2  10   8        947.01        941.16        24.23 o
  -1  10   8        829.34        788.55        29.28 o
   0  10   8        598.96        601.76        18.58 o
   1  10   8        665.44        643.48        24.90 o
   2  10   8       1442.44       1470.89        35.98 o
   3  10   8          2.06          0.20         7.56 o
   4  10   8          6.14          8.45         6.15 o
   5  10   8        788.83        689.25        37.21 o
   6  10   8         93.17         79.57        15.62 o
   7  10   8       1130.36       1173.48       152.30 o
   8  10   8        156.70        119.56        15.77 o
  -9  11   8        128.53        118.59        35.20 o
  -8  11   8          0.62        -15.29       179.39 o
  -7  11   8        262.99        228.68        32.09 o
  -6  11   8         56.99         51.58        14.55 o
  -5  11   8         66.09         61.38         7.79 o
  -4  11   8        168.99        182.86         9.56 o
  -3  11   8          0.98          0.56         5.91 o
  -2  11   8        172.94        196.82        16.02 o
  -1  11   8         40.20         38.86        12.82 o
   0  11   8        336.95        373.67        23.50 o
   1  11   8       2012.74       2033.01        59.17 o
   2  11   8        862.95        967.71        33.16 o
   3  11   8         53.18         46.72         7.05 o
   4  11   8        368.91        347.88        22.83 o
   5  11   8        703.11        735.41        34.23 o
   6  11   8         50.35         62.76         9.22 o
   7  11   8         73.98         67.33        15.45 o
  -8  12   8         34.56          6.54        21.68 o
  -7  12   8        253.75        255.25        26.98 o
  -6  12   8       1025.68       1055.76        59.10 o
  -5  12   8       3893.03       4115.92        88.74 o
  -4  12   8        830.98        906.38        22.38 o
  -3  12   8          5.82          5.59         6.67 o
  -2  12   8          0.30         -0.33         8.95 o
  -1  12   8          2.89         -2.85        12.43 o
   0  12   8         90.44         89.16         8.95 o
   1  12   8        692.86        704.54        24.59 o
   2  12   8       2384.85       2383.03        37.48 o
   3  12   8       1651.19       1603.05        36.18 o
   4  12   8          3.28          2.32        11.82 o
   5  12   8          0.91          1.32        19.28 o
   6  12   8        518.41        463.17        25.90 o
  -7  13   8        333.34        324.74        31.50 o
  -6  13   8        296.79        256.86        23.23 o
  -5  13   8        115.64        129.99        13.28 o
  -4  13   8        309.81        315.69        17.92 o
  -3  13   8        158.85        151.44         9.20 o
  -2  13   8         34.42         50.87        21.81 o
  -1  13   8         95.75         92.79        15.99 o
   0  13   8        338.22        333.84        30.23 o
   1  13   8       2395.37       2481.60        67.72 o
   2  13   8       1826.29       1973.93        49.84 o
   3  13   8         19.22         21.23         8.40 o
   4  13   8        161.12        174.28        11.00 o
   5  13   8          0.80          5.83         8.82 o
  -5  14   8       1967.88       2105.33        52.30 o
  -4  14   8        274.76        295.77        13.68 o
  -3  14   8         90.36         78.05         6.09 o
  -2  14   8        479.95        464.01        26.26 o
  -1  14   8         93.06        102.84        15.09 o
   0  14   8        174.21        168.79        60.67 o
   1  14   8          0.04          3.92        18.05 o
   2  14   8       1415.93       1414.99        41.88 o
   3  14   8       1959.55       2026.11        41.15 o
   4  14   8          0.53         -4.43        10.32 o
  -2  15   8         24.11         26.56        18.93 o
  -1  15   8        138.59        146.19        23.94 o
   0  15   8        413.98        405.39        34.25 o
   1  15   8       2827.24       2867.20       106.93 o
 -13   1   9         92.47        105.25        15.62 o
 -12   1   9          1.73         -7.25        12.08 o
 -11   1   9        124.95         63.04        36.24 o
 -10   1   9        307.95        266.03        22.09 o
  -9   1   9          2.90         19.51        19.22 o
  -8   1   9         82.13         72.47        16.67 o
  -7   1   9       1683.47       1683.70        81.02 o
  -6   1   9        752.58        710.59        21.34 o
  -5   1   9        179.84        228.46        19.12 o
  -4   1   9       1233.65       1255.28        62.86 o
  -3   1   9        269.11        352.94        13.68 o
  -2   1   9        119.95        116.49         4.88 o
  -1   1   9        428.69        506.85        13.91 o
   0   1   9         22.87         17.18         5.05 o
   1   1   9       2469.89       2474.25        48.68 o
   2   1   9       1172.71       1209.21        29.61 o
   3   1   9          0.14          2.66        10.17 o
   4   1   9         65.94         47.49        20.15 o
   5   1   9          1.44          7.96         9.37 o
   6   1   9        863.92        966.63        33.13 o
   7   1   9         12.03         16.84        36.52 o
   8   1   9        139.76        111.39        53.92 o
   9   1   9        206.60         59.11       195.62 o
 -13   2   9        780.73        735.28        59.87 o
 -12   2   9        527.16        501.29        25.49 o
 -11   2   9        420.38        440.64        39.79 o
 -10   2   9       1011.72       1011.20        36.14 o
  -9   2   9        218.89        228.34        19.83 o
  -8   2   9         18.41         18.32        11.45 o
  -7   2   9       2589.73       2654.61        78.99 o
  -6   2   9         77.56         86.57         7.93 o
  -5   2   9       1514.66       1562.22        38.29 o
  -4   2   9        283.61        248.81       259.55 o
  -3   2   9        149.31        173.40         7.23 o
  -2   2   9         13.51         23.76         3.62 o
  -1   2   9        780.60        652.94        18.33 o
   0   2   9         46.15         25.66         4.60 o
   1   2   9       4300.62       4776.77        92.70 o
   2   2   9        520.42        468.75        22.62 o
   3   2   9        111.85        166.82        12.55 o
   4   2   9         16.89         26.55        23.15 o
   5   2   9        421.48        433.83        22.89 o
   6   2   9         40.06         48.09        12.36 o
   7   2   9       1261.42       1350.11        65.94 o
   8   2   9          0.37         -1.82        44.18 o
   9   2   9        128.72        113.78        80.78 o
  10   2   9         63.01         24.34        31.67 o
  11   2   9          4.82        328.18       588.96 o
 -13   3   9        557.90        543.26        33.28 o
 -12   3   9        116.66         80.00        19.89 o
 -11   3   9       1065.91       1031.74        73.11 o
 -10   3   9         49.56         53.36        21.00 o
  -9   3   9       1708.74       1730.36        68.93 o
  -8   3   9        243.73        283.65        27.71 o
  -7   3   9        946.69        943.87        24.75 o
  -6   3   9       1867.56       1868.67        52.22 o
  -5   3   9        938.60        817.23        23.68 o
  -4   3   9         14.99         18.88         7.74 o
  -3   3   9         23.66         28.19         5.51 o
  -2   3   9        543.69        551.52        15.66 o
  -1   3   9         10.72          7.01         4.79 o
   0   3   9      11554.66      11533.33       114.00 o
   1   3   9      15386.58      14851.09       266.29 o
   2   3   9         97.48         87.78         9.82 o
   3   3   9        510.32        536.65        30.77 o
   4   3   9        136.98        155.26       191.18 o
   5   3   9        435.45        406.67        17.60 o
   6   3   9       3145.41       3283.01        80.82 o
   7   3   9        464.28        524.53        39.57 o
   8   3   9       2279.07       2405.74       382.64 o
   9   3   9       1002.29        839.22       137.71 o
  10   3   9        272.12        127.43       206.81 o
  11   3   9        350.00         39.76       202.60 o
 -13   4   9        321.64        340.22        25.71 o
 -12   4   9       2554.89       2887.04       118.02 o
 -11   4   9        400.05        415.03        34.22 o
 -10   4   9       1462.47       1460.56        54.30 o
  -9   4   9         25.67         36.19        18.47 o
  -8   4   9        139.76        123.83        29.00 o
  -7   4   9         27.94         29.61        16.84 o
  -6   4   9       1275.02       1388.01        53.30 o
  -5   4   9       2637.69       2589.75        71.86 o
  -4   4   9       5062.64       5040.97       108.31 o
  -3   4   9        727.05        741.57        30.95 o
  -2   4   9          6.27          9.28         3.38 o
  -1   4   9       1087.90        846.09        17.18 o
   0   4   9       2856.63       3028.95        36.37 o
   1   4   9       1519.77       1533.49        73.99 o
   2   4   9       4228.83       4260.33        68.47 o
   3   4   9        188.07        238.16        42.87 o
   4   4   9       1076.56        995.05        49.26 o
   5   4   9        189.45        214.77        20.40 o
   6   4   9         16.14         25.69        18.85 o
   7   4   9       3686.96       3905.80       135.95 o
   8   4   9        704.91        728.64        44.40 o
   9   4   9        272.58        242.21        86.38 o
  10   4   9        213.52        171.79       181.26 o
  11   4   9          1.08        -59.50       221.02 o
 -12   5   9        104.91        109.32        19.06 o
 -11   5   9       1337.64       1579.03        65.70 o
 -10   5   9         97.73         73.25        15.82 o
  -9   5   9        501.99        514.52        43.41 o
  -8   5   9        596.12        565.38        52.19 o
  -7   5   9       3552.04       3130.44       111.69 o
  -6   5   9       1992.21       1918.97        54.79 o
  -5   5   9        623.62        530.39        35.55 o
  -4   5   9        291.52        336.05        11.99 o
  -3   5   9         54.80         62.67        13.54 o
  -2   5   9        372.66        331.33        13.25 o
  -1   5   9        159.78        164.65         9.67 o
   0   5   9       5157.09       5140.35        84.06 o
   1   5   9      17021.99      17036.98       204.28 o
   2   5   9       2778.34       2773.87        54.35 o
   3   5   9         86.90         84.15        11.89 o
   4   5   9        206.32        209.61        18.53 o
   5   5   9         36.37         48.00        15.52 o
   6   5   9       4123.03       4197.94       143.32 o
   7   5   9        165.13        162.81        15.82 o
   8   5   9       2525.64       2609.37        73.29 o
   9   5   9        594.22        572.79        53.99 o
  10   5   9          1.34          6.97        23.48 o
 -12   6   9       2835.92       2834.38        95.58 o
 -11   6   9        284.75        344.70        44.45 o
 -10   6   9        283.87        285.61        17.96 o
  -9   6   9         59.87         66.31        12.04 o
  -8   6   9         20.86         36.70        13.34 o
  -7   6   9          4.46          5.81        10.39 o
  -6   6   9       3516.25       3411.39        90.37 o
  -5   6   9       4039.66       4346.27       220.39 o
  -4   6   9       3934.68       3993.22        72.03 o
  -3   6   9        323.46        339.85        16.44 o
  -2   6   9        134.37        142.34        10.53 o
  -1   6   9       2671.50       2676.45        43.63 o
   0   6   9       3928.41       3927.69        69.01 o
   1   6   9        101.56        116.82       261.74 o
   2   6   9       3953.30       3985.82        68.10 o
   3   6   9         61.62         41.60        12.59 o
   4   6   9        214.10        251.31        49.95 o
   5   6   9        422.59        430.93        29.85 o
   6   6   9       1631.86       1660.30        56.73 o
   7   6   9       5612.44       5921.81       104.52 o
   8   6   9        945.08        961.92        44.20 o
   9   6   9        102.43        106.54        20.86 o
  10   6   9        165.33        171.92        27.27 o
 -12   7   9         77.01         89.11        17.34 o
 -11   7   9        831.00        788.74        30.69 o
 -10   7   9        314.44        264.44        13.72 o
  -9   7   9        368.36        328.78        19.71 o
  -8   7   9        822.26        754.02        59.12 o
  -7   7   9       2475.19       2349.56       143.58 o
  -6   7   9       5105.25       4917.83       290.58 o
  -5   7   9        315.01        291.43        19.51 o
  -4   7   9          3.49          6.09         8.82 o
  -3   7   9         95.39        106.70         7.63 o
  -2   7   9          6.38          3.95         6.29 o
  -1   7   9        109.79        118.50        10.29 o
   0   7   9       6308.54       6172.61        87.60 o
   1   7   9       7785.78       7748.05        99.76 o
   2   7   9        225.30        201.19        11.65 o
   3   7   9         39.99         43.29        10.80 o
   4   7   9        434.95        468.88        48.54 o
   5   7   9         10.38          1.77        14.93 o
   6   7   9        230.90        248.28        21.83 o
   7   7   9          1.95          5.85        13.81 o
   8   7   9       1065.87       1109.37        58.71 o
   9   7   9        358.91        421.86        38.57 o
  10   7   9          4.55         -9.42        35.44 o
 -11   8   9        791.39        834.34        31.17 o
 -10   8   9         59.49         38.31        12.20 o
  -9   8   9        160.38        122.52        27.91 o
  -8   8   9          2.03          3.84        22.27 o
  -7   8   9         61.07         43.93        36.84 o
  -6   8   9       1865.82       1986.53        67.70 o
  -5   8   9       5259.04       5234.96       171.51 o
  -4   8   9        949.70        936.74        22.12 o
  -3   8   9       1165.04       1261.11        23.54 o
  -2   8   9         87.58         85.28        14.57 o
  -1   8   9       1589.49       1533.34        44.34 o
   0   8   9       2519.36       2478.76        53.29 o
   1   8   9        643.17        624.16        17.41 o
   2   8   9       1931.01       1976.88        41.12 o
   3   8   9       3348.78       3544.78        82.79 o
   4   8   9        665.56        682.52        41.26 o
   5   8   9        185.96        162.06        12.05 o
   6   8   9        510.02        497.67        37.68 o
   7   8   9       3101.27       3140.49       182.52 o
   8   8   9       1268.15       1298.95        51.48 o
   9   8   9          4.22          8.84        35.49 o
 -10   9   9          9.60         17.88        10.99 o
  -9   9   9          9.79         26.63        48.21 o
  -8   9   9        452.99        407.30       100.59 o
  -7   9   9       3697.14       3924.49       238.04 o
  -6   9   9       6505.37       6911.61       201.00 o
  -5   9   9        139.62        149.25        10.36 o
  -4   9   9        110.33         96.44         9.80 o
  -3   9   9        460.83        511.54        13.43 o
  -2   9   9       1674.78       1742.20        44.69 o
  -1   9   9         26.79         30.69         9.29 o
   0   9   9        150.40        178.37        10.33 o
   1   9   9       6077.94       6250.42        68.83 o
   2   9   9       5270.23       5318.11        97.35 o
   3   9   9         17.95         12.51         9.29 o
   4   9   9          0.82         -6.35        10.73 o
   5   9   9       1210.60       1187.52        44.22 o
   6   9   9         78.49         78.62         9.85 o
   7   9   9        139.42        130.19        17.87 o
   8   9   9        482.17        552.82        37.71 o
 -10  10   9         47.43         38.20        21.73 o
  -9  10   9          1.54          4.67        45.48 o
  -8  10   9         72.72         41.47        75.90 o
  -7  10   9         76.05         48.93        16.09 o
  -6  10   9       2430.76       2606.20       149.59 o
  -5  10   9       4555.21       4410.17       107.41 o
  -4  10   9       1748.39       1713.98        35.99 o
  -3  10   9        150.10        136.42        10.13 o
  -2  10   9        136.57        106.96       397.80 o
  -1  10   9          1.86         -6.43         6.67 o
   0  10   9        764.37        696.62        26.88 o
   1  10   9        189.21        174.78        13.77 o
   2  10   9        886.88        871.76        30.19 o
   3  10   9       1897.94       1942.83        51.33 o
   4  10   9       2308.43       2489.29        81.14 o
   5  10   9         40.97         22.52        31.00 o
   6  10   9        880.98        805.15        53.43 o
   7  10   9        227.91        260.46        13.63 o
   8  10   9        235.16        202.67        20.67 o
  -9  11   9          1.46         15.95        47.17 o
  -8  11   9         55.83         39.58        12.58 o
  -7  11   9       1787.97       1833.71        54.68 o
  -6  11   9       2446.93       2598.97       123.22 o
  -5  11   9        410.66        388.72        23.39 o
  -4  11   9        185.76        175.88         7.66 o
  -3  11   9         15.45         15.55         5.89 o
  -2  11   9         65.53         61.60        10.22 o
  -1  11   9        801.04        813.11        44.95 o
   0  11   9        261.90        248.13        15.07 o
   1  11   9        932.63        927.56        38.65 o
   2  11   9       3747.62       3854.50        59.83 o
   3  11   9        965.20        990.95        31.37 o
   4  11   9        320.95        345.47        27.22 o
   5  11   9       1208.58       1238.28        77.60 o
   6  11   9         36.71         58.58        16.84 o
   7  11   9        101.06        115.19        11.46 o
  -8  12   9        203.83        276.13        42.40 o
  -7  12   9         59.90         29.43        24.06 o
  -6  12   9       1992.31       1858.72        49.07 o
  -5  12   9        880.28        954.60        25.87 o
  -4  12   9        427.21        444.29        19.03 o
  -3  12   9         15.78         17.10         8.58 o
  -2  12   9          3.08         10.15        13.62 o
  -1  12   9        112.11         93.96        14.45 o
   0  12   9          7.06        -21.74        71.87 o
   1  12   9         63.15         60.49        17.33 o
   2  12   9        568.19        554.87        19.79 o
   3  12   9       1935.55       2026.86        55.37 o
   4  12   9       1064.11       1104.76        32.60 o
   5  12   9          2.56         -1.24         9.28 o
   6  12   9         23.70         21.96        16.71 o
  -6  13   9        858.57        852.08        22.82 o
  -5  13   9        400.95        397.41        18.35 o
  -4  13   9         14.46         15.91         5.58 o
  -3  13   9        538.29        541.44        16.19 o
  -2  13   9        157.39        127.45        14.98 o
  -1  13   9        255.30        281.11        17.76 o
   0  13   9          0.48         10.64        11.13 o
   1  13   9        409.41        350.50        37.03 o
   2  13   9       1199.35       1223.56        28.75 o
   3  13   9        692.73        657.11        22.79 o
   4  13   9        743.29        763.36        19.81 o
  -5  14   9        147.78        148.77        11.54 o
  -4  14   9        430.04        432.24        24.14 o
  -3  14   9         19.17         17.10        11.72 o
  -2  14   9        125.10        132.61        11.58 o
  -1  14   9        135.78        111.80        13.16 o
   0  14   9         18.00         25.77        16.33 o
   1  14   9         59.35         46.27        20.60 o
   2  14   9        124.16        137.80         8.12 o
   3  14   9        953.79        947.20        23.47 o
 -13   0  10        267.45        266.31        33.70 o
 -10   0  10       1201.85       1147.98        81.57 o
  -9   0  10       2765.41       2824.69       143.10 o
  -8   0  10       2451.63       2382.60        99.65 o
  -7   0  10       2577.21       2598.11        94.18 o
  -6   0  10        323.56        354.91        20.48 o
  -5   0  10        669.05        710.88        62.89 o
  -4   0  10        758.23        745.75        58.98 o
  -3   0  10       1203.98       1356.52        32.40 o
  -2   0  10        486.45        453.23        29.35 o
  -1   0  10      25176.28      24866.68       424.48 o
   0   0  10      31099.86      30204.88       473.97 o
   1   0  10       2317.79       2300.26        72.57 o
   2   0  10        809.74        774.56        30.09 o
   3   0  10        404.33        427.45        79.93 o
   4   0  10       1085.76       1281.94      3003.61 o
   5   0  10         95.02         92.34        24.35 o
   6   0  10       2323.00       2152.87       105.83 o
   7   0  10       5819.89       6585.75       653.30 o
   8   0  10       5822.40       5893.43       272.00 o
   9   0  10        596.45        442.30       140.70 o
  10   0  10         24.26        -42.39       220.37 o
 -13   1  10        507.49        491.52        29.76 o
 -12   1  10         36.21         12.27        15.27 o
 -11   1  10       1440.23       1506.63       139.14 o
 -10   1  10        313.84        331.80        27.71 o
  -9   1  10       1824.57       1897.57       106.83 o
  -8   1  10       1083.75       1137.09        40.87 o
  -7   1  10       4936.78       4901.78        94.33 o
  -6   1  10       2756.96       2940.72        62.32 o
  -5   1  10        895.92        885.27        90.57 o
  -4   1  10        406.42        429.19        30.60 o
  -3   1  10        175.32        180.79         7.42 o
  -2   1  10       4821.91       4683.32       122.93 o
  -1   1  10       8208.32       8353.42       100.98 o
   0   1  10       3128.51       3186.54        38.95 o
   1   1  10      22093.66      21389.21       469.59 o
   2   1  10        898.08        897.15        26.09 o
   3   1  10        131.44        178.55        32.02 o
   4   1  10        351.12        369.53        27.13 o
   5   1  10        793.36        907.46        31.48 o
   6   1  10       5870.03       6331.14       101.08 o
   7   1  10        492.36        517.58        32.47 o
   8   1  10        449.81        440.74        52.75 o
   9   1  10        654.55        731.13        96.89 o
  10   1  10        235.86        200.77       131.02 o
 -13   2  10        153.10        173.33        30.22 o
 -12   2  10       1936.33       1867.65        71.94 o
 -11   2  10        376.97        360.39        21.97 o
 -10   2  10        109.06        108.25        19.19 o
  -9   2  10       1281.94       1352.61        50.38 o
  -8   2  10       3835.92       4006.14       231.87 o
  -7   2  10        927.46        965.85        28.04 o
  -6   2  10        808.19        846.70        45.11 o
  -5   2  10        247.47        262.04        34.01 o
  -4   2  10         12.82          7.35        20.08 o
  -3   2  10        541.91        556.83        21.65 o
  -2   2  10       1409.19       1396.91        23.44 o
  -1   2  10      10256.74       9958.41       115.55 o
   0   2  10      22884.65      23180.66       232.62 o
   1   2  10       2738.44       2504.21        66.29 o
   2   2  10        176.73        204.62        10.86 o
   3   2  10        114.88         94.81        11.06 o
   4   2  10        120.21        102.72        11.44 o
   5   2  10         32.47         17.56        14.90 o
   6   2  10       1696.78       1719.11        39.56 o
   7   2  10       6867.06       6932.13       165.37 o
   8   2  10       4820.08       4757.77       201.84 o
   9   2  10        531.74        523.82       120.87 o
  10   2  10         28.98       -155.17       253.57 o
 -12   3  10         98.91         91.50        18.30 o
 -11   3  10        669.38        605.18        49.34 o
 -10   3  10        833.67        791.49        50.07 o
  -9   3  10         11.89         14.41        14.17 o
  -8   3  10         91.31         92.05        11.75 o
  -7   3  10       2636.65       2669.01        64.51 o
  -6   3  10       2926.56       3218.14       111.75 o
  -5   3  10        200.32        196.20        13.77 o
  -4   3  10       1525.64       1636.01        38.33 o
  -3   3  10        632.70        675.83        18.77 o
  -2   3  10        584.08        532.44        16.07 o
  -1   3  10       2956.94       2805.16        38.81 o
   0   3  10        351.71        362.71         9.73 o
   1   3  10       4185.77       4041.14        91.36 o
   2   3  10        713.50        766.64        24.35 o
   3   3  10          1.19          1.53        11.77 o
   4   3  10          1.00         -3.02         8.63 o
   5   3  10        741.62        699.97        53.64 o
   6   3  10       1851.35       1921.64        57.37 o
   7   3  10        829.57        818.29        28.08 o
   8   3  10         95.79        113.64        24.83 o
   9   3  10        716.19        738.22        78.39 o
  10   3  10         31.34         19.87        56.28 o
 -12   4  10        470.28        496.10        38.77 o
 -11   4  10         24.78         65.68        28.34 o
 -10   4  10        109.51        112.83        19.37 o
  -9   4  10         83.69         92.81        19.78 o
  -8   4  10       3276.87       3201.25        67.91 o
  -7   4  10        317.04        335.46        30.57 o
  -6   4  10         31.69         42.99        13.43 o
  -5   4  10        120.86        121.90        13.27 o
  -4   4  10        617.50        655.64        18.78 o
  -3   4  10        155.82        141.64        11.82 o
  -2   4  10       2465.60       2502.80        62.84 o
  -1   4  10       4598.95       4494.72        65.81 o
   0   4  10      13798.48      13764.33       130.16 o
   1   4  10       1114.89       1138.95        63.51 o
   2   4  10          7.58         13.49         5.20 o
   3   4  10         34.87         32.55        10.32 o
   4   4  10          1.07          0.94         7.60 o
   5   4  10        291.95        340.77       430.00 o
   6   4  10       2995.07       2913.58        92.99 o
   7   4  10       3444.74       3347.55        74.82 o
   8   4  10        505.42        563.56        50.13 o
   9   4  10        678.52        660.04        43.19 o
  10   4  10        137.83        123.26        38.51 o
 -12   5  10        217.23        283.82        41.52 o
 -11   5  10        409.74        451.31        43.96 o
 -10   5  10         44.69         37.65        15.79 o
  -9   5  10        107.74        109.98        13.22 o
  -8   5  10        543.41        474.61        26.54 o
  -7   5  10        378.78        369.96        28.15 o
  -6   5  10        176.60        168.15        19.60 o
  -5   5  10        490.24        582.71        19.71 o
  -4   5  10        250.59        235.24        12.94 o
  -3   5  10        847.32        785.70        14.33 o
  -2   5  10        569.52        578.30        16.49 o
  -1   5  10        397.56        401.83        10.73 o
   0   5  10        557.24        535.14        17.38 o
   1   5  10        349.34        312.26       115.99 o
   2   5  10        383.98        356.20        11.91 o
   3   5  10        606.63        557.11        20.52 o
   4   5  10        900.71        902.45        41.40 o
   5   5  10       1908.01       1808.17        50.44 o
   6   5  10       1092.75       1146.29        51.64 o
   7   5  10        132.43        144.65        13.27 o
   8   5  10        240.12        232.96        22.16 o
   9   5  10          4.17         -3.92        18.78 o
  10   5  10        149.81        154.92        28.61 o
 -12   6  10         12.58         30.67        43.26 o
 -11   6  10        286.87        292.96        23.87 o
 -10   6  10          0.06        -15.02        28.51 o
  -9   6  10        140.07        113.49        15.46 o
  -8   6  10        863.76        844.21        58.06 o
  -7   6  10       1065.18       1071.13        31.46 o
  -6   6  10         14.55         30.38        48.56 o
  -5   6  10          0.76          2.94         9.28 o
  -4   6  10       1931.22       1915.34        52.30 o
  -3   6  10       1608.06       1660.63        21.98 o
  -2   6  10        639.01        617.16        20.90 o
  -1   6  10        232.98        217.21         8.50 o
   0   6  10        437.70        469.79        17.17 o
   1   6  10       2942.32       2958.44        63.58 o
   2   6  10       2497.62       2450.08        48.38 o
   3   6  10       1090.65       1049.33        29.66 o
   4   6  10        416.84        405.93        32.90 o
   5   6  10         16.50         20.33        19.50 o
   6   6  10        515.64        509.21        28.29 o
   7   6  10        730.04        720.28        26.88 o
   8   6  10         23.87         34.70        17.43 o
   9   6  10         96.54        117.11        19.15 o
 -11   7  10         59.12         71.07        13.13 o
 -10   7  10         22.51         13.84        11.21 o
  -9   7  10        304.44        273.56        36.40 o
  -8   7  10        105.34         74.48        32.48 o
  -7   7  10        132.77        148.17        37.42 o
  -6   7  10          8.97          3.41         9.78 o
  -5   7  10        468.52        469.85        43.30 o
  -4   7  10       1695.62       1572.62        38.04 o
  -3   7  10       1876.02       1843.56        25.21 o
  -2   7  10       1073.09       1076.65        36.59 o
  -1   7  10        751.77        749.02        49.85 o
   0   7  10          1.19          0.38         4.35 o
   1   7  10        810.67        849.21        17.65 o
   2   7  10         22.21         25.06         8.09 o
   3   7  10       1873.10       1816.06        45.25 o
   4   7  10        993.01       1102.97        53.57 o
   5   7  10       1215.58       1205.18        46.76 o
   6   7  10        316.28        311.02        20.33 o
   7   7  10        286.62        284.90        22.61 o
   8   7  10          1.08         -3.13        13.46 o
   9   7  10         21.45         21.19        21.36 o
 -11   8  10        516.31        542.65        35.16 o
 -10   8  10        236.58        205.13        26.60 o
  -9   8  10          6.81          4.34       254.03 o
  -8   8  10         62.63         13.73        43.60 o
  -7   8  10        555.09        527.83        95.52 o
  -6   8  10        428.30        438.24        25.01 o
  -5   8  10        289.48        315.32        14.44 o
  -4   8  10        315.06        299.94        13.14 o
  -3   8  10        997.19       1107.06        27.51 o
  -2   8  10        556.52        626.98        22.34 o
  -1   8  10         19.15          8.07         4.78 o
   0   8  10        188.57        178.61        10.77 o
   1   8  10       1154.27       1205.20        23.95 o
   2   8  10        849.42        826.41        32.77 o
   3   8  10        384.01        410.21        25.19 o
   4   8  10        320.95        292.89        22.20 o
   5   8  10        775.54        740.63        49.08 o
   6   8  10          7.52         26.01        20.54 o
   7   8  10         37.20         37.51        12.04 o
   8   8  10          1.36         -5.87        17.36 o
 -10   9  10          3.38          9.04        20.73 o
  -9   9  10        134.24        100.10       587.12 o
  -8   9  10        241.33        221.24        45.31 o
  -7   9  10        164.40        174.35        21.05 o
  -6   9  10        616.79        547.21        73.75 o
  -5   9  10        153.50        152.48        18.01 o
  -4   9  10         13.73         21.13         6.14 o
  -3   9  10       2802.00       2887.29        49.70 o
  -2   9  10          2.09         -0.65         4.79 o
  -1   9  10        796.92        824.32        24.17 o
   0   9  10        831.16        838.16        31.41 o
   1   9  10        812.57        841.11        19.16 o
   2   9  10        346.60        333.71        13.73 o
   3   9  10        549.87        432.72        42.27 o
   4   9  10         37.73         40.80        25.32 o
   5   9  10         45.60         52.59        16.77 o
   6   9  10        417.80        423.32        31.25 o
   7   9  10        881.52        859.22        29.86 o
   8   9  10          9.34         -5.68        14.53 o
  -9  10  10         94.89        120.56       341.90 o
  -8  10  10         87.96         42.45        30.31 o
  -7  10  10        188.53        223.73        20.92 o
  -6  10  10       1072.25       1115.73        43.59 o
  -5  10  10        245.27        216.09        11.97 o
  -4  10  10        479.02        456.18        15.24 o
  -3  10  10        172.32        172.90         9.44 o
  -2  10  10        236.55        218.69        20.70 o
  -1  10  10        396.02        373.28        27.11 o
   0  10  10       1529.37       1474.97        40.18 o
   1  10  10        866.31        792.33        25.90 o
   2  10  10       1548.85       1512.15        31.45 o
   3  10  10          0.07         -0.23         7.60 o
   4  10  10        230.04        225.00        12.36 o
   5  10  10         54.43         52.40        15.72 o
   6  10  10          3.68          5.60        30.77 o
   7  10  10        597.97        559.52        28.02 o
  -8  11  10         93.70         39.28        23.61 o
  -7  11  10       1016.26       1132.22        61.17 o
  -6  11  10        931.91        994.59        95.43 o
  -5  11  10         18.59         11.33         5.04 o
  -4  11  10         78.06         87.48        10.59 o
  -3  11  10         54.93         54.87         6.00 o
  -2  11  10        174.40        177.32        30.50 o
  -1  11  10         19.94         29.60         9.50 o
   0  11  10        729.64        679.42        27.65 o
   1  11  10       1242.00       1275.66        44.71 o
   2  11  10          5.56          8.55         5.45 o
   3  11  10        123.52        111.09        13.79 o
   4  11  10          2.99         -1.97         7.72 o
   5  11  10        188.59        154.44        20.53 o
   6  11  10       1676.72       1687.85       114.21 o
  -7  12  10        142.33        160.04        23.82 o
  -6  12  10        120.47         92.48        15.55 o
  -5  12  10        613.26        610.20        22.25 o
  -4  12  10         18.10         24.91         6.87 o
  -3  12  10        316.60        332.53        15.61 o
  -2  12  10         59.19         39.86        16.08 o
  -1  12  10        550.07        567.08        30.99 o
   0  12  10        817.85        859.23       206.63 o
   1  12  10         47.19         38.27         9.94 o
   2  12  10        128.74         94.09        10.98 o
   3  12  10        199.61        192.30        14.01 o
   4  12  10         48.82         46.64         8.80 o
   5  12  10         13.46         19.73        10.23 o
  -6  13  10       2305.59       2442.61        72.01 o
  -5  13  10        328.28        294.20        15.10 o
  -4  13  10        151.12        153.86        11.82 o
  -3  13  10          2.53         -7.38         7.77 o
  -2  13  10        166.98        142.67        12.87 o
  -1  13  10          1.39         -5.47         7.78 o
   0  13  10        223.63        210.47        27.85 o
   1  13  10        631.71        644.16        43.92 o
   2  13  10        332.68        251.23        21.37 o
   3  13  10        118.82         94.02        10.33 o
   4  13  10         24.12         16.21        12.95 o
  -3  14  10         16.58         25.26        10.99 o
  -2  14  10        390.63        412.11        25.12 o
  -1  14  10        586.50        564.17        25.70 o
   0  14  10        762.16        868.52        48.21 o
   1  14  10        522.97        617.75        39.32 o
 -12   1  11          0.02         19.09        45.68 o
 -11   1  11         91.02         77.61        28.99 o
 -10   1  11         11.89          2.14        35.96 o
  -9   1  11         84.38         95.26        16.10 o
  -8   1  11        187.78        174.40        24.66 o
  -7   1  11        874.95        931.42        33.43 o
  -6   1  11        740.29        824.14        50.11 o
  -5   1  11        279.36        272.48        17.96 o
  -4   1  11        587.89        595.96        19.73 o
  -3   1  11        140.69        135.70         5.54 o
  -2   1  11        122.38        109.32         9.38 o
  -1   1  11        615.99        545.01        13.75 o
   0   1  11        116.51        111.55         5.88 o
   1   1  11        870.49        956.02        40.54 o
   2   1  11        419.72        445.93        18.70 o
   3   1  11        242.44        235.80        24.59 o
   4   1  11        147.72        138.20        13.67 o
   5   1  11         40.73         36.91        17.68 o
   6   1  11         70.36         71.76        15.72 o
   7   1  11          4.94          3.46        13.22 o
   8   1  11          1.48         -0.62        16.04 o
   9   1  11        109.72        101.83        25.03 o
  10   1  11         32.64         57.31        58.54 o
 -12   2  11         35.34         39.31        22.38 o
 -11   2  11         45.87         40.52        24.50 o
 -10   2  11         75.19         17.85        58.96 o
  -9   2  11          0.35         11.02        16.44 o
  -8   2  11        846.83        847.39        36.23 o
  -7   2  11        861.41        837.10        25.00 o
  -6   2  11        532.31        568.70        22.33 o
  -5   2  11          0.69          4.62        11.25 o
  -4   2  11        750.23        730.81        17.73 o
  -3   2  11        122.44        128.82         7.69 o
  -2   2  11        528.71        589.00        18.81 o
  -1   2  11        548.25        547.77        19.01 o
   0   2  11       5843.70       5890.67        68.58 o
   1   2  11        151.24        137.74        34.09 o
   2   2  11          6.33         16.54         5.15 o
   3   2  11         93.23         77.36        10.97 o
   4   2  11          2.06          5.67         9.20 o
   5   2  11        368.82        420.06        91.12 o
   6   2  11         92.90        108.26        16.48 o
   7   2  11        238.08        217.57        14.94 o
   8   2  11        267.22        295.04        18.95 o
   9   2  11        158.71        140.39        44.49 o
  10   2  11        226.62        238.91        75.28 o
 -12   3  11        196.84        210.55        42.20 o
 -11   3  11          4.35         30.69        40.72 o
 -10   3  11        536.15        520.22        50.29 o
  -9   3  11        274.97        280.73        15.02 o
  -8   3  11        373.40        388.52        20.78 o
  -7   3  11       1631.13       1596.88        45.29 o
  -6   3  11        506.72        553.26        26.87 o
  -5   3  11          4.45          3.18        11.84 o
  -4   3  11        254.20        243.82        11.52 o
  -3   3  11        874.48        894.48        17.70 o
  -2   3  11        551.27        608.84        28.07 o
  -1   3  11       7738.66       7480.76       101.33 o
   0   3  11        202.87        204.53         9.84 o
   1   3  11       2012.51       2007.90        43.50 o
   2   3  11        511.32        498.44        16.45 o
   3   3  11        407.45        437.77        36.81 o
   4   3  11         10.06          8.28         8.06 o
   5   3  11        432.26        381.72        23.30 o
   6   3  11        535.71        658.30        52.14 o
   7   3  11        997.54        967.45        40.85 o
   8   3  11        137.66        155.57        28.81 o
   9   3  11          4.94        -11.21        33.00 o
  10   3  11        140.25        106.99        32.88 o
 -12   4  11        282.90        258.64        57.56 o
 -11   4  11        209.91        205.26        17.36 o
 -10   4  11        180.16        187.86        13.66 o
  -9   4  11        185.65        175.99        14.05 o
  -8   4  11       1046.69       1014.66        32.01 o
  -7   4  11        921.87        961.03        33.20 o
  -6   4  11        771.34        883.30        39.42 o
  -5   4  11        233.64        267.72        13.88 o
  -4   4  11          2.83         -4.54         5.61 o
  -3   4  11        277.94        301.33         8.52 o
  -2   4  11       1193.43       1115.01        48.28 o
  -1   4  11       2135.82       2160.87        51.46 o
   0   4  11       9892.29       9865.33       121.91 o
   1   4  11       5177.15       5479.25        81.22 o
   2   4  11        246.36        246.86        14.63 o
   3   4  11       1424.95       1407.26        67.66 o
   4   4  11        698.73        733.29        47.92 o
   5   4  11        987.34       1030.95        63.44 o
   6   4  11        151.57        144.84        27.25 o
   7   4  11        233.37        234.84        21.00 o
   8   4  11        242.05        219.55        17.68 o
   9   4  11        263.53        259.71        43.33 o
 -12   5  11        476.79        515.42        42.02 o
 -11   5  11        125.29         96.59        15.32 o
 -10   5  11          6.45         -1.47        10.10 o
  -9   5  11        758.16        767.46        60.89 o
  -8   5  11         87.38         83.38        15.85 o
  -7   5  11       3961.79       3853.03        92.71 o
  -6   5  11       5021.35       5131.72       147.10 o
  -5   5  11        167.99        171.05        10.34 o
  -4   5  11        350.24        390.51        18.99 o
  -3   5  11        411.38        408.91        11.93 o
  -2   5  11        881.39        901.50        48.67 o
  -1   5  11       5929.15       5853.84        89.24 o
   0   5  11        308.77        341.76        14.04 o
   1   5  11       1146.97       1101.49       284.91 o
   2   5  11         94.33         77.70        12.69 o
   3   5  11        621.53        680.06        21.51 o
   4   5  11        493.30        468.56        28.62 o
   5   5  11       1280.57       1288.06        42.98 o
   6   5  11       3180.25       3281.34       121.42 o
   7   5  11       1166.85       1174.09        45.27 o
   8   5  11         46.70         58.68        11.08 o
   9   5  11        221.57        209.90        17.58 o
 -11   6  11        209.61        194.84        21.69 o
 -10   6  11         39.46         48.20        12.03 o
  -9   6  11        102.33         55.21        40.14 o
  -8   6  11       1251.06       1221.59        45.19 o
  -7   6  11       1576.41       1627.13        45.99 o
  -6   6  11        338.03        305.03        12.31 o
  -5   6  11       2547.74       2413.00        52.85 o
  -4   6  11          2.39         -0.23         9.09 o
  -3   6  11          1.03         -0.54         4.60 o
  -2   6  11       1291.83       1294.15        39.37 o
  -1   6  11       2725.45       2707.02        46.98 o
   0   6  11       5822.69       5795.00       115.32 o
   1   6  11        119.78        131.44        13.06 o
   2   6  11       1213.95       1321.65        42.03 o
   3   6  11        343.34        345.52        16.79 o
   4   6  11        693.59        662.69        30.73 o
   5   6  11        739.47        789.75        36.19 o
   6   6  11         53.25         63.42        17.06 o
   7   6  11         97.17         70.16        13.22 o
   8   6  11          7.20          1.99        13.63 o
   9   6  11         14.42         20.59        17.81 o
 -11   7  11         39.24         51.20        18.00 o
 -10   7  11         21.43          2.64        22.58 o
  -9   7  11         18.10         30.39        19.74 o
  -8   7  11        395.25        415.73        35.77 o
  -7   7  11       2377.25       2418.20        92.67 o
  -6   7  11       3208.20       3023.64        64.49 o
  -5   7  11        605.93        662.36        27.37 o
  -4   7  11        107.73        115.75         7.96 o
  -3   7  11        380.81        374.41        21.82 o
  -2   7  11       5256.72       5262.65       107.11 o
  -1   7  11       5109.22       5131.14       116.84 o
   0   7  11          8.12          5.83         4.58 o
   1   7  11       1590.94       1595.61        23.74 o
   2   7  11        797.80        851.96        17.76 o
   3   7  11        115.42        107.90        14.64 o
   4   7  11         22.75         31.61        24.79 o
   5   7  11       1990.59       2159.31       174.98 o
   6   7  11       8129.84       7379.55       223.95 o
   7   7  11       1369.56       1467.20        49.25 o
   8   7  11          7.23         10.33        11.94 o
 -10   8  11         39.97         41.70        22.71 o
  -9   8  11        224.03        214.76        49.25 o
  -8   8  11       1864.50       2025.47       163.35 o
  -7   8  11        605.66        697.34        35.52 o
  -6   8  11        163.45        147.00        13.71 o
  -5   8  11       1663.62       1578.81        57.25 o
  -4   8  11        944.98        895.25        25.88 o
  -3   8  11        609.04        592.32        16.27 o
  -2   8  11          2.51          3.59         5.29 o
  -1   8  11       1382.64       1397.35        57.43 o
   0   8  11       1838.25       1637.62        38.14 o
   1   8  11         16.08         11.54         5.75 o
   2   8  11         35.09         35.95         7.69 o
   3   8  11        532.15        516.65        25.94 o
   4   8  11       1550.97       1507.57        59.05 o
   5   8  11       1560.89       1607.52        46.85 o
   6   8  11        116.53        139.70        13.39 o
   7   8  11        639.72        639.37        39.48 o
   8   8  11         40.97         37.10        13.06 o
 -10   9  11          8.44        -23.67        63.09 o
  -9   9  11        138.72         94.10        36.65 o
  -8   9  11         30.63         18.56        33.37 o
  -7   9  11        897.54        839.68        34.70 o
  -6   9  11       3449.08       3377.02        78.98 o
  -5   9  11       2161.46       2136.28        46.79 o
  -4   9  11       1178.30       1172.58        29.01 o
  -3   9  11        577.62        587.61        23.93 o
  -2   9  11       2622.27       2589.45        56.81 o
  -1   9  11          2.13          3.09        10.88 o
   0   9  11          2.19          3.51         5.12 o
   1   9  11        144.49        152.16         9.50 o
   2   9  11        858.81        850.73        18.95 o
   3   9  11        168.53        175.33        18.18 o
   4   9  11        568.01        570.38        27.39 o
   5   9  11       1614.34       1733.86        61.08 o
   6   9  11       2931.70       3106.70        86.92 o
   7   9  11        408.70        421.76        35.45 o
  -9  10  11        170.10        186.31        43.42 o
  -8  10  11         30.19         18.87        27.13 o
  -7  10  11        283.16        326.30        55.87 o
  -6  10  11        102.76        130.62         8.41 o
  -5  10  11       1573.85       1660.45        32.44 o
  -4  10  11        321.32        346.80        18.08 o
  -3  10  11        625.63        612.30        21.17 o
  -2  10  11         38.34         27.03         9.43 o
  -1  10  11       2478.69       2713.93        75.45 o
   0  10  11         11.73         20.33         6.99 o
   1  10  11         18.16          9.27         4.98 o
   2  10  11        142.01        137.84         8.71 o
   3  10  11        419.51        403.73        27.54 o
   4  10  11        997.54       1096.51        55.05 o
   5  10  11        945.59        896.71        51.83 o
   6  10  11         67.20         39.83        27.46 o
  -8  11  11         93.52         67.23        21.30 o
  -7  11  11         66.12         76.70        14.77 o
  -6  11  11       1538.22       1671.77        52.30 o
  -5  11  11       2141.83       2140.48        37.29 o
  -4  11  11         66.34         62.64         9.08 o
  -3  11  11       1816.26       1798.62        48.61 o
  -2  11  11       1414.60       1466.46        47.16 o
  -1  11  11        161.43        130.11        11.10 o
   0  11  11        204.23        193.19        10.87 o
   1  11  11         59.52         70.42        11.78 o
   2  11  11        172.79        178.18        12.88 o
   3  11  11        363.98        369.93        20.60 o
   4  11  11         50.90         34.63         8.41 o
   5  11  11       1742.08       1907.57        51.16 o
  -7  12  11        107.05        106.71        18.49 o
  -6  12  11        129.37        119.20        13.08 o
  -5  12  11        526.17        550.45        18.42 o
  -4  12  11       2022.07       2086.54        51.96 o
  -3  12  11        410.39        384.71        14.70 o
  -2  12  11         33.15         40.90        86.37 o
  -1  12  11        472.26        495.88        26.27 o
   0  12  11         58.42         45.10        26.03 o
   1  12  11        234.77        272.24        33.71 o
   2  12  11         13.56         25.21         7.01 o
   3  12  11        234.87        225.88        13.15 o
   4  12  11       1023.24       1016.36        35.17 o
  -5  13  11        217.97        250.07        19.80 o
  -4  13  11        221.36        224.06        11.77 o
  -3  13  11        767.61        776.80        36.13 o
  -2  13  11        216.53        208.09        17.00 o
  -1  13  11         68.36         50.21        14.77 o
   0  13  11        150.22        130.77        20.40 o
   1  13  11        346.03        309.59        34.74 o
   2  13  11        339.21        289.50        17.09 o
 -12   0  12        115.78        124.22        93.41 o
 -11   0  12        391.96        414.22        57.03 o
 -10   0  12        110.53        102.34        26.18 o
  -9   0  12        224.13        242.50        26.78 o
  -8   0  12       4419.49       4711.31       272.71 o
  -7   0  12      11323.99      13353.44      1344.65 o
  -6   0  12       1221.45       1218.77        69.97 o
  -5   0  12        344.24        339.21        31.60 o
  -4   0  12       2910.24       2766.68        73.23 o
  -3   0  12        452.21        483.25        16.68 o
  -2   0  12       1172.13       1157.52        48.48 o
  -1   0  12       2934.47       2736.17        57.79 o
   0   0  12       7446.66       7479.61       130.81 o
   1   0  12       9112.83       8802.62       255.90 o
   2   0  12        863.88        838.78        30.58 o
   3   0  12         13.78         17.43        27.74 o
   4   0  12        866.18        896.74        65.69 o
   5   0  12        755.48        769.82        36.87 o
   6   0  12         12.50        -31.35        31.35 o
   7   0  12         65.38         42.65        33.80 o
   8   0  12          5.52         -5.77        14.03 o
   9   0  12       1274.33       1294.85        63.41 o
 -12   1  12          7.73          0.45        26.86 o
 -11   1  12          4.73         -4.38        13.75 o
 -10   1  12        265.02        251.53        28.75 o
  -9   1  12       2180.58       2328.90        56.64 o
  -8   1  12        561.22        545.42        32.38 o
  -7   1  12       3350.30       3295.62       109.93 o
  -6   1  12       2256.78       2166.05        77.45 o
  -5   1  12        762.67        653.61        25.42 o
  -4   1  12        138.72        167.58         8.75 o
  -3   1  12        138.66        141.85         6.96 o
  -2   1  12       3903.82       3770.09        86.66 o
  -1   1  12       5194.75       5076.35        77.23 o
   0   1  12        275.20        272.04         8.41 o
   1   1  12        627.19        666.62        22.45 o
   2   1  12        956.25        951.02        27.66 o
   3   1  12          7.58         51.72        21.48 o
   4   1  12        156.48        183.38        18.80 o
   5   1  12       2720.04       2653.70        60.21 o
   6   1  12       2085.45       2124.58        74.63 o
   7   1  12          2.64         -4.59        22.99 o
   8   1  12         33.94         46.21        18.14 o
   9   1  12         62.29         48.35        12.50 o
 -12   2  12         15.61        -47.52        72.09 o
 -11   2  12        177.91        160.05        25.21 o
 -10   2  12         27.19         26.39        11.06 o
  -9   2  12       1493.49       1543.77        40.08 o
  -8   2  12      10237.64      10388.55       193.35 o
  -7   2  12       7830.38       7734.08       209.25 o
  -6   2  12         68.62         52.73        10.86 o
  -5   2  12        247.11        286.62        16.36 o
  -4   2  12        329.27        289.17        17.65 o
  -3   2  12        163.90        163.53         7.83 o
  -2   2  12          0.10          2.06         7.78 o
  -1   2  12       2962.59       2848.94        44.86 o
   0   2  12       9663.24       9814.05       128.86 o
   1   2  12       8193.59       8187.69       121.78 o
   2   2  12         18.71          5.92         8.07 o
   3   2  12         44.89         50.28        10.21 o
   4   2  12       1042.89       1064.97        44.36 o
   5   2  12       1383.73       1292.62        92.27 o
   6   2  12        498.75        585.08        67.66 o
   7   2  12        278.10        292.26        20.50 o
   8   2  12         20.30         16.85        10.30 o
   9   2  12        870.57        935.46        49.55 o
 -12   3  12         38.05         40.24        46.26 o
 -11   3  12         13.91         18.84        24.39 o
 -10   3  12        122.60        108.09        13.05 o
  -9   3  12        432.85        448.17        42.66 o
  -8   3  12        503.03        489.28        20.93 o
  -7   3  12        486.71        458.56        17.99 o
  -6   3  12       1260.01       1332.51       193.97 o
  -5   3  12        120.03        129.78        13.86 o
  -4   3  12          3.37         -4.67         6.40 o
  -3   3  12          0.53         -2.28         6.78 o
  -2   3  12       4835.41       4833.13       112.03 o
  -1   3  12       1103.18       1167.38        40.16 o
   0   3  12        333.47        345.25        12.46 o
   1   3  12        922.36        887.85        25.15 o
   2   3  12       1482.56       1489.04        30.79 o
   3   3  12       1346.07       1412.53        54.13 o
   4   3  12         54.36         57.55        12.43 o
   5   3  12        524.07        475.52       103.97 o
   6   3  12       1084.62       1086.95        70.22 o
   7   3  12          3.63         18.39        31.32 o
   8   3  12        114.85        102.21        23.44 o
   9   3  12         10.62          4.77        12.41 o
 -11   4  12         43.80         44.64        13.84 o
 -10   4  12        639.24        667.68        33.26 o
  -9   4  12       1275.85       1357.74        79.13 o
  -8   4  12       2332.01       2395.19        56.75 o
  -7   4  12       5012.09       5216.24       117.62 o
  -6   4  12        465.06        521.37        24.42 o
  -5   4  12        195.81        213.05        15.11 o
  -4   4  12        356.24        391.27        15.07 o
  -3   4  12          3.78          2.85         6.90 o
  -2   4  12       1080.50       1128.54        34.74 o
  -1   4  12       2641.25       2643.28        46.54 o
   0   4  12       2479.09       2430.58        58.58 o
   1   4  12        558.72        590.18        23.56 o
   2   4  12        426.91        421.03        21.34 o
   3   4  12        188.29        184.84        18.34 o
   4   4  12        324.03        308.13        15.73 o
   5   4  12        832.19        837.34        34.56 o
   6   4  12         96.33         93.07        12.86 o
   7   4  12        244.51        207.67        28.42 o
   8   4  12        240.87        231.18        23.18 o
   9   4  12          6.55          2.43        20.87 o
 -11   5  12        378.46        356.17        44.29 o
 -10   5  12        350.09        354.27        28.74 o
  -9   5  12          9.15          9.16        12.28 o
  -8   5  12        133.92        117.85        14.78 o
  -7   5  12         11.22          0.34         9.18 o
  -6   5  12       1681.53       1611.86        46.40 o
  -5   5  12        971.44        981.60        26.80 o
  -4   5  12       1143.62       1170.68        37.07 o
  -3   5  12        429.62        422.94        13.71 o
  -2   5  12       1431.69       1327.44        45.39 o
  -1   5  12        450.36        460.65        16.96 o
   0   5  12        268.97        269.95        15.94 o
   1   5  12        680.87        683.34        22.67 o
   2   5  12        653.93        654.39        27.23 o
   3   5  12        784.82        824.51        40.61 o
   4   5  12       1178.00       1284.55        69.38 o
   5   5  12          7.23          9.18        13.63 o
   6   5  12       1237.50       1315.41        40.40 o
   7   5  12        144.41        132.31       200.48 o
   8   5  12        439.06        442.73        34.19 o
 -11   6  12         44.08         37.36        14.28 o
 -10   6  12        487.49        584.82        38.47 o
  -9   6  12        461.87        390.58        27.04 o
  -8   6  12        487.03        506.31        25.81 o
  -7   6  12        507.03        560.23        24.71 o
  -6   6  12       1038.61       1108.38        57.05 o
  -5   6  12        279.65        294.81        30.13 o
  -4   6  12        146.39        138.82         7.30 o
  -3   6  12        519.81        500.95        18.70 o
  -2   6  12       4068.40       4225.77        97.45 o
  -1   6  12       2957.78       2834.42        70.46 o
   0   6  12       2192.36       2199.80        41.46 o
   1   6  12        430.24        454.48        13.98 o
   2   6  12         95.17         83.45        10.27 o
   3   6  12         28.86         28.15         5.65 o
   4   6  12          4.30          4.76         9.94 o
   5   6  12        410.79        423.23        21.23 o
   6   6  12          3.11          3.36        21.45 o
   7   6  12        642.24        632.53        32.78 o
   8   6  12        365.91        357.30        19.12 o
 -10   7  12        184.13        206.81        20.30 o
  -9   7  12         39.44         41.92        22.94 o
  -8   7  12          0.92         21.74        35.56 o
  -7   7  12        197.57        202.58        16.31 o
  -6   7  12        205.35        208.43        16.58 o
  -5   7  12        635.12        569.70        21.31 o
  -4   7  12       2200.65       2104.32        30.60 o
  -3   7  12        855.27        851.97        21.28 o
  -2   7  12        136.13        125.62        10.73 o
  -1   7  12          0.78          7.25         5.20 o
   0   7  12         31.17         23.53         6.42 o
   1   7  12          0.10          1.79         4.66 o
   2   7  12        237.14        275.91        12.95 o
   3   7  12        430.59        448.01        22.06 o
   4   7  12        742.45        698.02        87.55 o
   5   7  12          0.08         -0.53        14.43 o
   6   7  12          8.68        -10.84        23.76 o
   7   7  12         34.38         38.97        17.59 o
   8   7  12        120.18        122.35        16.36 o
 -10   8  12        334.48        361.01        32.48 o
  -9   8  12        168.47        140.63        35.96 o
  -8   8  12        346.34        301.70        73.44 o
  -7   8  12          5.14          0.62         5.07 o
  -6   8  12        860.44        859.65        30.10 o
  -5   8  12        280.51        280.67        12.65 o
  -4   8  12        391.24        378.06        12.27 o
  -3   8  12        658.14        677.58        28.02 o
  -2   8  12       1920.17       1839.92        44.16 o
  -1   8  12        227.67        244.05        17.61 o
   0   8  12        316.20        326.22        17.31 o
   1   8  12         66.79         71.98         7.10 o
   2   8  12        731.60        730.39        31.62 o
   3   8  12         74.58         74.60        12.17 o
   4   8  12          0.03         -7.43        17.01 o
   5   8  12          0.07         -4.70        25.45 o
   6   8  12         37.57         39.14        28.50 o
   7   8  12        715.82        726.59        71.03 o
  -9   9  12         98.84        155.50        35.71 o
  -8   9  12         63.70         62.76        29.38 o
  -7   9  12        310.53        291.22        16.08 o
  -6   9  12         89.51         80.35        10.91 o
  -5   9  12        778.09        792.29        24.06 o
  -4   9  12         29.94         32.42         6.53 o
  -3   9  12        429.03        460.60        18.17 o
  -2   9  12          5.01         -1.53         9.86 o
  -1   9  12       1918.00       2095.38        81.36 o
   0   9  12        320.07        323.70        20.78 o
   1   9  12        163.85        151.90        11.26 o
   2   9  12        154.89        135.26         8.99 o
   3   9  12          0.61         -9.09         9.09 o
   4   9  12         39.37         59.57        11.01 o
   5   9  12        877.17        831.13        26.83 o
   6   9  12         50.09         18.95        15.66 o
  -8  10  12        717.87        745.47        51.83 o
  -7  10  12        190.40        177.04        15.13 o
  -6  10  12         51.43         42.92         6.32 o
  -5  10  12        359.46        353.55        14.11 o
  -4  10  12        314.19        291.29        14.77 o
  -3  10  12        140.19        135.64        16.52 o
  -2  10  12          0.20          4.08        21.03 o
  -1  10  12         96.58         87.22        13.29 o
   0  10  12        113.49        113.10        12.87 o
   1  10  12         98.35         84.38        12.31 o
   2  10  12         13.38         12.04         6.08 o
   3  10  12        222.54        202.80         9.76 o
   4  10  12        507.27        494.03        21.20 o
   5  10  12        120.01        106.83        16.09 o
  -7  11  12         24.62          9.55        12.56 o
  -6  11  12         93.53         80.48        10.85 o
  -5  11  12         45.27         39.04         9.01 o
  -4  11  12          4.38         -0.82         7.55 o
  -3  11  12        140.94        141.36        17.50 o
  -2  11  12       1071.56       1153.98        44.96 o
  -1  11  12       2831.12       2938.49       108.98 o
   0  11  12         19.18         20.32         6.98 o
   1  11  12         28.16         48.20         9.13 o
   2  11  12        743.37        814.56        23.56 o
   3  11  12          2.92          6.30        11.31 o
   4  11  12         80.55         63.95        14.19 o
  -6  12  12          9.88          9.96         6.03 o
  -5  12  12          4.67         -7.69         7.69 o
  -4  12  12          1.18          2.08         5.99 o
  -3  12  12        232.65        243.79        15.67 o
  -2  12  12         15.75          9.47        19.38 o
  -1  12  12        302.24        306.69        25.33 o
   0  12  12       1058.02       1051.01        62.31 o
   1  12  12         38.20         31.59        13.71 o
   2  12  12         37.47         41.29         9.59 o
   3  12  12         15.53          4.92        10.80 o
  -3  13  12        627.64        657.94        46.61 o
  -2  13  12       2148.80       2170.47        76.23 o
  -1  13  12       1674.45       1915.05       104.84 o
   0  13  12        338.19        378.38        30.38 o
 -12   1  13         68.44         72.45        23.82 o
 -11   1  13         12.12         11.46        13.31 o
 -10   1  13          4.17         -3.37        11.36 o
  -9   1  13        211.21        210.95       122.44 o
  -8   1  13          1.64        -12.49        15.30 o
  -7   1  13          7.60         12.37        14.46 o
  -6   1  13         70.00         83.54        20.83 o
  -5   1  13        200.88        202.98        10.60 o
  -4   1  13       1116.40       1199.12        27.78 o
  -3   1  13        226.15        206.22        11.06 o
  -2   1  13        156.59        160.36        11.69 o
  -1   1  13         70.24         78.32         8.10 o
   0   1  13        691.92        668.55        17.56 o
   1   1  13         88.40         89.59         8.56 o
   2   1  13         18.21         26.15         5.89 o
   3   1  13        648.79        647.45        24.96 o
   4   1  13        110.02        173.15        37.82 o
   5   1  13        450.38        455.56        41.85 o
   6   1  13         46.99         44.77        11.16 o
   7   1  13         39.18         55.67        20.95 o
   8   1  13        109.97         98.19        28.68 o
   9   1  13         49.02         31.76        18.46 o
 -11   2  13          2.31         -5.52        10.34 o
 -10   2  13         51.83         65.34        20.54 o
  -9   2  13        331.48        336.37        57.00 o
  -8   2  13        246.38        247.74        20.79 o
  -7   2  13       1865.60       1898.06        51.37 o
  -6   2  13        518.49        524.56        33.75 o
  -5   2  13        370.40        355.32        16.05 o
  -4   2  13          5.45         10.53         6.13 o
  -3   2  13        669.17        726.64        18.82 o
  -2   2  13       1352.29       1397.81        37.53 o
  -1   2  13        274.73        272.51        11.64 o
   0   2  13         64.46         53.00         7.01 o
   1   2  13        185.83        213.17        11.31 o
   2   2  13        241.64        245.43        11.52 o
   3   2  13        334.59        356.80        23.95 o
   4   2  13       1928.90       1977.63        70.09 o
   5   2  13        318.28        319.32        19.29 o
   6   2  13          0.09          1.35        15.93 o
   7   2  13          1.13         13.12        30.46 o
   8   2  13        311.38        324.56        33.46 o
   9   2  13         62.23         70.99        18.66 o
 -11   3  13         35.94         47.67        12.91 o
 -10   3  13         14.97         22.93        12.38 o
  -9   3  13        501.33        543.46        29.12 o
  -8   3  13        546.37        604.21        37.33 o
  -7   3  13        736.28        848.32        68.25 o
  -6   3  13        651.68        678.01        29.20 o
  -5   3  13         57.50         43.91         8.25 o
  -4   3  13        517.60        520.73        25.23 o
  -3   3  13        893.02        854.88        31.02 o
  -2   3  13       2440.31       2384.80        66.17 o
  -1   3  13        761.36        758.29        23.90 o
   0   3  13        541.82        558.73        15.57 o
   1   3  13         11.61         10.96         6.20 o
   2   3  13        286.98        256.08        17.53 o
   3   3  13       1746.91       1788.53        46.62 o
   4   3  13         11.28          7.62        15.31 o
   5   3  13       1834.46       1701.70        55.36 o
   6   3  13        317.59        268.34        34.75 o
   7   3  13        159.81        181.25        67.41 o
   8   3  13        200.40        163.71        22.37 o
 -11   4  13         19.74         28.95        11.42 o
 -10   4  13        377.98        385.40        24.36 o
  -9   4  13        446.69        420.83        19.25 o
  -8   4  13       2577.58       2523.16        54.68 o
  -7   4  13       2078.48       1892.14       100.78 o
  -6   4  13        197.04        195.77        11.79 o
  -5   4  13       1253.22       1208.86        30.42 o
  -4   4  13        143.59        145.28         8.06 o
  -3   4  13        585.48        589.73        20.19 o
  -2   4  13        114.60        109.39        13.65 o
  -1   4  13        226.92        201.75        10.43 o
   0   4  13          3.94          5.35         6.36 o
   1   4  13        308.72        314.74        16.01 o
   2   4  13         37.88         50.70        10.98 o
   3   4  13        876.96        901.36        34.02 o
   4   4  13       5966.96       6094.41       179.06 o
   5   4  13       1550.26       1515.49        39.94 o
   6   4  13         24.99         26.55         9.17 o
   7   4  13         18.53          4.29        19.69 o
   8   4  13        493.30        501.69        35.33 o
 -11   5  13         21.49         19.23        15.95 o
 -10   5  13        122.29         84.41        20.71 o
  -9   5  13       1660.37       1800.92        44.12 o
  -8   5  13       1633.37       1574.88        52.00 o
  -7   5  13        342.79        353.77        17.32 o
  -6   5  13        654.36        632.24        20.42 o
  -5   5  13         52.00         39.63         6.38 o
  -4   5  13        153.79        130.11         7.72 o
  -3   5  13        930.37        882.34        33.23 o
  -2   5  13       3039.52       3064.03        62.55 o
  -1   5  13       5214.70       5214.61        96.49 o
   0   5  13       1768.84       1738.63        44.66 o
   1   5  13        115.43         99.83        11.30 o
   2   5  13         37.57         40.53         7.45 o
   3   5  13       1559.51       1491.76        31.35 o
   4   5  13        265.41        262.14        19.32 o
   5   5  13       3786.69       3727.23        99.43 o
   6   5  13        443.08        410.95        30.55 o
   7   5  13        233.23        271.83        30.18 o
   8   5  13          2.97        -18.28       223.20 o
 -10   6  13        146.87        158.99       266.21 o
  -9   6  13          3.09          1.34        11.38 o
  -8   6  13       1330.37       1344.31        36.04 o
  -7   6  13       1227.82       1183.26        36.70 o
  -6   6  13         17.43          5.55         7.51 o
  -5   6  13        810.97        759.98        28.13 o
  -4   6  13        347.85        339.79         9.81 o
  -3   6  13        906.35        881.94        25.82 o
  -2   6  13       2052.00       2020.54        40.25 o
  -1   6  13        344.29        336.22        13.58 o
   0   6  13        897.92        963.53        30.15 o
   1   6  13          1.38          1.56         4.98 o
   2   6  13         30.90         29.63        11.63 o
   3   6  13        508.92        471.43        30.63 o
   4   6  13       4619.38       4779.93        92.55 o
   5   6  13       1815.12       1886.87        68.77 o
   6   6  13        158.50        137.01        21.81 o
   7   6  13        296.37        292.89        24.40 o
 -10   7  13        250.86        270.76        30.11 o
  -9   7  13       2024.24       2111.07       104.71 o
  -8   7  13       2115.39       2148.05        77.29 o
  -7   7  13         45.41         48.47        11.73 o
  -6   7  13        113.78         98.46         9.25 o
  -5   7  13         37.84         34.45         7.15 o
  -4   7  13         18.27         11.65         5.93 o
  -3   7  13       1351.49       1385.56        31.01 o
  -2   7  13       4606.69       4658.83       114.02 o
  -1   7  13       3515.78       3363.13        82.38 o
   0   7  13        147.75        150.27        19.16 o
   1   7  13         17.08         16.01         5.27 o
   2   7  13          2.42         15.25         8.46 o
   3   7  13        383.87        392.01        25.42 o
   4   7  13         78.26         93.52        12.64 o
   5   7  13        770.55        723.40        73.56 o
   6   7  13       1775.96       1684.24        58.92 o
   7   7  13        495.03        476.35        50.26 o
  -9   8  13        118.83        107.86        44.22 o
  -8   8  13       1116.39       1059.28        33.21 o
  -7   8  13        719.90        601.88        32.33 o
  -6   8  13         71.23         52.85         8.27 o
  -5   8  13         77.20         91.68         8.02 o
  -4   8  13       3545.64       3752.34        64.77 o
  -3   8  13       2840.04       2859.75        76.43 o
  -2   8  13       1370.02       1404.38        37.70 o
  -1   8  13        350.30        342.79        24.02 o
   0   8  13        781.47        850.28        29.23 o
   1   8  13          6.40         14.21         7.32 o
   2   8  13        184.04        170.00        10.52 o
   3   8  13         36.88         53.73         9.52 o
   4   8  13       3175.29       3153.38        63.10 o
   5   8  13       3350.13       3484.42        73.79 o
   6   8  13        122.41        103.89        16.40 o
  -8   9  13        424.14        411.35        17.98 o
  -7   9  13        253.94        231.34        13.32 o
  -6   9  13         77.84         52.93         9.83 o
  -5   9  13        180.96        159.79        11.31 o
  -4   9  13        203.71        206.75        14.84 o
  -3   9  13        123.40        148.85        13.86 o
  -2   9  13       2411.40       2411.67        99.99 o
  -1   9  13       4922.21       4739.72       102.45 o
   0   9  13        511.38        514.94        17.92 o
   1   9  13        114.08        108.72        13.63 o
   2   9  13         25.05         25.75         5.78 o
   3   9  13        726.16        721.99        24.79 o
   4   9  13         27.85         27.98         8.40 o
   5   9  13        492.35        500.57        26.36 o
  -7  10  13         18.80          7.34         8.86 o
  -6  10  13          9.66          4.87         5.52 o
  -5  10  13         26.16         22.62         7.14 o
  -4  10  13       1630.26       1687.05        41.64 o
  -3  10  13       3442.53       3560.67        66.08 o
  -2  10  13       2573.42       2861.37        89.24 o
  -1  10  13         71.12         73.54        16.53 o
   0  10  13        764.77        797.13        37.51 o
   1  10  13          9.68         11.88         9.49 o
   2  10  13         29.93         27.00         6.48 o
   3  10  13        264.51        273.51        13.71 o
   4  10  13       1979.60       2009.56        54.64 o
  -6  11  13          1.37          0.55         6.25 o
  -5  11  13        323.30        316.29        13.08 o
  -4  11  13        275.33        306.72        13.72 o
  -3  11  13        680.08        671.41        37.88 o
  -2  11  13       1299.35       1362.46       149.99 o
  -1  11  13       2430.93       2348.46        65.86 o
   0  11  13        151.29        132.47       353.20 o
   1  11  13        114.74         96.53        12.05 o
   2  11  13         11.87          4.26         5.96 o
   3  11  13        185.97        210.86        17.85 o
  -4  12  13       1936.55       2010.04        45.45 o
  -3  12  13       2631.66       2878.41        79.40 o
  -2  12  13        165.08        153.94        29.23 o
  -1  12  13         55.67         45.73         8.45 o
   0  12  13        199.14        216.08        19.07 o
   1  12  13          6.05          9.81         9.89 o
 -11   0  14        141.35        149.54        18.02 o
 -10   0  14          9.56         10.11        19.44 o
  -9   0  14        381.16        412.86       277.78 o
  -7   0  14       3811.04       3632.28       118.64 o
  -6   0  14       3023.21       3053.93        87.08 o
  -5   0  14          0.01         16.64        11.79 o
  -4   0  14       2986.22       3136.23        53.82 o
  -3   0  14       3553.61       3489.39        94.92 o
  -2   0  14         77.50         49.92        20.62 o
  -1   0  14         50.49         29.72        10.71 o
   0   0  14        428.03        445.86        45.83 o
   1   0  14         24.17         41.02         9.63 o
   2   0  14       4451.26       4125.83       234.14 o
   3   0  14       1118.18       1117.62        47.12 o
   4   0  14       6763.03       7134.27       401.57 o
   5   0  14       4732.00       4619.34       216.80 o
   6   0  14        123.63        120.61        16.43 o
   7   0  14        245.40        223.17        26.57 o
   8   0  14         12.79         -3.58        30.39 o
 -11   1  14         52.62         47.20         9.65 o
 -10   1  14         60.34         43.19        11.27 o
  -9   1  14       1832.56       1815.46        96.56 o
  -8   1  14       1570.24       1579.78        67.00 o
  -7   1  14         22.43         25.79         9.92 o
  -6   1  14       1821.99       1892.16        58.33 o
  -5   1  14       3215.98       3171.10        59.04 o
  -4   1  14        785.82        818.43        15.94 o
  -3   1  14        117.17         98.13        12.55 o
  -2   1  14       1206.88       1282.83        36.91 o
  -1   1  14        702.00        685.22        21.69 o
   0   1  14        449.64        464.41        23.67 o
   1   1  14        249.58        232.76         9.39 o
   2   1  14       1723.59       1824.88        39.41 o
   3   1  14      13698.20      13904.76       217.11 o
   4   1  14       3665.31       3701.45       158.00 o
   5   1  14         30.20         47.61        19.38 o
   6   1  14         40.94         37.00         9.16 o
   7   1  14        492.37        492.20        27.47 o
   8   1  14        384.76        353.28        46.33 o
 -11   2  14         22.03         26.69        15.79 o
 -10   2  14        137.82        143.77        14.35 o
  -9   2  14         32.82         30.66        12.75 o
  -8   2  14       2770.48       2770.67        85.48 o
  -7   2  14       1963.27       2002.21        77.38 o
  -6   2  14        123.84        117.15         8.41 o
  -5   2  14        151.43        152.82        12.60 o
  -4   2  14        147.21        146.03         8.57 o
  -3   2  14       1600.58       1592.72        30.77 o
  -2   2  14       1361.22       1346.91        31.49 o
  -1   2  14       1035.22       1047.70        26.16 o
   0   2  14        589.53        635.32        16.34 o
   1   2  14         15.43         17.96         8.63 o
   2   2  14        964.35       1043.78        28.86 o
   3   2  14         48.45         46.15         9.21 o
   4   2  14       2381.35       2728.05       105.48 o
   5   2  14       2206.67       2163.86        69.04 o
   6   2  14         60.19         60.72        13.23 o
   7   2  14        171.15        154.44        18.35 o
   8   2  14         36.46          4.67        44.60 o
 -11   3  14         43.46         42.19        15.60 o
 -10   3  14        148.61        168.00        16.00 o
  -9   3  14       1460.07       1447.26        52.21 o
  -8   3  14       1237.83       1249.21        47.33 o
  -7   3  14          0.95          5.96        10.26 o
  -6   3  14        446.70        438.84        21.97 o
  -5   3  14        945.13        970.27        34.25 o
  -4   3  14       1525.15       1614.72        25.45 o
  -3   3  14        129.91        136.39         9.59 o
  -2   3  14        644.86        652.24        17.93 o
  -1   3  14        792.28        800.07        22.29 o
   0   3  14         95.46         94.70        13.12 o
   1   3  14          0.70         -6.27         6.27 o
   2   3  14       1444.69       1410.32        37.76 o
   3   3  14       6839.68       6787.15       112.46 o
   4   3  14       1526.52       1740.48        93.40 o
   5   3  14          2.76          2.17         8.38 o
   6   3  14        108.38        109.69        12.49 o
   7   3  14        137.07        158.74        33.68 o
   8   3  14        142.80        171.76        36.36 o
 -10   4  14         61.75         35.26        45.11 o
  -9   4  14         29.46         40.06         9.23 o
  -8   4  14        308.56        371.10        61.13 o
  -7   4  14       1552.86       1513.57        57.29 o
  -6   4  14       1055.18       1002.49        36.55 o
  -5   4  14         56.06         46.94         8.43 o
  -4   4  14        309.87        306.39        12.10 o
  -3   4  14       1254.82       1367.13        43.18 o
  -2   4  14       2441.45       2415.41        59.46 o
  -1   4  14        414.44        413.15        19.18 o
   0   4  14        147.87        163.32        12.51 o
   1   4  14        719.45        732.71        28.33 o
   2   4  14       1322.35       1256.75        34.87 o
   3   4  14        202.82        199.45        14.54 o
   4   4  14       1327.43       1283.80        46.57 o
   5   4  14        454.90        453.55        21.60 o
   6   4  14        683.33        645.30        39.69 o
   7   4  14         34.04         49.57        24.77 o
 -10   5  14        262.05        241.41        17.61 o
  -9   5  14        278.28        248.52        17.48 o
  -8   5  14          0.51          8.72        14.63 o
  -7   5  14         42.07         37.85        13.90 o
  -6   5  14         49.66         55.38         7.33 o
  -5   5  14        651.66        579.00        31.94 o
  -4   5  14        284.59        268.79        12.09 o
  -3   5  14          1.95         13.68        17.52 o
  -2   5  14        499.73        482.31        23.26 o
  -1   5  14        318.30        347.80        12.71 o
   0   5  14          0.87          3.63         6.92 o
   1   5  14       1207.59       1140.63        20.41 o
   2   5  14       1416.41       1399.07        34.67 o
   3   5  14        264.41        316.55        20.54 o
   4   5  14        334.85        367.31        25.42 o
   5   5  14        458.42        522.90        41.39 o
   6   5  14         72.20         99.53        14.41 o
   7   5  14         29.47         18.53        19.64 o
 -10   6  14          0.15         15.61        12.88 o
  -9   6  14        787.72        836.96        31.42 o
  -8   6  14         70.40         61.83         9.22 o
  -7   6  14         79.32         74.26         9.09 o
  -6   6  14        239.18        206.30        32.72 o
  -5   6  14        596.06        566.10        23.68 o
  -4   6  14        629.30        631.46        23.35 o
  -3   6  14         56.52         77.78        15.20 o
  -2   6  14       1180.67       1191.26        40.02 o
  -1   6  14        123.47        124.26         8.14 o
   0   6  14        319.74        342.67        15.36 o
   1   6  14        383.35        375.49        10.49 o
   2   6  14        125.63        106.73         9.27 o
   3   6  14         29.60         21.93         9.16 o
   4   6  14         80.52         70.76        10.90 o
   5   6  14         56.96         59.54        12.93 o
   6   6  14        750.37        748.29        45.23 o
  -9   7  14         70.63         58.07         9.87 o
  -8   7  14        181.16        169.90        18.84 o
  -7   7  14        174.78        177.43        12.27 o
  -6   7  14         42.12         25.81         5.26 o
  -5   7  14         12.11          5.33         5.52 o
  -4   7  14        184.66        201.23        12.72 o
  -3   7  14       2184.91       2070.12        56.72 o
  -2   7  14          9.09          3.89         6.64 o
  -1   7  14        185.03        166.99        11.85 o
   0   7  14         56.26         62.52         7.93 o
   1   7  14        793.14        797.18        17.98 o
   2   7  14        459.62        473.07        15.76 o
   3   7  14          2.70         -1.10        13.81 o
   4   7  14        189.62        181.03        14.87 o
   5   7  14       1491.04       1494.53        41.42 o
   6   7  14        152.44        156.89        25.27 o
  -8   8  14         15.80         22.64         9.41 o
  -7   8  14         20.72         12.94         7.43 o
  -6   8  14        501.66        487.35        29.65 o
  -5   8  14        450.90        437.62        15.27 o
  -4   8  14          0.05         -2.93         7.03 o
  -3   8  14          0.05          9.35         9.63 o
  -2   8  14         23.81         21.91         7.42 o
  -1   8  14         45.06         35.97        13.45 o
   0   8  14        483.80        529.97        26.80 o
   1   8  14        406.04        422.75        16.83 o
   2   8  14          1.84          7.99         8.00 o
   3   8  14          0.95         -7.57         9.92 o
   4   8  14        640.92        634.93        36.30 o
   5   8  14        128.57        134.97        15.20 o
  -7   9  14         42.57         53.20         8.78 o
  -6   9  14          3.06          0.91         8.39 o
  -5   9  14        137.10        123.00        11.50 o
  -4   9  14        140.20        134.54        10.61 o
  -3   9  14       1034.84        997.77        43.13 o
  -2   9  14       1985.09       1991.12        57.16 o
  -1   9  14          1.13         -2.28        12.23 o
   0   9  14         29.74         20.50         6.73 o
   1   9  14        635.72        615.86        26.69 o
   2   9  14        124.06        126.58         7.87 o
   3   9  14        171.23        169.37        15.12 o
   4   9  14         74.80         72.01        17.04 o
  -6  10  14         44.82         55.71         7.43 o
  -5  10  14         79.28         71.10        10.44 o
  -4  10  14        396.54        398.75        15.59 o
  -3  10  14       1187.50       1153.50        40.18 o
  -2  10  14        173.02        176.39        24.02 o
  -1  10  14         38.09         56.49        10.35 o
   0  10  14         73.67        116.60        14.12 o
   1  10  14        587.56        558.60        39.97 o
   2  10  14         50.32         38.30         7.28 o
   3  10  14         24.65         21.24        11.76 o
  -5  11  14        126.15        115.39         9.81 o
  -4  11  14          6.39         -1.35         9.75 o
  -3  11  14        151.21        145.85        15.54 o
  -2  11  14       1186.84       1268.36        63.44 o
  -1  11  14        452.02        443.62        24.35 o
   0  11  14         35.43         45.22        36.79 o
   1  11  14         85.18         78.49        19.23 o
 -10   1  15         80.50         82.82        27.29 o
  -9   1  15         13.70          4.26       233.66 o
  -8   1  15         12.88         21.43        18.01 o
  -7   1  15        298.94        311.64        19.31 o
  -6   1  15         74.07         63.29         7.43 o
  -5   1  15        162.45        179.12        13.58 o
  -4   1  15        825.95        817.48        25.79 o
  -3   1  15        397.12        388.00        20.36 o
  -2   1  15         54.06         80.66        12.95 o
  -1   1  15        144.28        145.30         9.58 o
   0   1  15         70.04         69.90         7.23 o
   1   1  15        245.41        266.07        12.06 o
   2   1  15          7.88         11.68         7.74 o
   3   1  15         74.30         66.21        12.46 o
   4   1  15        475.35        531.36        20.44 o
   5   1  15        169.52        164.47        22.38 o
   6   1  15          6.69          0.11         7.13 o
   7   1  15         19.53          4.25         7.61 o
 -10   2  15        466.59        406.08       125.91 o
  -9   2  15         26.51         24.58        14.96 o
  -8   2  15          5.18         -2.83        10.73 o
  -7   2  15         97.32         73.91        21.08 o
  -6   2  15         37.54         28.67         6.25 o
  -5   2  15         31.80         26.76         7.20 o
  -4   2  15        806.20        863.57        28.56 o
  -3   2  15       2246.88       2410.98        72.54 o
  -2   2  15        144.24        142.25         9.95 o
  -1   2  15        670.86        676.78        18.33 o
   0   2  15         22.15         34.31         7.94 o
   1   2  15         51.17         37.51         6.88 o
   2   2  15        570.50        586.66        18.35 o
   3   2  15        581.78        568.01        28.48 o
   4   2  15        590.77        630.74        38.87 o
   5   2  15        650.00        641.54        43.33 o
   6   2  15          6.54          5.36        14.43 o
   7   2  15        160.87        163.23        22.50 o
 -10   3  15          1.47         -5.24        32.23 o
  -9   3  15        346.95        330.85        29.69 o
  -8   3  15        960.99        911.38       171.66 o
  -7   3  15       1749.40       1829.17        57.74 o
  -6   3  15         26.34         25.34         6.41 o
  -5   3  15         92.82         96.17         8.66 o
  -4   3  15       1518.53       1499.94        35.20 o
  -3   3  15         32.55         28.22         7.78 o
  -2   3  15        602.94        624.90        20.84 o
  -1   3  15          0.84          4.73         6.98 o
   0   3  15         33.17         24.56         8.87 o
   1   3  15       1616.69       1569.92        30.86 o
   2   3  15         55.44         52.86         7.25 o
   3   3  15       2766.02       2797.30        74.29 o
   4   3  15       2948.26       2985.26        80.48 o
   5   3  15        122.44        124.34        16.60 o
   6   3  15        266.03        231.66        24.72 o
   7   3  15         53.90         37.13        10.91 o
 -10   4  15        647.64        624.69        35.35 o
  -9   4  15        226.10        264.79        25.92 o
  -8   4  15         73.95         69.02        14.16 o
  -7   4  15        154.58        132.99        18.41 o
  -6   4  15         81.61         88.54         9.14 o
  -5   4  15          9.82         16.26         9.50 o
  -4   4  15       1820.61       1852.09        55.69 o
  -3   4  15       6584.73       6861.39       150.18 o
  -2   4  15       1136.33       1188.33        29.75 o
  -1   4  15        119.28        131.78         9.23 o
   0   4  15        161.96        185.36        15.29 o
   1   4  15        150.98        146.27         5.67 o
   2   4  15        908.23        969.43        25.59 o
   3   4  15        981.54       1028.32        34.63 o
   4   4  15        966.52        978.84        38.45 o
   5   4  15       2019.47       2021.69        76.77 o
   6   4  15        360.90        387.05        24.31 o
  -9   5  15       1191.29       1222.12        56.45 o
  -8   5  15        898.04        721.28        77.62 o
  -7   5  15        465.02        505.74        47.34 o
  -6   5  15          4.53         -2.14         7.90 o
  -5   5  15        616.02        577.95        17.09 o
  -4   5  15       1078.03       1129.14        34.82 o
  -3   5  15         77.31         47.75        12.89 o
  -2   5  15       2356.33       2369.88        70.30 o
  -1   5  15         11.89          7.82         5.92 o
   0   5  15          0.89         -4.86         5.95 o
   1   5  15        202.57        212.74         7.97 o
   2   5  15         11.17         12.10         9.29 o
   3   5  15       3164.82       3216.49        83.12 o
   4   5  15       2976.37       2977.55        53.50 o
   5   5  15         62.20         61.48        12.17 o
   6   5  15        759.87        737.51        42.31 o
  -9   6  15        676.51        632.60        27.65 o
  -8   6  15         29.70         44.97        16.10 o
  -7   6  15          7.90          6.48         7.98 o
  -6   6  15          3.75          7.36        20.06 o
  -5   6  15          9.15          4.83         5.98 o
  -4   6  15       1636.02       1589.09        44.02 o
  -3   6  15       8545.62       8945.93       164.74 o
  -2   6  15       2117.37       2254.40        81.98 o
  -1   6  15         49.11         48.80         9.67 o
   0   6  15        469.97        470.93        24.93 o
   1   6  15         10.13         -0.48         7.36 o
   2   6  15       1866.52       1829.55        46.49 o
   3   6  15         60.27         72.63        13.61 o
   4   6  15       1421.15       1399.45        34.13 o
   5   6  15       2113.53       2153.98        88.97 o
  -8   7  15       1048.21       1022.29        45.85 o
  -7   7  15         77.87         53.20         7.49 o
  -6   7  15         17.32         14.21         7.72 o
  -5   7  15        572.08        564.03        18.23 o
  -4   7  15       1496.61       1501.15        30.61 o
  -3   7  15         31.45         30.72        10.18 o
  -2   7  15       1452.78       1599.55        51.75 o
  -1   7  15        673.14        733.76        27.45 o
   0   7  15        185.66        155.30        12.91 o
   1   7  15        169.68        151.93        10.29 o
   2   7  15        197.53        211.70        12.14 o
   3   7  15       1779.38       1793.19        48.08 o
   4   7  15        456.79        493.62        27.84 o
   5   7  15         84.77         77.57        14.25 o
  -7   8  15        142.88        153.22        11.84 o
  -6   8  15         59.19         48.17         8.02 o
  -5   8  15        126.08        107.18        14.62 o
  -4   8  15        359.45        350.12        21.90 o
  -3   8  15       2196.07       2262.33        43.30 o
  -2   8  15       2902.33       3024.95        68.54 o
  -1   8  15        480.39        483.71        33.32 o
   0   8  15         74.84         55.65         7.15 o
   1   8  15         85.57         58.39        11.38 o
   2   8  15        433.31        424.67        14.70 o
   3   8  15         34.20         40.54        15.26 o
   4   8  15        760.47        775.41        40.86 o
  -6   9  15         74.25         69.31         8.02 o
  -5   9  15        125.45        123.27        13.01 o
  -4   9  15        465.24        467.70        29.01 o
  -3   9  15         28.51         34.31         7.19 o
  -2   9  15        994.53       1025.33       262.87 o
  -1   9  15       1619.72       1560.47        65.73 o
   0   9  15        451.55        461.49        18.54 o
   1   9  15         11.79         12.00        13.32 o
   2   9  15        441.07        486.61        20.61 o
   3   9  15        840.85        840.16        29.88 o
  -5  10  15         13.53         17.08         8.63 o
  -4  10  15        113.40        111.82        13.52 o
  -3  10  15       1519.98       1524.28        52.73 o
  -2  10  15       1643.77       1840.86       138.24 o
  -1  10  15        509.49        517.17        26.75 o
   0  10  15        175.12        165.59        71.56 o
   1  10  15        774.06        812.07        39.94 o
 -10   0  16        717.66        588.13        41.70 o
  -9   0  16         58.90         41.70        37.98 o
  -8   0  16         13.22         18.30        17.72 o
  -7   0  16         26.26         19.81        10.94 o
  -6   0  16        210.92        241.00        18.46 o
  -5   0  16       3974.17       3852.59        80.68 o
  -4   0  16       1015.31        953.64        33.58 o
  -3   0  16       7766.37       8166.21       220.17 o
  -2   0  16        210.85        234.77        20.13 o
  -1   0  16        532.40        562.15        38.76 o
   0   0  16        558.94        570.71        39.12 o
   1   0  16         32.33         37.39        17.10 o
   2   0  16       3625.53       3705.41        84.70 o
   3   0  16       4390.30       4126.84       148.72 o
   4   0  16        304.48        310.89        33.13 o
   5   0  16        650.64        723.43        60.27 o
   6   0  16         15.94         24.68        26.10 o
 -10   1  16         18.64         13.17       322.70 o
  -9   1  16         22.37         26.28        11.93 o
  -8   1  16         11.15         19.78        10.05 o
  -7   1  16         14.40          7.97         8.55 o
  -6   1  16          2.26          9.37        10.33 o
  -5   1  16       3350.14       3214.47        53.05 o
  -4   1  16       7806.33       8003.04       106.79 o
  -3   1  16       2190.68       2302.20        67.76 o
  -2   1  16          3.78          5.15        10.30 o
  -1   1  16         44.17         56.25         8.45 o
   0   1  16        461.07        467.24        15.32 o
   1   1  16        122.18        112.69         6.99 o
   2   1  16        103.64         82.81         9.88 o
   3   1  16       6752.15       6490.60       135.23 o
   4   1  16       4464.67       4703.67        88.05 o
   5   1  16        602.70        638.76        26.86 o
   6   1  16        160.34        140.79        24.20 o
  -9   2  16        110.97         90.61        13.92 o
  -8   2  16          3.12         11.78        11.36 o
  -7   2  16          2.34          1.73         6.15 o
  -6   2  16        662.61        666.13        33.91 o
  -5   2  16       2139.51       2193.15        35.14 o
  -4   2  16         94.30         97.38         9.47 o
  -3   2  16       2414.74       2447.35        69.68 o
  -2   2  16       1842.45       1833.48        50.58 o
  -1   2  16         23.63         29.95         7.73 o
   0   2  16        315.97        308.61        14.76 o
   1   2  16         64.25         58.05         6.44 o
   2   2  16       1332.04       1376.23        43.10 o
   3   2  16       2253.26       2233.70        57.33 o
   4   2  16        170.98        160.29        15.62 o
   5   2  16        326.76        314.80        20.00 o
   6   2  16        159.83        121.74        22.31 o
  -9   3  16         20.05         18.18        23.89 o
  -8   3  16          1.15          0.71        11.04 o
  -7   3  16        156.10        134.83        13.51 o
  -6   3  16        811.93        770.48        27.74 o
  -5   3  16       3171.95       3316.96        42.36 o
  -4   3  16       6647.24       6594.15       119.87 o
  -3   3  16       1446.41       1527.70        36.63 o
  -2   3  16        110.48        116.28        11.40 o
  -1   3  16        126.09        111.37         9.75 o
   0   3  16        168.06        132.75        16.66 o
   1   3  16         49.52         47.50         4.64 o
   2   3  16        664.00        644.51        19.45 o
   3   3  16       2523.45       2477.03        74.83 o
   4   3  16       4145.55       4053.11        77.91 o
   5   3  16        294.45        323.00        24.41 o
   6   3  16        309.75        326.35        39.42 o
  -9   4  16         89.32         70.63        12.43 o
  -8   4  16         11.51          0.64       116.55 o
  -7   4  16        225.86        227.79        18.30 o
  -6   4  16        289.44        288.73        14.31 o
  -5   4  16         51.74         52.11         8.04 o
  -4   4  16          4.29          4.50        11.16 o
  -3   4  16        911.99        935.87        44.18 o
  -2   4  16        286.35        293.77        17.30 o
  -1   4  16         77.49         78.45        10.61 o
   0   4  16         33.53         37.83         8.27 o
   1   4  16        491.42        468.04        12.60 o
   2   4  16       1337.78       1290.49        44.40 o
   3   4  16         90.56         97.24        16.25 o
   4   4  16        481.71        458.79        23.16 o
   5   4  16        535.57        476.42        27.90 o
  -8   5  16         20.55         19.10         9.65 o
  -7   5  16        238.88        234.18        12.26 o
  -6   5  16        608.78        664.12        25.16 o
  -5   5  16        837.56        888.83        26.45 o
  -4   5  16       1763.70       1662.36        45.29 o
  -3   5  16       1180.18       1213.08        30.29 o
  -2   5  16        959.79        995.21        30.67 o
  -1   5  16        297.87        294.29        18.86 o
   0   5  16         10.06          9.33         7.14 o
   1   5  16        188.13        176.27         9.56 o
   2   5  16       1104.02       1171.37        34.88 o
   3   5  16       1499.32       1580.07        82.30 o
   4   5  16        886.78        834.17        71.34 o
   5   5  16         17.08         18.29         8.87 o
  -8   6  16        164.74        192.19        26.46 o
  -7   6  16        382.95        360.80        14.59 o
  -6   6  16        281.80        294.70        12.96 o
  -5   6  16        265.17        262.94        15.96 o
  -4   6  16          2.09          1.38        21.49 o
  -3   6  16          0.39         -3.90         5.87 o
  -2   6  16        399.56        420.92        28.44 o
  -1   6  16        758.86        802.76        48.07 o
   0   6  16        180.77        169.00        14.12 o
   1   6  16        905.36        862.80        29.62 o
   2   6  16         65.66         60.84        12.30 o
   3   6  16         24.69          5.13         9.30 o
   4   6  16         82.06         68.11        27.86 o
  -7   7  16          4.52          7.70        19.11 o
  -6   7  16        950.44       1010.69        21.28 o
  -5   7  16        277.25        287.53        15.59 o
  -4   7  16         20.18         25.48        17.03 o
  -3   7  16        682.07        657.68        18.11 o
  -2   7  16        446.69        435.74        26.95 o
  -1   7  16         71.48         49.93        16.21 o
   0   7  16        535.49        560.83        27.24 o
   1   7  16        555.73        519.35        25.86 o
   2   7  16        785.18        788.18        20.19 o
   3   7  16        144.26        142.69        12.72 o
  -6   8  16          1.61          1.87         5.84 o
  -5   8  16        532.71        570.52        36.08 o
  -4   8  16         10.01         11.68        15.04 o
  -3   8  16        844.66        836.51        29.42 o
  -2   8  16         92.21         89.90        17.21 o
  -1   8  16        691.45        665.96        33.37 o
   0   8  16         40.61         44.83         8.03 o
   1   8  16        591.43        638.69        35.33 o
   2   8  16        187.94        174.54         9.14 o
  -5   9  16         23.26          9.54         7.74 o
  -4   9  16        683.57        761.87        46.86 o
  -3   9  16          7.18          9.55        15.31 o
  -2   9  16        503.19        513.66        30.37 o
  -1   9  16         51.00         43.05        12.00 o
   0   9  16        571.69        571.80        19.81 o
   1   9  16          1.66         -7.14         7.28 o
  -9   1  17         28.25         13.06        13.57 o
  -8   1  17        306.70        298.54        15.17 o
  -7   1  17          5.31         14.07         9.24 o
  -6   1  17        130.57        115.43         9.85 o
  -5   1  17          1.82         -3.99         6.63 o
  -4   1  17        489.80        514.98        13.99 o
  -3   1  17        556.26        541.59        24.10 o
  -2   1  17        709.60        563.90        35.87 o
  -1   1  17         63.24         68.85        12.33 o
   0   1  17         62.89         69.41        10.70 o
   1   1  17        297.17        246.99        11.42 o
   2   1  17        144.72        144.88        11.19 o
   3   1  17          8.91         14.83        15.05 o
   4   1  17         17.32          6.94        12.31 o
   5   1  17          0.02         -1.85         8.57 o
  -8   2  17          1.52          0.58         6.82 o
  -7   2  17        665.93        580.27        31.87 o
  -6   2  17          0.23          0.48         6.25 o
  -5   2  17        682.29        714.20        19.32 o
  -4   2  17         49.11         43.79        12.01 o
  -3   2  17        364.57        366.86        18.84 o
  -2   2  17         13.32         16.44        10.61 o
  -1   2  17        124.24        128.50         9.97 o
   0   2  17         43.06         42.95         8.09 o
   1   2  17        111.82         78.08         5.82 o
   2   2  17         90.97         97.11         9.29 o
   3   2  17        232.86        231.59        20.85 o
   4   2  17        117.48         78.70        16.91 o
   5   2  17          5.78         14.49         8.52 o
  -8   3  17          0.34          5.05         4.93 o
  -7   3  17        146.09        146.88        16.83 o
  -6   3  17          8.46         11.99         7.11 o
  -5   3  17        448.60        433.93        16.69 o
  -4   3  17       1617.97       1639.26        37.65 o
  -3   3  17        438.18        439.74        13.24 o
  -2   3  17        943.74        893.98        28.24 o
  -1   3  17        159.78        139.76        16.11 o
   0   3  17        128.17        114.16        10.59 o
   1   3  17        154.16        157.75        10.61 o
   2   3  17          5.07         -0.57         8.02 o
   3   3  17          1.83          9.21        16.60 o
   4   3  17         66.02         54.77        18.50 o
  -8   4  17         10.05          7.16         6.71 o
  -7   4  17       1011.03        988.94        61.41 o
  -6   4  17        143.91        141.32         9.71 o
  -5   4  17       1177.23       1256.62        27.87 o
  -4   4  17         88.38         80.40        15.42 o
  -3   4  17        705.63        737.10        29.01 o
  -2   4  17        192.94        175.59        17.42 o
  -1   4  17        266.32        260.82        25.75 o
   0   4  17          2.99          5.00         5.84 o
   1   4  17        178.75        198.89        12.66 o
   2   4  17       1324.70       1384.36        38.34 o
   3   4  17       1398.46       1370.57        34.10 o
   4   4  17        180.55        162.66        16.64 o
  -7   5  17         14.76         12.14         6.35 o
  -6   5  17        436.55        406.20        12.96 o
  -5   5  17        281.72        281.78        13.28 o
  -4   5  17       2477.02       2554.24        87.54 o
  -3   5  17        968.72        951.74        29.80 o
  -2   5  17        324.99        314.73        15.98 o
  -1   5  17        191.33        183.60        14.26 o
   0   5  17          3.57          0.05         4.77 o
   1   5  17        218.11        198.20        11.87 o
   2   5  17        314.47        322.28        16.90 o
   3   5  17         73.74         79.43        10.72 o
  -7   6  17          0.55        -11.65        18.23 o
  -6   6  17        227.68        214.34        11.75 o
  -5   6  17       2193.44       2205.73        39.37 o
  -4   6  17        159.12        162.04        21.28 o
  -3   6  17       1999.60       2045.19        58.45 o
  -2   6  17        181.08        183.53        13.57 o
  -1   6  17        923.98        876.16        30.39 o
   0   6  17         70.92         85.51         8.15 o
   1   6  17        743.60        745.90        31.75 o
   2   6  17       3038.65       3098.63        44.34 o
   3   6  17        909.51        885.53        23.84 o
  -6   7  17         46.80         49.09         7.94 o
  -5   7  17        241.12        249.19        20.39 o
  -4   7  17       1298.18       1386.16        53.43 o
  -3   7  17        166.40        170.32        18.28 o
  -2   7  17          5.65          8.12         6.01 o
  -1   7  17        206.45        200.92        25.43 o
   0   7  17        742.81        793.76        41.11 o
   1   7  17       1242.74       1257.73        42.38 o
   2   7  17         67.73         59.03         6.71 o
  -4   8  17          1.61          1.44         6.61 o
  -3   8  17        232.38        216.75        13.18 o
  -2   8  17        135.89        123.18        22.49 o
  -1   8  17         60.14         53.02        16.32 o
   0   8  17        208.42        187.38        42.72 o
  -7   0  18        151.46        148.80        16.08 o
  -6   0  18        291.11        291.54        26.10 o
  -5   0  18       2383.13       2542.52        62.95 o
  -4   0  18        532.27        487.55        21.90 o
  -3   0  18       1021.22        986.66        40.46 o
  -2   0  18        656.57        615.02        51.69 o
  -1   0  18         61.09         49.59        11.52 o
   0   0  18          7.76         19.48        10.36 o
   1   0  18        245.56        203.76        23.00 o
   2   0  18       1315.05       1199.29        38.52 o
   3   0  18        123.39        108.17        23.86 o
  -7   1  18        291.42        337.24        15.71 o
  -6   1  18         21.41         14.18         7.04 o
  -5   1  18        820.44        885.91        25.95 o
  -4   1  18       5584.19       5753.53        85.22 o
  -3   1  18       2685.77       3035.43        64.38 o
  -2   1  18        354.38        360.56        28.40 o
  -1   1  18         24.62         40.64        16.48 o
   0   1  18        570.36        591.54        27.62 o
   1   1  18        140.21        124.01        12.90 o
   2   1  18        213.39        215.79         9.70 o
   3   1  18        189.21        204.25        19.80 o
  -7   2  18         13.98         13.18        10.01 o
  -6   2  18        477.02        479.58        25.73 o
  -5   2  18       1839.72       1883.94        51.73 o
  -4   2  18        211.16        200.04        13.27 o
  -3   2  18        394.35        391.50        19.89 o
  -2   2  18        177.05        224.70        27.72 o
  -1   2  18        608.88        635.29        31.86 o
   0   2  18        140.66        118.04         8.96 o
   1   2  18        532.02        552.14        21.51 o
   2   2  18       1311.75       1365.59        29.32 o
   3   2  18         47.64         40.80        13.59 o
  -7   3  18         41.51         40.22        16.49 o
  -6   3  18         20.21         19.11        11.16 o
  -5   3  18        802.81        839.26        38.12 o
  -4   3  18       2376.91       2540.15        64.67 o
  -3   3  18        877.60        867.79        21.31 o
  -2   3  18         56.77         72.90         7.55 o
  -1   3  18          2.07          4.69         8.89 o
   0   3  18        321.78        328.75        22.23 o
   1   3  18        523.20        516.12        16.72 o
   2   3  18         34.59         27.66        15.07 o
   3   3  18        308.83        333.72        15.97 o
  -6   4  18        721.94        700.70        31.31 o
  -5   4  18       1025.75       1030.95        46.50 o
  -4   4  18          5.02          9.04        16.78 o
  -3   4  18        137.07        124.20        14.84 o
  -2   4  18        271.93        252.27        15.16 o
  -1   4  18        213.33        199.47        13.48 o
   0   4  18        172.08        134.98        17.19 o
   1   4  18        229.93        208.28        11.87 o
   2   4  18        493.47        499.81        16.59 o
  -6   5  18          5.64          6.47         8.72 o
  -5   5  18        450.05        463.03        20.00 o
  -4   5  18        282.57        332.51        26.32 o
  -3   5  18        804.49        792.80        29.23 o
  -2   5  18        376.84        381.51        22.34 o
  -1   5  18         47.91         33.51        10.85 o
   0   5  18         53.19         51.31        11.94 o
   1   5  18       1145.51       1175.87        44.42 o
   2   5  18        248.23        216.31        13.13 o
  -4   6  18        101.34        121.34        19.43 o
  -3   6  18          5.51          2.59        11.12 o
  -2   6  18        282.52        224.32        22.37 o
  -1   6  18         80.92         80.03        27.13 o
   0   6  18        349.31        326.86        23.05 o
  -6   1  19         57.03         48.65        14.80 o
  -5   1  19         11.35          2.57         8.19 o
  -4   1  19         17.62         19.40         7.49 o
  -3   1  19         25.71         16.27        10.97 o
  -2   1  19          4.49         -8.25        25.99 o
  -1   1  19        354.98        301.39        24.00 o
   0   1  19          4.40         15.04        12.27 o
   1   1  19         20.98         27.45         8.02 o
  -5   2  19        461.86        434.79        25.33 o
  -4   2  19        235.45        231.81        20.43 o
  -3   2  19        169.46        166.51        10.24 o
  -2   2  19         50.32         46.42        16.55 o
  -1   2  19        418.33        432.74        22.09 o
   0   2  19         35.37         30.41         7.76 o
   1   2  19        638.01        621.06        28.70 o
  -5   3  19        235.04        226.66        18.13 o
  -4   3  19          2.30         11.63        13.03 o
  -3   3  19         12.97         14.57         7.67 o
  -2   3  19         12.93         18.17         7.17 o
  -1   3  19        302.57        343.25        20.87 o
   0   3  19       1259.44       1241.97        36.04 o
  -4   4  19        326.03        343.79        23.25 o
  -3   4  19        131.38        132.84        11.72 o
  -2   4  19         29.86         22.57         9.25 o
  -1   4  19        334.10        397.44        24.51 o
                                                
