# Supplementary material for: A picture is worth a thousand diffraction spots: using photometry and computer vision to perform rapid high-throughput sample-versatile serial crystallography
Source: IUCrJ. 2026 May 18;13(Pt 4):409–19. doi: 10.1107/S2052252526003568 (PMC13324597; doi:10.1107/S2052252526003568)
Supplement: Supplementary file 3 [file m-13-00409-ni_gridscan_3isigma0p2rpimsup3.hkl]

#
# h,k,l, Fc-squared, Fo-squared, sigma(Fo-squared), status flag
#
data_ni_gridscan_3isigma0p2rpim
_shelx_title ' 14 in P121/c1'
_shelx_refln_list_code          4
_shelx_F_calc_maximum      231.58
_exptl_crystal_F_000      1088.00
_reflns_d_resolution_high  0.7492

loop_
 _space_group_symop_operation_xyz
 'x, y, z'
 '-x, y+1/2, -z+1/2'
 '-x, -y, -z'
 'x, -y-1/2, z-1/2'

_cell_length_a    11.3788
_cell_length_b    13.2953
_cell_length_c    15.8488
_cell_angle_alpha  90.000
_cell_angle_beta   99.015
_cell_angle_gamma  90.000

_shelx_F_squared_multiplier     1.000

loop_
 _refln_index_h
 _refln_index_k
 _refln_index_l
 _refln_F_squared_calc
 _refln_F_squared_meas
 _refln_F_squared_sigma
 _refln_observed_status
   8   0   0      20997.06      20715.45      1145.85 o
   9   0   0       1419.31       1346.07        87.56 o
  10   0   0         37.36         40.99        17.81 o
  11   0   0        549.16        570.61        41.01 o
  12   0   0        581.30        547.94        35.23 o
  13   0   0         66.80         77.07        25.44 o
  14   0   0        538.79        540.35        75.17 o
   1   1   0      14008.50      13510.89       299.23 o
   2   1   0        939.16        935.60        50.45 o
   3   1   0         54.92         53.62        12.85 o
   4   1   0        581.17        825.93        96.96 o
   5   1   0       1157.11       1065.00        48.18 o
   6   1   0       6299.13       5675.70       170.32 o
   7   1   0       5726.46       5486.73       153.43 o
   8   1   0        101.04         81.52        30.56 o
   9   1   0        480.22        520.80        47.70 o
  10   1   0       1845.65       1846.46       149.13 o
  11   1   0       1774.17       1849.15        54.94 o
  12   1   0        438.36        449.58        27.06 o
  13   1   0        890.17        911.11        48.71 o
  14   1   0        166.03        149.35        21.31 o
   0   2   0      45797.18      46451.89      1027.69 o
   1   2   0      16835.03      17138.24       301.81 o
   2   2   0       7196.40       6921.71        94.87 o
   3   2   0       4657.91       4763.03        74.23 o
   4   2   0        177.18        145.41        35.56 o
   5   2   0         65.59         59.94        11.07 o
   6   2   0        461.16        575.54       111.87 o
   7   2   0      10233.90      10001.99       259.26 o
   8   2   0       8568.97       8710.40       266.20 o
   9   2   0       1140.75       1356.81       142.83 o
  10   2   0        219.91        196.38        27.68 o
  11   2   0        385.30        346.70        28.96 o
  12   2   0        678.01        678.38        34.24 o
  13   2   0         18.58         23.05        17.17 o
  14   2   0        156.47        115.76        15.57 o
   1   3   0      36006.82      35605.69       390.17 o
   2   3   0        749.26        748.10        24.04 o
   3   3   0       6232.70       6513.48       122.21 o
   4   3   0         33.59         49.59        12.94 o
   5   3   0       4502.52       4971.63        86.42 o
   6   3   0       4410.75       4206.10        70.11 o
   7   3   0       2304.59       2326.67        86.01 o
   8   3   0         36.20         34.76        16.02 o
   9   3   0       1080.95       1105.06        78.95 o
  10   3   0        233.17        246.56        31.34 o
  11   3   0        163.45        172.17        25.08 o
  12   3   0        129.27        141.64        24.96 o
  13   3   0        689.57        638.42        51.44 o
  14   3   0        327.13        475.39       207.30 o
   0   4   0      17229.95      16754.38       224.87 o
   1   4   0      15665.82      15052.39       204.39 o
   2   4   0        579.38        669.38        27.02 o
   3   4   0       1323.58       1446.07        49.89 o
   4   4   0       1034.62       1062.54        38.45 o
   5   4   0        259.07        303.35        24.24 o
   6   4   0        530.79        508.68        22.30 o
   7   4   0       4117.98       4162.27        61.67 o
   8   4   0       3199.28       3203.53        47.76 o
   9   4   0       1779.71       1710.99        56.53 o
  10   4   0        129.62        145.67        14.66 o
  11   4   0         75.86         44.14        23.44 o
  12   4   0        585.75        555.94        41.57 o
  13   4   0        114.45        121.55        29.61 o
  14   4   0          1.14         35.04       181.56 o
   1   5   0       5436.26       5475.56       104.11 o
   2   5   0        494.44        555.05        21.08 o
   3   5   0       1595.34       1662.10        88.89 o
   4   5   0        906.62        964.72        42.68 o
   5   5   0       4222.96       4191.28       105.82 o
   6   5   0       2428.53       2723.28       128.82 o
   7   5   0        496.56        502.36        90.60 o
   8   5   0         52.83         23.82        23.90 o
   9   5   0        456.22        427.62        30.66 o
  10   5   0          1.50        -16.17        24.66 o
  11   5   0         14.69         20.77        18.87 o
  12   5   0        253.59        201.46        22.37 o
  13   5   0        382.48        403.18        33.48 o
  14   5   0        126.34         77.91       220.12 o
   0   6   0       1073.10       1261.56        41.59 o
   1   6   0        600.10        473.05        15.32 o
   2   6   0       8453.28       8374.12        97.01 o
   3   6   0       1182.88       1359.74        38.47 o
   4   6   0        173.56        166.72        23.08 o
   5   6   0         34.15         33.86        13.08 o
   6   6   0       1142.49       1171.49        55.26 o
   7   6   0       1234.74       1254.66        72.47 o
   8   6   0        117.18        134.87        52.14 o
   9   6   0         11.75          5.94        22.41 o
  10   6   0        780.14        711.47        39.14 o
  11   6   0        504.23        435.93        89.02 o
  12   6   0        305.02        269.02        48.54 o
  13   6   0         63.98        119.48        58.13 o
  14   6   0          0.34         12.25       245.98 o
   1   7   0       1573.05       1592.19        26.03 o
   2   7   0       1220.75       1230.11        32.64 o
   3   7   0       3303.67       3271.14       106.87 o
   4   7   0        671.05        710.09        25.05 o
   5   7   0       2505.32       2364.29        57.93 o
   6   7   0         10.02          5.22         8.82 o
   7   7   0        172.76        173.13        26.50 o
   8   7   0         65.29         57.60       123.21 o
   9   7   0        113.12        267.18       107.96 o
  10   7   0        357.40        336.25        28.24 o
  11   7   0          2.04          8.68        13.96 o
  12   7   0        245.58        267.96        68.64 o
  13   7   0         48.19         37.04        44.82 o
   0   8   0        248.97        240.61        15.32 o
   1   8   0          0.20         -5.90         9.53 o
   2   8   0       2281.27       2182.15        57.74 o
   3   8   0        307.46        335.00        12.95 o
   4   8   0       1175.27       1286.97        58.44 o
   5   8   0        602.34        573.23        28.36 o
   6   8   0       2687.35       2603.60        91.53 o
   7   8   0         16.36         13.71        24.20 o
   8   8   0        215.52        330.03        54.16 o
   9   8   0        389.70        319.03        63.94 o
  10   8   0          5.29          3.24        24.73 o
  11   8   0        287.32        309.83        31.21 o
  12   8   0        140.83        134.83        27.70 o
  13   8   0         18.21        160.58       211.84 o
   1   9   0       1438.32       1487.95        31.04 o
   2   9   0         13.16          9.00         7.96 o
   3   9   0       2140.63       2102.49        93.19 o
   4   9   0          0.62         11.58        22.14 o
   5   9   0        303.23        341.96        28.78 o
   6   9   0       2191.49       2218.55        70.99 o
   7   9   0        574.46        704.44       103.80 o
   8   9   0        185.17        213.48        51.61 o
   9   9   0          0.06         -0.85        16.65 o
  10   9   0         60.89         65.24        24.06 o
  11   9   0        282.85        289.50        35.90 o
  12   9   0        521.10        476.77        55.91 o
   0  10   0       3199.83       3337.63        87.35 o
   1  10   0         50.84         65.36         8.37 o
   2  10   0        857.31        845.18        23.17 o
   3  10   0        173.75        203.52        24.38 o
   4  10   0       1345.08       1374.82        34.23 o
   5  10   0        408.74        357.37        37.48 o
   6  10   0       1007.47       1117.15        49.05 o
   7  10   0         16.47          4.16        24.57 o
   8  10   0        147.43        156.91        25.42 o
   9  10   0         49.30        101.42        50.99 o
  10  10   0          2.70         -3.68        27.58 o
  11  10   0         69.40         78.37        35.60 o
  12  10   0        373.89        383.02       126.11 o
   1  11   0       1543.44       1548.10        29.94 o
   2  11   0       1227.74       1232.60        29.02 o
   3  11   0         22.72         22.06        10.21 o
   4  11   0         15.46         11.50        12.23 o
   5  11   0       1413.73       1415.35        32.14 o
   6  11   0       1706.51       1729.15        74.93 o
   7  11   0        623.16        727.35        64.56 o
   8  11   0         86.98        109.28        14.85 o
   9  11   0        353.10        352.55        31.69 o
  10  11   0        110.19         87.09        32.50 o
  11  11   0         32.71         12.10        35.14 o
   0  12   0        231.85        233.47        18.71 o
   1  12   0        811.72        763.51        35.35 o
   2  12   0          0.46          3.96         8.61 o
   3  12   0        470.25        481.06        27.01 o
   4  12   0          9.31          8.48        11.54 o
   5  12   0        720.60        794.17        40.05 o
   6  12   0        284.87        270.11        24.65 o
   7  12   0       2340.91       2367.52       157.14 o
   8  12   0        129.25        148.24        23.11 o
   9  12   0          4.67          4.50        12.73 o
  10  12   0         12.76         16.94        33.03 o
   1  13   0         53.61         45.25        11.68 o
   2  13   0        164.80        165.40        15.53 o
   3  13   0         56.31         70.09        12.36 o
   4  13   0        319.00        350.81        22.90 o
   5  13   0        176.13        186.54        22.85 o
   6  13   0       3563.33       3762.18        92.13 o
   7  13   0        683.72        681.50        41.58 o
   8  13   0         22.30          5.86        16.85 o
   9  13   0        217.01        262.71       136.07 o
   0  14   0       1287.02       1276.52        49.20 o
   1  14   0       2392.71       2382.42        79.57 o
   2  14   0        384.81        415.06        25.21 o
   3  14   0        133.79        106.76        16.78 o
   4  14   0        798.04        721.91        45.16 o
   5  14   0          8.93         16.59        13.73 o
   6  14   0        651.34        656.25        44.95 o
   7  14   0        904.93       1028.94        39.62 o
   8  14   0         55.43         27.70        39.76 o
   1  15   0          8.69          7.39         8.52 o
   2  15   0        427.72        432.68        28.57 o
   3  15   0        291.11        267.31        22.83 o
   4  15   0         24.24         24.30        15.06 o
   5  15   0        947.32        982.41        46.18 o
   6  15   0       1742.34       1876.00        64.05 o
   7  15   0        317.14        425.96        93.02 o
   0  16   0        854.62        896.04        66.63 o
   1  16   0        523.23        527.88        25.45 o
   2  16   0       1554.32       1609.99        57.01 o
   3  16   0         10.56          0.30        22.38 o
   4  16   0       1142.89       1291.18        62.86 o
   5  16   0        206.33        198.37        65.67 o
   6  16   0        484.57        475.61        52.67 o
   1  17   0          3.91        -43.32        72.47 o
   2  17   0         84.49        116.46        96.26 o
   3  17   0        186.49        169.29        26.99 o
 -15   1   1         52.95          7.14       203.56 o
 -14   1   1         40.39         46.30        18.29 o
 -13   1   1         61.51         43.44        14.04 o
 -12   1   1         19.72         -0.16        16.89 o
 -11   1   1          8.72         13.61        19.24 o
 -10   1   1        988.99       1000.83        99.12 o
  -9   1   1        342.69        427.00        67.53 o
  -8   1   1        955.94       1087.82        69.80 o
  -7   1   1        426.98        440.23        34.53 o
  -6   1   1       1200.46       1113.18        52.93 o
  -5   1   1       4131.63       4566.00       251.68 o
  -4   1   1       1191.95       1194.10        36.35 o
  -3   1   1       7948.97       7847.03       249.59 o
  -2   1   1       3055.77       2965.56        64.04 o
  -1   1   1       1429.07       1426.11        50.84 o
   0   1   1       1740.13       1630.16        25.33 o
   1   1   1       1543.79       1569.92        30.91 o
   2   1   1       4446.56       4196.19       104.27 o
   3   1   1      16083.58      16403.43       256.35 o
   4   1   1        465.80        492.81        29.75 o
   5   1   1          4.16          9.87        12.83 o
   6   1   1        722.12        745.00        26.29 o
   7   1   1       1115.46       1192.10        31.63 o
   8   1   1       1073.17       1166.39        44.83 o
   9   1   1        336.43        351.87        44.28 o
  10   1   1        109.80         97.95        16.08 o
  11   1   1        321.94        322.82        64.11 o
  12   1   1         16.62          5.97        19.19 o
  13   1   1        116.44         94.93        19.49 o
  14   1   1         22.77         26.97        25.51 o
 -15   2   1          5.52         48.88       225.56 o
 -14   2   1         23.19         12.89        15.60 o
 -13   2   1          0.05         -5.20        19.36 o
 -12   2   1        127.05         71.93        32.83 o
 -11   2   1        113.56         80.23        31.90 o
 -10   2   1        774.09        803.72        85.48 o
  -9   2   1        216.80        255.90        34.66 o
  -8   2   1       2083.95       1975.49        85.56 o
  -7   2   1       2217.40       2078.29        90.97 o
  -6   2   1        299.59        346.64        57.26 o
  -5   2   1       2148.76       2213.81        75.42 o
  -4   2   1          0.74         -0.16        22.34 o
  -3   2   1        177.64        217.82        14.49 o
  -2   2   1      38637.52      37883.21       620.52 o
  -1   2   1       2428.19       2309.13        77.68 o
   0   2   1       4201.62       4237.04        44.66 o
   1   2   1       6725.04       6662.30        95.75 o
   2   2   1        347.58        373.95        15.86 o
   3   2   1        419.14        412.65        17.86 o
   4   2   1       1510.82       1482.43        52.49 o
   5   2   1         69.64         44.77        27.26 o
   6   2   1          8.86          2.85        19.45 o
   7   2   1        811.35        851.31        68.20 o
   8   2   1          5.20         11.66        20.32 o
   9   2   1         93.74         78.62        24.34 o
  10   2   1          7.16          1.20        24.03 o
  11   2   1        284.21        268.78        25.01 o
  12   2   1       1283.27       1311.65        54.51 o
  13   2   1        143.43        141.86        22.33 o
  14   2   1        242.35        213.76        45.32 o
 -14   3   1        355.85        310.83        34.00 o
 -13   3   1        622.91        600.67        38.12 o
 -12   3   1        316.83        303.79        29.13 o
 -11   3   1         32.87         28.30        28.19 o
 -10   3   1         16.36         36.23        18.93 o
  -9   3   1        761.76        840.72        43.08 o
  -8   3   1          0.22         -0.22        27.55 o
  -7   3   1        191.82        123.91        20.63 o
  -6   3   1       1722.04       1506.44        36.89 o
  -5   3   1       1738.54       1844.46        49.16 o
  -4   3   1       1289.01       1282.15        58.77 o
  -3   3   1       1551.00       1489.36        43.94 o
  -2   3   1        261.32        307.21        24.15 o
  -1   3   1      38393.42      36175.45       546.73 o
   0   3   1       2825.79       2639.16        41.03 o
   1   3   1       1038.32       1091.00        20.92 o
   2   3   1       4283.55       4380.10        73.20 o
   3   3   1       1213.78       1106.54        26.18 o
   4   3   1          2.03         17.13         8.74 o
   5   3   1       3874.49       4025.52       128.35 o
   6   3   1       5085.74       5133.30       118.26 o
   7   3   1       2433.41       2412.13        69.03 o
   8   3   1       1767.76       1762.05        92.87 o
   9   3   1        811.83        802.22        56.53 o
  10   3   1        943.64        818.33        91.15 o
  11   3   1        516.92        431.62        79.72 o
  12   3   1        165.87        175.34        32.05 o
  13   3   1        544.53        616.26        58.09 o
  14   3   1          2.23        -20.77        36.40 o
 -14   4   1         41.42         12.02       123.16 o
 -13   4   1          6.63         -8.77        22.90 o
 -12   4   1         37.44         54.70        22.73 o
 -11   4   1         95.14        101.73        22.67 o
 -10   4   1       1425.37       1335.32        39.09 o
  -9   4   1         60.92         42.12        15.79 o
  -8   4   1       4753.82       4687.52        83.58 o
  -7   4   1       5873.01       5638.53       227.89 o
  -6   4   1        225.19        330.21        58.84 o
  -5   4   1        173.13        155.35        43.38 o
  -4   4   1       3546.10       3625.16        61.38 o
  -3   4   1       2018.10       2545.18       118.95 o
  -2   4   1      18331.59      17717.32       349.75 o
  -1   4   1       1042.07       1055.40        18.21 o
   0   4   1      16244.94      15745.79       142.77 o
   1   4   1       2752.47       2585.84        56.69 o
   2   4   1        864.60       1020.98        27.69 o
   3   4   1       1812.44       1776.26        75.68 o
   4   4   1          4.53         56.74        20.11 o
   5   4   1       7567.78       7563.15       126.62 o
   6   4   1       2283.51       2278.23        79.19 o
   7   4   1        238.34        231.57        21.69 o
   8   4   1         97.43        129.81        11.83 o
   9   4   1        152.34        159.10        25.44 o
  10   4   1        345.28        361.52        22.56 o
  11   4   1       1492.34       1427.26        71.37 o
  12   4   1       3249.87       3409.91       138.35 o
  13   4   1        222.55        230.15        34.03 o
  14   4   1         56.51         98.10       126.45 o
 -14   5   1        354.97        342.17       105.47 o
 -13   5   1       1018.97       1085.59        91.90 o
 -12   5   1        320.26        312.44        38.16 o
 -11   5   1        205.08        191.00        37.80 o
 -10   5   1         91.90         68.89        24.73 o
  -9   5   1       1804.19       1824.44        59.96 o
  -8   5   1        150.59        115.47        25.03 o
  -7   5   1       3973.60       4015.96       123.41 o
  -6   5   1       5648.46       5440.48       146.86 o
  -5   5   1       1137.26       1205.02        28.37 o
  -4   5   1       2167.18       2184.93        47.99 o
  -3   5   1        984.43       1125.40        34.78 o
  -2   5   1       5219.22       5377.13        86.02 o
  -1   5   1      16226.41      15737.52       138.68 o
   0   5   1       4379.68       4160.62        47.41 o
   1   5   1        968.57        954.48        24.26 o
   2   5   1       2421.96       2807.85        85.34 o
   3   5   1        186.15        189.12        17.25 o
   4   5   1       3069.30       3090.54       110.23 o
   5   5   1       3842.48       3718.68        85.04 o
   6   5   1       6871.91       7256.58       157.50 o
   7   5   1       1414.61       1317.74        53.79 o
   8   5   1       1549.05       1587.59        42.44 o
   9   5   1        883.27        859.75        42.29 o
  10   5   1       1203.04       1272.94        79.85 o
  11   5   1       1114.83       1098.39        36.03 o
  12   5   1        135.40        114.67        24.32 o
  13   5   1       1222.97       1397.29        89.28 o
 -14   6   1         36.10        -51.37       164.66 o
 -12   6   1        547.61        454.76       157.86 o
 -11   6   1         42.64         30.04        31.13 o
 -10   6   1         28.83         53.04        19.07 o
  -9   6   1          3.19         18.29        21.93 o
  -8   6   1       4177.54       4337.67       114.78 o
  -7   6   1       7357.46       7305.05       195.47 o
  -6   6   1          4.24         17.32        14.38 o
  -5   6   1       2969.91       3058.52        51.32 o
  -4   6   1          2.40          5.19        15.53 o
  -3   6   1        174.44        204.56        26.73 o
  -2   6   1       4673.33       4685.55        75.75 o
  -1   6   1        139.67        116.13         8.07 o
   0   6   1      22962.66      24170.77       291.70 o
   1   6   1       3548.72       3736.97        61.40 o
   2   6   1       1680.67       1591.34        28.49 o
   3   6   1       1996.87       2062.93        61.89 o
   4   6   1       1706.22       1548.43        47.46 o
   5   6   1      12286.48      12338.12       292.14 o
   6   6   1        866.22        808.70        29.14 o
   7   6   1        364.50        418.27        35.44 o
   8   6   1         80.47         77.53        30.98 o
   9   6   1          6.88          9.74        18.08 o
  10   6   1          1.95          7.54        17.95 o
  11   6   1       1694.21       1728.23        96.04 o
  12   6   1       3007.26       3161.03       110.64 o
  13   6   1       1594.58       1732.21        81.18 o
 -13   7   1       1712.17       2008.51       138.15 o
 -12   7   1        848.02        841.83        91.12 o
 -11   7   1         24.43         38.90        21.23 o
 -10   7   1         91.88         57.14        25.82 o
  -9   7   1         40.21         53.45        51.56 o
  -8   7   1        865.84        867.78        89.02 o
  -7   7   1        346.58        257.54        24.16 o
  -6   7   1       7078.50       6906.83       398.59 o
  -5   7   1       2344.17       2242.40        75.05 o
  -4   7   1          3.16          2.00        14.49 o
  -3   7   1          1.00         -4.07        11.73 o
  -2   7   1       6097.07       5980.42        88.23 o
  -1   7   1      15009.89      14809.46       129.40 o
   0   7   1        278.41        245.59        11.31 o
   1   7   1        605.12        627.57        16.51 o
   2   7   1         73.81         70.19         9.50 o
   3   7   1       1577.25       1724.94        36.14 o
   4   7   1         30.43         20.06        12.27 o
   5   7   1       1707.41       1531.88        60.49 o
   6   7   1       7790.16       7805.04       150.77 o
   7   7   1       5549.37       5650.78       146.02 o
   8   7   1        308.77        305.80        26.18 o
   9   7   1         76.84        107.20        34.41 o
  10   7   1          6.03         13.00        26.61 o
  11   7   1        623.21        611.13        42.99 o
  12   7   1         72.05         97.66        93.19 o
 -12   8   1        568.82        605.76        49.25 o
 -11   8   1        138.49        189.21        26.82 o
 -10   8   1         14.25       -120.10       213.32 o
  -8   8   1       1658.40       1483.82        91.97 o
  -7   8   1       1220.62       1207.18        44.35 o
  -6   8   1        288.22        318.28        35.57 o
  -5   8   1        135.35        133.66        14.99 o
  -4   8   1        327.68        354.84        22.20 o
  -3   8   1       1661.20       1582.57        33.52 o
  -2   8   1       2288.29       2208.26        39.27 o
  -1   8   1       1871.75       1844.50        41.50 o
   0   8   1       1893.50       1677.35        41.40 o
   1   8   1       1215.36       1187.30        22.68 o
   2   8   1          3.26         15.72         8.57 o
   3   8   1        581.00        619.96        17.41 o
   4   8   1       4432.35       4624.41       109.35 o
   5   8   1       4242.46       4210.66        95.61 o
   6   8   1       3266.29       3218.09       136.90 o
   7   8   1       1311.58       1340.60        38.49 o
   8   8   1         32.57         13.24        18.86 o
   9   8   1          9.54         30.42        33.70 o
  10   8   1          1.55          3.53        26.04 o
  11   8   1       1406.95       1374.50        47.62 o
  12   8   1       1863.29       1670.21        80.53 o
 -12   9   1         65.06        128.60       212.75 o
 -11   9   1         43.25         63.25        22.48 o
 -10   9   1        122.87        107.12        17.98 o
  -9   9   1        197.06        222.10        46.47 o
  -8   9   1        316.02        318.65        38.67 o
  -7   9   1       1208.07       1233.44        59.35 o
  -6   9   1       4510.53       4751.39        85.79 o
  -5   9   1       2046.71       2160.15        95.78 o
  -4   9   1        329.66        299.07        24.54 o
  -3   9   1       1807.27       1800.95        32.42 o
  -2   9   1       7089.61       6679.41        75.30 o
  -1   9   1       7087.18       6998.19        90.26 o
   0   9   1        376.23        346.53        18.42 o
   1   9   1        136.27        184.75        14.10 o
   2   9   1         25.75         31.47         6.95 o
   3   9   1        321.35        316.48        28.12 o
   4   9   1         89.12         81.08         8.54 o
   5   9   1       3054.94       2939.64       115.63 o
   6   9   1       8154.06       7975.63       120.28 o
   7   9   1       2749.71       2927.96        65.82 o
   8   9   1          0.40          6.57        13.61 o
   9   9   1         12.75         18.89        30.14 o
  10   9   1         19.06         54.29        54.15 o
  11   9   1         59.81         50.84        27.68 o
  12   9   1        115.13         74.62        29.00 o
 -12  10   1        788.28        750.18       188.14 o
 -11  10   1        805.79        850.22        69.72 o
 -10  10   1          0.39         11.83        45.21 o
  -9  10   1         24.78         20.06        49.42 o
  -8  10   1         88.82         86.34        43.48 o
  -7  10   1        933.60        982.70        42.99 o
  -6  10   1       1078.75       1192.80        35.34 o
  -5  10   1       1410.14       1373.71        66.79 o
  -4  10   1       7433.14       7753.50       117.71 o
  -3  10   1       1111.46       1085.85        45.36 o
  -2  10   1       1530.21       1453.54        27.92 o
  -1  10   1       4132.64       3975.28        59.38 o
   0  10   1       1513.20       1470.11        33.02 o
   1  10   1        108.84        107.38        11.89 o
   2  10   1          3.68          3.52         7.13 o
   3  10   1        477.45        511.51        18.03 o
   4  10   1       8193.21       8093.77       110.22 o
   5  10   1       3217.17       3162.15        59.31 o
   6  10   1        177.69        158.24        12.90 o
   7  10   1        469.34        415.89        30.75 o
   8  10   1         88.63         98.13        46.37 o
   9  10   1          2.27         11.41        67.56 o
  10  10   1         98.05         84.60        39.68 o
  11  10   1        141.68         76.96        32.15 o
  12  10   1        482.08        617.95       174.98 o
 -11  11   1        402.90        424.55        75.28 o
 -10  11   1        226.78        225.72        64.32 o
  -9  11   1         30.81         35.21        30.90 o
  -8  11   1          2.72          0.91        11.47 o
  -7  11   1         32.30         38.59        13.58 o
  -6  11   1        216.39        246.84        17.55 o
  -5  11   1       2453.95       2576.57        74.43 o
  -4  11   1        203.22        179.43        15.14 o
  -3  11   1        275.56        223.71        21.40 o
  -2  11   1       4829.49       4706.23        61.94 o
  -1  11   1       1322.87       1340.92        44.72 o
   0  11   1        861.63        808.34        23.46 o
   1  11   1       1398.79       1345.90        28.10 o
   2  11   1        338.36        334.61        15.39 o
   3  11   1        457.93        408.44        28.63 o
   4  11   1          5.42         -3.63         9.32 o
   5  11   1         99.77        110.52        14.09 o
   6  11   1       6088.64       6386.76       152.69 o
   7  11   1       2216.88       2645.81       138.38 o
   8  11   1        114.57         66.29        24.43 o
   9  11   1         25.64          6.36        17.59 o
  10  11   1         29.80         32.94        55.18 o
  11  11   1          0.54        -12.81        94.29 o
 -10  12   1          9.75         -9.83        30.77 o
  -9  12   1         37.81         52.86        13.74 o
  -8  12   1        124.57        106.37        13.38 o
  -7  12   1        103.39        114.73        14.84 o
  -6  12   1        372.80        367.14        18.08 o
  -5  12   1        571.29        599.19        28.78 o
  -4  12   1       2385.78       2391.52        67.20 o
  -3  12   1       2561.59       2628.07        45.15 o
  -2  12   1        182.92        189.13        18.58 o
  -1  12   1        309.04        276.20        25.25 o
   0  12   1        112.15        104.13        14.70 o
   1  12   1         34.13         20.95         6.49 o
   2  12   1        530.66        581.53        23.06 o
   3  12   1       2234.92       2137.05        54.89 o
   4  12   1       1201.83       1261.37        27.88 o
   5  12   1       1044.27        989.25        68.64 o
   6  12   1        451.98        484.33        27.66 o
   7  12   1        318.35        264.78        22.11 o
   8  12   1        982.97       1086.80        78.03 o
   9  12   1        186.85        154.47        27.69 o
  10  12   1         95.71         95.90        68.92 o
  -9  13   1        214.31        187.96        37.19 o
  -8  13   1        155.11        132.86        23.31 o
  -7  13   1          0.92          4.05         9.77 o
  -6  13   1         12.18          8.03        14.32 o
  -5  13   1       1286.19       1239.92        41.59 o
  -4  13   1         14.90         10.21        10.04 o
  -3  13   1       2556.96       2589.31        47.46 o
  -2  13   1       2164.94       2237.11        50.42 o
  -1  13   1          5.31          2.18         7.61 o
   0  13   1        387.07        408.63        16.63 o
   1  13   1         18.07          8.80         8.82 o
   2  13   1         55.98         62.20        13.65 o
   3  13   1        321.59        334.49        18.77 o
   4  13   1          7.78          2.54         9.38 o
   5  13   1        892.22        878.29        42.98 o
   6  13   1       1123.48       1237.18        58.39 o
   7  13   1        479.57        531.93        33.24 o
   8  13   1         92.11        130.04        40.79 o
   9  13   1         22.55         27.50        54.92 o
  -8  14   1         12.25         28.95        37.30 o
  -7  14   1         13.81         15.93        15.60 o
  -6  14   1        168.14        162.53        17.85 o
  -5  14   1        376.17        390.50        36.62 o
  -4  14   1       2867.17       2973.27        70.83 o
  -3  14   1       1627.23       1630.06        76.20 o
  -2  14   1        158.73        157.74        15.09 o
  -1  14   1         32.15         61.00        27.14 o
   0  14   1       1423.90       1371.01        42.99 o
   1  14   1          0.47         -6.29        10.42 o
   2  14   1        533.74        481.99        17.13 o
   3  14   1        872.62        782.71        29.66 o
   4  14   1        645.86        562.11        33.95 o
   5  14   1        115.46        102.63        19.03 o
   6  14   1         34.25         36.40        19.17 o
   7  14   1         20.48         -0.06        10.47 o
   8  14   1          1.01         -3.12        10.05 o
  -7  15   1         48.83         40.28        20.74 o
  -6  15   1          0.41         16.01        14.00 o
  -5  15   1         51.68         58.33        14.24 o
  -4  15   1        147.59        156.27        15.44 o
  -3  15   1         28.42         33.70        15.11 o
  -2  15   1          0.43         -4.44        21.04 o
  -1  15   1          5.28          2.13        11.76 o
   0  15   1        315.18        297.14        25.18 o
   1  15   1        167.00        163.90        14.73 o
   2  15   1       1372.78       1327.47        33.63 o
   3  15   1        258.31        295.50        18.01 o
   4  15   1         29.22         23.00        12.55 o
   5  15   1         14.86         21.70        11.57 o
   6  15   1         13.51          9.97        16.56 o
   7  15   1         98.46         91.48        45.53 o
  -6  16   1         50.29         17.24        21.02 o
  -5  16   1         69.37         97.41        74.66 o
  -4  16   1        266.26        296.31        94.30 o
  -3  16   1        456.19        524.17        38.54 o
  -2  16   1       1116.66       1064.59        51.57 o
  -1  16   1        305.78        282.46        29.31 o
   0  16   1        499.04        476.78        42.22 o
   1  16   1         90.83         85.53        14.65 o
   2  16   1          2.32         -7.20         7.20 o
   3  16   1        745.38        785.68        40.75 o
   4  16   1         91.70         75.78        26.19 o
   5  16   1          7.67        -30.74        30.74 o
  -3  17   1        198.15        213.21        54.38 o
  -2  17   1         71.58         85.21        32.89 o
   0  17   1        128.87        188.00        45.23 o
   1  17   1         34.33        -54.66       171.13 o
   3  17   1         31.78         22.67        24.65 o
 -14   0   2       1235.74       1051.52        66.13 o
 -13   0   2          2.90         -6.80        33.36 o
 -12   0   2        136.42        111.77        24.89 o
 -11   0   2         29.68         30.73        14.96 o
 -10   0   2         14.72          8.47        53.96 o
  -9   0   2       1136.13       1089.00       102.37 o
  -8   0   2       9679.12       9149.88       261.30 o
  -7   0   2      25416.43      26056.04       635.56 o
  -6   0   2        326.44        469.25        38.80 o
  -5   0   2         37.47         45.47        17.50 o
  -4   0   2      12462.75      12643.73       284.38 o
  -3   0   2      11398.19      11385.94       290.22 o
  -2   0   2         68.04         77.96        11.15 o
  -1   0   2         16.35         39.92         9.87 o
   0   0   2        920.72       1065.00        37.49 o
   1   0   2      12428.23      12558.70       503.30 o
   2   0   2      17864.52      18294.42       425.11 o
   3   0   2         36.09         77.41        16.13 o
   4   0   2       2756.58       2550.18        99.52 o
   5   0   2      12546.17      12554.40       374.62 o
   6   0   2         18.99         21.96        57.07 o
   7   0   2          5.34         21.80        17.49 o
   8   0   2          2.95         28.92        20.60 o
   9   0   2       1402.80       1689.47       143.21 o
  10   0   2        808.95        747.19        59.80 o
  11   0   2        475.91        580.36        39.90 o
  12   0   2       2154.07       2233.66        87.57 o
  13   0   2        915.88        904.63        52.46 o
 -14   1   2        314.51        327.67        28.05 o
 -13   1   2        636.28        663.61        58.48 o
 -12   1   2         10.56         30.68        20.46 o
 -11   1   2         42.74         30.10        23.50 o
 -10   1   2         12.66         15.32        19.66 o
  -9   1   2       1905.16       2065.02        86.78 o
  -8   1   2       6443.99       6686.33       175.54 o
  -7   1   2       1182.25       1114.69        52.33 o
  -6   1   2      10100.58       9553.89       236.44 o
  -5   1   2        270.19        229.93        43.07 o
  -4   1   2          5.26          7.83        16.91 o
  -3   1   2         65.11         87.11        10.97 o
  -2   1   2      16189.30      16243.52       364.01 o
  -1   1   2      14356.08      14269.32       172.92 o
   0   1   2      34599.00      34060.96       417.20 o
   1   1   2        374.25        403.56        26.82 o
   2   1   2       5403.81       5512.15       107.76 o
   3   1   2      10021.57       9591.70       264.19 o
   4   1   2       3673.49       3628.81        78.34 o
   5   1   2        302.74        254.69        21.72 o
   6   1   2       2549.77       2421.19        54.84 o
   7   1   2          7.93          9.18        13.59 o
   8   1   2        175.25        196.84        21.50 o
   9   1   2        140.65        153.28        17.42 o
  10   1   2       3573.58       3645.18        77.06 o
  11   1   2       6241.11       6174.89       163.59 o
  12   1   2        433.17        521.00        66.63 o
  13   1   2        140.41        131.19        25.57 o
 -15   2   2        974.62       1120.33        78.59 o
 -14   2   2        951.27        954.87        92.78 o
 -13   2   2         42.52         38.11        27.93 o
 -12   2   2        233.89        193.79        37.51 o
 -11   2   2       1214.27       1165.63       160.23 o
 -10   2   2         83.85         88.73        55.71 o
  -9   2   2         75.03         86.69        45.72 o
  -8   2   2       9796.88       9709.74       324.15 o
  -7   2   2      18808.32      20187.62       887.28 o
  -6   2   2       4142.47       4007.16       123.96 o
  -5   2   2       2590.01       2735.31       167.97 o
  -4   2   2        884.73        902.10        55.74 o
  -3   2   2       4172.52       4238.21        84.88 o
  -2   2   2       2967.63       3074.46       111.97 o
  -1   2   2       2753.12       2947.58        56.14 o
   0   2   2       9729.44      10155.41       107.74 o
   1   2   2      14672.18      14331.27       145.65 o
   2   2   2       3883.49       3758.03        87.99 o
   3   2   2       4277.88       4364.67        89.75 o
   4   2   2       6676.00       6842.41        98.15 o
   5   2   2       9844.36      10109.84       160.32 o
   6   2   2          3.16         -0.90        13.18 o
   7   2   2        413.62        416.70        47.11 o
   8   2   2        732.09        683.71        43.27 o
   9   2   2        665.52        672.33        67.91 o
  10   2   2       2920.11       2900.28       142.83 o
  11   2   2         30.65         36.35        20.05 o
  12   2   2       3465.10       3598.42       117.13 o
  13   2   2       1014.87        921.03        77.40 o
 -14   3   2        846.05        854.98        55.90 o
 -13   3   2        693.56        662.39        62.14 o
 -12   3   2          1.78        -10.93        56.92 o
 -11   3   2          0.21         -4.58        47.06 o
 -10   3   2        464.44        491.11        86.69 o
  -9   3   2       3097.70       3288.51       155.59 o
  -8   3   2       3354.01       3313.57        96.54 o
  -7   3   2        143.12        162.72        25.51 o
  -6   3   2       7327.17       7079.77       172.92 o
  -5   3   2        138.75        226.79        28.79 o
  -4   3   2        192.48        233.70        31.71 o
  -3   3   2        126.43        135.87        60.44 o
  -2   3   2       1263.07       1299.58        93.79 o
  -1   3   2       9948.63       9528.06       109.45 o
   0   3   2        250.10        249.65         6.76 o
   1   3   2        728.67        808.25        14.92 o
   2   3   2      15245.39      14299.44       246.00 o
   3   3   2       1037.05        917.47        25.64 o
   4   3   2       8756.56       8777.34       127.02 o
   5   3   2       2428.22       2442.87        46.48 o
   6   3   2       1310.45       1265.29        40.67 o
   7   3   2         10.41          6.03        20.24 o
   8   3   2          3.76        -15.54        28.54 o
   9   3   2        214.29        241.18        72.53 o
  10   3   2       3084.35       3132.05        97.86 o
  11   3   2       2316.15       2436.71       138.09 o
  12   3   2       1073.80       1000.78       157.69 o
  13   3   2          8.28         65.40        83.19 o
  14   3   2        107.94         81.37        49.73 o
 -14   4   2        411.44        465.98       130.98 o
 -13   4   2        757.32        772.00        36.64 o
 -12   4   2          8.15        -14.28        24.07 o
 -11   4   2         53.94         49.43        30.16 o
 -10   4   2        715.19        727.28        52.97 o
  -9   4   2       1265.56       1294.16        37.20 o
  -8   4   2       5960.88       6118.96       107.66 o
  -7   4   2       5523.92       5328.09       128.03 o
  -6   4   2       2368.80       2261.87       197.11 o
  -5   4   2        941.06        962.19        37.62 o
  -4   4   2       2081.92       2398.20        67.56 o
  -3   4   2       2397.42       2562.25       111.98 o
  -2   4   2        611.00        720.51        38.27 o
  -1   4   2       7997.80       7569.27        71.21 o
   0   4   2      13001.80      12744.43       120.19 o
   1   4   2       8747.78       8607.74       101.16 o
   2   4   2       3553.28       3435.57        89.10 o
   3   4   2        127.09        145.27        31.91 o
   4   4   2          3.72         22.40         9.38 o
   5   4   2       4922.12       4902.56        86.89 o
   6   4   2        120.40        161.11        26.49 o
   7   4   2        828.50        823.82        33.80 o
   8   4   2        217.10        226.08        23.82 o
   9   4   2       1745.60       1808.99       105.21 o
  10   4   2          3.74         -7.24        17.04 o
  11   4   2        881.75        847.25        65.14 o
  12   4   2        516.34        513.29        45.88 o
  13   4   2        118.85        133.12        20.11 o
  14   4   2          0.09        -26.31       136.54 o
 -13   5   2        751.35        757.49        52.32 o
 -12   5   2        249.67        267.34        82.93 o
 -11   5   2        440.12        447.42        72.53 o
 -10   5   2        209.38        303.18        46.46 o
  -9   5   2        657.80        665.79        62.51 o
  -8   5   2        132.78        171.63        26.37 o
  -7   5   2        212.25        319.43       101.95 o
  -6   5   2          4.68          9.03        30.80 o
  -5   5   2       2501.75       2469.24        74.86 o
  -4   5   2       2568.98       2629.95       126.00 o
  -3   5   2        230.37        255.50        20.26 o
  -2   5   2       3028.72       2961.41        76.73 o
  -1   5   2        313.37        262.63         8.77 o
   0   5   2         36.97         32.92         6.26 o
   1   5   2        701.43        707.14        18.80 o
   2   5   2       2835.38       2855.26        45.60 o
   3   5   2        220.40        324.86        17.88 o
   4   5   2       2191.74       2110.19        59.19 o
   5   5   2       2802.09       2906.92        49.97 o
   6   5   2       1383.95       1333.78        39.26 o
   7   5   2         77.41         69.62        19.11 o
   8   5   2         79.02         61.26        17.15 o
   9   5   2       1147.07       1302.26        63.09 o
  10   5   2       1517.85       1642.55        85.70 o
  11   5   2        616.97        620.28        29.35 o
  12   5   2        895.95        913.30        45.72 o
  13   5   2        476.69        462.32        51.51 o
  14   5   2          7.27        -78.14       147.54 o
 -13   6   2        149.07        129.46        32.42 o
 -12   6   2         90.45         71.93        30.32 o
 -11   6   2        119.89        133.52        24.09 o
 -10   6   2        539.04        562.83        37.20 o
  -9   6   2        843.10       1048.87        72.18 o
  -8   6   2        386.77        445.51        75.50 o
  -7   6   2       1750.86       1686.56       127.71 o
  -6   6   2       6679.22       7038.67       149.54 o
  -5   6   2        454.16        304.26        68.72 o
  -4   6   2        163.82        182.17        16.04 o
  -3   6   2       2122.28       2143.47        37.75 o
  -2   6   2        656.26        697.85        20.78 o
  -1   6   2       5059.13       4942.13        57.55 o
   0   6   2       3394.16       3391.70        35.54 o
   1   6   2       9390.47      10033.63       141.65 o
   2   6   2       3959.08       4235.55        76.22 o
   3   6   2        217.35        271.03        11.40 o
   4   6   2          2.87         -4.46        11.98 o
   5   6   2       4443.64       4382.38        97.50 o
   6   6   2          3.46          2.79        19.12 o
   7   6   2        481.14        482.24        24.75 o
   8   6   2       2645.85       2796.19        73.43 o
   9   6   2        321.51        248.61        33.11 o
  10   6   2        275.80        290.09        24.18 o
  11   6   2          1.71         12.56        24.31 o
  12   6   2        112.32        101.54        27.63 o
  13   6   2        208.46        176.58        32.56 o
 -13   7   2         97.01         19.73        93.56 o
 -12   7   2        340.28        367.68        57.55 o
 -11   7   2        123.46         96.72        26.42 o
 -10   7   2        473.69        492.29        55.70 o
  -9   7   2        240.46        218.22        98.38 o
  -8   7   2        781.15        845.17        82.16 o
  -7   7   2         39.02         35.49        24.91 o
  -6   7   2        338.90        358.66        16.82 o
  -5   7   2       2874.78       2862.59        71.93 o
  -4   7   2       2386.46       2492.46        50.48 o
  -3   7   2         37.43         47.57        17.59 o
  -2   7   2       2965.00       3079.05        44.76 o
  -1   7   2        170.01        205.84        10.76 o
   0   7   2       1947.16       2075.14        28.40 o
   1   7   2       1086.00       1207.93       203.46 o
   2   7   2          1.04          4.08         4.80 o
   3   7   2       1722.80       1750.15        38.84 o
   4   7   2        175.92        156.11        24.82 o
   5   7   2        677.66        681.40        29.39 o
   6   7   2       1155.31       1161.49        44.29 o
   7   7   2        215.24        208.52        41.53 o
   8   7   2          7.09          2.06        25.85 o
   9   7   2       1620.45       1675.34        77.27 o
  10   7   2        315.24        328.21        30.24 o
  11   7   2          6.02         16.22        21.29 o
  12   7   2         57.94         70.92        24.73 o
  13   7   2        246.11        111.82       161.83 o
 -12   8   2        105.26        135.80        24.15 o
 -11   8   2        136.20        141.36        36.35 o
 -10   8   2        204.03        207.14        71.17 o
  -9   8   2        336.57        348.13        72.13 o
  -8   8   2          0.16          2.04        22.63 o
  -7   8   2        235.62        252.04        32.10 o
  -6   8   2        402.97        413.13        27.67 o
  -5   8   2        321.48        326.43        36.54 o
  -4   8   2        631.39        667.51        20.26 o
  -3   8   2        887.57        886.56        26.21 o
  -2   8   2        626.35        650.81        20.09 o
  -1   8   2       1737.07       1757.31        58.73 o
   0   8   2        368.36        382.74        13.00 o
   1   8   2        404.45        434.43        14.27 o
   2   8   2          0.05         -7.39         7.39 o
   3   8   2          7.66          2.92         9.00 o
   4   8   2       2975.39       3069.19        71.17 o
   5   8   2        151.32        166.02        19.25 o
   6   8   2         51.43         74.13        14.35 o
   7   8   2         25.69         18.03        30.92 o
   8   8   2       1242.54       1317.47        88.96 o
   9   8   2        312.82        323.38        38.65 o
  10   8   2        514.66        513.27        64.78 o
  11   8   2         47.57         39.84        18.31 o
  12   8   2        837.43        861.51        67.61 o
  13   8   2         41.55         67.40        76.36 o
 -12   9   2        409.95        415.97       254.94 o
 -11   9   2         36.68        -30.08        99.81 o
 -10   9   2        203.24        205.21        87.18 o
  -9   9   2        595.02        591.07        59.88 o
  -8   9   2        760.06        751.16        32.68 o
  -7   9   2        114.67        161.94        21.61 o
  -6   9   2        860.39        766.63       101.18 o
  -5   9   2        123.23        116.77        14.36 o
  -4   9   2       4885.91       4939.21       105.82 o
  -3   9   2         19.73         26.00         8.86 o
  -2   9   2         23.24         22.41         7.19 o
  -1   9   2       5901.98       5821.58        85.89 o
   0   9   2        857.10        807.12        22.91 o
   1   9   2          6.70          5.61         8.33 o
   2   9   2       1319.45       1398.12        26.17 o
   3   9   2         86.67         94.37        14.04 o
   4   9   2       1427.98       1338.28        30.14 o
   5   9   2       1017.29       1038.87        46.38 o
   6   9   2        241.36        247.22        26.96 o
   7   9   2        463.12        510.76        26.21 o
   8   9   2         49.49         23.05        12.03 o
   9   9   2        758.35        745.82        72.88 o
  10   9   2         69.69         62.39        21.99 o
  11   9   2        570.46        632.21        31.60 o
  12   9   2          0.11         -5.77        30.63 o
 -11  10   2        153.05        189.15        27.83 o
 -10  10   2          0.39          8.24        19.84 o
  -9  10   2        279.50        219.10        54.05 o
  -8  10   2        755.38        769.55        29.20 o
  -7  10   2       1435.82       1450.98        46.11 o
  -6  10   2        360.02        342.91        43.97 o
  -5  10   2         49.53         50.36        25.55 o
  -4  10   2       1453.44       1501.34        33.42 o
  -3  10   2          9.51          6.96         7.31 o
  -2  10   2       1784.65       1809.98        32.44 o
  -1  10   2         12.02          2.32        10.67 o
   0  10   2        461.37        492.51        28.90 o
   1  10   2         40.61         42.57         7.58 o
   2  10   2         42.71         42.66         5.99 o
   3  10   2         28.94         25.16         8.87 o
   4  10   2        679.78        706.30        23.86 o
   5  10   2       2783.46       2823.51        65.71 o
   6  10   2        221.53        227.83        29.86 o
   7  10   2        130.87        156.68        17.76 o
   8  10   2        244.72        260.38        18.82 o
   9  10   2         75.03         61.03        33.65 o
  10  10   2        213.22        194.66        30.11 o
  11  10   2        367.24        309.33        43.03 o
 -11  11   2        142.45        177.59        67.61 o
 -10  11   2          5.30         19.32        26.55 o
  -9  11   2        735.66        705.01        39.00 o
  -8  11   2        550.57        550.05        22.90 o
  -7  11   2         17.99         12.12         7.36 o
  -6  11   2        146.81        156.47        21.73 o
  -5  11   2        684.48        796.49        69.22 o
  -4  11   2        144.77        177.24        16.03 o
  -3  11   2         50.49         31.53        15.05 o
  -2  11   2       1565.40       1515.72        37.41 o
  -1  11   2       1142.04       1130.75        36.34 o
   0  11   2        436.52        476.13        16.86 o
   1  11   2        192.96        181.54        15.26 o
   2  11   2       1401.87       1457.40        30.83 o
   3  11   2         10.72         12.36         9.99 o
   4  11   2         93.04         77.26         9.87 o
   5  11   2         96.26         91.00        11.85 o
   6  11   2       3422.46       3280.85        66.72 o
   7  11   2         10.36          8.73        12.18 o
   8  11   2        102.72         59.32        18.73 o
   9  11   2         88.51        101.39        19.45 o
  10  11   2        225.82        255.80        33.75 o
  11  11   2        840.78        472.11       153.55 o
 -10  12   2        132.06        135.02        31.74 o
  -9  12   2        185.92        175.91        31.02 o
  -8  12   2        888.21        914.22        29.47 o
  -7  12   2       1011.79       1049.55        47.39 o
  -6  12   2       1117.06       1112.17        55.09 o
  -5  12   2        901.78        839.48        49.14 o
  -4  12   2       1109.97       1171.11        32.76 o
  -3  12   2       1253.40       1225.55        38.21 o
  -2  12   2       2177.39       2112.34        37.14 o
  -1  12   2        689.56        640.53        25.48 o
   0  12   2       3185.81       3107.58        44.60 o
   1  12   2        188.56        158.66        17.34 o
   2  12   2         30.82         27.46         8.20 o
   3  12   2        273.73        274.97        18.17 o
   4  12   2       1532.64       1438.42        31.83 o
   5  12   2       2185.43       2424.67        86.41 o
   6  12   2        711.36        736.32        23.71 o
   7  12   2         74.48         74.11        19.27 o
   8  12   2          4.07          9.39        15.17 o
   9  12   2        344.48        333.48        39.45 o
  10  12   2        135.74        118.60        55.95 o
  -9  13   2        300.37        281.12        36.56 o
  -8  13   2        609.99        609.80        38.55 o
  -7  13   2        486.75        510.57        32.99 o
  -6  13   2         35.16         40.74        11.12 o
  -5  13   2         44.23         51.45        12.14 o
  -4  13   2         27.44         39.07        10.27 o
  -3  13   2         83.09         99.87        21.62 o
  -2  13   2       2319.17       2292.87        50.45 o
  -1  13   2       5360.33       5285.70       118.10 o
   0  13   2        267.14        263.54        18.98 o
   1  13   2         98.86         80.48        10.42 o
   2  13   2          1.46         -3.46         8.68 o
   3  13   2         33.60         23.25        13.86 o
   4  13   2        180.31        176.11        17.75 o
   5  13   2        545.97        546.36        27.82 o
   6  13   2       2006.13       2167.41        62.55 o
   7  13   2       1224.10       1248.23        49.01 o
   8  13   2         96.77        105.61        24.56 o
   9  13   2         59.27        141.64       259.24 o
  -8  14   2        924.36        852.13       306.99 o
  -7  14   2        334.05        360.76        18.03 o
  -6  14   2        350.03        379.58        23.35 o
  -5  14   2         17.42         24.23        12.14 o
  -4  14   2        312.66        289.48        32.16 o
  -3  14   2       1761.45       1733.89        68.79 o
  -2  14   2        177.56        170.47        23.58 o
  -1  14   2        260.63        290.48        18.34 o
   0  14   2        510.78        586.76        27.04 o
   1  14   2          5.72          2.47         4.78 o
   2  14   2         48.60         43.59        11.81 o
   3  14   2        111.14        114.61        13.73 o
   4  14   2        820.05        821.82        41.57 o
   5  14   2       3603.44       3470.98        74.59 o
   6  14   2       1288.93       1331.32        40.15 o
   7  14   2          5.02          6.33        26.30 o
   8  14   2         14.14        -15.53        29.61 o
  -7  15   2          8.17         -1.17        20.65 o
  -6  15   2          1.09         -7.04        17.04 o
  -5  15   2        196.57        196.87        18.61 o
  -4  15   2        314.45        363.20        31.48 o
  -3  15   2        309.70        309.83        22.87 o
  -2  15   2       4606.70       4540.55        94.98 o
  -1  15   2       3107.05       3128.30        80.41 o
   0  15   2          5.93         -0.85        20.48 o
   1  15   2         23.89         12.88        10.29 o
   2  15   2        226.33        230.28        12.77 o
   3  15   2         16.65          8.17        17.17 o
   4  15   2        368.52        378.03        26.45 o
   5  15   2         39.32         22.24        12.43 o
   6  15   2       1771.33       1737.46        99.09 o
   7  15   2       1313.60       1329.86        66.35 o
  -6  16   2        729.14        640.03        48.51 o
  -5  16   2        249.98        255.93        62.82 o
  -4  16   2        485.94        510.30        69.13 o
  -3  16   2       1190.97       1292.91        47.10 o
  -2  16   2         65.63         63.12        16.01 o
  -1  16   2        469.62        506.04        23.44 o
   0  16   2        449.30        472.59        45.82 o
   1  16   2        225.68        196.15        19.57 o
   2  16   2         43.88         43.36         8.50 o
   3  16   2         10.68         -6.76        14.35 o
   4  16   2        719.30        838.82       114.49 o
   5  16   2       1530.34       1480.98        82.09 o
  -3  17   2        105.51         82.96        19.43 o
  -2  17   2       1821.08       1822.71       108.45 o
  -1  17   2       1176.44       1110.82       304.72 o
   0  17   2        406.85        367.66       130.08 o
   1  17   2         40.44        -42.19       212.98 o
   2  17   2        113.47        146.26        37.49 o
   3  17   2       1015.88       1090.99        77.79 o
 -14   1   3         90.17         62.58        17.42 o
 -13   1   3          0.09        -18.85        23.44 o
 -12   1   3         84.80         18.33        34.89 o
 -11   1   3          2.28          1.31        22.77 o
 -10   1   3        377.63        363.16        29.04 o
  -9   1   3        319.31        366.49        31.52 o
  -8   1   3       2385.66       2309.37        75.80 o
  -7   1   3        178.73        164.26        18.32 o
  -6   1   3         32.19         32.78        19.78 o
  -5   1   3         31.05         49.28        19.04 o
  -4   1   3        854.96        856.19        42.18 o
  -3   1   3       7386.40       7145.04       118.72 o
  -2   1   3       3810.84       3820.80        91.80 o
  -1   1   3        251.78        272.89        10.34 o
   0   1   3      23339.76      23104.85       212.53 o
   1   1   3       4578.86       4557.52        67.73 o
   2   1   3      22039.40      21259.94       306.30 o
   3   1   3         49.33         55.71         9.17 o
   4   1   3        341.71        369.16        20.71 o
   5   1   3        235.37        257.55        20.40 o
   6   1   3        459.70        477.63        75.14 o
   7   1   3        219.34        208.21        22.70 o
   8   1   3        155.05        150.59        22.17 o
   9   1   3        390.27        366.76        28.05 o
  10   1   3        621.43        638.27        42.05 o
  11   1   3        135.52        109.13        28.24 o
  12   1   3         17.19         -8.78        74.19 o
  13   1   3          0.00         -4.57        25.27 o
 -14   2   3          0.38          6.48        21.23 o
 -13   2   3         19.48         27.20        29.62 o
 -12   2   3         67.34         38.80        30.56 o
 -11   2   3          6.24        -22.67        28.21 o
 -10   2   3          1.47         -2.04       129.40 o
  -9   2   3          0.55        127.81       105.81 o
  -8   2   3        533.76        566.23       109.55 o
  -7   2   3        137.75         91.79        20.14 o
  -6   2   3        327.70        370.66        34.56 o
  -5   2   3       6993.10       7330.79       178.45 o
  -4   2   3       2360.07       2302.94        72.97 o
  -3   2   3         20.78         35.22         8.20 o
  -2   2   3        215.86        242.26         9.77 o
  -1   2   3       1250.69       1299.91        25.94 o
   0   2   3          2.54          6.08         4.90 o
   1   2   3      22571.13      22696.27       282.27 o
   2   2   3       5922.80       5720.49       132.87 o
   3   2   3         26.88         36.42        10.71 o
   4   2   3       8933.75       8910.28       123.23 o
   5   2   3       1434.66       1355.58        45.14 o
   6   2   3         17.20          3.02        24.06 o
   7   2   3        492.02        688.37        54.92 o
   8   2   3       1852.43       1778.71       104.60 o
   9   2   3        421.77        436.57        63.79 o
  10   2   3        409.16        443.51        45.96 o
  11   2   3        317.60        351.19        38.18 o
  12   2   3        553.54        611.85        75.96 o
  13   2   3         39.25         71.13        52.03 o
 -14   3   3        476.54        455.34       103.93 o
 -13   3   3        260.17        225.29        35.73 o
 -12   3   3        439.04        477.07        64.79 o
 -11   3   3        263.83        217.63        48.95 o
 -10   3   3        176.41        169.69        90.10 o
  -9   3   3       2707.38       3069.37       328.14 o
  -8   3   3       8327.42       8442.32       163.28 o
  -7   3   3         68.45        102.70        23.77 o
  -6   3   3       1314.54       1226.49        51.73 o
  -5   3   3       3497.50       3708.36       145.33 o
  -4   3   3         72.31         48.08         8.57 o
  -3   3   3        532.67        505.85        35.29 o
  -2   3   3       4227.49       3880.94        62.56 o
  -1   3   3       4700.13       4966.76        58.38 o
   0   3   3        413.37        412.02        11.98 o
   1   3   3        772.04        808.72        16.85 o
   2   3   3        838.28        912.93        46.01 o
   3   3   3       3083.98       3002.26        53.21 o
   4   3   3       3271.76       3078.99        68.40 o
   5   3   3        941.44        870.32        30.90 o
   6   3   3       3556.46       3531.59        94.23 o
   7   3   3        255.97        320.95        41.51 o
   8   3   3         49.11         34.98        16.91 o
   9   3   3         56.16         87.00        90.30 o
  10   3   3        663.85        690.39        88.52 o
  11   3   3       1123.53       1078.65       140.37 o
  12   3   3        385.61        358.50        41.73 o
  13   3   3        149.77        178.03        62.05 o
 -14   4   3        513.85        480.33        94.37 o
 -13   4   3        567.46        635.31        57.35 o
 -12   4   3         10.26         20.96        48.02 o
 -11   4   3        137.68        181.06        55.03 o
 -10   4   3        326.13        384.25        37.83 o
  -9   4   3       1388.20       1497.01        61.73 o
  -8   4   3       1367.81       1356.84        60.15 o
  -7   4   3       2601.19       2485.54       106.21 o
  -6   4   3         29.17         16.32        30.33 o
  -5   4   3       2157.52       2070.30        74.50 o
  -4   4   3       2250.75       2160.70        57.39 o
  -3   4   3       2980.28       2622.33        69.09 o
  -2   4   3       8835.05       9063.66       142.03 o
  -1   4   3        593.14        600.07        14.07 o
   0   4   3         26.07         23.22         5.53 o
   1   4   3       1942.13       1957.21        26.18 o
   2   4   3         48.31         98.40        10.71 o
   3   4   3          4.55          4.67        14.40 o
   4   4   3      14640.45      14917.45       285.18 o
   5   4   3      10500.96      10476.12       168.71 o
   6   4   3         13.41          5.09        12.55 o
   7   4   3         91.59        138.23        13.97 o
   8   4   3       2878.80       3217.08       222.61 o
   9   4   3         44.22         49.30        13.81 o
  10   4   3       2047.79       2066.82        80.92 o
  11   4   3        295.60        272.13        27.08 o
  12   4   3       1175.32       1145.59        50.79 o
  13   4   3        328.55        316.48        62.41 o
 -13   5   3         54.12         77.95        29.84 o
 -12   5   3        471.62        553.70        54.21 o
 -11   5   3          3.02        -36.63       123.73 o
 -10   5   3          0.96         26.63        31.29 o
  -9   5   3       4165.96       4116.72       122.68 o
  -8   5   3      10123.14      10189.53       431.49 o
  -7   5   3          4.68         13.61        35.42 o
  -6   5   3        873.49        898.78       201.40 o
  -5   5   3        352.50        339.93        50.69 o
  -4   5   3       1177.00       1279.62        59.09 o
  -3   5   3        120.26        126.66        20.26 o
  -2   5   3       4045.34       3870.13        59.28 o
  -1   5   3      11079.47      11119.08       104.50 o
   0   5   3      13294.99      13850.16       136.06 o
   1   5   3       2956.14       3194.79        34.53 o
   2   5   3        945.32       1020.67        29.78 o
   3   5   3      11275.55      11051.38       143.68 o
   4   5   3        791.76        802.48        36.39 o
   5   5   3        797.01        764.08        43.60 o
   6   5   3       2389.94       2307.78        76.00 o
   7   5   3        414.17        435.54        26.90 o
   8   5   3         58.75         74.43        20.73 o
   9   5   3        345.59        302.48        31.03 o
  10   5   3         97.46         78.41        25.54 o
  11   5   3       4102.35       4165.01       423.40 o
  12   5   3         61.17         54.08        22.36 o
  13   5   3        131.04         92.24        46.47 o
 -13   6   3         73.22         95.00        44.04 o
 -12   6   3        125.15        138.53        56.59 o
 -11   6   3        101.81         85.30        43.00 o
 -10   6   3        426.59        469.03        90.41 o
  -9   6   3        962.55        990.46       128.21 o
  -8   6   3        505.87        599.83       136.50 o
  -7   6   3       2690.83       2526.35        75.40 o
  -6   6   3          3.60          8.06        19.46 o
  -5   6   3       1117.85       1056.05        54.78 o
  -4   6   3       3178.31       3495.53        74.95 o
  -3   6   3       6005.24       5618.74        85.15 o
  -2   6   3       7637.70       7649.05       130.27 o
  -1   6   3       1131.44       1151.64        20.53 o
   0   6   3        381.75        419.10        14.82 o
   1   6   3        264.33        285.91        12.55 o
   2   6   3         83.13         75.96        10.87 o
   3   6   3         58.75         44.83        14.58 o
   4   6   3      13141.97      12964.47       302.57 o
   5   6   3       8428.09       8191.85       160.95 o
   6   6   3        426.32        452.24        34.67 o
   7   6   3          0.66         -0.51        12.11 o
   8   6   3        182.87        164.33        17.42 o
   9   6   3        313.52        297.08        26.98 o
  10   6   3        702.87        701.64        51.57 o
  11   6   3          6.13         24.57        16.37 o
  12   6   3        535.02        580.20        48.14 o
 -13   7   3        334.27        221.43        72.99 o
 -12   7   3         41.37         33.59        30.31 o
 -11   7   3        144.32        127.61        47.63 o
 -10   7   3       2009.31       1960.61       235.69 o
  -9   7   3       4269.84       4473.50       250.14 o
  -8   7   3       3012.23       2803.77       114.84 o
  -7   7   3       1790.06       1775.42        61.59 o
  -6   7   3        137.47        153.93        14.95 o
  -5   7   3         22.11         21.84        14.45 o
  -4   7   3         46.19         43.86        68.38 o
  -3   7   3       1264.00       1311.12        41.21 o
  -2   7   3      10901.54      11041.26       129.15 o
  -1   7   3      16629.49      16533.00       190.93 o
   0   7   3        406.41        352.75        10.26 o
   1   7   3        126.19        121.31        12.58 o
   2   7   3        610.65        715.32        40.02 o
   3   7   3       1619.04       1537.68        36.95 o
   4   7   3       2210.82       2074.58        51.25 o
   5   7   3       2385.99       2517.91        58.87 o
   6   7   3        866.28        893.30        28.54 o
   7   7   3       1217.65       1242.04        63.40 o
   8   7   3        697.19        707.41        33.84 o
   9   7   3          5.59         10.23        16.46 o
  10   7   3        315.63        301.77        26.65 o
  11   7   3       1620.32       1704.57        56.61 o
  12   7   3       1077.57       1044.46        79.00 o
  13   7   3          0.71          8.48        50.44 o
 -12   8   3        352.52        364.93        34.70 o
 -11   8   3        165.63        236.39        33.22 o
 -10   8   3       2314.05       2207.38       113.27 o
  -9   8   3        677.70       1048.21       111.02 o
  -8   8   3       1020.43       1145.07        53.03 o
  -7   8   3       1755.45       1676.67        45.50 o
  -6   8   3          4.94          3.64         9.88 o
  -5   8   3        176.10        185.80        18.04 o
  -4   8   3       3546.00       3564.30        74.59 o
  -3   8   3      19299.12      18632.44       246.85 o
  -2   8   3       8312.72       8308.51       119.83 o
  -1   8   3       4064.00       4383.94        55.52 o
   0   8   3       2802.76       2933.25        61.30 o
   1   8   3        291.76        338.95        17.91 o
   2   8   3         44.04         73.61        10.23 o
   3   8   3        181.68        190.31        24.58 o
   4   8   3       4818.02       4722.95        63.19 o
   5   8   3      13032.93      12527.50       202.52 o
   6   8   3       1923.20       1926.27        43.85 o
   7   8   3        405.23        400.94        38.51 o
   8   8   3        644.16        686.50        48.26 o
   9   8   3        646.18        651.71        56.28 o
  10   8   3        987.31       1028.24        50.11 o
  11   8   3        313.25        207.88        29.56 o
  12   8   3       1200.83        982.00       128.18 o
 -12   9   3         77.77        155.41       101.38 o
 -11   9   3         12.75         46.46        54.67 o
 -10   9   3        877.22        884.30        70.39 o
  -9   9   3       1999.91       2157.47        77.91 o
  -8   9   3       1711.72       1713.08        44.29 o
  -7   9   3        451.54        469.96        25.01 o
  -6   9   3         90.29         41.66        32.98 o
  -5   9   3        894.08        842.32        57.68 o
  -4   9   3          6.58         39.57        19.26 o
  -3   9   3        116.61        137.95        11.51 o
  -2   9   3       3980.66       3803.20        67.40 o
  -1   9   3      11954.26      12004.93       178.09 o
   0   9   3       2824.84       2944.60        51.55 o
   1   9   3         35.21         40.53         9.87 o
   2   9   3         93.82        120.97        13.80 o
   3   9   3        136.53        132.58        11.75 o
   4   9   3       2586.99       2440.47        42.74 o
   5   9   3        514.76        532.80        34.09 o
   6   9   3        103.51        102.34        15.87 o
   7   9   3       2746.86       2790.59        62.12 o
   8   9   3        534.59        577.85        60.52 o
   9   9   3         13.47        -17.17        47.03 o
  10   9   3        535.80        553.33        63.36 o
  11   9   3        532.76        580.41        87.29 o
  12   9   3        139.58        190.41       172.72 o
 -11  10   3       1379.89       1419.84        83.49 o
 -10  10   3        849.19        830.20        57.94 o
  -9  10   3        166.35        128.42        21.28 o
  -8  10   3          1.87         -3.29         7.30 o
  -7  10   3        561.67        481.25        48.65 o
  -6  10   3        321.20        344.79        23.76 o
  -5  10   3         58.56         47.43        29.37 o
  -4  10   3         63.75         72.86        10.50 o
  -3  10   3       8799.97       9096.01       127.55 o
  -2  10   3      10723.59      10424.54       145.56 o
  -1  10   3        973.05        961.30        49.74 o
   0  10   3        429.80        513.21        24.51 o
   1  10   3          5.65         13.76         7.05 o
   2  10   3        132.85        109.06        21.01 o
   3  10   3        298.94        269.55        30.01 o
   4  10   3       2467.46       2489.44        87.44 o
   5  10   3       2932.29       2831.46        52.43 o
   6  10   3       1991.30       1939.53       101.53 o
   7  10   3        600.34        625.15        41.72 o
   8  10   3       1280.77       1267.57        45.56 o
   9  10   3        229.43        202.94        30.91 o
  10  10   3          4.94         -2.84        39.23 o
  11  10   3         81.24         35.57        62.03 o
 -11  11   3         14.93         14.41        15.59 o
 -10  11   3        805.07        883.41        57.03 o
  -9  11   3       1078.27       1050.53        47.68 o
  -8  11   3        148.26        139.33        32.75 o
  -7  11   3        192.46        163.99        15.10 o
  -6  11   3        659.52        671.79        62.76 o
  -5  11   3        734.15        694.92        28.66 o
  -4  11   3       4060.44       4234.85        86.30 o
  -3  11   3       1067.02       1093.15        26.94 o
  -2  11   3       4306.35       4320.62        72.71 o
  -1  11   3       6068.30       6055.38        73.24 o
   0  11   3       3016.04       2934.66        55.01 o
   1  11   3        431.15        463.59        19.76 o
   2  11   3         75.17         63.78         9.89 o
   3  11   3        705.48        653.75        25.53 o
   4  11   3       2134.62       1902.08        62.79 o
   5  11   3         59.16         48.86        15.47 o
   6  11   3        908.87        925.13        39.39 o
   7  11   3       3908.57       4357.77       169.90 o
   8  11   3       1775.40       1763.11        55.23 o
   9  11   3        436.54        368.95        58.03 o
  10  11   3        375.95        354.01        44.88 o
  11  11   3        223.77        213.66       198.91 o
 -10  12   3        490.97        464.04        59.04 o
  -9  12   3         98.57        101.46        14.61 o
  -8  12   3         22.72         20.13         8.93 o
  -7  12   3          5.87        -24.76        50.79 o
  -6  12   3        237.41        238.52        23.69 o
  -5  12   3         53.37         35.59        10.35 o
  -4  12   3       2008.31       1974.32        40.68 o
  -3  12   3       1482.30       1485.07        39.94 o
  -2  12   3       2193.38       2344.27        66.03 o
  -1  12   3        345.19        296.14        17.95 o
   0  12   3        475.96        487.66        21.27 o
   1  12   3        324.17        330.00        14.83 o
   2  12   3        790.71        777.28        22.21 o
   3  12   3         48.18         18.66        10.34 o
   4  12   3        280.11        282.03        17.35 o
   5  12   3        223.75        250.11        21.49 o
   6  12   3       3619.75       3516.60        68.75 o
   7  12   3       1367.73       1403.24        55.00 o
   8  12   3       1500.74       1611.81        89.34 o
   9  12   3        736.34        751.49        45.97 o
  10  12   3        234.92        157.17       249.72 o
  -9  13   3        241.28        256.14        30.51 o
  -8  13   3         33.78         16.23        24.21 o
  -7  13   3        164.87        166.10        28.16 o
  -6  13   3        229.32        210.49        20.97 o
  -5  13   3        217.33        234.34        19.00 o
  -4  13   3       1244.67       1223.45        32.27 o
  -3  13   3        252.40        244.71        20.80 o
  -2  13   3        632.55        640.77        34.36 o
  -1  13   3       1186.06       1223.04        32.35 o
   0  13   3       1253.55       1303.32        33.79 o
   1  13   3          1.94          3.18         8.85 o
   2  13   3         47.44         43.95        10.38 o
   3  13   3         92.82         69.64        12.10 o
   4  13   3         68.95         62.07         7.67 o
   5  13   3         25.41          8.97        11.05 o
   6  13   3        602.39        698.96        51.28 o
   7  13   3       1018.05       1087.79        38.73 o
   8  13   3        552.94        579.61        25.51 o
   9  13   3         88.00          9.60        27.92 o
  -8  14   3         96.58         70.41        58.47 o
  -7  14   3         69.49         44.88        10.14 o
  -6  14   3          2.77          2.16         7.80 o
  -5  14   3         37.82         38.98        14.46 o
  -4  14   3        336.69        330.42        23.61 o
  -3  14   3        176.11        134.45        15.15 o
  -2  14   3        284.13        314.23        27.03 o
  -1  14   3        494.37        503.29        30.34 o
   0  14   3        463.68        440.44        26.22 o
   1  14   3        461.57        440.09        18.46 o
   2  14   3        140.61        135.04        12.65 o
   3  14   3          7.79          6.18        13.95 o
   4  14   3        105.57        103.64        12.39 o
   5  14   3         59.51         52.17        13.00 o
   6  14   3        431.11        455.43        27.17 o
   7  14   3        121.85         38.66        76.11 o
   8  14   3        408.84        474.53        39.51 o
  -7  15   3         56.17         57.08        34.64 o
  -6  15   3          0.06         -3.94        16.70 o
  -5  15   3        959.21        998.18        38.14 o
  -4  15   3         24.33         19.11        13.12 o
  -3  15   3        115.78         97.09        15.96 o
  -2  15   3         25.88         26.25        13.74 o
  -1  15   3        108.44         81.66        13.78 o
   0  15   3        651.38        685.02        26.48 o
   1  15   3        220.38        242.26        16.99 o
   2  15   3         10.64          5.54         6.83 o
   3  15   3          4.62         14.83        19.16 o
   4  15   3         46.46         33.21        13.01 o
   5  15   3         66.38         51.16        16.70 o
   6  15   3        190.90        186.95        30.12 o
  -6  16   3         39.50         66.60        40.73 o
  -5  16   3         19.93         21.52        23.78 o
  -4  16   3        713.67        678.47        52.94 o
  -3  16   3          3.99         -6.82        20.04 o
  -2  16   3        519.02        616.25        56.31 o
  -1  16   3         40.51         52.31        15.98 o
   0  16   3         61.38         44.75        20.51 o
   1  16   3        249.11        257.31        18.34 o
   2  16   3         66.59         59.21         9.27 o
   3  16   3         99.66        102.40        11.81 o
   4  16   3          2.33         53.20        69.37 o
   5  16   3         89.99         94.96        18.84 o
  -3  17   3        200.13        120.41        99.80 o
  -2  17   3        551.92        593.71        66.73 o
  -1  17   3         97.30         88.23        46.27 o
   0  17   3        251.11        157.49       210.54 o
   1  17   3        174.41        159.69       128.78 o
   2  17   3         56.05         71.78        15.18 o
 -14   0   4        734.26        714.52       115.04 o
 -13   0   4          0.35        -16.05        26.89 o
 -12   0   4          5.68        -54.30       100.91 o
 -11   0   4          5.76         -2.65        31.65 o
 -10   0   4          2.47          1.47        29.01 o
  -9   0   4        252.51        257.01        37.60 o
  -8   0   4        339.03        364.76        62.09 o
  -7   0   4      11748.55      11896.78       276.43 o
  -6   0   4      15204.01      15254.94       458.01 o
  -5   0   4          2.09          9.96        24.88 o
  -4   0   4       1895.91       1830.65        52.54 o
  -3   0   4      31051.53      31446.03       562.50 o
  -2   0   4       8366.84       8634.31       306.08 o
  -1   0   4      12160.13      11980.27       321.00 o
   0   0   4       4197.23       4388.13        75.75 o
   1   0   4       1506.26       1609.70        43.05 o
   2   0   4      35077.93      34110.09       671.40 o
   3   0   4        938.97        802.83        69.84 o
   4   0   4       8439.02       8044.76       213.16 o
   5   0   4        659.88        422.50        40.40 o
   6   0   4        957.61        835.98        61.18 o
   7   0   4        186.62        177.73        50.18 o
   8   0   4         55.48         56.59        68.27 o
   9   0   4        211.75        273.65        92.54 o
  10   0   4       3783.36       3608.16       144.08 o
  11   0   4        324.02        366.81        46.22 o
  12   0   4        672.14        752.26        66.47 o
  13   0   4          2.23        -10.63        24.05 o
 -15   1   4        492.00        582.79        47.86 o
 -14   1   4        403.63        413.46        95.90 o
 -13   1   4        422.98        419.46        38.96 o
 -12   1   4          1.49         21.01        24.92 o
 -11   1   4        212.54        258.69        29.91 o
 -10   1   4         50.49        238.73        73.94 o
  -9   1   4       3313.59       3324.39       125.82 o
  -8   1   4       6474.68       6344.08       136.08 o
  -7   1   4        734.21        791.03        39.13 o
  -6   1   4        796.53        831.89        34.48 o
  -5   1   4       5280.07       5303.70       180.18 o
  -4   1   4      18892.84      19167.20       265.15 o
  -3   1   4       4561.73       4798.72       110.18 o
  -2   1   4       1104.28       1047.99        20.84 o
  -1   1   4       2400.10       2351.15        38.14 o
   0   1   4       1717.32       1809.85        43.12 o
   1   1   4       5889.00       5708.53       152.52 o
   2   1   4       3808.37       3820.87        68.75 o
   3   1   4      53627.24      52150.05       902.13 o
   4   1   4      45002.64      46369.54       909.30 o
   5   1   4        517.97        497.89        27.19 o
   6   1   4        481.80        564.21        39.87 o
   7   1   4        638.47        648.21        59.40 o
   8   1   4        641.57        552.38        52.58 o
   9   1   4        674.41        654.79        34.96 o
  10   1   4       1742.03       1522.27        75.58 o
  11   1   4       6062.76       5728.10       151.41 o
  12   1   4       1687.09       1676.77        68.49 o
  13   1   4        847.33        865.03        64.06 o
 -14   2   4       1801.68       1701.36        71.60 o
 -13   2   4        155.02        109.92        42.20 o
 -12   2   4        103.29         91.82        23.55 o
 -11   2   4        110.37        112.32        22.98 o
 -10   2   4        322.71        362.16        32.76 o
  -9   2   4        457.89        552.70        40.21 o
  -8   2   4       2519.88       2407.65        62.28 o
  -7   2   4       4511.44       4425.58       100.38 o
  -6   2   4        411.71        491.38        61.74 o
  -5   2   4        123.59        123.52        18.55 o
  -4   2   4       1982.19       1877.58        39.81 o
  -3   2   4      20262.01      20139.63       217.62 o
  -2   2   4       1655.72       1621.63        42.43 o
  -1   2   4         30.12         33.71         3.47 o
   0   2   4       1785.45       1976.65        29.22 o
   1   2   4       2471.08       2406.59        50.09 o
   2   2   4      10252.86      10075.00       128.62 o
   3   2   4       2619.93       2675.51        50.51 o
   4   2   4       6650.10       6779.78       183.59 o
   5   2   4      19354.46      18938.75       254.66 o
   6   2   4        135.43        125.17        17.28 o
   7   2   4        817.11        885.89        33.14 o
   8   2   4         89.35         93.16        18.64 o
   9   2   4        406.08        387.46        38.49 o
  10   2   4       3198.88       3486.72        91.61 o
  11   2   4          0.95         50.61        42.47 o
  12   2   4        496.01        381.62        66.57 o
  13   2   4         67.81         67.42        59.02 o
 -14   3   4        255.55        200.84        52.53 o
 -13   3   4         96.17         83.24        23.61 o
 -12   3   4        124.39        121.71        23.06 o
 -11   3   4         44.98         35.22        23.28 o
 -10   3   4          6.51          5.15        24.75 o
  -9   3   4       1451.29       1461.32        70.82 o
  -8   3   4       3276.94       3286.11        89.43 o
  -7   3   4         27.87         14.09        12.51 o
  -6   3   4       5701.11       5853.91        93.11 o
  -5   3   4       4143.97       3682.95        71.94 o
  -4   3   4       3037.72       2660.81        56.94 o
  -3   3   4       8545.65       8756.91       155.85 o
  -2   3   4         30.92         55.22         9.56 o
  -1   3   4        836.47        830.79        22.59 o
   0   3   4       2375.79       2398.80        27.11 o
   1   3   4        134.47        137.36         8.07 o
   2   3   4       1948.68       1975.77        49.66 o
   3   3   4      16200.93      15185.45       204.06 o
   4   3   4       6814.95       6432.21       151.13 o
   5   3   4       4712.83       4809.24        86.26 o
   6   3   4        213.82        243.51        14.02 o
   7   3   4         34.20         33.00        18.34 o
   8   3   4        587.97        574.27        31.69 o
   9   3   4          1.38         20.78        36.54 o
  10   3   4       1843.63       1926.04       104.56 o
  11   3   4       3798.07       4178.83       135.43 o
  12   3   4       1079.55       1145.13       103.69 o
  13   3   4        139.67        109.54        45.88 o
 -14   4   4        353.14        423.63        53.96 o
 -13   4   4        314.32        299.90        36.95 o
 -12   4   4        238.20        226.09        42.38 o
 -11   4   4        174.44        192.21        84.13 o
 -10   4   4        786.98        776.34        47.57 o
  -9   4   4        571.66        563.90        28.16 o
  -8   4   4         54.06         62.83        17.35 o
  -7   4   4       1479.02       1492.13        55.60 o
  -6   4   4       1254.39       1170.01        67.57 o
  -5   4   4       1689.15       1738.63        49.97 o
  -4   4   4        474.68        567.58        26.86 o
  -3   4   4       5559.06       5565.53        92.42 o
  -2   4   4      12188.56      12755.63       161.70 o
  -1   4   4        243.79        267.45         8.36 o
   0   4   4       2322.65       2331.69        37.81 o
   1   4   4         60.85        106.27        10.97 o
   2   4   4       5406.06       5645.58        84.92 o
   3   4   4        117.44         98.43        28.20 o
   4   4   4       4007.77       4007.82        82.46 o
   5   4   4       2623.48       2602.83        78.69 o
   6   4   4        613.52        547.77        37.55 o
   7   4   4        541.74        545.31        30.54 o
   8   4   4        132.00        134.50        19.39 o
   9   4   4        536.10        532.17        24.50 o
  10   4   4       1609.38       1698.80        83.59 o
  11   4   4         22.40         48.54        23.39 o
  12   4   4          9.04         11.80        20.16 o
  13   4   4         55.91         48.19        21.19 o
 -13   5   4         47.24         41.73        38.40 o
 -12   5   4       1007.46        860.32        57.65 o
 -11   5   4         86.15         55.04        35.55 o
 -10   5   4        418.34        452.61        78.80 o
  -9   5   4        163.43        156.84        28.69 o
  -8   5   4        186.94        207.13       102.05 o
  -7   5   4        502.13        627.73       134.57 o
  -6   5   4         91.58         82.91        21.50 o
  -5   5   4       2144.71       2063.75        45.01 o
  -4   5   4       6216.70       6067.14       381.23 o
  -3   5   4       3082.63       2933.09        73.71 o
  -2   5   4         85.51        127.20         8.49 o
  -1   5   4       1848.84       1782.51        36.31 o
   0   5   4         34.39         41.18        10.26 o
   1   5   4         86.31        156.01         8.43 o
   2   5   4       6056.36       6143.41       117.91 o
   3   5   4       9195.78       8803.16       161.08 o
   4   5   4       1328.67       1297.46        40.05 o
   5   5   4       5089.79       4891.58        88.12 o
   6   5   4        794.65        722.08        36.92 o
   7   5   4        568.03        581.35        26.67 o
   8   5   4         22.40          6.89        57.59 o
   9   5   4          5.32         -4.13        29.55 o
  10   5   4       1296.66       1443.77        70.23 o
  11   5   4        988.35       1006.36       111.44 o
  12   5   4         19.20         29.68        52.67 o
  13   5   4        116.98        170.55        57.14 o
 -13   6   4        792.99       1304.16       347.93 o
 -12   6   4        140.06        135.88        72.41 o
 -11   6   4        163.36        171.11        41.46 o
 -10   6   4        360.85        389.88        42.53 o
  -9   6   4         43.38          9.85        75.22 o
  -8   6   4        954.26        947.97        57.45 o
  -7   6   4         82.34         64.26        23.83 o
  -6   6   4        138.60        143.53        14.75 o
  -5   6   4       1508.29       1506.15        54.77 o
  -4   6   4         11.70          7.64        10.48 o
  -3   6   4        801.93        930.14        22.13 o
  -2   6   4       3273.59       3173.25        45.02 o
  -1   6   4        503.44        495.47        14.32 o
   0   6   4        313.07        266.20        10.13 o
   1   6   4        993.37        924.53        20.54 o
   2   6   4        350.31        418.51        18.74 o
   3   6   4         16.93         28.92         6.96 o
   4   6   4          5.62          7.92        13.91 o
   5   6   4        374.30        399.95        33.11 o
   6   6   4       4340.81       4303.82       136.90 o
   7   6   4         12.49          0.24        11.63 o
   8   6   4        159.93        169.94        22.36 o
   9   6   4       2534.76       2403.43        79.16 o
  10   6   4         52.78         68.15        26.59 o
  11   6   4        229.70        225.97        23.90 o
  12   6   4         16.98         -5.93        21.38 o
  13   6   4         49.50        101.50       118.51 o
 -13   7   4          0.07         -4.77        44.22 o
 -12   7   4        684.35        672.15        62.35 o
 -11   7   4        148.54        106.31        78.28 o
 -10   7   4        264.97        207.80        99.79 o
  -9   7   4        123.30         71.90        30.04 o
  -8   7   4         50.85         36.29        18.53 o
  -7   7   4       2440.86       2430.16        88.73 o
  -6   7   4        146.38        150.66        16.11 o
  -5   7   4          3.03          4.89        17.35 o
  -4   7   4        367.38        375.59        28.04 o
  -3   7   4       1234.49       1223.17        34.88 o
  -2   7   4       1587.97       1559.23        29.51 o
  -1   7   4        621.65        704.27        18.40 o
   0   7   4         12.87          7.06         4.58 o
   1   7   4        690.08        605.00        15.20 o
   2   7   4       2044.27       1916.81        33.97 o
   3   7   4        111.76        111.60        15.06 o
   4   7   4          0.73          2.10        12.12 o
   5   7   4       1901.60       1895.05        74.96 o
   6   7   4       1904.03       1918.47        45.15 o
   7   7   4         48.88         43.75        18.97 o
   8   7   4         60.62         51.95        25.18 o
   9   7   4         23.01         56.96        25.58 o
  10   7   4        274.32        280.25        31.10 o
  11   7   4        196.71        183.39        27.79 o
  12   7   4          0.25         -3.81        16.99 o
 -12   8   4        208.61        212.69        26.85 o
 -11   8   4         82.64         89.21       101.41 o
 -10   8   4        157.08        128.24        81.23 o
  -9   8   4        124.80        149.65        33.65 o
  -8   8   4          4.43         -3.33        18.60 o
  -7   8   4        399.12        386.01        19.63 o
  -6   8   4        190.79        210.18        14.11 o
  -5   8   4        337.12        391.76        22.85 o
  -4   8   4       3198.97       3131.98        60.95 o
  -3   8   4       3799.94       3725.74        60.85 o
  -2   8   4        848.20        848.02        17.80 o
  -1   8   4        154.91        140.73        16.26 o
   0   8   4       1504.67       1497.73        24.65 o
   1   8   4       4244.77       4382.91        59.65 o
   2   8   4         47.59         51.03        10.61 o
   3   8   4        857.33        816.93        25.54 o
   4   8   4       1297.16       1218.74        40.16 o
   5   8   4       2372.59       2401.91        76.92 o
   6   8   4       4159.34       4199.30       129.14 o
   7   8   4        274.92        266.95        25.85 o
   8   8   4        340.77        338.64        26.48 o
   9   8   4         70.45         55.77        39.59 o
  10   8   4          8.78          6.80        21.92 o
  11   8   4          1.37         16.96        28.20 o
  12   8   4         11.15        -69.97       276.03 o
 -12   9   4        501.92        457.02        52.28 o
 -11   9   4        251.10        263.58        28.95 o
 -10   9   4          3.59          3.13        16.59 o
  -9   9   4         57.15         42.15        13.59 o
  -8   9   4       1057.05        996.97        33.27 o
  -7   9   4         10.76          9.06         9.63 o
  -6   9   4         20.29         33.92        12.85 o
  -5   9   4       2345.39       2337.33        54.26 o
  -4   9   4        626.11        629.69        34.60 o
  -3   9   4        398.79        433.16        23.35 o
  -2   9   4        975.05       1061.70        32.78 o
  -1   9   4         56.63         40.71         9.49 o
   0   9   4        103.04        107.14         7.95 o
   1   9   4        453.19        450.49        14.37 o
   2   9   4        493.99        521.04        20.17 o
   3   9   4        333.26        329.98        28.96 o
   4   9   4        869.67        925.00        32.87 o
   5   9   4        741.82        716.28        40.10 o
   6   9   4        405.08        387.18        23.55 o
   7   9   4        227.52        231.39        17.01 o
   8   9   4          0.41        -13.37        23.94 o
   9   9   4        176.97        152.87        31.02 o
  10   9   4        209.01        225.02        50.61 o
  11   9   4         36.05         68.94        40.79 o
 -11  10   4         14.10          5.35        13.36 o
 -10  10   4        738.82        766.40        33.57 o
  -9  10   4       1229.59       1209.26        59.40 o
  -8  10   4        172.81        181.59        13.57 o
  -7  10   4          6.43         16.74         9.87 o
  -6  10   4        105.59         90.24        11.85 o
  -5  10   4        143.96        124.84        17.80 o
  -4  10   4       1574.99       1559.22        47.29 o
  -3  10   4       2352.80       2302.76        48.58 o
  -2  10   4       4731.85       4655.07        96.98 o
  -1  10   4        215.45        243.66        13.18 o
   0  10   4        399.53        451.94        18.46 o
   1  10   4        446.66        449.59        13.04 o
   2  10   4          1.52         14.78        13.76 o
   3  10   4        534.88        508.31        22.99 o
   4  10   4       2911.67       3030.40        61.59 o
   5  10   4       1286.39       1363.48        44.92 o
   6  10   4          3.80          5.10         9.29 o
   7  10   4        467.24        454.29        42.39 o
   8  10   4        357.32        256.31        32.33 o
   9  10   4        508.94        464.89        31.82 o
  10  10   4        331.96        315.65        41.74 o
  11  10   4        150.60         78.55        91.82 o
 -11  11   4         34.16         48.72        17.29 o
 -10  11   4        195.02        185.81        33.51 o
  -9  11   4       1286.04       1348.08        78.26 o
  -8  11   4       1627.23       1617.38        70.59 o
  -7  11   4          0.04         -3.79        11.61 o
  -6  11   4         96.64         85.42        16.20 o
  -5  11   4         60.02         84.76        16.51 o
  -4  11   4        995.55       1011.57        31.09 o
  -3  11   4         60.47         53.53        10.48 o
  -2  11   4       2210.47       2286.97       136.14 o
  -1  11   4       1988.45       1989.17        54.98 o
   0  11   4        162.09        137.59        12.66 o
   1  11   4          3.91         23.22         6.48 o
   2  11   4        130.49        132.65        17.83 o
   3  11   4        423.74        403.98        29.07 o
   4  11   4       1893.17       1947.41        93.38 o
   5  11   4         83.74        108.84        28.48 o
   6  11   4        146.20        151.54        13.97 o
   7  11   4        181.23        178.82        22.39 o
   8  11   4         74.76         50.35        18.08 o
   9  11   4        126.60        137.00        33.35 o
  10  11   4        119.63        107.27        22.66 o
 -10  12   4        346.89        365.37        38.59 o
  -9  12   4        129.19         99.86        20.65 o
  -8  12   4          4.33         -1.69        10.20 o
  -7  12   4         77.22         80.36        27.45 o
  -6  12   4       1263.23       1222.28        39.75 o
  -5  12   4          0.32         -6.83         9.84 o
  -4  12   4         26.71         10.55         9.17 o
  -3  12   4        777.87        838.56        30.57 o
  -2  12   4       1959.06       1870.22        51.63 o
  -1  12   4        169.72        161.18        12.66 o
   0  12   4         41.59         51.45        10.13 o
   1  12   4         86.82        102.02         9.13 o
   2  12   4         14.70         18.32        12.41 o
   3  12   4         46.13         33.28        15.58 o
   4  12   4       1021.95       1002.46        30.17 o
   5  12   4        637.53        627.97        29.61 o
   6  12   4        151.18        147.71        27.67 o
   7  12   4        109.25        119.81        18.43 o
   8  12   4          0.47         -1.19        12.73 o
   9  12   4       1052.38       1021.94        38.63 o
  -9  13   4       2748.02       3108.46       203.87 o
  -8  13   4        694.11        744.96        51.93 o
  -7  13   4        103.77        108.12        17.23 o
  -6  13   4         79.95         82.34        14.60 o
  -5  13   4         10.95         12.57         9.42 o
  -4  13   4        294.77        329.53        21.80 o
  -3  13   4        403.79        396.11        20.73 o
  -2  13   4         82.62         85.55        12.65 o
  -1  13   4       1590.91       1617.50        42.94 o
   0  13   4        564.91        506.84        15.92 o
   1  13   4         36.85         38.88        11.96 o
   2  13   4        660.57        595.02        27.23 o
   3  13   4       1923.11       2033.85        50.03 o
   4  13   4        918.56        798.37        41.66 o
   5  13   4        181.05        200.08        16.14 o
   6  13   4        282.26        210.11        25.19 o
   7  13   4        125.07        128.34        28.86 o
   8  13   4        131.34        130.66        16.27 o
  -8  14   4        224.13        217.14        27.76 o
  -7  14   4        138.63        129.87        16.31 o
  -6  14   4         79.68         80.42        17.37 o
  -5  14   4        132.13         75.87        12.04 o
  -4  14   4          9.99         27.29        17.51 o
  -3  14   4       1577.06       1594.07        39.35 o
  -2  14   4       3886.20       3853.78        86.39 o
  -1  14   4        515.50        518.69        47.76 o
   0  14   4        150.98        149.20        12.70 o
   1  14   4         43.13         50.90        11.43 o
   2  14   4         43.18         35.42         9.63 o
   3  14   4         32.78         19.29        11.20 o
   4  14   4         22.04         70.96        18.56 o
   5  14   4        398.86        401.35        21.44 o
   6  14   4        770.59        740.63        39.58 o
   7  14   4        343.56        298.35        52.95 o
  -7  15   4        360.69        417.61        42.39 o
  -6  15   4         81.60         48.15        25.47 o
  -5  15   4         35.90         23.23        19.85 o
  -4  15   4        465.38        455.04        26.79 o
  -3  15   4        514.71        528.39        43.95 o
  -2  15   4         65.36         60.98        21.92 o
  -1  15   4       2000.43       2059.58        64.16 o
   0  15   4        379.34        439.99        24.50 o
   1  15   4        352.36        348.85        14.01 o
   2  15   4        524.60        566.12        19.83 o
   3  15   4        901.52        898.59        28.28 o
   4  15   4       1224.65       1231.01        40.38 o
   5  15   4        766.72        759.87        24.33 o
   6  15   4        291.83        245.58        25.10 o
  -5  16   4         52.82         34.12        19.60 o
  -4  16   4          0.42         -2.89        13.34 o
  -3  16   4        705.64        738.32        46.27 o
  -2  16   4       2138.07       2359.73        95.91 o
  -1  16   4        456.03        464.70        22.25 o
   0  16   4        141.42        130.98        43.23 o
   1  16   4        353.06        291.20        21.56 o
   2  16   4          2.34          2.19         8.08 o
   3  16   4         40.33         18.65        33.96 o
   4  16   4          0.59         -9.66        66.17 o
  -2  17   4         18.08         18.98        40.45 o
  -1  17   4        190.31        171.02        19.05 o
   1  17   4         14.61          3.09        25.39 o
   2  17   4        447.42        530.15        39.60 o
 -15   1   5        278.18        258.34        32.55 o
 -14   1   5          1.43         35.25        96.08 o
 -13   1   5          7.66          5.28        73.20 o
 -12   1   5          0.08         -4.28        28.35 o
 -11   1   5         12.90         61.73        38.69 o
 -10   1   5          0.49         62.73        87.07 o
  -9   1   5       2494.50       2346.81       114.50 o
  -8   1   5        117.77         80.19        27.18 o
  -7   1   5         40.62         31.02        26.73 o
  -6   1   5        124.38        146.33        15.60 o
  -5   1   5       1664.27       1814.38        50.30 o
  -4   1   5        633.88        633.39        20.17 o
  -3   1   5       2942.22       3273.47        63.44 o
  -2   1   5          5.02          9.19         6.06 o
  -1   1   5       5043.02       5022.39        53.69 o
   0   1   5       1213.09       1179.60        24.70 o
   1   1   5        338.69        364.99        17.44 o
   2   1   5       1021.74       1047.69        24.64 o
   3   1   5       5013.47       5028.66        71.43 o
   4   1   5        548.12        564.51        27.31 o
   5   1   5         28.81         75.02        32.92 o
   6   1   5          4.41         -0.44         9.13 o
   7   1   5          0.15          9.74         9.49 o
   8   1   5        255.38        236.14        45.35 o
   9   1   5         51.31         40.73        29.13 o
  10   1   5        157.91        163.69        54.45 o
  11   1   5         46.67         25.86        28.18 o
  12   1   5         31.33         12.76        28.61 o
  13   1   5          2.25          8.84        24.94 o
 -15   2   5         83.53         64.30       113.52 o
 -14   2   5         28.45         38.96        51.80 o
 -13   2   5        214.51        159.03        79.03 o
 -12   2   5         69.73         52.57        61.01 o
 -11   2   5        703.62        749.57       145.39 o
 -10   2   5        574.68        633.84        48.42 o
  -9   2   5       1309.59       1349.83        84.92 o
  -8   2   5        929.28        895.26        39.39 o
  -7   2   5        173.92        180.07        19.77 o
  -6   2   5        241.93        237.74        21.40 o
  -5   2   5       4603.69       4856.68       120.26 o
  -4   2   5        106.14        180.92         9.39 o
  -3   2   5       8720.31       8483.81        98.15 o
  -2   2   5       2273.78       2254.41        36.54 o
  -1   2   5       1631.37       1594.24        33.17 o
   0   2   5        429.27        437.71        14.00 o
   1   2   5       1380.47       1517.83        23.57 o
   2   2   5       6826.87       6930.45        68.56 o
   3   2   5       4571.13       4451.07        98.12 o
   4   2   5         15.37         11.95         8.45 o
   5   2   5       3649.91       3542.03        62.17 o
   6   2   5        198.65        222.93        15.88 o
   7   2   5        164.70        169.41        13.38 o
   8   2   5        532.99        485.16        30.86 o
   9   2   5        899.15       1035.05        57.85 o
  10   2   5       2391.59       2502.80       104.77 o
  11   2   5         35.46         23.61        49.74 o
  12   2   5        229.17        225.58        88.23 o
  13   2   5         89.25         72.59        89.81 o
 -14   3   5         47.85        605.47       302.57 o
 -13   3   5         14.53         -3.25        29.55 o
 -12   3   5          0.53         26.21        28.45 o
 -11   3   5        580.26        472.29        39.85 o
 -10   3   5          2.31          7.38        31.49 o
  -9   3   5         18.89         35.25        20.01 o
  -8   3   5        599.77        488.82        27.78 o
  -7   3   5        858.22        834.21        40.41 o
  -6   3   5        955.93        959.25        35.76 o
  -5   3   5        173.12        292.67        26.28 o
  -4   3   5       8675.40       8413.96       185.66 o
  -3   3   5         75.15         69.53         7.27 o
  -2   3   5       5882.85       6066.05       105.46 o
  -1   3   5       2180.61       2207.41        32.76 o
   0   3   5       3919.11       3868.57        42.34 o
   1   3   5       2281.74       2258.33        36.61 o
   2   3   5       2363.88       2379.73        54.94 o
   3   3   5       2183.83       1990.01        59.14 o
   4   3   5       6361.04       6265.28       173.37 o
   5   3   5       1319.01       1297.65        41.12 o
   6   3   5       1214.77       1246.91        50.64 o
   7   3   5        677.22        700.36        27.18 o
   8   3   5        101.06         92.85        20.64 o
   9   3   5        125.93        127.96        38.13 o
  10   3   5        120.81        124.80        25.58 o
  11   3   5        255.69        254.97        32.81 o
  12   3   5         79.77         52.97        67.54 o
  13   3   5        431.80        377.52        53.68 o
 -13   4   5          2.49        -10.38        17.17 o
 -12   4   5       1662.15       1666.09        71.71 o
 -11   4   5        626.82        610.36        49.94 o
 -10   4   5       1703.35       1753.88        69.16 o
  -9   4   5       2164.90       2345.61       120.05 o
  -8   4   5        606.11        621.25        23.63 o
  -7   4   5          0.52         12.40        14.07 o
  -6   4   5       1194.21       1469.63        48.25 o
  -5   4   5       3235.24       3390.55        74.88 o
  -4   4   5       6060.46       6252.95       146.21 o
  -3   4   5      11131.92      10644.10       178.89 o
  -2   4   5       6461.90       6501.54        97.93 o
  -1   4   5       1488.05       1580.97        30.78 o
   0   4   5        446.05        517.15        14.37 o
   1   4   5        143.54        150.41         8.76 o
   2   4   5      11129.86      11453.64       140.24 o
   3   4   5       8085.73       8133.73       113.94 o
   4   4   5        696.90        679.41        29.95 o
   5   4   5       4943.79       4846.64       110.85 o
   6   4   5        114.73         99.85        34.94 o
   7   4   5       2105.22       2133.14        70.41 o
   8   4   5        940.76       1013.11        68.36 o
   9   4   5       2693.67       2788.83        70.79 o
  10   4   5       1571.94       1540.38        68.06 o
  11   4   5         15.96         13.47        13.46 o
  12   4   5        110.86        104.84        17.19 o
  13   4   5         10.80         -9.83        27.62 o
 -14   5   5         11.72         37.08       153.44 o
 -13   5   5         25.01         38.32        15.66 o
 -12   5   5         13.19        -11.60        30.50 o
 -11   5   5        375.70        391.08        32.42 o
 -10   5   5         51.31         43.10        23.81 o
  -9   5   5       2008.72       1965.13        90.12 o
  -8   5   5       2842.22       2705.25        85.74 o
  -7   5   5        352.55        285.13        19.88 o
  -6   5   5        166.57        149.83        11.84 o
  -5   5   5        901.92        844.35        31.87 o
  -4   5   5       9674.24       9097.66       145.02 o
  -3   5   5       2306.58       2316.59        59.69 o
  -2   5   5       4255.06       4335.99        62.93 o
  -1   5   5       4596.75       4800.35        77.16 o
   0   5   5        633.94        665.70        17.80 o
   1   5   5        705.22        680.82        14.91 o
   2   5   5         30.21         56.56         6.91 o
   3   5   5       5239.50       5053.68        73.74 o
   4   5   5      16819.53      16609.61       216.94 o
   5   5   5        212.78        183.87        29.85 o
   6   5   5        599.74        643.09        77.01 o
   7   5   5        602.96        622.54        26.46 o
   8   5   5       1012.03       1088.55        64.87 o
   9   5   5       1949.78       2118.84       145.45 o
  10   5   5        100.18         81.12        24.67 o
  11   5   5        256.26        337.54        46.92 o
  12   5   5        260.02        275.32        57.82 o
  13   5   5         24.50         18.37        32.66 o
 -13   6   5          8.51          5.19        33.75 o
 -12   6   5        627.00        583.68        41.70 o
 -11   6   5        774.04        796.03        59.22 o
 -10   6   5       3730.71       3895.40       172.66 o
  -9   6   5       2333.32       2482.01        92.06 o
  -8   6   5        263.21        240.90        35.54 o
  -7   6   5         56.10         33.41        16.19 o
  -6   6   5        284.99        248.69        32.49 o
  -5   6   5       1123.60       1080.59        30.98 o
  -4   6   5       1668.94       1603.93        50.21 o
  -3   6   5      15624.89      15561.49       171.90 o
  -2   6   5       7786.53       7561.61        82.28 o
  -1   6   5          4.70         10.16         8.57 o
   0   6   5        213.75        235.32        15.67 o
   1   6   5         88.18        127.63        15.70 o
   2   6   5       7353.72       7006.85       110.87 o
   3   6   5       3853.18       3486.86       125.21 o
   4   6   5       1450.71       1460.41        80.33 o
   5   6   5        761.95        757.81        27.70 o
   6   6   5         14.43         -1.96        21.51 o
   7   6   5         43.89         43.36        26.90 o
   8   6   5          3.10          1.33        20.96 o
   9   6   5       3410.97       3867.65        97.59 o
  10   6   5       1738.05       1793.01        91.96 o
  11   6   5        552.22        539.82        33.62 o
  12   6   5        112.00        102.45        52.91 o
 -13   7   5          9.81         26.77        61.25 o
 -12   7   5         17.93         28.30        45.04 o
 -11   7   5          5.59         17.91        36.40 o
 -10   7   5         16.63         -5.75        89.45 o
  -9   7   5       2103.63       2163.94        77.71 o
  -8   7   5       1351.90       1360.10        52.63 o
  -7   7   5         22.68         11.68        22.04 o
  -6   7   5        487.12        466.49        20.77 o
  -5   7   5        573.40        602.49        27.47 o
  -4   7   5       9888.76      10013.89       202.29 o
  -3   7   5       6308.33       6319.64        80.53 o
  -2   7   5        931.92        844.03        18.31 o
  -1   7   5        476.89        380.29        19.77 o
   0   7   5        282.45        273.96        10.58 o
   1   7   5       2774.95       2914.20        34.27 o
   2   7   5        378.90        425.78        22.96 o
   3   7   5       5824.10       5805.72       365.19 o
   4   7   5       8827.46       8772.47       108.31 o
   5   7   5        864.59        844.28        34.10 o
   6   7   5       1503.82       1485.37        50.28 o
   7   7   5        260.98        270.98        25.24 o
   8   7   5       1048.92       1069.98        42.55 o
   9   7   5        412.15        394.94        42.47 o
  10   7   5        356.31        353.05        29.45 o
  11   7   5        257.61        232.74        30.55 o
  12   7   5          0.86          2.66        22.74 o
 -12   8   5         76.68         67.40        24.74 o
 -11   8   5        973.30       1013.22        79.89 o
 -10   8   5       2995.58       3118.04       115.91 o
  -9   8   5       3199.90       3204.09       111.41 o
  -8   8   5         10.38         28.40        22.71 o
  -7   8   5          9.59         14.34        10.75 o
  -6   8   5          3.04          3.31        10.90 o
  -5   8   5         39.48         42.71        24.82 o
  -4   8   5        269.24        247.40        17.18 o
  -3   8   5       8513.31       8649.20        98.56 o
  -2   8   5       4454.33       4405.05        63.81 o
  -1   8   5        197.68        197.99        13.14 o
   0   8   5          0.25          1.04         7.98 o
   1   8   5       3226.79       3173.20        52.05 o
   2   8   5       2100.81       1938.35        62.29 o
   3   8   5        548.22        472.90        31.22 o
   4   8   5         59.64         65.94        17.89 o
   5   8   5       2875.68       2823.99       121.57 o
   6   8   5          8.55          1.68        12.19 o
   7   8   5          7.53         -2.02        13.16 o
   8   8   5          2.47        -12.55        21.33 o
   9   8   5       2049.69       2115.04        64.02 o
  10   8   5       2272.95       2212.68       120.03 o
  11   8   5        309.79        297.69        43.89 o
  12   8   5        134.08        149.69        68.61 o
 -12   9   5         31.55         50.01        25.61 o
 -11   9   5        127.74        179.83        38.67 o
 -10   9   5         11.95         16.04        18.93 o
  -9   9   5       3686.63       3534.41        93.46 o
  -8   9   5       2578.55       2826.02       133.70 o
  -7   9   5       1086.56       1069.58        37.56 o
  -6   9   5         64.05         89.77        39.29 o
  -5   9   5       1632.99       1675.09        35.56 o
  -4   9   5        504.44        458.07        21.13 o
  -3   9   5       2674.75       2663.64        40.90 o
  -2   9   5        104.52         80.18        10.52 o
  -1   9   5       1390.79       1395.12        41.34 o
   0   9   5       6510.93       6454.77        69.74 o
   1   9   5        239.47        266.56        15.59 o
   2   9   5        727.57        656.67        26.85 o
   3   9   5       2755.34       2714.69        49.60 o
   4   9   5        386.03        350.47        36.81 o
   5   9   5        229.38        238.59        16.36 o
   6   9   5          2.42         -2.84        13.35 o
   7   9   5         28.64         12.85        14.96 o
   8   9   5       4366.91       4357.49        89.48 o
   9   9   5        578.14        583.46        42.86 o
  10   9   5        205.34        186.52        38.13 o
  11   9   5        590.78        497.46        46.92 o
 -11  10   5        680.05        693.50        41.36 o
 -10  10   5       2261.68       2347.27        70.14 o
  -9  10   5       1074.08       1053.83        30.78 o
  -8  10   5        369.47        338.96        27.62 o
  -7  10   5         26.70         31.99        13.24 o
  -6  10   5        324.35        333.04        19.48 o
  -5  10   5        773.29        730.73        36.20 o
  -4  10   5         12.67         17.79         5.44 o
  -3  10   5       1267.20       1319.87        30.39 o
  -2  10   5       6282.73       6331.02       109.20 o
  -1  10   5       1578.85       1512.41        32.83 o
   0  10   5         21.20         20.04         9.08 o
   1  10   5       2196.45       2094.58        27.54 o
   2  10   5       2120.67       2017.34        38.83 o
   3  10   5        527.31        477.16        24.04 o
   4  10   5        268.68        175.31        25.59 o
   5  10   5          1.34         -6.41        11.02 o
   6  10   5        450.13        415.37        28.53 o
   7  10   5        422.27        435.27        25.35 o
   8  10   5         49.10         64.03        20.53 o
   9  10   5       1905.40       2003.47        57.19 o
  10  10   5       1801.39       1904.42        89.28 o
 -11  11   5        142.33        106.06        20.37 o
 -10  11   5        258.29        267.61        23.62 o
  -9  11   5       2046.16       1970.77       108.01 o
  -8  11   5       2053.52       2114.33        99.18 o
  -7  11   5        296.48        284.15        23.12 o
  -6  11   5        113.67        108.58        19.50 o
  -5  11   5          6.48         21.01        14.44 o
  -4  11   5        207.54        227.97        15.04 o
  -3  11   5        239.63        226.37        12.40 o
  -2  11   5        301.35        334.37        21.02 o
  -1  11   5        933.36       1000.00        31.11 o
   0  11   5       3817.22       3860.22        63.26 o
   1  11   5        476.89        547.79        14.90 o
   2  11   5       1593.95       1576.58        33.67 o
   3  11   5         52.73         47.22        12.02 o
   4  11   5         21.97         55.20        15.09 o
   5  11   5        143.32        131.21        22.19 o
   6  11   5        129.64        105.85        16.10 o
   7  11   5         67.89         71.87         9.52 o
   8  11   5       1517.39       1540.54        58.65 o
   9  11   5        504.54        503.65        31.93 o
  10  11   5        291.01        255.91        58.34 o
 -10  12   5       1144.10       1109.86        44.70 o
  -9  12   5        710.35        707.82        26.30 o
  -8  12   5          5.13          2.77        16.47 o
  -7  12   5         20.88          9.42        15.05 o
  -6  12   5         14.24          8.61        15.36 o
  -5  12   5          0.68         -2.34        12.41 o
  -4  12   5         19.00         20.07         9.80 o
  -3  12   5         24.74         24.01        10.16 o
  -2  12   5       1239.55       1193.94        81.92 o
  -1  12   5       2363.99       2338.82        43.48 o
   0  12   5         14.09         17.59         9.69 o
   1  12   5       3434.14       3416.30        56.87 o
   2  12   5        534.95        554.08        22.80 o
   3  12   5          0.47          2.59        13.75 o
   4  12   5         61.98         58.05        18.19 o
   5  12   5          2.27         -2.71        12.17 o
   6  12   5        190.91        168.48        15.96 o
   7  12   5         11.91         14.69        11.65 o
   8  12   5          4.44          3.92        11.06 o
   9  12   5       1655.21       1612.70       138.84 o
  -9  13   5        397.35        397.22        36.88 o
  -8  13   5        957.98        972.36       111.47 o
  -7  13   5         97.06         82.72        23.92 o
  -6  13   5        126.11        112.58        16.89 o
  -5  13   5          3.75          6.81         9.13 o
  -4  13   5        361.58        338.60        21.91 o
  -3  13   5         14.33          2.67         8.06 o
  -2  13   5         25.84         27.35         8.71 o
  -1  13   5       1352.92       1405.54        47.71 o
   0  13   5       2929.94       2955.32        47.51 o
   1  13   5       1657.83       1678.24        30.94 o
   2  13   5         90.78         81.64         8.39 o
   3  13   5         28.21         13.96        16.05 o
   4  13   5        186.41        184.46        16.02 o
   5  13   5         70.68         51.27         9.16 o
   6  13   5         41.95         30.56        14.31 o
   7  13   5        507.46        477.85        27.58 o
   8  13   5        478.49        544.88        83.19 o
  -8  14   5          0.03         -0.63        25.15 o
  -7  14   5        319.82        298.35        23.02 o
  -6  14   5        434.22        437.63        23.41 o
  -5  14   5          7.40         10.45        12.55 o
  -4  14   5        112.67        177.69        41.11 o
  -3  14   5         51.47         54.78        11.88 o
  -2  14   5        453.18        425.10        26.97 o
  -1  14   5        941.89        966.41        31.38 o
   0  14   5        404.18        377.87        14.53 o
   1  14   5       1150.01       1118.56        29.68 o
   2  14   5         35.24         31.33         9.72 o
   3  14   5        150.83        107.46        15.21 o
   4  14   5        120.98         69.40        12.41 o
   5  14   5        151.76        126.13        20.10 o
   6  14   5        513.45        580.26        36.20 o
   7  14   5        137.23         89.96        29.19 o
  -7  15   5        327.90        322.17        40.83 o
  -6  15   5         60.50         56.07        28.88 o
  -5  15   5          6.99         31.25        16.71 o
  -4  15   5         29.85         28.66        16.70 o
  -3  15   5        519.42        495.94        23.64 o
  -2  15   5          6.23          7.22        18.02 o
  -1  15   5        513.34        543.44        36.44 o
   0  15   5       1218.88       1213.54        31.63 o
   1  15   5        282.13        299.09        24.51 o
   2  15   5          0.47          2.21         9.32 o
   3  15   5        282.10        296.88        24.99 o
   4  15   5        217.27        207.56        24.75 o
   5  15   5        154.68        154.08        19.19 o
   6  15   5        266.07        220.03        20.84 o
  -5  16   5        330.93        292.35        39.64 o
  -4  16   5         27.00        -20.50        44.74 o
  -3  16   5          0.57        -12.65        29.78 o
  -2  16   5         12.89         22.28        34.74 o
  -1  16   5         74.47         80.59         9.46 o
   0  16   5         93.28        102.13        15.41 o
   1  16   5          3.84          0.38        11.07 o
   2  16   5          6.68          0.87        10.56 o
   3  16   5         20.26          1.18        28.81 o
   4  16   5         26.78         22.87        19.76 o
  -1  17   5         71.44        146.29        48.31 o
   0  17   5        281.90        206.85        36.97 o
 -14   0   6        256.61        231.36        39.13 o
 -13   0   6        343.03        414.16       127.57 o
 -12   0   6        171.58         74.73        99.46 o
 -11   0   6         53.67         60.70       111.69 o
 -10   0   6       2120.01       1821.31       206.31 o
  -9   0   6        882.35        629.35       145.05 o
  -8   0   6       3150.15       3301.42        86.68 o
  -7   0   6        566.61        558.78        27.97 o
  -6   0   6        149.63        126.27        28.12 o
  -5   0   6      10016.93       9587.63       228.09 o
  -4   0   6        616.14        687.85        32.52 o
  -3   0   6       9759.86       8852.99       194.64 o
  -2   0   6      14286.47      13753.29       583.02 o
  -1   0   6          1.54          3.02         5.42 o
   0   0   6      10007.92       9969.60       209.58 o
   1   0   6       1459.12       1413.55        27.83 o
   2   0   6      31811.82      33466.17       607.33 o
   3   0   6      20683.64      21766.56       310.17 o
   4   0   6        598.48        699.09        53.21 o
   5   0   6       2874.74       3024.10       199.42 o
   6   0   6       2424.26       2511.47        84.50 o
   7   0   6       3957.61       4105.99       111.96 o
   8   0   6        165.87        139.20       101.54 o
   9   0   6       4427.79       4550.91       192.90 o
  10   0   6        967.55        949.54       114.22 o
  11   0   6        495.57        411.93        53.31 o
  12   0   6         17.16        -22.43        56.51 o
  13   0   6          1.02         33.04        35.57 o
 -14   1   6        146.33        135.57        45.04 o
 -13   1   6       1239.50       1329.75        77.66 o
 -12   1   6        999.72        993.59        68.97 o
 -11   1   6       4633.80       4944.60       226.18 o
 -10   1   6        197.54        190.22        44.34 o
  -9   1   6        924.18        940.62       131.67 o
  -8   1   6       1177.37       1069.05        59.91 o
  -7   1   6        972.23        936.15        32.02 o
  -6   1   6         26.36         11.93        11.70 o
  -5   1   6       9798.51       9379.14       149.56 o
  -4   1   6      37094.06      36500.62       491.02 o
  -3   1   6      28880.26      29372.44       302.09 o
  -2   1   6         56.75         44.83        10.05 o
  -1   1   6        426.11        433.86        17.92 o
   0   1   6       8717.50       8931.56       101.34 o
   1   1   6        209.74        215.42        11.91 o
   2   1   6        933.86       1098.23        16.76 o
   3   1   6       1980.17       1658.29        47.00 o
   4   1   6      24843.66      24074.34       380.29 o
   5   1   6       1861.86       1625.56        45.87 o
   6   1   6        292.14        308.47        24.53 o
   7   1   6         90.42        109.04        17.91 o
   8   1   6       2310.91       2253.32       102.51 o
   9   1   6        387.27        386.85        42.19 o
  10   1   6        147.47        128.14        32.38 o
  11   1   6         88.84         41.49        29.54 o
  12   1   6        268.11        237.24        49.52 o
  13   1   6         79.21        147.10        89.52 o
 -14   2   6        456.68        503.38        41.11 o
 -13   2   6        170.56        164.33        28.55 o
 -12   2   6        167.41        174.27        75.63 o
 -11   2   6       1006.64        933.10        81.19 o
 -10   2   6       4152.52       4564.11       206.36 o
  -9   2   6        419.80        412.49        58.33 o
  -8   2   6        692.22        717.79        38.93 o
  -7   2   6        267.02        270.74        24.10 o
  -6   2   6       3772.93       4044.97       108.10 o
  -5   2   6       6176.45       5638.14       119.23 o
  -4   2   6       3176.90       3396.28        61.70 o
  -3   2   6       5866.60       5320.60        92.98 o
  -2   2   6      10849.03      10975.31       132.44 o
  -1   2   6        399.64        393.09        16.03 o
   0   2   6         29.52         38.41         6.20 o
   1   2   6       1429.51       1396.54        20.49 o
   2   2   6       3743.73       3592.64        59.59 o
   3   2   6       5524.46       5302.30        81.68 o
   4   2   6        590.42        601.86        20.86 o
   5   2   6        479.53        498.49        51.87 o
   6   2   6       2288.83       2240.70        64.57 o
   7   2   6       2752.02       2873.76        53.17 o
   8   2   6        106.74        135.67        18.35 o
   9   2   6       3124.48       3261.54        92.68 o
  10   2   6        500.41        493.79        37.95 o
  11   2   6         98.78        104.88        24.79 o
  12   2   6         40.33         97.55        35.98 o
  13   2   6         39.01        820.94        91.74 o
 -13   3   6        238.28        194.42        95.14 o
 -12   3   6       1200.48       1249.91        69.60 o
 -11   3   6       2116.44       2068.88        89.95 o
 -10   3   6        636.83        617.00        42.08 o
  -9   3   6        573.94        568.42        28.96 o
  -8   3   6        306.45        268.32        26.11 o
  -7   3   6         18.64          5.67        12.52 o
  -6   3   6        249.25        248.48        17.53 o
  -5   3   6       4325.42       4218.17       194.40 o
  -4   3   6      25297.28      25952.47       425.09 o
  -3   3   6      19597.18      20249.63       229.07 o
  -2   3   6       2826.51       3267.42        56.04 o
  -1   3   6        467.62        551.45        17.29 o
   0   3   6         22.07         35.39         8.98 o
   1   3   6        506.87        543.38        17.95 o
   2   3   6        615.67        581.05        21.29 o
   3   3   6      12843.62      12524.86       173.57 o
   4   3   6       8031.37       7976.96       110.54 o
   5   3   6       4533.35       4568.84        73.07 o
   6   3   6       1940.35       1889.05        37.86 o
   7   3   6          2.81         -1.75        16.82 o
   8   3   6       1991.38       2183.85        67.47 o
   9   3   6          9.71         20.77        18.61 o
  10   3   6         26.81          7.08        21.30 o
  11   3   6        359.15        340.18        30.41 o
  12   3   6        172.05        182.07        26.50 o
  13   3   6        248.99         95.37        75.98 o
 -13   4   6        135.53         92.37        17.95 o
 -12   4   6         44.68         64.38        16.71 o
 -11   4   6         69.44         38.72        48.51 o
 -10   4   6       1558.92       1678.89       102.62 o
  -9   4   6        625.54        651.76        28.74 o
  -8   4   6        881.51        948.88        41.69 o
  -7   4   6        523.90        580.03        26.80 o
  -6   4   6       3163.77       3294.57        93.56 o
  -5   4   6        487.18        391.30        37.30 o
  -4   4   6         34.34         20.14         6.07 o
  -3   4   6        516.51        423.17        19.68 o
  -2   4   6        227.93        193.32        13.71 o
  -1   4   6        550.08        541.05        16.66 o
   0   4   6         28.62         46.44        10.36 o
   1   4   6        213.15        192.56        34.69 o
   2   4   6       5129.91       4803.49        82.87 o
   3   4   6       4611.38       4716.94       105.10 o
   4   4   6        426.29        466.00        42.86 o
   5   4   6       1431.28       1525.74        88.74 o
   6   4   6          2.36         -9.49        17.88 o
   7   4   6        566.49        544.81        50.00 o
   8   4   6         17.01         28.88        11.90 o
   9   4   6        374.72        384.22        47.49 o
  10   4   6        307.87        335.31        60.97 o
  11   4   6        116.61         82.19        21.25 o
  12   4   6         32.40          9.34        19.39 o
  13   4   6        535.21        466.21       123.50 o
 -13   5   6         52.00         44.96        44.29 o
 -12   5   6        333.36        321.74        38.84 o
 -11   5   6       1868.59       1883.10        52.46 o
 -10   5   6        841.38        901.22        34.48 o
  -9   5   6          0.72         70.64        26.22 o
  -8   5   6        102.51         98.24        16.55 o
  -7   5   6         18.76         23.01        12.75 o
  -6   5   6       2108.84       2229.38        77.15 o
  -5   5   6       1925.85       1749.64        45.19 o
  -4   5   6       3597.10       3734.15        75.45 o
  -3   5   6       5078.25       5357.63       158.70 o
  -2   5   6       3068.53       3174.39        67.57 o
  -1   5   6       1032.28       1034.78        29.50 o
   0   5   6          8.86          3.34         6.76 o
   1   5   6          0.95          0.80         5.41 o
   2   5   6       1426.31       1329.30        38.55 o
   3   5   6      10185.05      10216.98       163.47 o
   4   5   6       5594.85       5497.91       114.56 o
   5   5   6        761.82        819.85        56.32 o
   6   5   6        168.41        169.93        22.16 o
   7   5   6          2.28         -6.70        25.63 o
   8   5   6        840.26        848.00        43.31 o
   9   5   6         81.77         81.35        26.30 o
  10   5   6        280.44        225.94        36.35 o
  11   5   6       1307.63       1323.43       128.70 o
  12   5   6        290.80        275.78        31.46 o
  13   5   6          8.17         11.87        22.79 o
 -14   6   6          9.68        138.69       160.01 o
 -13   6   6         27.95         22.63        25.20 o
 -12   6   6        252.10        256.39        28.57 o
 -11   6   6          0.11          3.20        23.84 o
 -10   6   6        531.23        522.13        45.67 o
  -9   6   6         48.48        101.79        14.23 o
  -8   6   6        149.73        109.14        16.91 o
  -7   6   6       1759.19       1787.49        51.55 o
  -6   6   6        443.18        437.94        20.99 o
  -5   6   6         90.34         92.57        33.10 o
  -4   6   6         33.17         25.15        11.84 o
  -3   6   6        268.64        307.64        14.93 o
  -2   6   6        970.37       1021.11        30.13 o
  -1   6   6       4435.31       4364.13        51.51 o
   0   6   6       1565.87       1710.27        41.71 o
   1   6   6       1019.91        996.12        17.93 o
   2   6   6        536.59        508.63        19.86 o
   3   6   6         10.06         19.65         8.85 o
   4   6   6         66.03         63.55        10.23 o
   5   6   6         33.09         32.68         9.84 o
   6   6   6        116.53        106.61        32.35 o
   7   6   6        526.81        474.01        34.98 o
   8   6   6        474.13        403.77        40.68 o
   9   6   6        356.80        488.74       113.80 o
  10   6   6         21.66          0.39        28.87 o
  11   6   6          6.28         14.05        21.20 o
  12   6   6        163.36        122.62        37.74 o
 -13   7   6          2.05         13.70        75.53 o
 -12   7   6        156.21        127.70        35.40 o
 -11   7   6        646.10        698.86        70.63 o
 -10   7   6        959.20       1005.34        37.49 o
  -9   7   6        262.40        266.86        22.30 o
  -8   7   6        499.88        537.00        32.49 o
  -7   7   6        581.00        491.21        66.17 o
  -6   7   6       2135.15       2234.64        43.11 o
  -5   7   6        335.90        449.33        44.50 o
  -4   7   6        375.13        370.15        20.13 o
  -3   7   6       1304.94       1220.20        35.28 o
  -2   7   6       4542.87       4741.35        90.37 o
  -1   7   6        265.17        320.30        16.04 o
   0   7   6        865.43        804.57        17.50 o
   1   7   6         81.63         80.26         6.38 o
   2   7   6       2935.55       2852.25        68.64 o
   3   7   6       1819.34       1872.85        61.08 o
   4   7   6          5.45          9.99         8.35 o
   5   7   6        105.24        100.34        16.55 o
   6   7   6        926.35        915.97        36.02 o
   7   7   6         13.65         42.02        49.66 o
   8   7   6          1.65          9.06        21.37 o
   9   7   6        120.59         51.75        22.54 o
  10   7   6          7.44        -25.66        43.15 o
  11   7   6        435.11        414.29        29.97 o
  12   7   6        931.49       1031.12        74.92 o
 -12   8   6          0.80          8.53        15.81 o
 -11   8   6         48.82         70.25        22.95 o
 -10   8   6          4.87         10.28        14.69 o
  -9   8   6         15.12         17.56        15.94 o
  -8   8   6          0.66         11.59        19.20 o
  -7   8   6       1922.36       1997.44        53.85 o
  -6   8   6        703.49        668.17        23.03 o
  -5   8   6       1955.62       1958.15        56.01 o
  -4   8   6       1278.46       1277.18        24.80 o
  -3   8   6        965.46        967.12        21.51 o
  -2   8   6        299.05        329.29        16.97 o
  -1   8   6       3643.68       3554.13        66.69 o
   0   8   6        610.20        634.99        17.88 o
   1   8   6        379.22        352.40        17.36 o
   2   8   6          2.12          5.79         8.71 o
   3   8   6       1697.02       1661.63        39.05 o
   4   8   6        850.55        888.31        42.99 o
   5   8   6        304.43        345.18        16.67 o
   6   8   6        137.24        134.54        20.50 o
   7   8   6         37.78         24.46        16.04 o
   8   8   6         14.57         -3.82        18.10 o
   9   8   6        193.55        193.20        27.49 o
  10   8   6         22.72         -8.78        19.76 o
  11   8   6          2.37         17.09        32.61 o
 -12   9   6         12.44         25.62        18.69 o
 -11   9   6          0.11         -2.33        15.81 o
 -10   9   6         77.60         41.17        21.44 o
  -9   9   6          3.61         18.82        18.36 o
  -8   9   6          0.34         -5.55        10.49 o
  -7   9   6         32.09         37.08         8.65 o
  -6   9   6        867.14        933.20        37.36 o
  -5   9   6        883.87        874.06        35.03 o
  -4   9   6       2259.14       2237.13        44.30 o
  -3   9   6       2807.80       2749.61        43.68 o
  -2   9   6       1568.37       1628.88        41.59 o
  -1   9   6         65.23         62.33        11.31 o
   0   9   6       1939.43       1917.58        36.23 o
   1   9   6       1266.31       1248.48        27.80 o
   2   9   6        476.96        432.85        25.34 o
   3   9   6          3.69          5.04        15.16 o
   4   9   6        108.12         97.98        14.46 o
   5   9   6        277.56        279.82        14.47 o
   6   9   6         13.51          6.58        10.08 o
   7   9   6        574.32        526.58        30.37 o
   8   9   6        135.87        124.14        17.43 o
   9   9   6        347.63        341.61        31.19 o
  10   9   6         16.49         16.19        23.57 o
  11   9   6          8.39        -34.70       152.76 o
 -11  10   6        170.08        152.74        29.85 o
 -10  10   6        336.46        290.92        21.89 o
  -9  10   6          1.13         -3.59        11.86 o
  -8  10   6        206.06        170.89        20.22 o
  -7  10   6          5.54         26.12        30.15 o
  -6  10   6          0.09          4.11         9.18 o
  -5  10   6        866.03        860.59        37.18 o
  -4  10   6       1068.98       1112.16        24.55 o
  -3  10   6        609.06        614.53        25.40 o
  -2  10   6        812.95        772.02        25.92 o
  -1  10   6        252.07        262.68        16.62 o
   0  10   6        571.23        555.55        25.07 o
   1  10   6        184.80        169.52         9.63 o
   2  10   6       1707.87       1689.87        42.27 o
   3  10   6       1317.48       1357.39        50.41 o
   4  10   6         47.30         48.41         9.29 o
   5  10   6        117.73        123.16       112.25 o
   6  10   6        868.83        900.57        32.60 o
   7  10   6         42.16         32.93        12.85 o
   8  10   6        120.49        117.18        21.41 o
   9  10   6        707.17        761.07        45.15 o
  10  10   6         88.64         52.03        23.58 o
 -11  11   6        136.88        135.24        18.05 o
 -10  11   6         33.32         28.52        16.98 o
  -9  11   6        160.95        158.35        20.94 o
  -8  11   6         11.72         15.94        11.16 o
  -7  11   6        172.71        197.79        20.40 o
  -6  11   6        105.82        163.19        26.20 o
  -5  11   6          4.44         -0.76        12.59 o
  -4  11   6       2195.95       2197.69        50.46 o
  -3  11   6        793.60        812.06        25.93 o
  -2  11   6          0.18          8.16        11.18 o
  -1  11   6        132.89        140.54        15.39 o
   0  11   6         19.71         30.90        11.73 o
   1  11   6        113.69        105.67         8.66 o
   2  11   6        182.37        211.18        18.80 o
   3  11   6       1547.12       1476.32        57.54 o
   4  11   6       1532.61       1568.69        49.80 o
   5  11   6          4.54          0.87        10.09 o
   6  11   6         53.70         53.25        22.58 o
   7  11   6        412.08        396.87        17.34 o
   8  11   6        460.21        469.79        32.60 o
   9  11   6        470.64        381.10        41.72 o
 -10  12   6       1087.33        929.67        27.81 o
  -9  12   6        894.94        999.71        40.06 o
  -8  12   6          1.81         -1.47        11.25 o
  -7  12   6        125.70        102.84        18.80 o
  -6  12   6          7.67          8.75         9.58 o
  -5  12   6        489.42        462.45        25.59 o
  -4  12   6        639.19        651.29        27.17 o
  -3  12   6        965.16       1001.95        35.80 o
  -2  12   6        189.19        188.57        15.85 o
  -1  12   6          6.89          4.89         8.10 o
   0  12   6         47.33         29.87        12.22 o
   1  12   6        135.75        120.24         7.75 o
   2  12   6       3485.12       3667.21        65.63 o
   3  12   6        806.62        808.89        32.31 o
   4  12   6        206.50        175.13        27.17 o
   5  12   6        278.59        240.73        27.19 o
   6  12   6        193.70        165.18        19.48 o
   7  12   6          7.76         -1.62         9.42 o
   8  12   6          1.65          4.49         9.89 o
  -9  13   6        195.62        156.76        38.92 o
  -8  13   6        559.91        523.32        38.20 o
  -7  13   6         69.12         66.04        17.95 o
  -6  13   6        394.15        369.74        21.43 o
  -5  13   6        264.54        256.87        13.27 o
  -4  13   6       1627.56       1734.15        47.78 o
  -3  13   6        475.24        511.08        20.76 o
  -2  13   6        186.26        195.01        18.62 o
  -1  13   6          4.17          2.25         8.57 o
   0  13   6        261.09        250.93        15.60 o
   1  13   6        216.77        209.45        17.63 o
   2  13   6         32.59         21.01         9.74 o
   3  13   6       2337.32       2423.66        78.55 o
   4  13   6         29.72         32.48        16.12 o
   5  13   6         67.30         61.96        18.70 o
   6  13   6          9.01         13.49        33.67 o
   7  13   6          4.39          0.29        13.94 o
   8  13   6       1320.19       1287.90        91.47 o
  -8  14   6         42.29         66.89        41.53 o
  -7  14   6        260.90        252.82        18.50 o
  -6  14   6         93.40         91.22        12.96 o
  -5  14   6          2.90          0.34        12.95 o
  -4  14   6          0.34          1.99        10.42 o
  -3  14   6        466.50        472.50        22.41 o
  -2  14   6        562.59        546.11        20.92 o
  -1  14   6        542.28        516.08        31.43 o
   0  14   6         51.65         43.60        10.24 o
   1  14   6       1553.63       1575.72        47.02 o
   2  14   6       3670.82       3593.55        63.69 o
   3  14   6        805.15        738.48        47.09 o
   4  14   6        117.97        126.85        24.00 o
   5  14   6          4.26         -8.34        20.61 o
   6  14   6        159.88        202.71        19.96 o
  -6  15   6        462.05        433.42        28.39 o
  -5  15   6       1459.98       1646.29        64.73 o
  -4  15   6        333.54        325.29        39.25 o
  -3  15   6        103.78        113.54        15.55 o
  -2  15   6        981.31       1099.28        36.83 o
  -1  15   6        257.08        245.17        19.14 o
   0  15   6        742.85        723.61        30.64 o
   1  15   6        255.07        246.83        25.25 o
   2  15   6        455.67        436.32        25.89 o
   3  15   6        859.99        855.37        28.28 o
   4  15   6        210.59        206.33        21.50 o
   5  15   6          0.59        -12.32        20.18 o
  -5  16   6         79.56          7.37        97.53 o
  -4  16   6         45.96         54.25        44.04 o
  -3  16   6          2.77          4.96        16.09 o
  -2  16   6        539.74        517.63        40.87 o
  -1  16   6        391.31        394.21        29.13 o
   0  16   6          0.01          1.24        14.75 o
   1  16   6        871.71        877.22        67.51 o
   2  16   6       1811.32       1778.30        77.23 o
   3  16   6        615.54        582.07        74.43 o
 -14   1   7         36.07         28.59        49.00 o
 -13   1   7         78.84         93.37        56.31 o
 -12   1   7         22.62         30.26        24.17 o
 -11   1   7        351.92        335.03        43.66 o
 -10   1   7        266.15        255.65        31.56 o
  -9   1   7        151.78        128.88        24.59 o
  -8   1   7        215.67        235.28        24.17 o
  -7   1   7        722.45        702.58        24.85 o
  -6   1   7        348.87        399.52        35.37 o
  -5   1   7          1.33         -5.83         8.92 o
  -4   1   7        369.98        307.53        31.37 o
  -3   1   7         12.54         19.69         7.85 o
  -2   1   7        709.61        762.42        36.13 o
  -1   1   7        215.82        241.33        11.16 o
   0   1   7         20.75         32.36         7.96 o
   1   1   7       3387.95       3710.70        50.86 o
   2   1   7         54.51         81.86        10.23 o
   3   1   7          5.95          0.56        13.38 o
   4   1   7         17.62         19.83        13.76 o
   5   1   7        916.56       1003.35        49.25 o
   6   1   7          7.14          9.48        18.41 o
   7   1   7        145.02        155.73        23.23 o
   8   1   7        876.48        856.97        56.89 o
   9   1   7         50.94         18.73        30.26 o
  10   1   7          7.58         -3.84        28.55 o
  11   1   7          3.46         -0.09        22.78 o
  12   1   7        227.48        187.44        42.23 o
 -13   2   7         16.96         52.08        35.67 o
 -12   2   7         71.52         70.98        58.97 o
 -11   2   7        117.70        110.95        37.51 o
 -10   2   7         63.57         54.91        21.32 o
  -9   2   7        129.63        108.75        15.02 o
  -8   2   7        914.24       1021.91        59.11 o
  -7   2   7        154.99        197.14        31.93 o
  -6   2   7        242.03        247.48        20.14 o
  -5   2   7       2996.19       2568.64        76.93 o
  -4   2   7       7984.35       8364.78       158.25 o
  -3   2   7       2507.84       2655.23        75.84 o
  -2   2   7       1171.91       1215.19        28.27 o
  -1   2   7        783.42        955.27        19.67 o
   0   2   7         93.53         72.71         8.44 o
   1   2   7        686.14        645.30        12.46 o
   2   2   7        440.10        399.76        38.64 o
   3   2   7       1258.66       1412.46        30.10 o
   4   2   7       1070.63       1120.21        30.16 o
   5   2   7        311.80        353.89        21.00 o
   6   2   7       1712.63       1817.85        51.83 o
   7   2   7         93.05         83.53        16.47 o
   8   2   7         75.66         79.89        20.52 o
   9   2   7        451.15        468.91        46.60 o
  10   2   7         27.59         15.73        23.35 o
  11   2   7        262.16        191.63        37.15 o
  12   2   7         13.20         60.91        50.96 o
 -13   3   7          1.33         -9.39        31.44 o
 -12   3   7       1661.75       1570.02       101.69 o
 -11   3   7       3525.57       3391.28       131.46 o
 -10   3   7        628.84        636.48        33.54 o
  -9   3   7        270.78        261.97        31.44 o
  -8   3   7         77.55         50.18        15.00 o
  -7   3   7         48.16         38.73         8.81 o
  -6   3   7       1233.05       1180.83        38.20 o
  -5   3   7         70.85         39.25        11.20 o
  -4   3   7       5850.28       5428.01        76.02 o
  -3   3   7       5654.53       5942.48       110.80 o
  -2   3   7        774.56        771.67        17.96 o
  -1   3   7        168.39        130.41        10.74 o
   0   3   7        175.37        229.64        11.25 o
   1   3   7        905.38        806.53        26.82 o
   2   3   7       5999.06       6261.61        98.48 o
   3   3   7        603.53        652.59        19.93 o
   4   3   7        435.75        498.44        20.92 o
   5   3   7         77.65         73.11        17.97 o
   6   3   7       1036.76       1036.06        43.51 o
   7   3   7       2210.22       2372.62        49.06 o
   8   3   7       5173.66       5285.57        89.97 o
   9   3   7        354.31        338.78        21.40 o
  10   3   7         56.48         10.19        32.04 o
  11   3   7          6.06         15.86        30.92 o
  12   3   7        210.59        194.07        30.12 o
 -13   4   7         36.45         45.05        26.10 o
 -12   4   7        474.72        408.87        27.30 o
 -11   4   7        781.34        812.31        38.10 o
 -10   4   7        866.29        857.93        26.35 o
  -9   4   7         24.37         21.49         9.04 o
  -8   4   7         52.43         60.52        15.28 o
  -7   4   7         21.02         36.68        18.43 o
  -6   4   7         49.37         41.31        24.77 o
  -5   4   7       6549.34       6109.20       122.51 o
  -4   4   7        611.79        541.68        24.10 o
  -3   4   7       1829.61       1814.75        65.22 o
  -2   4   7        202.03        306.04        13.86 o
  -1   4   7        324.69        317.87        23.43 o
   0   4   7        444.63        445.27        16.65 o
   1   4   7       2903.26       2950.85        53.03 o
   2   4   7       3643.79       3396.77        64.34 o
   3   4   7       4286.68       3976.70        53.83 o
   4   4   7       1570.47       1446.19        37.25 o
   5   4   7       2334.72       2272.07        69.05 o
   6   4   7        209.95        201.55        26.14 o
   7   4   7       4152.00       4327.73        82.16 o
   8   4   7         20.37         35.24        18.48 o
   9   4   7       1369.03       1359.83        38.17 o
  10   4   7        142.13        135.45        22.90 o
  11   4   7        193.83        168.52        30.96 o
  12   4   7        326.70        314.49        37.80 o
 -13   5   7          7.05         14.54        22.87 o
 -12   5   7       1229.18       1413.94        48.87 o
 -11   5   7        977.05       1099.11        99.81 o
 -10   5   7          0.65          6.60        12.44 o
  -9   5   7       1049.84       1016.73        47.56 o
  -8   5   7         99.86         54.83        34.31 o
  -7   5   7         24.69          5.62        13.57 o
  -6   5   7       2660.46       2665.04       229.08 o
  -5   5   7        871.48        939.08        69.46 o
  -4   5   7       9248.07       9132.30       138.62 o
  -3   5   7       4428.16       4382.49        70.30 o
  -2   5   7        274.76        242.97        11.09 o
  -1   5   7        931.07        817.26        21.48 o
   0   5   7       1336.26       1280.62        29.54 o
   1   5   7       2000.64       1932.19        68.07 o
   2   5   7       2660.45       2661.75        41.98 o
   3   5   7          9.03          9.85         5.77 o
   4   5   7          6.35          9.91         9.59 o
   5   5   7        159.05        183.85        19.36 o
   6   5   7        160.37        150.92        23.04 o
   7   5   7       1613.10       1604.22        61.11 o
   8   5   7       3063.88       3131.53       115.20 o
   9   5   7       1791.64       1837.73        72.87 o
  10   5   7         66.18         81.10        22.27 o
  11   5   7        155.35        189.34        37.16 o
  12   5   7        277.11        257.77        32.64 o
 -13   6   7         67.76         54.23        23.19 o
 -12   6   7        104.00         60.28        19.68 o
 -11   6   7        667.78        600.42        32.27 o
 -10   6   7       1636.08       1632.35        48.82 o
  -9   6   7        114.65         82.66        17.24 o
  -8   6   7         18.60          3.63        16.65 o
  -7   6   7         50.18         54.62        26.94 o
  -6   6   7        183.78        224.19        22.63 o
  -5   6   7       9024.98       8659.10       171.12 o
  -4   6   7       5551.62       5571.67        91.74 o
  -3   6   7        180.78        182.87        12.20 o
  -2   6   7        999.78       1076.84        31.00 o
  -1   6   7         76.02         79.91        15.79 o
   0   6   7        187.23        195.30        15.35 o
   1   6   7       2197.36       2106.00        30.65 o
   2   6   7      10985.40      10828.42       143.89 o
   3   6   7       7468.64       7364.09       106.78 o
   4   6   7       1368.04       1400.83        29.17 o
   5   6   7       1224.81       1300.79        52.27 o
   6   6   7         69.71         80.30        16.94 o
   7   6   7       2261.25       2254.21        70.20 o
   8   6   7        144.38        112.31        23.23 o
   9   6   7       1938.69       2053.54        83.46 o
  10   6   7       1053.10        894.79        53.65 o
  11   6   7         39.95         33.38        22.22 o
  12   6   7        166.59        213.88        50.24 o
 -13   7   7         52.58         23.42        46.93 o
 -12   7   7        587.08        620.97        41.95 o
 -11   7   7       1876.22       1999.59        65.05 o
 -10   7   7        394.08        372.82        22.55 o
  -9   7   7        294.85        263.44        39.34 o
  -8   7   7       1204.81       1101.47        75.31 o
  -7   7   7        336.46        466.01        38.12 o
  -6   7   7        636.86        614.51        38.98 o
  -5   7   7         29.81         28.52        13.51 o
  -4   7   7       6637.95       6595.35        99.00 o
  -3   7   7       1672.15       1617.08        40.91 o
  -2   7   7       1544.89       1533.39        57.03 o
  -1   7   7       1714.33       1710.91        34.09 o
   0   7   7       3142.44       3282.26        48.14 o
   1   7   7       9128.26       8934.70        97.82 o
   2   7   7       2423.38       2356.14        46.02 o
   3   7   7          3.55          7.72        19.18 o
   4   7   7        887.94        909.81        30.54 o
   5   7   7        339.74        334.48        14.54 o
   6   7   7          1.63        -15.21        22.98 o
   7   7   7       1460.90       1472.80        89.09 o
   8   7   7       4252.14       4336.73       115.97 o
   9   7   7       3322.19       3356.48       167.05 o
  10   7   7        278.00        255.83        69.17 o
  11   7   7          0.34        -40.98        56.21 o
 -13   8   7          0.94         14.49        60.74 o
 -12   8   7         42.19         40.13        18.27 o
 -11   8   7        418.77        351.48        24.14 o
 -10   8   7       2561.53       2363.26       144.01 o
  -9   8   7        764.11        776.73        57.76 o
  -8   8   7          1.18          3.61        10.05 o
  -7   8   7        513.97        544.90        52.56 o
  -6   8   7       5691.93       5867.91       176.66 o
  -5   8   7       2988.08       2809.75        90.84 o
  -4   8   7       1071.01       1082.99        30.94 o
  -3   8   7        122.30        110.82        10.72 o
  -2   8   7        174.63        190.99        11.63 o
  -1   8   7          7.91         15.60         4.39 o
   0   8   7          0.92          6.27         5.34 o
   1   8   7        784.65        794.25        21.80 o
   2   8   7      11674.94      11720.08       139.96 o
   3   8   7       5496.84       5575.92        91.57 o
   4   8   7         89.00         81.49         9.12 o
   5   8   7        261.13        244.87        16.44 o
   6   8   7         29.99         32.46        13.55 o
   7   8   7         80.73        121.56        26.78 o
   8   8   7         21.08         27.02        17.01 o
   9   8   7       1151.43       1069.98        54.39 o
  10   8   7       1058.89       1079.91        86.85 o
 -12   9   7        114.44        112.27        21.60 o
 -11   9   7        370.68        400.57        31.16 o
 -10   9   7        268.39        304.70        27.10 o
  -9   9   7         47.35         45.15        11.20 o
  -8   9   7        895.20        825.77        45.38 o
  -7   9   7       1023.77       1041.31        33.08 o
  -6   9   7        509.04        545.77        32.86 o
  -5   9   7        382.04        395.01        22.66 o
  -4   9   7       2041.96       2103.52        41.83 o
  -3   9   7        114.48        129.07        12.13 o
  -2   9   7        111.41        126.81        14.95 o
  -1   9   7          6.67          9.83         7.92 o
   0   9   7       5834.75       5565.99        72.29 o
   1   9   7      12721.49      12419.88       139.49 o
   2   9   7        529.91        543.39        31.47 o
   3   9   7        582.12        584.32        29.18 o
   4   9   7        509.34        499.14        18.77 o
   5   9   7         20.56         10.33        12.38 o
   6   9   7         20.10         30.01        10.66 o
   7   9   7        469.92        454.01        23.80 o
   8   9   7       2705.50       2837.69        69.06 o
   9   9   7       2067.80       2224.27        66.64 o
  10   9   7        541.00        615.75        32.74 o
 -11  10   7          3.97          3.07        14.54 o
 -10  10   7        459.69        436.76        20.18 o
  -9  10   7       2522.17       2397.23        49.59 o
  -8  10   7        683.25        699.27        32.16 o
  -7  10   7        936.28       1001.75        52.73 o
  -6  10   7       1327.37       1315.26        53.74 o
  -5  10   7       3488.38       3333.17        58.87 o
  -4  10   7       1200.93       1256.26        30.55 o
  -3  10   7        308.81        301.17        20.44 o
  -2  10   7         84.12        104.93        15.81 o
  -1  10   7        292.70        328.15        28.49 o
   0  10   7        113.05        121.08        12.63 o
   1  10   7       3099.33       2940.25        42.61 o
   2  10   7       6441.63       6605.00        93.63 o
   3  10   7       2505.06       2711.23        69.73 o
   4  10   7        283.20        270.45        30.00 o
   5  10   7        476.52        465.13        25.64 o
   6  10   7        134.72        120.59        13.34 o
   7  10   7         14.59         14.28         8.09 o
   8  10   7          2.94          2.17        14.85 o
   9  10   7        228.61        203.45        24.84 o
 -10  11   7        381.17        395.42        27.21 o
  -9  11   7        164.31        144.43        34.45 o
  -8  11   7       1282.42       1271.18        42.95 o
  -7  11   7       2042.91       2039.53        42.32 o
  -6  11   7        312.81        282.65        18.85 o
  -5  11   7        983.92        993.87        36.74 o
  -4  11   7          5.73         14.05        10.69 o
  -3  11   7        343.03        321.17        19.48 o
  -2  11   7        475.97        394.71        35.09 o
  -1  11   7        547.55        577.03        34.08 o
   0  11   7       1384.98       1337.76        33.60 o
   1  11   7       4389.36       4203.53        71.24 o
   2  11   7       1363.59       1334.26        29.96 o
   3  11   7        214.86        255.87        26.55 o
   4  11   7        407.13        386.15        36.92 o
   5  11   7          2.07          6.41         8.91 o
   6  11   7         39.99         58.83        27.96 o
   7  11   7        523.39        504.50        20.68 o
   8  11   7        429.06        438.25        19.98 o
   9  11   7       1322.38       1370.94        86.24 o
 -10  12   7         77.14         42.78        15.84 o
  -9  12   7       1175.86       1184.22        40.39 o
  -8  12   7        882.64        936.32        30.29 o
  -7  12   7       1359.03       1369.79        58.25 o
  -6  12   7       1714.15       1674.38        52.77 o
  -5  12   7        660.43        625.32        26.30 o
  -4  12   7          0.95         -7.72        10.97 o
  -3  12   7          5.71          8.86        12.19 o
  -2  12   7          8.55         16.04        36.59 o
  -1  12   7        918.77        920.85        25.73 o
   0  12   7        786.99        811.08        36.21 o
   1  12   7        575.47        624.48        23.98 o
   2  12   7       3574.26       3554.50        57.60 o
   3  12   7       2056.57       2181.95        45.72 o
   4  12   7          5.89          8.53        25.13 o
   5  12   7        834.04        876.25        36.30 o
   6  12   7         32.78         26.90        13.26 o
   7  12   7         21.54         28.22        31.11 o
   8  12   7         15.38         20.01         9.45 o
  -9  13   7        115.46         88.50        18.02 o
  -8  13   7       1764.85       1971.51        88.78 o
  -7  13   7       1814.88       1812.81        53.93 o
  -6  13   7         23.02         21.39         8.76 o
  -5  13   7          7.96          1.99         9.88 o
  -4  13   7         14.10          6.66        11.19 o
  -3  13   7          0.71         -3.05         9.88 o
  -2  13   7         37.84         35.62         6.60 o
  -1  13   7        159.99        157.70        15.37 o
   0  13   7       2350.54       2274.85        43.39 o
   1  13   7        739.31        752.50        38.90 o
   2  13   7         69.21         80.37        10.24 o
   3  13   7         67.61         56.73        17.08 o
   4  13   7        100.54        145.77        26.90 o
   5  13   7         86.35         85.94        14.70 o
   6  13   7         10.87         -1.08        29.63 o
   7  13   7        355.86        349.70        26.60 o
  -8  14   7         69.95         65.76        38.21 o
  -7  14   7          4.46          4.67        19.51 o
  -6  14   7        166.83        160.24        14.72 o
  -5  14   7        118.17        116.27        18.53 o
  -4  14   7         71.48         71.17        14.38 o
  -3  14   7          1.15         -2.24         8.79 o
  -2  14   7         35.62         54.18        15.46 o
  -1  14   7        729.15        651.90        55.77 o
   0  14   7         20.50         14.75         9.21 o
   1  14   7        281.63        287.73        15.79 o
   2  14   7         83.11         56.11        10.88 o
   3  14   7        157.38        123.53        12.08 o
   4  14   7        159.05        146.74        20.23 o
   5  14   7         42.95         26.35        15.95 o
   6  14   7        193.35        154.41        32.80 o
  -6  15   7        241.82        205.69        41.88 o
  -5  15   7        176.43        176.18        30.15 o
  -4  15   7        153.98        118.71        19.60 o
  -3  15   7         14.35         12.19        14.67 o
  -2  15   7          0.25          9.79        15.58 o
  -1  15   7        189.17        196.57        16.13 o
   0  15   7       1358.30       1368.51        48.27 o
   1  15   7          4.79        -25.78        29.95 o
   2  15   7         48.67         33.86         8.75 o
   3  15   7         23.77         34.52        11.83 o
   4  15   7          1.86         -2.06        14.29 o
  -4  16   7         18.04          6.41        19.63 o
  -3  16   7          0.65        -14.37        19.19 o
  -2  16   7        104.44         57.61        31.19 o
  -1  16   7         95.42        114.49        20.96 o
   0  16   7        118.37        134.07        35.47 o
   1  16   7         70.23         42.65        30.56 o
   2  16   7         86.00         85.31        36.57 o
 -13   0   8       1695.93       2071.10       107.06 o
 -12   0   8       1809.58       1999.96       206.05 o
 -11   0   8          8.55          2.53        21.14 o
  -9   0   8       3069.74       3022.25       318.10 o
  -8   0   8       1024.32       1031.75        59.54 o
  -7   0   8        481.99        492.31        49.14 o
  -6   0   8       2482.59       2353.47        83.13 o
  -5   0   8      11557.84      11793.68       279.74 o
  -4   0   8       4403.69       4229.12       114.12 o
  -3   0   8        220.42        226.77        18.47 o
  -2   0   8        665.06        534.44        26.11 o
  -1   0   8       3768.81       3799.04        94.72 o
   0   0   8       4237.55       4210.65        92.56 o
   1   0   8       1814.93       1670.13        37.42 o
   2   0   8       4192.76       3576.89        73.60 o
   3   0   8        569.20        699.17        47.17 o
   4   0   8         17.59         34.46        22.16 o
   5   0   8        555.53        681.78        39.53 o
   6   0   8       1625.81       1818.14       239.56 o
   7   0   8       8953.37       9507.62       412.20 o
   8   0   8       3790.85       4148.59       191.43 o
   9   0   8         74.99         75.87        28.87 o
  10   0   8          6.33          9.38        32.01 o
  11   0   8       1845.19       1843.46       101.14 o
  12   0   8          4.90         26.76       150.26 o
 -14   1   8          0.78         24.95       108.53 o
 -13   1   8          9.01         -3.69        20.62 o
 -12   1   8       3875.51       4016.44       207.17 o
 -11   1   8       4301.72       4567.98       127.87 o
 -10   1   8       3677.52       3715.77        82.80 o
  -9   1   8        150.70        180.53        15.50 o
  -8   1   8        672.51        633.95        34.03 o
  -7   1   8        462.60        465.64        32.33 o
  -6   1   8        989.42        885.62        38.07 o
  -5   1   8        177.65        176.23        15.89 o
  -4   1   8      12272.98      12187.31       158.66 o
  -3   1   8       6231.09       5736.64        74.12 o
  -2   1   8       3917.31       4166.44        74.26 o
  -1   1   8        574.76        626.09        28.08 o
   0   1   8       2076.67       2026.37        50.60 o
   1   1   8       7512.63       7367.94        97.03 o
   2   1   8        261.96        281.41        15.37 o
   3   1   8       1555.09       1494.59        27.04 o
   4   1   8         11.46          9.67        14.99 o
   5   1   8       1992.86       2115.77        49.58 o
   6   1   8       2254.53       2275.93        70.30 o
   7   1   8          6.42         16.33        60.52 o
   8   1   8       5673.24       6178.33       202.42 o
   9   1   8       2586.08       2548.15        80.30 o
  10   1   8         70.26         76.03        20.71 o
  11   1   8         37.62         40.75        25.29 o
  12   1   8         12.09         25.99        33.96 o
 -13   2   8        795.66        694.90        81.07 o
 -12   2   8        806.25        792.37        61.55 o
 -11   2   8         80.35         62.23        34.27 o
 -10   2   8       2509.31       2639.19       140.01 o
  -9   2   8         92.70         88.39        16.20 o
  -8   2   8       2379.01       2397.68        64.17 o
  -7   2   8        141.83        129.37        20.56 o
  -6   2   8       1079.25       1036.47        49.71 o
  -5   2   8       9542.48       9087.35       149.76 o
  -4   2   8       1778.94       1645.87        32.01 o
  -3   2   8          3.19          1.87         4.68 o
  -2   2   8       5134.12       5074.66        85.70 o
  -1   2   8       9147.70       9598.18       141.79 o
   0   2   8          1.97          5.68         3.59 o
   1   2   8          5.00          8.51         5.75 o
   2   2   8       1337.33       1314.21        58.15 o
   3   2   8         50.95         23.32         9.83 o
   4   2   8         60.32         43.10        14.04 o
   5   2   8         79.76         74.94        14.06 o
   6   2   8       2205.75       2316.08        56.24 o
   7   2   8      10903.76      10858.22       158.56 o
   8   2   8       2024.14       2099.04        62.61 o
   9   2   8        539.77        522.22        47.30 o
  10   2   8        300.90        344.99        67.93 o
  11   2   8       1143.69       1263.07       105.57 o
  12   2   8          1.39          3.82        32.27 o
 -13   3   8        346.88        408.49        70.43 o
 -12   3   8       2612.13       2612.72       121.00 o
 -11   3   8       5287.21       5484.37       181.63 o
 -10   3   8       1317.58       1405.56        51.08 o
  -9   3   8        138.90        163.32        17.77 o
  -8   3   8          9.99         12.37         9.61 o
  -7   3   8        150.52        143.84        10.62 o
  -6   3   8       2502.84       2705.44        76.04 o
  -5   3   8       1116.58       1105.81        45.24 o
  -4   3   8       7813.82       7965.99       117.37 o
  -3   3   8       2919.79       2606.15        48.69 o
  -2   3   8         69.85         43.06         8.73 o
  -1   3   8       1414.85       1613.52        35.39 o
   0   3   8       3593.65       3601.48        79.04 o
   1   3   8       8259.66       8151.13        79.82 o
   2   3   8        376.13        342.50        15.06 o
   3   3   8       1060.12       1095.28        32.54 o
   4   3   8        960.33        969.63        37.84 o
   5   3   8        369.80        438.10        37.29 o
   6   3   8        500.59        501.43        30.74 o
   7   3   8        146.32        174.84        19.66 o
   8   3   8       4723.51       4671.00       103.27 o
   9   3   8       1857.30       1782.65        58.09 o
  10   3   8        100.21         90.27        18.50 o
  11   3   8         12.72         17.44        29.95 o
  12   3   8          5.93        -10.81        38.34 o
 -13   4   8        334.59        333.69        35.66 o
 -12   4   8         51.05         39.01        23.76 o
 -11   4   8        392.87        337.58        28.45 o
 -10   4   8         93.07        103.87        20.72 o
  -9   4   8       1964.80       1986.11        53.98 o
  -8   4   8        883.54        890.29        35.40 o
  -7   4   8          8.70         11.22        23.35 o
  -6   4   8        335.00        408.82        56.11 o
  -5   4   8       3346.47       3309.36        53.99 o
  -4   4   8        245.35        238.61        18.75 o
  -3   4   8        463.76        480.61        21.25 o
  -2   4   8        991.48        911.40        26.89 o
  -1   4   8       3923.01       4117.21        74.08 o
   0   4   8       5702.65       5825.88        67.51 o
   1   4   8        383.59        383.54        22.34 o
   2   4   8       1524.06       1546.96        42.21 o
   3   4   8        963.47        955.34        35.86 o
   4   4   8          1.76        -11.00        12.90 o
   5   4   8        211.15        234.65        17.63 o
   6   4   8       3691.64       3469.63       160.34 o
   7   4   8       1903.81       1989.53        57.88 o
   8   4   8       2379.52       2387.42        59.48 o
   9   4   8        389.89        410.87        28.54 o
  10   4   8         68.03         57.23        12.88 o
  11   4   8        178.54        141.69        22.03 o
 -14   5   8         42.85         41.17        39.92 o
 -13   5   8        455.26        446.25        53.84 o
 -12   5   8        240.82        223.16        19.35 o
 -11   5   8        593.40        577.27        51.49 o
 -10   5   8       1444.07       1434.02        84.67 o
  -9   5   8        743.54        878.68        84.94 o
  -8   5   8        210.74        182.62        30.57 o
  -7   5   8        160.68        169.38        62.04 o
  -6   5   8         48.53         78.93        23.36 o
  -5   5   8       2348.42       2448.73        48.90 o
  -4   5   8       2841.77       2732.25        51.87 o
  -3   5   8       1067.94       1061.82        21.05 o
  -2   5   8       1934.92       1995.35        31.00 o
  -1   5   8         46.67         25.37         8.39 o
   0   5   8        745.66        828.22        33.58 o
   1   5   8        119.47         91.43        12.34 o
   2   5   8       1535.99       1582.60        51.77 o
   3   5   8         52.11         52.70        11.91 o
   4   5   8        550.23        562.58        39.69 o
   5   5   8          7.20          7.72        10.00 o
   6   5   8          7.10         13.72        12.87 o
   7   5   8         14.37         11.87        53.24 o
   8   5   8          4.11          0.60        21.66 o
   9   5   8        333.27        326.10        30.58 o
  10   5   8        211.29        191.89        28.76 o
  11   5   8        150.20        132.60        20.77 o
 -13   6   8         41.77         61.71        20.68 o
 -12   6   8          0.80         -0.61        15.81 o
 -11   6   8          0.06         -1.43        12.69 o
 -10   6   8          1.46         11.12        17.42 o
  -9   6   8        360.80        389.09        35.85 o
  -8   6   8       1618.94       1584.73        69.18 o
  -7   6   8        233.33        158.83        37.74 o
  -6   6   8          2.80          1.47        13.52 o
  -5   6   8        293.13        325.85        11.88 o
  -4   6   8        179.19        175.36        12.83 o
  -3   6   8         39.17         39.94         7.93 o
  -2   6   8        308.98        276.29        12.92 o
  -1   6   8       1056.88       1046.47        24.06 o
   0   6   8       2183.05       2190.14        66.14 o
   1   6   8        296.88        305.90        16.35 o
   2   6   8         41.95         37.15         9.60 o
   3   6   8       3576.03       3597.33        65.58 o
   4   6   8         29.87         34.90         9.65 o
   5   6   8       3362.95       3448.37        79.70 o
   6   6   8       3548.73       3552.55       105.83 o
   7   6   8       1078.18       1129.22        37.19 o
   8   6   8        274.49        318.37        45.28 o
   9   6   8        170.84        216.92        30.76 o
  10   6   8         91.83         60.43        31.32 o
  11   6   8        156.89        185.03        29.19 o
 -12   7   8          0.81         -4.19        19.09 o
 -11   7   8         72.14         65.92        20.44 o
 -10   7   8        951.48        994.93        47.01 o
  -9   7   8        374.00        393.14        36.65 o
  -8   7   8         60.69         43.78        35.22 o
  -7   7   8        532.66        513.24        36.00 o
  -6   7   8        143.96        183.45        15.68 o
  -5   7   8       1008.89        981.87        29.24 o
  -4   7   8       1688.05       1573.33        48.56 o
  -3   7   8        231.50        226.23        16.82 o
  -2   7   8       2260.52       2279.43        52.83 o
  -1   7   8        359.08        329.23        14.35 o
   0   7   8         78.57         82.79         8.60 o
   1   7   8         42.63         51.13         7.55 o
   2   7   8       1111.23       1111.83        29.33 o
   3   7   8          8.56          1.32        10.90 o
   4   7   8       2135.17       2123.68        33.31 o
   5   7   8        968.05        999.03        30.87 o
   6   7   8          0.28          8.06        10.23 o
   7   7   8        211.01        197.03        24.53 o
   8   7   8        553.80        619.02        26.70 o
   9   7   8         15.52         31.78        30.59 o
  10   7   8        262.64        249.75        34.34 o
  11   7   8          2.05        -44.80       105.58 o
 -12   8   8        114.28        123.29        34.91 o
 -11   8   8        170.55        120.89        21.24 o
 -10   8   8        889.43        923.53        57.12 o
  -9   8   8        581.61        565.66        34.64 o
  -8   8   8       1973.05       1995.50        66.85 o
  -7   8   8        202.20        154.13        35.44 o
  -6   8   8        131.75        140.77        28.31 o
  -5   8   8        144.85        155.92        13.92 o
  -4   8   8       1898.34       1798.37        41.54 o
  -3   8   8        742.12        688.44        24.51 o
  -2   8   8        164.19        163.97        21.48 o
  -1   8   8        221.11        222.53        11.32 o
   0   8   8       1786.09       1809.33        44.59 o
   1   8   8        672.67        688.40        19.71 o
   2   8   8         40.56         42.49         8.00 o
   3   8   8        388.58        358.34        16.77 o
   4   8   8        282.16        283.57        14.42 o
   5   8   8       1405.18       1373.90        34.22 o
   6   8   8          2.90          2.48         8.38 o
   7   8   8        534.53        543.48        40.60 o
   8   8   8        445.46        418.64        32.04 o
   9   8   8       1056.41        978.15        32.78 o
  10   8   8         34.61         15.82        36.06 o
  11   8   8        171.53        218.42       135.97 o
 -12   9   8        199.39         90.27       178.05 o
 -11   9   8        268.46        230.89        23.38 o
 -10   9   8         67.55         62.60        18.78 o
  -9   9   8       1065.55       1021.45        48.97 o
  -8   9   8         50.16         57.76        21.15 o
  -7   9   8         37.98         35.77        13.13 o
  -6   9   8        529.23        541.11        30.65 o
  -5   9   8         60.76         24.10        11.36 o
  -4   9   8        667.83        706.77        23.24 o
  -3   9   8         26.22         17.95         8.06 o
  -2   9   8       1037.09       1019.32        25.59 o
  -1   9   8       1239.16       1188.58        36.63 o
   0   9   8       1048.48        976.31        24.95 o
   1   9   8       1344.51       1290.75        32.64 o
   2   9   8        126.59        139.91        13.86 o
   3   9   8          2.98          2.76         8.07 o
   4   9   8       1672.41       1599.49        78.97 o
   5   9   8       1159.72       1144.08        23.84 o
   6   9   8         16.72         23.96        21.94 o
   7   9   8        108.15        119.85        17.02 o
   8   9   8       1294.24       1325.81        50.58 o
   9   9   8         59.79         53.97        20.57 o
  10   9   8        158.31        254.26        45.36 o
 -11  10   8          6.00          1.79        15.18 o
 -10  10   8         47.07         46.90        33.89 o
  -9  10   8        202.49        196.00        20.00 o
  -8  10   8         54.42         83.73        18.78 o
  -7  10   8          5.94          8.05        17.74 o
  -6  10   8         49.56         49.59        12.69 o
  -5  10   8       1225.00       1265.66        45.24 o
  -4  10   8        766.04        789.27        25.53 o
  -3  10   8          0.93          9.55         8.02 o
  -2  10   8        944.05        896.75        35.12 o
  -1  10   8        820.99        810.62        26.97 o
   0  10   8        615.99        625.51        41.84 o
   1  10   8        711.94        693.07        20.01 o
   2  10   8       1477.82       1485.34        63.49 o
   3  10   8          1.66         -7.22        12.98 o
   4  10   8          5.81          6.88        11.29 o
   5  10   8        811.76        827.82        23.62 o
   6  10   8         96.01         93.13        13.34 o
   7  10   8       1163.69       1224.27        29.91 o
   8  10   8        153.94        147.89        17.27 o
   9  10   8        163.12        143.72        20.11 o
 -10  11   8          2.09         -0.58        14.22 o
  -9  11   8        136.13        116.70        36.61 o
  -8  11   8          0.71         -9.95         9.95 o
  -7  11   8        306.26        309.35        24.23 o
  -6  11   8         58.14         65.10        11.98 o
  -5  11   8         70.92         76.75        15.72 o
  -4  11   8        175.79        180.19        12.90 o
  -3  11   8          0.44          3.26        10.76 o
  -2  11   8        203.89        220.94        14.68 o
  -1  11   8         41.76         41.26        10.43 o
   0  11   8        351.47        380.89        16.92 o
   1  11   8       2115.59       2092.80        34.38 o
   2  11   8        881.52        874.83        27.53 o
   3  11   8         57.39         47.42        12.70 o
   4  11   8        377.62        377.70        34.15 o
   5  11   8        749.76        718.56        39.09 o
   6  11   8         47.80         39.75         9.52 o
   7  11   8         87.86         90.07        16.30 o
   8  11   8        777.83        751.65        25.43 o
  -9  12   8          0.35         14.21        16.60 o
  -8  12   8         38.53         40.28        11.29 o
  -7  12   8        272.71        326.66        29.27 o
  -6  12   8       1122.71       1161.33        43.22 o
  -5  12   8       4127.06       4269.85        66.07 o
  -4  12   8        865.65        891.51        40.61 o
  -3  12   8          7.46         13.15        16.26 o
  -2  12   8          0.51         79.76        28.64 o
  -1  12   8          2.97         -1.09         7.10 o
   0  12   8         92.88         90.92        13.02 o
   1  12   8        745.59        726.00        22.19 o
   2  12   8       2542.31       2430.86        52.38 o
   3  12   8       1774.19       1662.94        53.63 o
   4  12   8          3.04         64.25        24.46 o
   5  12   8          0.62         16.09        20.15 o
   6  12   8        556.08        536.20        24.33 o
   7  12   8        733.23        749.65        46.35 o
   8  12   8         74.64        100.59       122.02 o
  -8  13   8         58.56         54.07        18.96 o
  -7  13   8        366.49        348.61        26.61 o
  -6  13   8        303.40        293.88        15.07 o
  -5  13   8        126.34        143.25        22.27 o
  -4  13   8        317.51        309.71        17.48 o
  -3  13   8        160.90        135.95        17.26 o
  -2  13   8         37.05         41.12        14.07 o
  -1  13   8        100.58         86.12        10.98 o
   0  13   8        363.45        342.64        20.04 o
   1  13   8       2513.72       2545.67        54.68 o
   2  13   8       1927.09       2052.54        41.52 o
   3  13   8         15.50         28.49        12.02 o
   4  13   8        173.77        167.47        19.92 o
   5  13   8          0.66          1.21        24.57 o
   6  13   8         19.50         12.23        18.82 o
   7  13   8        297.55        384.10        74.45 o
  -7  14   8        173.60        231.85        38.68 o
  -6  14   8       1999.77       2006.22        46.78 o
  -5  14   8       2149.50       2204.74        44.87 o
  -4  14   8        304.23        301.99        20.53 o
  -3  14   8        106.15        121.69        14.79 o
  -2  14   8        525.65        568.15        25.46 o
  -1  14   8        101.28         98.59        20.08 o
   0  14   8        177.97        172.99        11.69 o
   1  14   8          0.04          0.77        17.17 o
   2  14   8       1548.66       1603.48        39.55 o
   3  14   8       2141.50       2129.15        97.86 o
   4  14   8          0.46         -6.27        13.04 o
   5  14   8        245.75        206.64        18.51 o
  -5  15   8        144.60        119.30        39.85 o
  -4  15   8        936.44        957.11        51.04 o
  -3  15   8        187.11        211.32        30.01 o
  -2  15   8         20.85         35.43        18.73 o
  -1  15   8        138.51        130.18        30.64 o
   0  15   8        461.77        424.56        16.86 o
   1  15   8       3016.47       2906.46        77.87 o
   2  15   8       1293.75       1314.30        42.26 o
   3  15   8          0.10          0.86        42.40 o
   4  15   8         87.16         59.25        42.08 o
  -2  16   8         12.23         22.83        14.32 o
  -1  16   8         46.36         33.48        26.30 o
   0  16   8        170.74        152.71        27.54 o
   1  16   8          0.74         55.38       148.98 o
 -14   1   9          3.11        -37.31       102.75 o
 -13   1   9        100.34        106.02        22.33 o
 -12   1   9          2.19        -11.64        23.21 o
 -11   1   9        138.50        145.35        34.77 o
 -10   1   9        329.97        419.87        79.26 o
  -9   1   9          5.03          6.67        16.84 o
  -8   1   9         76.73         66.74        11.16 o
  -7   1   9       1762.35       1694.08        43.25 o
  -6   1   9        756.25        756.57        35.78 o
  -5   1   9        170.67        189.59        21.99 o
  -4   1   9       1252.72       1251.86        27.38 o
  -3   1   9        293.22        354.02        17.47 o
  -2   1   9        114.22        112.90        14.65 o
  -1   1   9        439.76        542.99        25.13 o
   0   1   9         26.66         18.56         5.85 o
   1   1   9       2474.32       2530.91        40.80 o
   2   1   9       1182.54       1235.93        31.41 o
   3   1   9          0.25         10.42         9.84 o
   4   1   9         67.47         68.90        12.02 o
   5   1   9          0.79         11.54        25.62 o
   6   1   9        885.88        950.47        31.08 o
   7   1   9         11.34          6.55        53.58 o
   8   1   9        152.79        143.65        32.13 o
   9   1   9        204.41        183.86        27.67 o
  10   1   9          2.49        -11.56        22.36 o
  11   1   9          1.28         22.75        20.10 o
 -14   2   9          0.07        -20.41       114.31 o
 -13   2   9        874.16        822.47        46.57 o
 -12   2   9        539.14        591.76        39.24 o
 -11   2   9        462.08        443.33        28.61 o
 -10   2   9       1056.92       1075.60        47.48 o
  -9   2   9        213.11        247.61        27.54 o
  -8   2   9         17.68          4.43        20.29 o
  -7   2   9       2669.83       2729.06        58.14 o
  -6   2   9         79.71         81.31        12.21 o
  -5   2   9       1538.57       1557.12        33.95 o
  -4   2   9        256.27        202.82        18.00 o
  -3   2   9        154.47        153.96        11.72 o
  -2   2   9         12.31         15.60         4.95 o
  -1   2   9        783.11        693.19        41.28 o
   0   2   9         42.52         24.73         5.07 o
   1   2   9       4459.29       4791.14        58.47 o
   2   2   9        531.28        484.51        20.31 o
   3   2   9        120.76        179.39        20.94 o
   4   2   9         19.46         31.14         7.88 o
   5   2   9        449.90        671.61        93.69 o
   6   2   9         48.00         64.29        27.44 o
   7   2   9       1243.44       1400.38        56.32 o
   8   2   9          0.78          9.58        11.98 o
   9   2   9        147.50        188.47        19.32 o
  10   2   9         62.94         53.11        21.80 o
  11   2   9          3.32         -4.52        19.27 o
 -13   3   9        625.64        722.25        73.49 o
 -12   3   9        123.93        111.05        24.03 o
 -11   3   9       1127.58       1067.10        43.59 o
 -10   3   9         51.26         51.04        19.04 o
  -9   3   9       1744.92       1742.11        56.29 o
  -8   3   9        246.44        267.83        30.65 o
  -7   3   9        972.59        912.29        27.86 o
  -6   3   9       1952.92       1788.05        49.06 o
  -5   3   9        994.80        819.84        29.39 o
  -4   3   9         17.08         28.05        11.59 o
  -3   3   9         17.76         24.58         9.41 o
  -2   3   9        550.35        611.36        19.01 o
  -1   3   9         11.92         15.46        34.48 o
   0   3   9      11849.11      11801.54       192.13 o
   1   3   9      15439.34      15672.45       145.07 o
   2   3   9         94.88         75.63         6.96 o
   3   3   9        532.57        522.67        29.92 o
   4   3   9        145.66        133.32        12.36 o
   5   3   9        456.19        431.90        37.01 o
   6   3   9       3259.29       3344.03        82.10 o
   7   3   9        469.05        423.25        36.65 o
   8   3   9       2402.09       2355.35        72.42 o
   9   3   9       1035.51       1087.63        29.53 o
  10   3   9        285.50        270.09        17.95 o
  11   3   9        403.90        415.84        29.87 o
 -13   4   9        360.72        331.11        41.17 o
 -12   4   9       2764.36       2987.35        62.29 o
 -11   4   9        416.66        411.93        32.86 o
 -10   4   9       1536.15       1536.44        62.53 o
  -9   4   9         28.36         27.99        24.66 o
  -8   4   9        136.22        145.54        35.09 o
  -7   4   9         27.60         13.47        14.02 o
  -6   4   9       1338.32       1377.42        38.93 o
  -5   4   9       2706.95       2560.10        40.26 o
  -4   4   9       5120.78       5173.50       104.68 o
  -3   4   9        747.31        747.67        20.21 o
  -2   4   9          5.43          8.25        12.50 o
  -1   4   9       1127.03        859.02        22.38 o
   0   4   9       2921.88       2935.23        49.36 o
   1   4   9       1604.67       1573.35        32.18 o
   2   4   9       4233.12       4158.01        69.77 o
   3   4   9        197.41        196.73        12.22 o
   4   4   9       1123.31       1172.80        33.69 o
   5   4   9        195.65        206.49        14.45 o
   6   4   9         17.77         11.00        34.15 o
   7   4   9       3810.92       3972.15       107.63 o
   8   4   9        683.75        625.91        51.08 o
   9   4   9        294.69        284.24        20.48 o
  10   4   9        215.03        178.65        18.98 o
  11   4   9          1.81        -12.35        27.92 o
  12   4   9        117.28        196.98        54.77 o
 -13   5   9        461.15        448.75        38.06 o
 -12   5   9        109.23         77.89        17.23 o
 -11   5   9       1383.14       1444.72        85.95 o
 -10   5   9        106.97         80.76        17.79 o
  -9   5   9        528.15        598.68        33.99 o
  -8   5   9        627.81        617.92        61.52 o
  -7   5   9       3765.73       3773.37        95.94 o
  -6   5   9       2053.72       1858.02        55.91 o
  -5   5   9        637.96        578.05        26.32 o
  -4   5   9        303.46        359.35        14.44 o
  -3   5   9         63.82         90.40        12.55 o
  -2   5   9        385.51        339.98        16.67 o
  -1   5   9        171.71        182.04        11.25 o
   0   5   9       5298.48       5078.88        95.52 o
   1   5   9      17349.49      17527.41       208.82 o
   2   5   9       2725.10       2575.74        85.10 o
   3   5   9         81.42        114.01        12.60 o
   4   5   9        215.62        217.15        25.61 o
   5   5   9         42.53         52.56        11.62 o
   6   5   9       4292.74       4200.04        76.66 o
   7   5   9        150.70        156.86        29.31 o
   8   5   9       2615.28       2747.86        82.58 o
   9   5   9        628.98        621.35        67.63 o
  10   5   9          0.40         35.78        28.36 o
  11   5   9         86.07         67.65        21.58 o
 -12   6   9       3044.41       3313.30        84.22 o
 -11   6   9        292.16        282.48        29.81 o
 -10   6   9        271.47        222.29        48.34 o
  -9   6   9         56.99         67.40        47.17 o
  -8   6   9         21.22         32.19        34.92 o
  -7   6   9          3.42          2.62        14.17 o
  -6   6   9       3634.97       3532.74        73.22 o
  -5   6   9       4122.64       4231.34        64.58 o
  -4   6   9       4061.24       4057.79        55.09 o
  -3   6   9        312.24        343.40        14.38 o
  -2   6   9        141.62        140.51        12.88 o
  -1   6   9       2748.75       2676.02        75.15 o
   0   6   9       3949.77       3932.40        89.85 o
   1   6   9        111.28         96.35         7.09 o
   2   6   9       4009.46       3949.32       101.80 o
   3   6   9         61.90         55.82        17.56 o
   4   6   9        213.54        234.37        17.23 o
   5   6   9        420.69        397.91        19.84 o
   6   6   9       1718.71       1755.74        56.25 o
   7   6   9       5888.69       5842.18        96.94 o
   8   6   9        969.19       1018.01        39.75 o
   9   6   9         98.22        108.31        21.60 o
  10   6   9        175.32        187.02        31.32 o
  11   6   9         31.40         17.04        20.32 o
 -12   7   9         82.27         94.13        39.79 o
 -11   7   9        866.20        728.44        41.15 o
 -10   7   9        317.45        289.77        42.83 o
  -9   7   9        391.85        331.87        34.44 o
  -8   7   9        874.47        863.02        61.71 o
  -7   7   9       2613.46       2674.49        76.27 o
  -6   7   9       5363.93       5529.24       124.57 o
  -5   7   9        346.52        332.12        14.99 o
  -4   7   9          5.97          1.13         8.59 o
  -3   7   9        101.70        117.93         9.92 o
  -2   7   9          9.54         17.47         6.82 o
  -1   7   9        121.59        115.96         8.98 o
   0   7   9       6458.93       6448.33       119.12 o
   1   7   9       7944.63       8051.76        83.66 o
   2   7   9        221.90        318.23        40.68 o
   3   7   9         38.41         29.17        14.65 o
   4   7   9        435.75        466.05        23.70 o
   5   7   9          9.49         16.05         7.03 o
   6   7   9        222.72        217.36        52.89 o
   7   7   9          3.35         -7.71        14.46 o
   8   7   9       1135.70       1067.77        59.54 o
   9   7   9        390.14        449.44        31.15 o
  10   7   9          4.36         17.11        34.95 o
  11   7   9         66.72         47.86        35.16 o
 -12   8   9       1027.37       1068.02        79.28 o
 -11   8   9        870.68        964.97        52.39 o
 -10   8   9         71.29         39.88        23.09 o
  -9   8   9        162.76        154.00        34.45 o
  -8   8   9          3.71          9.33        15.82 o
  -7   8   9         63.71         52.83        39.00 o
  -6   8   9       1950.15       1960.32        61.17 o
  -5   8   9       5521.08       5686.84       127.09 o
  -4   8   9        983.48       1039.85        45.46 o
  -3   8   9       1195.11       1283.90        27.81 o
  -2   8   9         90.99         77.16         8.85 o
  -1   8   9       1682.29       1557.70        37.90 o
   0   8   9       2580.18       2614.37        50.25 o
   1   8   9        665.17        674.83        17.88 o
   2   8   9       2012.95       2007.00        63.18 o
   3   8   9       3490.84       3613.87        71.80 o
   4   8   9        688.13        722.18        36.63 o
   5   8   9        178.79        165.20        12.37 o
   6   8   9        557.42        627.54        28.73 o
   7   8   9       3278.21       3356.07        74.67 o
   8   8   9       1357.98       1308.93        53.26 o
   9   8   9          3.16        -12.95        22.45 o
  10   8   9         83.86        103.07        21.86 o
 -11   9   9        507.15        438.55        56.52 o
 -10   9   9          7.54          8.31        27.23 o
  -9   9   9         11.57         12.05        15.44 o
  -8   9   9        507.74        440.13       130.76 o
  -7   9   9       3882.50       3897.62        64.54 o
  -6   9   9       6784.99       6853.86       112.43 o
  -5   9   9        136.84        143.59        21.40 o
  -4   9   9        120.17        107.71        17.20 o
  -3   9   9        455.91        449.09        17.67 o
  -2   9   9       1805.72       1796.19        33.41 o
  -1   9   9         28.99         40.50         8.42 o
   0   9   9        163.14        174.64        12.04 o
   1   9   9       6281.19       6420.03        72.51 o
   2   9   9       5491.51       5373.78       102.21 o
   3   9   9         18.41         29.77        12.84 o
   4   9   9          0.88        -12.88        12.88 o
   5   9   9       1242.59       1238.81        31.01 o
   6   9   9         68.89         60.17        14.55 o
   7   9   9        153.00        153.92        20.21 o
   8   9   9        532.08        509.15        30.02 o
   9   9   9        372.44        335.94        27.90 o
 -11  10   9        147.78        123.61       183.72 o
 -10  10   9         50.55         31.21        21.10 o
  -9  10   9          1.39          2.71        21.25 o
  -8  10   9         75.23         51.18        26.42 o
  -7  10   9         82.17         82.17         9.65 o
  -6  10   9       2555.69       2618.64        76.48 o
  -5  10   9       4784.56       4848.87        85.69 o
  -4  10   9       1844.25       1883.59        44.57 o
  -3  10   9        166.39        136.55        28.96 o
  -2  10   9        151.79        177.97        20.20 o
  -1  10   9          1.82         17.93        17.47 o
   0  10   9        794.54        705.43        25.17 o
   1  10   9        203.21        205.07        16.85 o
   2  10   9        949.99        959.91        26.60 o
   3  10   9       2023.36       2111.85        80.52 o
   4  10   9       2481.37       2530.52        73.76 o
   5  10   9         36.20         43.73        13.57 o
   6  10   9        958.62        908.61        26.40 o
   7  10   9        240.08        269.65        18.71 o
   8  10   9        258.85        261.15        17.95 o
   9  10   9          4.29        -16.56        72.58 o
 -10  11   9          7.09         15.99        34.58 o
  -9  11   9          1.03         -0.71        18.96 o
  -8  11   9         63.90         61.18        18.12 o
  -7  11   9       1926.31       1969.44        63.81 o
  -6  11   9       2602.07       2580.88        81.83 o
  -5  11   9        453.63        440.50        24.57 o
  -4  11   9        196.56        202.57        14.01 o
  -3  11   9         16.02          5.84        10.61 o
  -2  11   9         61.42         74.63        10.69 o
  -1  11   9        869.88        861.22        33.93 o
   0  11   9        275.56        280.69        15.38 o
   1  11   9        985.14        860.06        39.43 o
   2  11   9       3975.25       3975.03        72.52 o
   3  11   9       1024.32       1122.55        42.67 o
   4  11   9        354.28        318.48        29.35 o
   5  11   9       1278.59       1294.05        39.13 o
   6  11   9         32.64         21.31        10.59 o
   7  11   9        106.68         91.76        14.53 o
   8  11   9         56.65         54.71        25.11 o
  -9  12   9         12.21         13.44        59.47 o
  -8  12   9        218.35        256.81        16.01 o
  -7  12   9         59.42         43.08        16.53 o
  -6  12   9       2141.08       2099.71        54.26 o
  -5  12   9        948.92        966.76        42.83 o
  -4  12   9        453.51        474.32        30.99 o
  -3  12   9         13.01          9.26        15.49 o
  -2  12   9          4.16         11.46        10.89 o
  -1  12   9        130.75        114.23        12.39 o
   0  12   9          7.81         11.28         7.39 o
   1  12   9         65.95         73.74        12.21 o
   2  12   9        617.61        645.14        26.03 o
   3  12   9       2118.83       2253.27        69.95 o
   4  12   9       1131.33       1170.19        54.26 o
   5  12   9          4.75         -0.04        10.35 o
   6  12   9         17.77          8.38        14.69 o
   7  12   9         62.36         31.83        26.50 o
  -8  13   9         69.13         91.87        23.32 o
  -7  13   9       1444.64       1491.57        69.00 o
  -6  13   9        940.97        960.68        43.68 o
  -5  13   9        415.48        378.93        20.16 o
  -4  13   9         13.63         10.78        10.93 o
  -3  13   9        566.84        554.06        42.74 o
  -2  13   9        161.17        173.51        18.15 o
  -1  13   9        288.30        305.85        21.58 o
   0  13   9          0.45          8.63         7.99 o
   1  13   9        442.24        423.17        21.70 o
   2  13   9       1301.57       1303.71        30.95 o
   3  13   9        746.82        731.06        35.22 o
   4  13   9        819.53        812.12        38.39 o
   5  13   9        952.76       1051.00        56.19 o
   6  13   9          2.28        -13.71        42.52 o
  -7  14   9          0.47          9.29        22.35 o
  -6  14   9         52.18         82.89        21.61 o
  -5  14   9        149.99        163.97        16.94 o
  -4  14   9        450.33        484.25        31.23 o
  -3  14   9         19.89         16.49        18.08 o
  -2  14   9        120.59        100.06        16.47 o
  -1  14   9        153.35        196.09        29.27 o
   0  14   9         16.69          7.52         4.96 o
   1  14   9         59.07         72.54        17.65 o
   2  14   9        140.35        149.84        13.40 o
   3  14   9       1015.07       1061.68        64.05 o
   4  14   9        708.76        743.95        43.68 o
   5  14   9         55.25          1.96       119.21 o
  -5  15   9          0.66        -51.07        51.07 o
  -4  15   9         78.65        124.23        33.21 o
  -3  15   9        389.95        381.15        24.25 o
  -2  15   9        127.19        139.71        21.99 o
  -1  15   9         52.78         59.03        26.37 o
   0  15   9          2.79          7.07         7.34 o
   1  15   9         39.18         34.13        18.97 o
   2  15   9         75.48         63.18        22.12 o
   3  15   9        198.61        258.68        28.18 o
 -13   0  10        288.19        260.60        50.31 o
 -12   0  10       1760.10       1618.63       105.17 o
 -11   0  10         96.21         82.45       193.92 o
 -10   0  10       1205.17       1183.03        82.03 o
  -9   0  10       2881.29       3125.93       178.09 o
  -8   0  10       2447.61       2488.17       125.43 o
  -7   0  10       2736.03       2813.25       131.64 o
  -6   0  10        333.64        384.37        40.61 o
  -5   0  10        618.19        743.96        49.89 o
  -4   0  10        785.79        701.04        58.67 o
  -3   0  10       1203.78       1284.15        59.16 o
  -2   0  10        486.80        540.49        40.34 o
  -1   0  10      25709.86      25439.82       617.83 o
   0   0  10      31271.42      30283.60       687.20 o
   1   0  10       2263.90       2100.30        47.02 o
   2   0  10        826.26        832.42        21.06 o
   3   0  10        421.34        441.88        29.53 o
   4   0  10       1134.38       1075.67        67.86 o
   5   0  10        104.76         57.63        21.78 o
   6   0  10       2399.77       3067.38       174.32 o
   7   0  10       6074.59       6278.78       146.15 o
   8   0  10       6012.32       5981.24       178.45 o
   9   0  10        614.87        608.72        55.31 o
  10   0  10         37.59         37.49        28.79 o
  11   0  10        505.08        587.21        73.37 o
 -13   1  10        574.35        619.31        64.51 o
 -12   1  10         35.90          1.86        41.66 o
 -11   1  10       1494.55       1490.24       122.31 o
 -10   1  10        325.98        346.95        30.01 o
  -9   1  10       1964.24       1979.31        57.57 o
  -8   1  10       1114.05       1159.30        42.05 o
  -7   1  10       5068.33       4940.20       102.28 o
  -6   1  10       2817.83       2768.45        66.66 o
  -5   1  10        905.89        914.59        45.52 o
  -4   1  10        402.07        409.63        13.32 o
  -3   1  10        189.47        191.07        18.44 o
  -2   1  10       5019.45       4799.30        86.65 o
  -1   1  10       8287.62       8591.87       121.32 o
   0   1  10       3269.48       3295.38        84.25 o
   1   1  10      22423.57      21883.13       270.19 o
   2   1  10        891.33        850.00        31.87 o
   3   1  10        131.56        169.35        10.75 o
   4   1  10        376.91        376.34        11.95 o
   5   1  10        822.50        940.66        44.10 o
   6   1  10       5961.82       6848.53       265.59 o
   7   1  10        469.52        470.01        32.51 o
   8   1  10        501.36        498.37        49.82 o
   9   1  10        714.42        688.35        48.15 o
  10   1  10        243.15        257.16        32.00 o
  11   1  10          0.16        -14.14        23.31 o
 -14   2  10        186.99        194.26       109.55 o
 -13   2  10        178.34        163.25        31.76 o
 -12   2  10       2078.04       2178.39        80.74 o
 -11   2  10        402.79        293.83        21.04 o
 -10   2  10        116.31        108.36        16.66 o
  -9   2  10       1360.70       1404.44        62.49 o
  -8   2  10       4051.95       4179.91       106.03 o
  -7   2  10        941.23        973.42        61.80 o
  -6   2  10        833.53        845.14        24.80 o
  -5   2  10        240.54        268.26        15.89 o
  -4   2  10         10.79          8.51         7.19 o
  -3   2  10        547.71        642.10        30.85 o
  -2   2  10       1411.82       1272.04        39.27 o
  -1   2  10      10553.51      10500.64       109.90 o
   0   2  10      23192.48      22453.87       268.45 o
   1   2  10       2725.05       2623.97        38.72 o
   2   2  10        172.94        203.07        10.83 o
   3   2  10        118.79        136.83        15.96 o
   4   2  10        122.13        112.69        11.86 o
   5   2  10         35.63         21.48        14.41 o
   6   2  10       1805.47       2164.16       203.19 o
   7   2  10       7120.90       7432.91       152.08 o
   8   2  10       4986.89       5050.28       167.12 o
   9   2  10        542.57        612.81        59.19 o
  10   2  10         35.75          6.75        17.32 o
  11   2  10        107.36        125.87        42.21 o
 -13   3  10         91.54         77.89        16.09 o
 -12   3  10         99.87         79.45        14.70 o
 -11   3  10        686.36        646.77        29.46 o
 -10   3  10        896.49        797.03        30.33 o
  -9   3  10          8.62         10.22        10.09 o
  -8   3  10         95.19         91.53        16.97 o
  -7   3  10       2669.01       2696.19        49.53 o
  -6   3  10       2971.97       3155.19        58.13 o
  -5   3  10        190.84        196.42        13.58 o
  -4   3  10       1543.53       1671.02        41.66 o
  -3   3  10        666.40        687.00        21.94 o
  -2   3  10        599.93        514.00        17.41 o
  -1   3  10       3004.63       2799.85        52.13 o
   0   3  10        385.27        345.10        57.16 o
   1   3  10       4214.60       4139.82        46.03 o
   2   3  10        714.96        715.60        22.36 o
   3   3  10          0.63          7.17        10.64 o
   4   3  10          1.21          0.46        11.52 o
   5   3  10        753.11        809.02        33.19 o
   6   3  10       1898.49       1932.96       120.79 o
   7   3  10        842.65        867.79        39.36 o
   8   3  10        111.02        132.97        25.51 o
   9   3  10        755.46        705.39        46.01 o
  10   3  10         28.34         19.19        14.42 o
  11   3  10          4.95         19.43        24.05 o
 -13   4  10        232.56        225.49        66.51 o
 -12   4  10        481.00        500.38        26.17 o
 -11   4  10         24.80          2.67        19.03 o
 -10   4  10        106.85        103.59        29.14 o
  -9   4  10         80.65         76.50        36.19 o
  -8   4  10       3460.53       3230.67        67.12 o
  -7   4  10        333.28        390.19        22.02 o
  -6   4  10         45.42         43.37        13.39 o
  -5   4  10        128.93        153.49        20.85 o
  -4   4  10        611.08        669.56        40.77 o
  -3   4  10        155.95        147.84        14.70 o
  -2   4  10       2535.76       2608.89        53.58 o
  -1   4  10       4640.74       4650.34        87.16 o
   0   4  10      14012.58      13981.90       198.40 o
   1   4  10       1130.89       1112.33        31.40 o
   2   4  10          8.17          9.02         9.40 o
   3   4  10         34.96         22.98         8.15 o
   4   4  10          0.94         -3.52         9.14 o
   5   4  10        298.56        314.31        21.96 o
   6   4  10       3142.57       3272.24        72.26 o
   7   4  10       3567.23       3517.77       146.08 o
   8   4  10        541.76        648.24        49.94 o
   9   4  10        722.90        639.07        58.20 o
  10   4  10        142.63        115.87        20.76 o
  11   4  10         34.47         34.54        24.39 o
 -13   5  10         19.32         -8.62        52.96 o
 -12   5  10        254.42        266.46        33.65 o
 -11   5  10        438.78        364.38        44.47 o
 -10   5  10         48.11         54.99        23.20 o
  -9   5  10        107.89        137.97        24.19 o
  -8   5  10        582.97        533.12        31.09 o
  -7   5  10        395.45        379.90        24.28 o
  -6   5  10        176.91        149.57        31.99 o
  -5   5  10        509.05        563.01        21.03 o
  -4   5  10        258.80        231.10        15.91 o
  -3   5  10        868.12        861.25        28.28 o
  -2   5  10        567.00        598.18        18.30 o
  -1   5  10        399.19        427.93        20.10 o
   0   5  10        557.76        521.23        17.50 o
   1   5  10        353.61        327.85        17.53 o
   2   5  10        402.09        407.59        23.64 o
   3   5  10        609.57        600.18        22.52 o
   4   5  10        966.81       1051.90        45.00 o
   5   5  10       1979.29       2033.06        45.12 o
   6   5  10       1124.96       1122.27        60.07 o
   7   5  10        139.31        141.29        22.66 o
   8   5  10        237.51        312.74        54.13 o
   9   5  10          4.86        -10.68        25.70 o
  10   5  10        165.19        130.99        38.27 o
  11   5  10        183.88        197.62       108.47 o
 -12   6  10          9.62         10.90        20.56 o
 -11   6  10        302.35        280.00        29.19 o
 -10   6  10          0.23         12.80        25.64 o
  -9   6  10        160.04        130.97        25.35 o
  -8   6  10        886.96        881.75        44.56 o
  -7   6  10       1114.16       1190.34        37.66 o
  -6   6  10         18.92         23.11        14.55 o
  -5   6  10          1.01          4.10        12.25 o
  -4   6  10       2005.20       1944.47        52.60 o
  -3   6  10       1687.02       1693.56        50.66 o
  -2   6  10        677.53        625.45        24.59 o
  -1   6  10        239.24        237.78        12.06 o
   0   6  10        462.92        501.73        27.60 o
   1   6  10       3065.20       3055.99        95.21 o
   2   6  10       2667.74       2520.40        46.70 o
   3   6  10       1096.81       1063.72        27.31 o
   4   6  10        440.18        439.00        17.87 o
   5   6  10         20.65         16.49        14.45 o
   6   6  10        519.40        605.04        20.84 o
   7   6  10        758.83        732.13        34.28 o
   8   6  10         23.89         19.03        16.21 o
   9   6  10        116.72        103.52        24.43 o
  10   6  10         86.02         68.98        26.41 o
 -12   7  10        113.91         96.37        23.94 o
 -11   7  10         62.10         73.90        21.72 o
 -10   7  10         25.69         30.61        28.66 o
  -9   7  10        330.81        323.08        29.32 o
  -8   7  10        105.47        113.68        17.72 o
  -7   7  10        147.06        135.70        34.68 o
  -6   7  10         10.18          4.09        10.23 o
  -5   7  10        497.49        509.14        25.68 o
  -4   7  10       1788.64       1681.73        34.80 o
  -3   7  10       1885.80       1973.56        66.19 o
  -2   7  10       1108.83       1122.94        30.47 o
  -1   7  10        772.21        810.60        30.22 o
   0   7  10          2.11          0.17         6.33 o
   1   7  10        835.31        848.93        20.21 o
   2   7  10         22.85         33.89        14.88 o
   3   7  10       1951.98       1936.36        37.87 o
   4   7  10       1041.59       1053.55        42.00 o
   5   7  10       1247.57       1274.30        64.03 o
   6   7  10        329.65        381.08        26.26 o
   7   7  10        316.65        336.25        24.64 o
   8   7  10          0.80         -8.83        15.99 o
   9   7  10         24.70         24.76        18.60 o
  10   7  10        227.95        120.29        41.82 o
 -11   8  10        552.13        510.82        54.18 o
 -10   8  10        254.56        237.70        59.60 o
  -9   8  10          7.12          3.03        16.46 o
  -8   8  10         56.01         48.20        29.60 o
  -7   8  10        579.00        508.31        68.28 o
  -6   8  10        439.89        446.68        23.34 o
  -5   8  10        285.68        351.49        19.54 o
  -4   8  10        334.80        324.79        24.13 o
  -3   8  10       1106.15       1188.20        41.00 o
  -2   8  10        573.87        612.87        37.98 o
  -1   8  10         22.35         15.26        11.77 o
   0   8  10        188.53        174.69         7.42 o
   1   8  10       1246.80       1258.20        21.63 o
   2   8  10        885.67        810.05        33.51 o
   3   8  10        418.11        394.97        27.27 o
   4   8  10        329.50        270.66        28.72 o
   5   8  10        821.40        825.16        27.69 o
   6   8  10          5.74         16.23         8.68 o
   7   8  10         33.15         35.56         9.35 o
   8   8  10          0.60         -1.68        13.73 o
   9   8  10         79.15         68.01        22.09 o
 -11   9  10          7.50         42.46        47.23 o
 -10   9  10          2.24        -13.79        17.97 o
  -9   9  10        146.89         32.51        36.84 o
  -8   9  10        259.96        202.32        31.52 o
  -7   9  10        172.95        167.52        17.65 o
  -6   9  10        617.50        629.28        27.72 o
  -5   9  10        161.29        163.23        14.15 o
  -4   9  10         12.23         20.65        10.70 o
  -3   9  10       2950.16       2856.70        65.83 o
  -2   9  10          4.26         14.48        14.99 o
  -1   9  10        834.34        807.24        21.18 o
   0   9  10        881.31        899.69        27.86 o
   1   9  10        835.65        888.65        23.47 o
   2   9  10        393.05        419.47        29.52 o
   3   9  10        605.60        589.92        23.00 o
   4   9  10         41.80         37.42        12.88 o
   5   9  10         39.87         58.30        19.22 o
   6   9  10        454.12        470.78        18.22 o
   7   9  10        939.20        917.48        59.39 o
   8   9  10          7.00         11.75       290.49 o
 -10  10  10          6.72         -9.69        27.77 o
  -9  10  10         99.31        103.60        27.29 o
  -8  10  10         88.63         60.60        19.56 o
  -7  10  10        206.88        217.34        23.92 o
  -6  10  10       1132.03       1146.82        33.80 o
  -5  10  10        234.50        225.50        17.93 o
  -4  10  10        510.35        507.20        36.58 o
  -3  10  10        179.08        163.34        12.33 o
  -2  10  10        238.48        276.22        36.31 o
  -1  10  10        404.10        388.79        18.42 o
   0  10  10       1576.10       1551.02        41.06 o
   1  10  10        897.87        865.54        25.04 o
   2  10  10       1595.11       1523.98        39.86 o
   3  10  10          0.09          2.22         9.17 o
   4  10  10        225.24        254.88        24.78 o
   5  10  10         55.56         62.50        12.76 o
   6  10  10          3.81          8.46         8.99 o
   7  10  10        650.46        639.79        25.05 o
   8  10  10         48.97         56.97        29.65 o
  -9  11  10        211.36        237.18        32.79 o
  -8  11  10        101.39        115.41        11.03 o
  -7  11  10       1073.38       1041.58        42.31 o
  -6  11  10       1000.25       1075.91        37.89 o
  -5  11  10         21.80         37.02        13.15 o
  -4  11  10         89.60         85.93        19.26 o
  -3  11  10         57.84         69.95        11.66 o
  -2  11  10        199.30        210.88        29.65 o
  -1  11  10         17.67         17.97         9.68 o
   0  11  10        757.83        803.48        23.81 o
   1  11  10       1298.01       1252.12        30.79 o
   2  11  10          3.15          7.86         9.21 o
   3  11  10        136.24        167.76        29.90 o
   4  11  10          3.00          4.65        16.10 o
   5  11  10        198.60        187.79        14.27 o
   6  11  10       1803.08       1906.24        44.65 o
   7  11  10        242.47        225.50        26.55 o
  -8  12  10          1.48          2.94        11.05 o
  -7  12  10        164.27        149.22        26.41 o
  -6  12  10        122.20         86.45        18.83 o
  -5  12  10        644.94        610.41        26.01 o
  -4  12  10         19.46         21.68        15.71 o
  -3  12  10        332.52        354.03        20.79 o
  -2  12  10         55.76         35.64        19.78 o
  -1  12  10        584.24        653.22        30.79 o
   0  12  10        858.78        913.14        32.06 o
   1  12  10         54.76         49.20        10.34 o
   2  12  10        134.85         87.34        13.31 o
   3  12  10        204.29        198.11        20.79 o
   4  12  10         50.00         63.42        18.34 o
   5  12  10         10.96         13.67        21.84 o
   6  12  10         64.50         63.15        12.73 o
  -7  13  10       1549.97       1584.05        52.44 o
  -6  13  10       2465.84       2544.93        67.56 o
  -5  13  10        359.42        321.72        20.69 o
  -4  13  10        149.32        162.31        16.15 o
  -3  13  10          3.15         -0.35        12.68 o
  -2  13  10        187.03        188.50        18.09 o
  -1  13  10          2.89          9.97        10.60 o
   0  13  10        243.68        257.02        10.51 o
   1  13  10        660.02        689.04        36.03 o
   2  13  10        375.60        312.27        23.45 o
   3  13  10        147.21        105.46        16.23 o
   4  13  10         30.08         19.97        11.49 o
   5  13  10       1261.28       1250.04        55.46 o
  -6  14  10        121.01         30.05       105.24 o
  -5  14  10       1008.03        998.58        46.83 o
  -4  14  10         50.15         67.46        16.02 o
  -3  14  10         23.28         19.60        11.82 o
  -2  14  10        441.38        396.21        37.75 o
  -1  14  10        629.36        628.20        30.30 o
   0  14  10        814.59        900.59        34.46 o
   1  14  10        581.33        582.64        35.82 o
   2  14  10        671.36        737.71        25.26 o
   3  14  10         12.48         31.71        26.58 o
   4  14  10        151.02        155.57        74.64 o
  -3  15  10        595.19        598.95        28.75 o
  -2  15  10         13.11         21.59        41.92 o
  -1  15  10        223.28        210.91        30.54 o
   0  15  10        119.34        162.37        48.21 o
   1  15  10        383.95        237.40        66.96 o
 -13   1  11         43.80         29.26       130.64 o
 -12   1  11          0.29         -5.98        23.91 o
 -11   1  11        110.34         99.69        29.17 o
 -10   1  11         12.76          6.76        13.71 o
  -9   1  11         93.30         87.58        16.81 o
  -8   1  11        192.72        212.53        22.02 o
  -7   1  11        930.23        969.84        49.83 o
  -6   1  11        741.46        772.22        34.45 o
  -5   1  11        279.18        273.85        21.14 o
  -4   1  11        597.16        576.21        20.86 o
  -3   1  11        143.29        155.05        17.33 o
  -2   1  11        132.05        135.06        11.94 o
  -1   1  11        620.86        545.16        24.58 o
   0   1  11        112.01        128.98         8.80 o
   1   1  11        882.14        934.54        19.24 o
   2   1  11        436.74        454.18        18.44 o
   3   1  11        238.74        255.25        17.02 o
   4   1  11        157.78        148.34        15.45 o
   5   1  11         42.61         40.35         9.92 o
   6   1  11         72.13         66.88        14.75 o
   7   1  11          6.28         20.19        21.60 o
   8   1  11          1.83         -5.44        24.01 o
   9   1  11        117.11        118.08        18.93 o
  10   1  11         33.47         23.57        13.85 o
  11   1  11         63.25         94.35       213.54 o
 -13   2  11         33.80        -37.42        81.99 o
 -12   2  11         31.58         67.22        28.05 o
 -11   2  11         52.09         45.12        12.62 o
 -10   2  11         73.42         81.27        22.66 o
  -9   2  11          0.91        -10.36        13.95 o
  -8   2  11        890.88        885.73        42.86 o
  -7   2  11        890.91        836.14        31.76 o
  -6   2  11        551.49        570.87        19.41 o
  -5   2  11          0.40         12.54         8.62 o
  -4   2  11        788.79        765.90        31.64 o
  -3   2  11        144.14        189.67        19.53 o
  -2   2  11        547.11        617.45        28.56 o
  -1   2  11        572.00        628.12        14.95 o
   0   2  11       5958.48       6123.92        91.74 o
   1   2  11        142.50        156.27        10.47 o
   2   2  11          6.64         -2.31         5.40 o
   3   2  11         84.13         75.83        15.44 o
   4   2  11          2.25         14.08         9.69 o
   5   2  11        376.34        404.81        21.09 o
   6   2  11         81.72         85.18        17.02 o
   7   2  11        266.25        261.98        44.91 o
   8   2  11        286.06        260.78        20.11 o
   9   2  11        173.25        105.24        20.22 o
  10   2  11        244.53        210.42        24.38 o
  11   2  11        723.61        741.10       255.28 o
 -13   3  11        277.22        249.62       119.73 o
 -12   3  11        213.89        241.58        18.88 o
 -11   3  11          6.30         12.55        15.10 o
 -10   3  11        557.19        549.58        22.54 o
  -9   3  11        273.39        344.53        36.69 o
  -8   3  11        396.24        369.00        24.42 o
  -7   3  11       1703.45       1755.42        46.56 o
  -6   3  11        501.38        469.52        27.03 o
  -5   3  11          3.96         10.21        10.99 o
  -4   3  11        262.71        282.29        14.22 o
  -3   3  11        889.26        884.57        47.89 o
  -2   3  11        586.53        578.14        22.92 o
  -1   3  11       7891.43       7661.29        97.88 o
   0   3  11        216.77        221.07        27.04 o
   1   3  11       2063.63       2138.20        39.73 o
   2   3  11        538.26        596.08        31.37 o
   3   3  11        422.30        421.44        30.97 o
   4   3  11         10.12          0.15         9.60 o
   5   3  11        441.76        390.76        17.79 o
   6   3  11        565.44        616.47        32.76 o
   7   3  11       1057.86        977.64        85.62 o
   8   3  11        133.93        149.04        21.03 o
   9   3  11          8.06          6.66        18.74 o
  10   3  11        151.15        176.76        31.28 o
  11   3  11          3.47        -19.96       164.44 o
 -13   4  11         51.31          7.83        56.05 o
 -12   4  11        277.84        309.70        28.43 o
 -11   4  11        215.71        201.39        22.56 o
 -10   4  11        199.39        204.23        27.38 o
  -9   4  11        204.72        213.10        29.94 o
  -8   4  11       1083.62       1096.58        35.53 o
  -7   4  11        913.68        934.13        38.98 o
  -6   4  11        816.93        877.73        28.55 o
  -5   4  11        206.42        241.50        35.54 o
  -4   4  11          3.65         15.26        17.86 o
  -3   4  11        290.07        303.57        29.22 o
  -2   4  11       1245.20       1196.82        29.00 o
  -1   4  11       2260.92       2369.02        53.82 o
   0   4  11      10152.29       9845.94       121.94 o
   1   4  11       5180.46       5371.20        61.57 o
   2   4  11        264.42        269.19        19.42 o
   3   4  11       1451.22       1434.33        36.03 o
   4   4  11        733.25        692.06        77.51 o
   5   4  11       1006.66       1041.48        57.09 o
   6   4  11        154.20        179.65        15.65 o
   7   4  11        255.88        286.10        22.56 o
   8   4  11        269.02        229.49        46.66 o
   9   4  11        278.92        206.59        37.03 o
  10   4  11          0.06         -2.02        19.64 o
 -13   5  11        188.65        207.19        77.65 o
 -12   5  11        533.09        657.42        65.29 o
 -11   5  11        127.67        108.03        32.40 o
 -10   5  11          9.03         21.07        22.31 o
  -9   5  11        819.10        713.34        29.18 o
  -8   5  11         97.26        105.00        18.61 o
  -7   5  11       4128.05       4375.84       106.63 o
  -6   5  11       5128.99       5273.19        88.60 o
  -5   5  11        186.76        201.62        16.55 o
  -4   5  11        376.52        356.38        18.91 o
  -3   5  11        423.27        433.19        17.24 o
  -2   5  11        932.46        860.50        36.06 o
  -1   5  11       6080.15       6154.26        93.97 o
   0   5  11        325.69        346.94        15.47 o
   1   5  11       1175.33       1180.92        35.67 o
   2   5  11         89.47         97.71        13.07 o
   3   5  11        651.51        656.17        18.72 o
   4   5  11        505.43        504.92        24.65 o
   5   5  11       1328.78       1368.20        60.85 o
   6   5  11       3341.48       3425.98        98.00 o
   7   5  11       1194.34       1209.98        73.03 o
   8   5  11         39.92         55.12        16.81 o
   9   5  11        241.70        217.50        34.69 o
  10   5  11        343.89        350.08       146.36 o
 -12   6  11        493.76        478.90        51.56 o
 -11   6  11        228.30        185.08        73.34 o
 -10   6  11         44.95         31.33        16.05 o
  -9   6  11        116.40        107.76        17.77 o
  -8   6  11       1322.44       1382.79        49.48 o
  -7   6  11       1647.64       1658.55       101.69 o
  -6   6  11        335.33        320.49        19.55 o
  -5   6  11       2562.62       2578.39        52.95 o
  -4   6  11          2.31          3.03         8.14 o
  -3   6  11          1.00          4.50        11.17 o
  -2   6  11       1341.09       1361.46        40.03 o
  -1   6  11       2862.21       2811.73        67.62 o
   0   6  11       5854.89       5914.14        85.38 o
   1   6  11        115.46        125.71        15.88 o
   2   6  11       1262.37       1279.75        28.95 o
   3   6  11        364.84        368.59        19.54 o
   4   6  11        732.04        694.28        24.84 o
   5   6  11        747.81        769.71        45.45 o
   6   6  11         52.71         82.27        13.91 o
   7   6  11         99.09         77.35        15.86 o
   8   6  11          6.04         10.96        16.81 o
   9   6  11         15.85         20.85        18.62 o
 -12   7  11        104.30         26.83        16.39 o
 -11   7  11         43.53         76.50        29.36 o
 -10   7  11         23.75         38.60        18.74 o
  -9   7  11         25.59         31.94        13.80 o
  -8   7  11        429.06        423.74        44.91 o
  -7   7  11       2474.14       2483.36        72.21 o
  -6   7  11       3300.94       3424.00        93.58 o
  -5   7  11        603.51        670.69        32.07 o
  -4   7  11        110.32        114.38        12.95 o
  -3   7  11        372.14        375.14        19.14 o
  -2   7  11       5468.70       5355.63        87.14 o
  -1   7  11       5204.05       5154.02        94.31 o
   0   7  11         13.57          9.53         5.96 o
   1   7  11       1634.75       1637.21        33.51 o
   2   7  11        812.43        863.63        26.27 o
   3   7  11        124.35        106.04        15.64 o
   4   7  11         23.10         29.76         9.82 o
   5   7  11       2128.17       2202.47        54.27 o
   6   7  11       8543.46       8610.65       122.59 o
   7   7  11       1427.43       1445.87        34.49 o
   8   7  11          8.37         19.65        19.02 o
   9   7  11         12.80         13.69        15.65 o
 -11   8  11        168.50        137.22        32.32 o
 -10   8  11         36.62         10.43        14.65 o
  -9   8  11        237.83        218.51        19.82 o
  -8   8  11       2026.68       2087.52       293.39 o
  -7   8  11        605.37        682.50        76.29 o
  -6   8  11        168.87        188.52        17.22 o
  -5   8  11       1737.05       1749.77        32.49 o
  -4   8  11        956.26        954.00        29.05 o
  -3   8  11        623.96        600.17        27.64 o
  -2   8  11          3.09          6.38         9.08 o
  -1   8  11       1379.84       1315.55        54.38 o
   0   8  11       1892.40       1837.91        42.95 o
   1   8  11         19.70         10.88         6.93 o
   2   8  11         36.21         38.81        10.08 o
   3   8  11        551.43        533.65        52.82 o
   4   8  11       1586.51       1621.35        42.02 o
   5   8  11       1639.77       1735.30        65.64 o
   6   8  11        122.03        139.48        10.62 o
   7   8  11        677.71        679.53        42.24 o
   8   8  11         49.07         32.62        20.91 o
   9   8  11         21.40         -2.95        35.27 o
 -11   9  11         28.63        161.83       227.15 o
 -10   9  11          8.05         14.36        18.79 o
  -9   9  11        146.95        163.61        23.69 o
  -8   9  11         28.89         25.30        39.01 o
  -7   9  11        929.45       1063.73        83.13 o
  -6   9  11       3606.81       3430.39        69.26 o
  -5   9  11       2334.49       2320.02        50.82 o
  -4   9  11       1210.02       1130.96        33.42 o
  -3   9  11        612.92        583.43        24.96 o
  -2   9  11       2737.19       2560.18        55.37 o
  -1   9  11          2.35         -2.21        16.15 o
   0   9  11          2.28         -0.04         8.88 o
   1   9  11        146.02        153.03        13.77 o
   2   9  11        903.56        904.28        32.72 o
   3   9  11        166.36        181.12        23.24 o
   4   9  11        612.89        572.53        21.94 o
   5   9  11       1744.27       1820.27        41.82 o
   6   9  11       3081.97       3240.26        79.90 o
   7   9  11        434.09        432.48        26.13 o
   8   9  11        151.00        133.79        21.68 o
 -10  10  11          9.48         -2.35        18.93 o
  -9  10  11        194.49        226.55        21.69 o
  -8  10  11         29.03         14.91        16.36 o
  -7  10  11        311.39        337.11        21.19 o
  -6  10  11        110.75        139.97        12.95 o
  -5  10  11       1691.72       1697.20        43.78 o
  -4  10  11        346.41        366.69        20.17 o
  -3  10  11        652.68        648.94        21.76 o
  -2  10  11         54.46         70.57        17.17 o
  -1  10  11       2595.89       2606.46        50.00 o
   0  10  11         10.30          9.45         7.96 o
   1  10  11         20.75          8.61        12.70 o
   2  10  11        159.41        170.49        18.95 o
   3  10  11        440.54        453.91        36.91 o
   4  10  11       1024.35       1107.66        30.27 o
   5  10  11        982.45        933.34        47.75 o
   6  10  11         84.90         91.39        18.65 o
   7  10  11        688.40        680.17        32.43 o
  -9  11  11         75.99         53.36        20.80 o
  -8  11  11        106.33         77.72        26.69 o
  -7  11  11         69.34         83.35        13.74 o
  -6  11  11       1679.18       1733.83        44.32 o
  -5  11  11       2303.29       2309.11        50.32 o
  -4  11  11         78.86         63.86        19.68 o
  -3  11  11       1958.76       2021.80        37.72 o
  -2  11  11       1462.08       1622.31        84.77 o
  -1  11  11        158.23        139.88        14.54 o
   0  11  11        198.04        194.89        14.42 o
   1  11  11         54.42         46.28         8.64 o
   2  11  11        189.87        187.83        15.66 o
   3  11  11        389.92        385.14        21.07 o
   4  11  11         56.54         45.41        11.26 o
   5  11  11       1880.74       1914.13        40.33 o
   6  11  11       2033.76       2099.43        49.47 o
  -8  12  11          1.82          5.17        20.55 o
  -7  12  11        130.90        112.82        18.96 o
  -6  12  11        135.24        109.85        23.44 o
  -5  12  11        555.87        563.31        24.58 o
  -4  12  11       2181.90       2203.41        50.82 o
  -3  12  11        421.48        432.62        21.91 o
  -2  12  11         38.75         30.62        20.67 o
  -1  12  11        504.60        464.53        32.52 o
   0  12  11         57.59         35.88         9.00 o
   1  12  11        266.12        266.92        21.38 o
   2  12  11         13.75         36.16        18.20 o
   3  12  11        233.66        201.21        22.66 o
   4  12  11       1092.99       1205.94        60.39 o
   5  12  11        751.11        783.61        28.90 o
  -7  13  11        106.23        121.08        28.72 o
  -6  13  11        626.42        650.10        43.30 o
  -5  13  11        238.60        242.76        19.41 o
  -4  13  11        236.47        204.10        21.67 o
  -3  13  11        815.12        917.20        44.56 o
  -2  13  11        217.82        261.47        22.69 o
  -1  13  11         71.88         63.83        20.03 o
   0  13  11        145.56        138.85        11.57 o
   1  13  11        357.39        336.07        21.68 o
   2  13  11        368.51        351.99        26.11 o
   3  13  11        298.09        333.12        27.81 o
   4  13  11        243.57        257.50        63.06 o
  -5  14  11        345.99        372.69        43.02 o
  -4  14  11       1757.76       1728.85        73.96 o
  -3  14  11        657.80        622.53        41.21 o
  -2  14  11          7.73         16.93        21.16 o
  -1  14  11          0.25          4.83        16.72 o
   0  14  11        181.17        156.40        16.98 o
   1  14  11          9.60          2.40        16.48 o
   2  14  11          0.49         11.37        34.58 o
 -12   0  12        127.66        150.07        48.03 o
 -11   0  12        418.31        446.64        75.90 o
 -10   0  12        121.98        106.96        30.33 o
  -9   0  12        244.74        298.02        50.80 o
  -8   0  12       4755.76       4606.66       439.50 o
  -7   0  12      11664.30      11548.35       590.81 o
  -6   0  12       1238.00       1315.18        59.09 o
  -5   0  12        335.77        268.90        42.61 o
  -4   0  12       3022.15       2924.10        64.54 o
  -3   0  12        427.12        377.07        66.91 o
  -2   0  12       1181.56       1209.78        43.18 o
  -1   0  12       3097.75       3005.09        80.98 o
   0   0  12       7556.31       8032.81       268.29 o
   1   0  12       9226.34       9026.03       139.60 o
   2   0  12        863.47        834.10        54.37 o
   3   0  12         10.66         31.92         9.35 o
   4   0  12        900.93        957.47        44.58 o
   5   0  12        765.60        722.26        34.17 o
   6   0  12         13.76          1.62        14.49 o
   7   0  12         60.38         72.92        32.32 o
   8   0  12          8.57         -2.46        22.05 o
   9   0  12       1350.88       1345.03        85.60 o
  10   0  12        341.18        297.77        46.45 o
 -12   1  12          4.64          6.93        17.01 o
 -11   1  12          2.96          2.28        13.17 o
 -10   1  12        292.37        307.40        23.66 o
  -9   1  12       2340.69       2542.01       103.64 o
  -8   1  12        559.16        519.08        46.48 o
  -7   1  12       3446.52       3547.28        81.28 o
  -6   1  12       2281.26       2275.44        42.70 o
  -5   1  12        828.30        756.01        19.64 o
  -4   1  12        142.72        174.39        15.62 o
  -2   1  12       3978.24       4015.26        67.19 o
  -1   1  12       5284.46       5121.81        88.86 o
   0   1  12        274.76        284.74        13.63 o
   1   1  12        651.91        731.71        26.59 o
   2   1  12        954.71        935.79        39.24 o
   3   1  12          9.08         -7.82        15.28 o
   4   1  12        159.03        174.35        14.23 o
   5   1  12       2825.05       2663.73        77.60 o
   6   1  12       2189.47       2112.15        37.90 o
   7   1  12          3.24         -1.97        14.19 o
   8   1  12         38.01         29.01        22.61 o
   9   1  12         70.92         58.25        16.63 o
  10   1  12       1208.35       1179.57       100.90 o
 -12   2  12         22.84         55.87        24.12 o
 -11   2  12        205.21        211.33        23.98 o
 -10   2  12         32.12         61.08        15.48 o
  -9   2  12       1622.89       1712.86        55.71 o
  -8   2  12      10692.83      10973.96       308.63 o
  -7   2  12       7946.20       8312.66       147.58 o
  -6   2  12         69.05         70.13        16.54 o
  -5   2  12        275.88        263.96        15.14 o
  -4   2  12        346.33        283.43        16.65 o
  -3   2  12        175.82        152.17        21.03 o
  -2   2  12          0.10          7.21        15.12 o
  -1   2  12       3065.39       2951.64        41.10 o
   0   2  12       9885.20      10128.03       137.07 o
   1   2  12       8325.21       8123.46        90.66 o
   2   2  12         15.83         10.25        11.20 o
   3   2  12         45.23         55.11        16.42 o
   4   2  12       1069.72        969.49        39.15 o
   5   2  12       1412.52       1335.83        35.50 o
   6   2  12        529.94        544.06        16.24 o
   7   2  12        294.19        291.28        16.92 o
   8   2  12         21.98          2.51        34.45 o
   9   2  12        927.72        930.72        37.63 o
  10   2  12         43.17         63.75        18.44 o
 -12   3  12         41.72         44.50        13.76 o
 -11   3  12         14.50          6.67         9.03 o
 -10   3  12        140.57        143.72        27.46 o
  -9   3  12        475.09        462.11        24.24 o
  -8   3  12        547.16        545.38        27.58 o
  -7   3  12        507.80        483.69        22.60 o
  -6   3  12       1230.42       1318.29        41.64 o
  -5   3  12        122.65        130.78        17.01 o
  -4   3  12          3.39          9.77        10.80 o
  -3   3  12          0.58          4.23         5.45 o
  -2   3  12       4980.27       4922.20       105.36 o
  -1   3  12       1082.92       1018.05        32.91 o
   0   3  12        340.63        370.64        14.82 o
   1   3  12        977.86       1005.53        25.68 o
   2   3  12       1518.35       1480.51        41.71 o
   3   3  12       1381.45       1359.40        27.14 o
   4   3  12         59.14         47.59        14.91 o
   5   3  12        556.66        538.27        30.12 o
   6   3  12       1090.70       1130.70        26.76 o
   7   3  12          3.63         -7.21        14.20 o
   8   3  12        128.22        102.40        22.65 o
   9   3  12         14.36          3.68        17.94 o
  10   3  12       1274.46       1330.46        87.25 o
 -13   4  12          1.92         -2.27        57.84 o
 -12   4  12          0.49          1.89        17.83 o
 -11   4  12         46.75         40.86        21.94 o
 -10   4  12        674.38        733.53        37.43 o
  -9   4  12       1383.05       1443.87        58.04 o
  -8   4  12       2483.13       2528.56       101.80 o
  -7   4  12       5272.67       5421.41       113.77 o
  -6   4  12        466.79        562.23        40.79 o
  -5   4  12        191.60        170.42        22.46 o
  -4   4  12        359.73        398.31        18.07 o
  -3   4  12          4.91          1.72         9.66 o
  -2   4  12       1134.01       1206.87        32.50 o
  -1   4  12       2697.28       2704.90        61.74 o
   0   4  12       2565.18       2418.42        52.45 o
   1   4  12        563.81        607.22        18.91 o
   2   4  12        440.28        444.49        19.57 o
   3   4  12        194.14        182.23        17.18 o
   4   4  12        317.94        284.46        49.73 o
   5   4  12        866.51        829.64        34.78 o
   6   4  12        100.46         80.04        14.78 o
   7   4  12        262.00        237.20        25.89 o
   8   4  12        240.96        227.93        27.69 o
   9   4  12          3.93        -10.80        19.36 o
  10   4  12         24.56         -1.78        29.58 o
 -12   5  12         34.82         26.05        37.39 o
 -11   5  12        424.46        381.55        30.66 o
 -10   5  12        371.13        365.42        28.68 o
  -9   5  12         10.09         16.01        16.15 o
  -8   5  12        143.55        152.57        60.61 o
  -7   5  12         10.36         23.78        17.40 o
  -6   5  12       1733.31       1604.81        64.28 o
  -5   5  12       1005.21        956.73        32.35 o
  -4   5  12       1161.53       1107.58        39.61 o
  -3   5  12        477.42        514.59        27.56 o
  -2   5  12       1490.43       1533.88        72.71 o
  -1   5  12        446.43        457.04        19.91 o
   0   5  12        266.19        253.19        19.51 o
   1   5  12        698.77        725.86        22.04 o
   2   5  12        677.55        621.09        21.33 o
   3   5  12        823.06        889.95        46.68 o
   4   5  12       1224.91       1229.57        45.95 o
   5   5  12          7.64         14.58        24.55 o
   6   5  12       1265.07       1267.07        45.08 o
   7   5  12        147.79        142.37        16.42 o
   8   5  12        494.44        504.99        25.83 o
   9   5  12       1188.50       1175.98        45.56 o
  10   5  12        479.83        479.20       145.10 o
 -12   6  12         71.28         63.73       103.54 o
 -11   6  12         42.98         31.53        19.90 o
 -10   6  12        533.05        618.60        31.49 o
  -9   6  12        490.24        488.21        32.35 o
  -8   6  12        501.19        452.23        33.15 o
  -7   6  12        524.62        570.04        58.97 o
  -6   6  12       1116.31       1192.16        34.59 o
  -5   6  12        308.77        335.09        14.38 o
  -4   6  12        151.69        160.06        17.66 o
  -3   6  12        507.96        531.62        20.28 o
  -2   6  12       4228.79       4479.62       100.36 o
  -1   6  12       3052.00       3128.56       112.23 o
   0   6  12       2250.93       2196.92        40.96 o
   1   6  12        440.98        485.34        21.85 o
   2   6  12        110.78        102.03        11.97 o
   3   6  12         27.96         17.81        16.92 o
   4   6  12          5.91          1.81        15.66 o
   5   6  12        434.24        414.78        30.00 o
   6   6  12          4.70          5.83         9.59 o
   7   6  12        659.30        670.67        29.47 o
   8   6  12        374.71        384.03        26.93 o
   9   6  12          4.29        -12.59        19.91 o
 -11   7  12        335.08        338.36        29.06 o
 -10   7  12        194.48        198.13        21.28 o
  -9   7  12         39.31         41.55        16.07 o
  -8   7  12          0.17         28.20        21.53 o
  -7   7  12        223.33        238.75        22.82 o
  -6   7  12        232.44        251.44        16.95 o
  -5   7  12        675.06        623.70        31.24 o
  -4   7  12       2305.65       2032.69        54.41 o
  -3   7  12        940.70        973.76        29.66 o
  -2   7  12        134.60        133.32        14.70 o
  -1   7  12          0.10          7.30        11.94 o
   0   7  12         27.70         28.95         7.87 o
   1   7  12          0.07         -4.12        10.49 o
   2   7  12        260.49        250.17        17.41 o
   3   7  12        440.98        463.08        24.87 o
   4   7  12        769.78        787.65        29.49 o
   5   7  12          0.09        -17.44        17.44 o
   6   7  12          8.43          9.74         9.72 o
   7   7  12         35.45         21.47        17.09 o
   8   7  12        137.60        112.83        20.43 o
 -10   8  12        372.08        378.41        22.69 o
  -9   8  12        166.76        115.83        28.72 o
  -8   8  12        347.26        402.27        34.08 o
  -7   8  12          1.99          2.94        14.46 o
  -6   8  12        925.35        952.08        32.11 o
  -5   8  12        284.68        319.61        21.30 o
  -4   8  12        426.60        393.82        22.22 o
  -3   8  12        643.53        679.17        30.40 o
  -2   8  12       2038.60       2062.67        40.18 o
  -1   8  12        219.73        198.51        20.55 o
   0   8  12        339.76        348.44        14.72 o
   1   8  12         75.14         81.33        11.05 o
   2   8  12        752.39        765.01        25.39 o
   3   8  12         79.58         71.33        16.58 o
   4   8  12          0.03         11.93         9.31 o
   5   8  12          0.40         -5.66        15.60 o
   6   8  12         36.63         22.97        13.62 o
   7   8  12        765.91        752.11        27.87 o
   8   8  12        885.10        927.93        33.01 o
 -10   9  12        163.07        199.86        23.87 o
  -9   9  12        110.98         99.21        42.08 o
  -8   9  12         70.27         36.72        22.67 o
  -7   9  12        333.15        321.81        20.69 o
  -6   9  12         98.79         96.73         9.66 o
  -5   9  12        842.46        790.81        26.02 o
  -4   9  12         25.12         20.48         7.40 o
  -3   9  12        448.10        488.51        24.46 o
  -2   9  12          5.18         10.33         7.52 o
  -1   9  12       1984.54       1942.27        43.70 o
   0   9  12        325.31        305.96        22.61 o
   1   9  12        162.97        174.52        11.45 o
   2   9  12        158.04        140.78        13.35 o
   3   9  12          1.01         14.57        12.19 o
   4   9  12         40.83         49.60         9.77 o
   5   9  12        917.64        927.42        35.75 o
   6   9  12         44.75         30.53        16.81 o
   7   9  12         19.68         37.61        17.22 o
  -9  10  12          3.54         11.09        16.81 o
  -8  10  12        781.01        800.13        54.87 o
  -7  10  12        191.04        193.88        14.21 o
  -6  10  12         66.43         41.95        13.97 o
  -5  10  12        386.73        413.92        21.22 o
  -4  10  12        330.20        318.14        32.70 o
  -3  10  12        148.68        155.24        15.75 o
  -2  10  12          0.32         -7.04        14.65 o
  -1  10  12        102.46         94.93        11.60 o
   0  10  12        102.46         93.39        17.08 o
   1  10  12        106.03         87.80        13.59 o
   2  10  12         18.64         21.90         7.97 o
   3  10  12        236.62        223.43        27.42 o
   4  10  12        539.56        508.04        21.32 o
   5  10  12        120.03        108.20        12.32 o
   6  10  12         42.84         40.62        22.12 o
  -8  11  12          0.70         23.65        37.54 o
  -7  11  12         23.66         22.74        11.14 o
  -6  11  12         95.44         97.35        14.58 o
  -5  11  12         50.00         50.53        13.65 o
  -4  11  12          5.42          0.42         8.71 o
  -3  11  12        156.50        155.42        18.38 o
  -2  11  12       1149.06       1158.13       104.42 o
  -1  11  12       2996.87       2932.75        52.34 o
   0  11  12         29.47         29.20        11.47 o
   1  11  12         31.65         27.33        10.09 o
   2  11  12        780.72        844.07        32.35 o
   3  11  12          2.08         -0.33        18.22 o
   4  11  12         85.68         71.07        26.89 o
   5  11  12        738.04        743.40        29.15 o
   6  11  12        742.43        854.85       237.13 o
  -7  12  12        819.01        864.38        30.02 o
  -6  12  12          8.86          3.30         9.27 o
  -5  12  12          3.09          9.72        11.85 o
  -4  12  12          1.22          2.75        10.36 o
  -3  12  12        253.71        275.35        24.99 o
  -2  12  12         16.23         12.02        25.65 o
  -1  12  12        326.97        310.70        20.82 o
   0  12  12       1102.68       1091.17        35.78 o
   1  12  12         47.13         59.32        14.86 o
   2  12  12         45.18         48.90        13.61 o
   3  12  12         16.53         22.45        12.50 o
   4  12  12        669.45        670.40        53.96 o
  -6  13  12        359.96        314.58        44.20 o
  -5  13  12         80.39         88.98        17.13 o
  -4  13  12        226.28        197.63        20.55 o
  -3  13  12        701.36        750.21        38.08 o
  -2  13  12       2348.17       2318.61        71.54 o
  -1  13  12       1748.50       1804.01        92.92 o
   0  13  12        357.68        324.48        28.17 o
   1  13  12         18.07         30.44        11.67 o
   2  13  12        302.63        291.87        18.37 o
   3  13  12          4.88         -5.72        28.56 o
  -3  14  12        479.39        455.94        45.19 o
  -2  14  12         64.84         78.76        16.39 o
  -1  14  12       1364.47       1358.59       116.33 o
   0  14  12        982.48       1067.26        93.73 o
 -12   1  13         84.73        137.64        34.98 o
 -11   1  13         11.04          5.46        15.15 o
 -10   1  13          5.12          6.05        20.19 o
  -9   1  13        221.43        236.42        32.28 o
  -8   1  13          0.96          1.91        19.24 o
  -7   1  13          8.11         13.34        11.42 o
  -6   1  13         64.61         76.64        17.78 o
  -5   1  13        196.27        199.70        12.72 o
  -4   1  13       1163.62       1156.12        32.62 o
  -3   1  13        219.01        227.48        31.22 o
  -2   1  13        157.88        166.56        14.15 o
  -1   1  13         67.22         78.21        10.48 o
   0   1  13        689.17        740.50        28.70 o
   1   1  13         94.14         86.86        11.98 o
   2   1  13         20.80         30.05        11.37 o
   3   1  13        671.61        658.50        24.05 o
   4   1  13        117.87        133.97        13.99 o
   5   1  13        479.38        451.74        21.52 o
   6   1  13         45.56         41.19        10.70 o
   7   1  13         40.91         40.79        10.64 o
   8   1  13        127.82        103.31        14.20 o
   9   1  13         54.30         14.86        22.97 o
  10   1  13          0.26         40.94        73.60 o
 -12   2  13         66.44         77.94        15.41 o
 -11   2  13          1.80          7.13        10.71 o
 -10   2  13         56.27         38.58        18.27 o
  -9   2  13        335.63        337.55        18.18 o
  -8   2  13        259.24        227.03        29.14 o
  -7   2  13       1962.72       1846.07        58.51 o
  -6   2  13        556.70        551.90        25.00 o
  -5   2  13        375.17        385.40        19.04 o
  -4   2  13          3.07         -5.36         7.76 o
  -3   2  13        697.74        731.78        33.42 o
  -2   2  13       1375.32       1390.77        51.53 o
  -1   2  13        284.71        271.86        11.81 o
   0   2  13         61.30         47.04         5.97 o
   1   2  13        178.19        210.85        17.82 o
   2   2  13        241.53        240.32        17.97 o
   3   2  13        357.22        405.90        24.01 o
   4   2  13       1990.50       2137.05        58.59 o
   5   2  13        328.70        298.12        25.82 o
   6   2  13          0.04          3.92        12.30 o
   7   2  13          2.14         -0.13         9.49 o
   8   2  13        340.85        346.34        20.29 o
   9   2  13         69.47         36.80        30.04 o
 -12   3  13         85.14         93.97        25.88 o
 -11   3  13         40.73         28.12        15.71 o
 -10   3  13         21.11          4.09        14.04 o
  -9   3  13        560.08        558.22        32.52 o
  -8   3  13        568.34        579.93        27.42 o
  -7   3  13        786.26        794.69        38.07 o
  -6   3  13        662.39        692.47        30.64 o
  -5   3  13         74.83         59.09        20.15 o
  -4   3  13        534.35        489.52        31.00 o
  -3   3  13        911.43        979.14        50.45 o
  -2   3  13       2484.17       2484.37        50.48 o
  -1   3  13        755.56        758.86        33.33 o
   0   3  13        549.32        541.89        25.62 o
   1   3  13         11.16         11.21        10.12 o
   2   3  13        296.11        264.86        22.35 o
   3   3  13       1789.66       1807.04        39.61 o
   4   3  13          7.94          6.10        10.07 o
   5   3  13       1913.83       1874.35        45.12 o
   6   3  13        319.24        314.58        18.46 o
   7   3  13        174.64        151.77        10.93 o
   8   3  13        214.97        186.74        18.35 o
   9   3  13        366.11        316.07        32.68 o
 -12   4  13          0.47         54.35        22.40 o
 -11   4  13         16.33         41.14        32.13 o
 -10   4  13        422.97        413.22        43.63 o
  -9   4  13        455.50        324.46        29.54 o
  -8   4  13       2777.33       2802.68        60.80 o
  -7   4  13       2119.00       2132.64        75.49 o
  -6   4  13        215.58        219.66        21.98 o
  -5   4  13       1291.02       1332.78        46.49 o
  -4   4  13        152.31        127.95        22.39 o
  -3   4  13        630.13        593.96        26.48 o
  -2   4  13        107.64         88.84        14.42 o
  -1   4  13        235.52        241.01        12.06 o
   0   4  13          3.16          0.43         8.14 o
   1   4  13        332.93        303.74        18.37 o
   2   4  13         41.62         32.26        10.27 o
   3   4  13        924.68        902.66        43.77 o
   4   4  13       6161.13       6419.50       107.69 o
   5   4  13       1585.10       1580.49        49.54 o
   6   4  13         28.52         26.44        10.90 o
   7   4  13         22.26         21.19        16.04 o
   8   4  13        513.91        511.79        25.15 o
   9   4  13         18.45         20.00        28.12 o
 -11   5  13         22.17         37.69        32.97 o
 -10   5  13        132.77        203.35        43.55 o
  -9   5  13       1770.15       1700.65        86.61 o
  -8   5  13       1706.55       1693.03        48.37 o
  -7   5  13        366.68        325.00        28.13 o
  -6   5  13        674.26        693.83        27.20 o
  -5   5  13         62.96         90.82        15.13 o
  -4   5  13        154.17        167.98        22.64 o
  -3   5  13        993.36       1015.35        40.75 o
  -2   5  13       3099.33       3158.07        70.28 o
  -1   5  13       5433.54       5411.25       106.50 o
   0   5  13       1767.82       1775.71        45.12 o
   1   5  13        116.90        121.38        11.09 o
   2   5  13         39.81         55.21        15.49 o
   3   5  13       1618.76       1576.05        43.14 o
   4   5  13        253.03        275.25        30.83 o
   5   5  13       3941.80       3821.65       101.64 o
   6   5  13        440.31        446.96        39.06 o
   7   5  13        245.36        263.53        42.06 o
   8   5  13          3.60          4.55        12.87 o
   9   5  13        434.50        438.26        51.98 o
 -11   6  13          2.81         14.16        21.60 o
 -10   6  13        156.49        125.98        22.14 o
  -9   6  13          1.53         -4.51        18.01 o
  -8   6  13       1415.40       1430.33        49.03 o
  -7   6  13       1237.39       1331.21        44.64 o
  -6   6  13         15.02         10.18        15.94 o
  -5   6  13        860.93        853.88        37.77 o
  -4   6  13        374.66        413.29        25.88 o
  -3   6  13        971.68        942.34        24.77 o
  -2   6  13       2115.79       2084.22        55.24 o
  -1   6  13        337.94        274.93        27.77 o
   0   6  13        928.91        953.28        23.31 o
   1   6  13          1.41         11.75        11.31 o
   2   6  13         33.84         47.64        15.36 o
   3   6  13        522.72        488.13        32.87 o
   4   6  13       4835.61       4829.00        90.90 o
   5   6  13       1822.37       1801.75        68.02 o
   6   6  13        155.17        149.50        23.99 o
   7   6  13        308.22        261.72        33.13 o
   8   6  13         20.76         24.20        13.23 o
 -11   7  13        260.06        143.91        88.12 o
 -10   7  13        276.99        336.68        27.78 o
  -9   7  13       2211.07       2283.08        84.74 o
  -8   7  13       2265.53       2221.08        73.47 o
  -7   7  13         49.17         28.96        11.19 o
  -6   7  13        110.10        115.94        12.52 o
  -5   7  13         37.30         32.65        10.50 o
  -4   7  13         19.12         25.89        13.94 o
  -3   7  13       1410.61       1451.62        76.75 o
  -2   7  13       4787.12       4963.77        77.17 o
  -1   7  13       3608.12       3500.34        75.09 o
   0   7  13        144.77        161.78        10.63 o
   1   7  13         16.86         14.12        12.44 o
   2   7  13          2.25         -6.65        10.37 o
   3   7  13        386.27        404.34        29.34 o
   4   7  13         75.87         67.67        10.06 o
   5   7  13        824.94        817.45        38.07 o
   6   7  13       1893.41       1910.36        66.89 o
   7   7  13        509.65        499.84        25.73 o
   8   7  13          0.48        -12.94        36.03 o
 -10   8  13        136.00        105.73        30.61 o
  -9   8  13        133.76         81.16        25.52 o
  -8   8  13       1160.90       1145.47        83.93 o
  -7   8  13        754.28        753.95        25.93 o
  -6   8  13         84.55         63.33        11.83 o
  -5   8  13         81.40         74.93        10.27 o
  -4   8  13       3747.94       3969.33        62.16 o
  -3   8  13       2946.68       2964.94        97.64 o
  -2   8  13       1425.97       1473.09        40.84 o
  -1   8  13        382.01        334.22        33.50 o
   0   8  13        836.93        807.36        30.42 o
   1   8  13          7.04         13.42         9.50 o
   2   8  13        200.44        206.89        16.79 o
   3   8  13         42.21         66.23        20.02 o
   4   8  13       3281.78       3254.60        93.63 o
   5   8  13       3487.87       3552.71        94.29 o
   6   8  13        130.89        144.81        20.39 o
   7   8  13         18.31         20.00        10.12 o
  -9   9  13       1448.29       1356.33        51.85 o
  -8   9  13        445.92        426.74        26.75 o
  -7   9  13        268.56        273.30        13.13 o
  -6   9  13         80.11         87.78        13.14 o
  -5   9  13        205.28        214.29        19.03 o
  -4   9  13        207.47        179.60        18.89 o
  -3   9  13        130.86        139.83        12.52 o
  -2   9  13       2609.51       2717.08        45.70 o
  -1   9  13       5093.69       5229.33       111.74 o
   0   9  13        550.05        536.74        29.28 o
   1   9  13        117.84        131.85        16.11 o
   2   9  13         25.59         21.75        13.20 o
   3   9  13        768.78        701.56        28.86 o
   4   9  13         25.71         29.90        20.93 o
   5   9  13        529.52        512.99        21.53 o
   6   9  13        897.16        990.44        29.17 o
  -8  10  13        276.17        323.28        27.81 o
  -7  10  13         15.28         15.84        12.68 o
  -6  10  13         11.99          0.58         9.07 o
  -5  10  13         30.12         35.84        14.05 o
  -4  10  13       1736.00       1740.05        58.90 o
  -3  10  13       3620.99       3862.59        65.09 o
  -2  10  13       2702.33       2686.15        61.84 o
  -1  10  13         78.33         60.63        11.44 o
   0  10  13        796.86        860.28        29.20 o
   1  10  13         13.64          9.41        12.97 o
   2  10  13         36.69         73.59        15.72 o
   3  10  13        287.30        309.52        28.31 o
   4  10  13       2110.06       2131.10        69.04 o
   5  10  13       3088.43       3247.38        75.19 o
   6  10  13       1540.28       1509.20       302.45 o
  -7  11  13          0.22         -3.89        16.19 o
  -6  11  13          1.41         -7.01        11.99 o
  -5  11  13        348.44        311.47        37.40 o
  -4  11  13        284.62        327.16        15.23 o
  -3  11  13        740.66        692.33        31.41 o
  -2  11  13       1381.22       1416.71       104.68 o
  -1  11  13       2599.82       2549.28        42.07 o
   0  11  13        158.27        145.10        10.29 o
   1  11  13        124.86        111.89        17.40 o
   2  11  13         12.63          0.93        12.34 o
   3  11  13        209.97        214.12        20.67 o
   4  11  13        164.43        142.90        25.71 o
  -6  12  13        316.15        291.28        24.91 o
  -5  12  13         32.97         25.66        11.98 o
  -4  12  13       2040.11       2029.79        40.26 o
  -3  12  13       2844.27       2821.40        76.36 o
  -2  12  13        178.75        158.94        29.47 o
  -1  12  13         59.71         39.46        13.15 o
   0  12  13        198.91        220.12        17.54 o
   1  12  13          5.76          2.30        17.40 o
   2  12  13         34.24         39.81        17.41 o
   3  12  13        549.17        534.11        29.10 o
  -4  13  13        142.38         89.16        15.80 o
  -3  13  13         46.38         47.82        18.11 o
  -2  13  13         98.86         68.19        25.42 o
  -1  13  13        967.86       1080.14        59.15 o
   0  13  13        333.06        361.70        20.66 o
   1  13  13         70.29        228.86       131.57 o
 -12   0  14         16.53        103.31       200.73 o
 -11   0  14        130.23        119.20        31.96 o
 -10   0  14         11.76         12.30        64.51 o
  -9   0  14        416.41        484.69       144.14 o
  -8   0  14       3348.68       3201.69        91.53 o
  -7   0  14       4000.44       4181.93       123.69 o
  -6   0  14       3147.51       3132.31        91.83 o
  -5   0  14          0.00         14.24        18.15 o
  -4   0  14       3122.38       3363.26       113.50 o
  -3   0  14       3657.91       3796.25       103.47 o
  -2   0  14         72.90         56.37        16.89 o
  -1   0  14         60.55         36.41        10.78 o
   0   0  14        440.33        558.19        30.50 o
   1   0  14         23.93         66.95        22.78 o
   2   0  14       4615.23       4789.04       107.26 o
   3   0  14       1210.61       1147.81        57.18 o
   4   0  14       7105.44       6862.64       157.84 o
   5   0  14       4894.54       4706.92        99.90 o
   6   0  14        138.34        120.39        21.56 o
   7   0  14        256.92        215.01        37.61 o
   8   0  14         17.97         40.97        18.88 o
   9   0  14        112.10        106.71        46.61 o
 -12   1  14          9.14       -126.79       218.42 o
 -11   1  14         50.27         35.97        17.91 o
 -10   1  14         70.34         63.69        29.81 o
  -9   1  14       1948.04       1965.96        78.22 o
  -8   1  14       1631.15       1650.69        47.06 o
  -7   1  14         21.99          5.84        10.98 o
  -6   1  14       1888.07       1948.90        45.39 o
  -5   1  14       3319.50       3254.39        50.87 o
  -4   1  14        799.21        814.58        33.00 o
  -3   1  14        118.81        107.28         8.44 o
  -2   1  14       1235.89       1285.16        31.27 o
  -1   1  14        707.53        676.41        18.38 o
   0   1  14        491.62        510.32        16.81 o
   1   1  14        257.65        269.29        17.21 o
   2   1  14       1856.83       1944.48        52.83 o
   3   1  14      14075.63      14351.57       187.01 o
   4   1  14       3749.06       3624.35        81.78 o
   5   1  14         27.39         17.93        18.58 o
   6   1  14         39.45         49.15        12.97 o
   7   1  14        542.02        507.01        26.01 o
   8   1  14        426.28        423.59        26.60 o
   9   1  14         65.10         61.91        17.56 o
 -12   2  14        135.50        150.49        27.56 o
 -11   2  14         20.15         19.80         9.35 o
 -10   2  14        155.96        137.89        17.24 o
  -9   2  14         38.09         35.26        22.10 o
  -8   2  14       2894.55       2954.16        62.29 o
  -7   2  14       2043.22       1942.31        98.49 o
  -6   2  14        136.01        114.56        16.99 o
  -5   2  14        147.87        143.23        12.81 o
  -4   2  14        156.80        148.22        15.71 o
  -3   2  14       1644.70       1732.37        71.01 o
  -2   2  14       1377.20       1374.49        39.63 o
  -1   2  14       1111.45       1079.93        35.71 o
   0   2  14        579.79        629.12        20.13 o
   1   2  14         17.29         30.96         9.96 o
   2   2  14       1007.21       1007.96        42.79 o
   3   2  14         62.61         80.14        11.43 o
   4   2  14       2474.95       2541.94        58.54 o
   5   2  14       2240.81       2204.02        47.06 o
   6   2  14         61.39         51.88        23.81 o
   7   2  14        167.54        184.18        17.13 o
   8   2  14         44.88         42.61        10.91 o
   9   2  14        337.91        272.03        21.57 o
 -12   3  14         59.04        398.03       213.15 o
 -11   3  14         50.04         50.72        17.91 o
 -10   3  14        163.63        100.18        26.06 o
  -9   3  14       1584.74       1574.71        64.32 o
  -8   3  14       1312.13       1254.04        45.72 o
  -7   3  14          2.08         16.32        11.93 o
  -6   3  14        477.00        492.13        23.45 o
  -5   3  14        980.97        975.41        30.73 o
  -4   3  14       1596.65       1582.63        49.21 o
  -3   3  14        139.00        149.43        20.62 o
  -2   3  14        673.22        774.04        28.76 o
  -1   3  14        803.87        795.38        23.16 o
   0   3  14         97.01         81.01        10.38 o
   1   3  14          1.06          4.75        11.50 o
   2   3  14       1520.41       1530.68        50.40 o
   3   3  14       7085.99       7190.73       135.17 o
   4   3  14       1502.30       1498.52        63.32 o
   5   3  14          3.81          2.80         5.15 o
   6   3  14        115.56        105.08        19.40 o
   7   3  14        150.92        162.38        28.62 o
   8   3  14        145.26        148.16        12.10 o
   9   3  14         68.32         54.95        36.64 o
 -11   4  14          1.18          8.17        15.44 o
 -10   4  14         59.66         39.63        22.46 o
  -9   4  14         36.41         29.52        17.19 o
  -8   4  14        317.24        379.80        39.10 o
  -7   4  14       1641.06       1602.45        39.87 o
  -6   4  14       1087.13       1066.47        26.58 o
  -5   4  14         56.66         83.58        21.21 o
  -4   4  14        315.62        221.01        28.94 o
  -3   4  14       1269.58       1313.86        44.50 o
  -2   4  14       2498.08       2550.12        60.68 o
  -1   4  14        435.31        456.38        22.45 o
   0   4  14        156.85        168.02        10.87 o
   1   4  14        753.85        776.62        23.47 o
   2   4  14       1347.20       1293.33        35.98 o
   3   4  14        204.10        207.82        19.18 o
   4   4  14       1385.49       1303.65        36.94 o
   5   4  14        496.67        461.83        21.81 o
   6   4  14        716.81        613.18        37.43 o
   7   4  14         40.00         70.96        14.72 o
   8   4  14        201.47        205.52        21.16 o
 -11   5  14         74.11        -61.40       105.31 o
 -10   5  14        281.74        291.81        32.43 o
  -9   5  14        286.65        247.41        21.68 o
  -8   5  14          0.38          7.15        17.89 o
  -7   5  14         39.87         59.17        13.37 o
  -6   5  14         48.03         60.66        13.35 o
  -5   5  14        685.92        648.31        27.69 o
  -4   5  14        297.02        346.41        26.60 o
  -3   5  14          1.65          4.25        14.13 o
  -2   5  14        521.26        531.66        28.65 o
  -1   5  14        332.15        325.84        23.93 o
   0   5  14          0.80          0.64         6.08 o
   1   5  14       1266.30       1288.06        34.37 o
   2   5  14       1421.49       1491.60        44.98 o
   3   5  14        273.25        301.46        21.87 o
   4   5  14        341.72        321.90        18.24 o
   5   5  14        488.44        472.00        28.90 o
   6   5  14         68.59         72.85        27.12 o
   7   5  14         34.98         24.71        15.76 o
   8   5  14          0.40        -16.11        27.11 o
 -10   6  14          0.71         13.90        16.06 o
  -9   6  14        848.37        982.16        39.83 o
  -8   6  14         81.30         99.51        22.53 o
  -7   6  14         81.91         77.89        16.68 o
  -6   6  14        261.14        223.67        15.38 o
  -5   6  14        636.20        585.38        33.61 o
  -4   6  14        685.42        672.76        41.66 o
  -3   6  14         69.81         80.07        13.56 o
  -2   6  14       1233.97       1235.74        32.09 o
  -1   6  14        130.06        140.99        19.51 o
   0   6  14        348.42        331.99        22.21 o
   1   6  14        386.13        370.48        15.28 o
   2   6  14        126.58        119.48        18.08 o
   3   6  14         30.92         34.30        11.86 o
   4   6  14         90.90         77.67        20.00 o
   5   6  14         55.76         70.69        14.17 o
   6   6  14        809.50        769.91        32.96 o
   7   6  14         68.50         59.90        25.26 o
 -10   7  14         77.43         58.61        32.35 o
  -9   7  14         81.38         75.79        20.35 o
  -8   7  14        186.60        208.06        23.89 o
  -7   7  14        179.42        194.09        19.95 o
  -6   7  14         50.13         44.75         9.49 o
  -5   7  14         14.76         -3.27        12.15 o
  -4   7  14        178.94        187.62        15.45 o
  -3   7  14       2252.89       2204.40        49.66 o
  -2   7  14          8.18         18.42         8.00 o
  -1   7  14        188.67        176.98        20.33 o
   0   7  14         57.02         71.54        10.60 o
   1   7  14        827.87        766.32        31.57 o
   2   7  14        489.16        518.23        32.57 o
   3   7  14          3.52          5.25        14.95 o
   4   7  14        208.41        164.92        17.11 o
   5   7  14       1624.17       1621.12        61.11 o
   6   7  14        163.41        175.41        27.00 o
   7   7  14        931.80        911.55        61.81 o
  -9   8  14        257.77        229.98        36.66 o
  -8   8  14         16.36         23.07        19.58 o
  -7   8  14         23.08         31.66        10.50 o
  -6   8  14        522.74        516.75        37.78 o
  -5   8  14        475.41        485.75        26.11 o
  -4   8  14          0.34         -3.86        13.34 o
  -3   8  14          0.00          0.88         9.30 o
  -2   8  14         24.31         12.30        11.01 o
  -1   8  14         44.03         49.36         9.46 o
   0   8  14        525.16        523.68        39.37 o
   1   8  14        420.97        432.78        17.62 o
   2   8  14          1.77         -0.47        14.69 o
   3   8  14          1.39          2.66        14.37 o
   4   8  14        671.17        694.74        34.87 o
   5   8  14        130.28        125.00        15.32 o
   6   8  14        195.07        247.04        19.88 o
  -8   9  14        910.94        936.41        38.91 o
  -7   9  14         40.06         55.71         9.46 o
  -6   9  14          2.12        -10.52        10.52 o
  -5   9  14        137.25        129.43        11.51 o
  -4   9  14        158.53        150.10        17.46 o
  -3   9  14       1099.25       1129.33        42.89 o
  -2   9  14       2070.84       2074.23        43.63 o
  -1   9  14          0.55          4.99        10.90 o
   0   9  14         36.03         27.26        16.17 o
   1   9  14        694.28        708.16        30.72 o
   2   9  14        123.62        151.10        16.90 o
   3   9  14        183.38        207.78        17.27 o
   4   9  14         66.99         43.14        10.17 o
   5   9  14        852.43        752.80        53.94 o
  -8  10  14         45.09         34.55        39.86 o
  -7  10  14         38.10         50.53        17.29 o
  -6  10  14         43.46         52.78        12.54 o
  -5  10  14         88.75         69.13        17.99 o
  -4  10  14        414.76        398.82        32.51 o
  -3  10  14       1287.93       1316.90        34.29 o
  -2  10  14        179.44        194.25        18.57 o
  -1  10  14         41.72         36.61         7.81 o
   0  10  14         76.12         72.50        21.00 o
   1  10  14        605.85        572.15        28.31 o
   2  10  14         57.73         59.87        14.14 o
   3  10  14         22.56         17.84        16.77 o
   4  10  14       1182.44       1199.53        60.75 o
  -6  11  14        160.53        176.12        18.61 o
  -5  11  14        132.93        151.20        19.65 o
  -4  11  14          5.33         15.61        14.35 o
  -3  11  14        161.73        174.93        14.55 o
  -2  11  14       1253.78       1271.71        53.33 o
  -1  11  14        472.92        475.55        20.37 o
   0  11  14         36.98         22.71         6.72 o
   1  11  14         94.25         82.14        17.65 o
   2  11  14         28.06         26.96        16.15 o
   3  11  14        201.70        186.96        20.61 o
  -5  12  14          0.29          9.34        23.43 o
  -4  12  14         84.32         96.91        20.46 o
  -3  12  14       1964.73       2045.16        85.83 o
  -2  12  14       1365.28       1495.65        90.63 o
  -1  12  14          7.86         18.85        14.36 o
   0  12  14         46.88         56.49        12.44 o
   1  12  14         44.69         34.88        11.75 o
 -11   1  15         49.14        100.15        65.89 o
 -10   1  15         84.64         84.26        38.50 o
  -9   1  15         12.08         14.15        18.06 o
  -8   1  15         14.76         14.51         9.13 o
  -7   1  15        324.06        347.55        15.83 o
  -6   1  15         72.75         71.12        19.64 o
  -5   1  15        174.53        181.88        13.22 o
  -4   1  15        879.35        918.22        38.18 o
  -3   1  15        412.02        410.42        26.02 o
  -2   1  15         56.30         81.68        19.80 o
  -1   1  15        150.21        134.67        14.07 o
   0   1  15         70.61         53.73        12.35 o
   1   1  15        247.75        281.80        21.21 o
   2   1  15          7.72          2.94        12.18 o
   3   1  15         75.67         73.87        11.47 o
   4   1  15        478.01        505.38        21.05 o
   5   1  15        179.47        154.65        15.35 o
   6   1  15          6.73         -8.30        13.90 o
   7   1  15         24.76          0.85         9.99 o
   8   1  15         40.87         31.67        16.74 o
 -11   2  15          7.09         -2.69         8.35 o
 -10   2  15        512.89        467.09        27.54 o
  -9   2  15         30.75         32.48        19.28 o
  -8   2  15          4.14        -12.54        15.01 o
  -7   2  15         94.96         67.83        11.10 o
  -6   2  15         40.67         24.37        15.01 o
  -5   2  15         34.05         24.82        12.63 o
  -4   2  15        865.43       1029.62        52.64 o
  -3   2  15       2281.94       2306.32        55.79 o
  -2   2  15        131.22        159.82        14.80 o
  -1   2  15        704.76        760.46        27.79 o
   0   2  15         26.26          7.85         7.47 o
   1   2  15         69.49         54.20        13.37 o
   2   2  15        587.33        568.53        30.88 o
   3   2  15        606.58        566.03        26.61 o
   4   2  15        638.02        606.64        35.57 o
   5   2  15        654.28        616.37        31.08 o
   6   2  15          8.67         21.18        12.78 o
   7   2  15        178.05        177.45        25.46 o
   8   2  15         21.29         27.21        26.87 o
 -11   3  15          2.93         15.70        23.70 o
 -10   3  15          1.95         20.00        18.12 o
  -9   3  15        359.56        371.64        41.07 o
  -8   3  15       1003.10       1010.47        35.16 o
  -7   3  15       1794.66       1747.59        54.00 o
  -6   3  15         27.86         18.99        13.41 o
  -5   3  15        101.09        103.71        10.82 o
  -4   3  15       1613.54       1498.31        57.68 o
  -3   3  15         35.02         32.04        10.90 o
  -2   3  15        647.48        699.34        31.92 o
  -1   3  15          0.71          2.90         7.05 o
   0   3  15         30.35         40.95        10.44 o
   1   3  15       1689.90       1567.89        46.82 o
   2   3  15         57.98         56.75        14.33 o
   3   3  15       2982.53       3048.71        84.41 o
   4   3  15       3050.05       3062.95        92.93 o
   5   3  15        146.71        147.21        16.59 o
   6   3  15        281.44        255.69        12.52 o
   7   3  15         53.19         43.93        20.28 o
   8   3  15         15.58        -20.08        39.73 o
 -10   4  15        696.67        740.28        56.36 o
  -9   4  15        251.29        256.74        19.45 o
  -8   4  15         88.49         92.53        18.16 o
  -7   4  15        156.98        165.91        12.28 o
  -6   4  15         87.24         70.73        12.62 o
  -5   4  15         10.42         -2.82         9.98 o
  -4   4  15       1907.91       1892.25        50.16 o
  -3   4  15       6831.01       6944.43       131.25 o
  -2   4  15       1122.56       1114.58        55.84 o
  -1   4  15        126.13        128.06        12.04 o
   0   4  15        181.13        192.85        14.02 o
   1   4  15        146.64        140.27        19.96 o
   2   4  15        987.54       1086.67        61.16 o
   3   4  15       1002.22       1018.12        37.73 o
   4   4  15       1046.73       1046.21        37.53 o
   5   4  15       2059.67       1877.88        38.19 o
   6   4  15        403.65        380.16        30.45 o
   7   4  15        142.34        148.97        37.60 o
 -10   5  15         65.69         27.85        15.89 o
  -9   5  15       1269.06       1213.29        58.66 o
  -8   5  15        950.86        905.49        48.05 o
  -7   5  15        504.64        497.19        32.34 o
  -6   5  15          5.33         -9.74        10.72 o
  -5   5  15        683.97        646.22        48.62 o
  -4   5  15       1126.73       1129.02        32.97 o
  -3   5  15         85.44         85.93        15.47 o
  -2   5  15       2461.27       2383.35        46.49 o
  -1   5  15          8.27         21.55        11.12 o
   0   5  15          1.17          0.24         6.69 o
   1   5  15        209.08        234.43        17.50 o
   2   5  15         15.79          5.95        21.37 o
   3   5  15       3314.09       3523.93        59.97 o
   4   5  15       3074.78       3155.06        97.74 o
   5   5  15         84.13         76.44        13.05 o
   6   5  15        791.42        781.34        53.29 o
   7   5  15          0.91        -13.93        13.93 o
 -10   6  15       1429.33       1271.73       111.72 o
  -9   6  15        741.50        751.33        61.43 o
  -8   6  15         35.73         46.07        16.10 o
  -7   6  15          8.58          4.54        12.55 o
  -6   6  15          4.31         -1.80         9.48 o
  -5   6  15          8.73         -2.30        18.74 o
  -4   6  15       1727.78       1742.35        56.35 o
  -3   6  15       8918.63       9495.75       168.05 o
  -2   6  15       2123.28       2155.97        58.62 o
  -1   6  15         52.89         33.19        12.02 o
   0   6  15        484.74        482.37        25.14 o
   1   6  15         10.84         18.63        61.14 o
   2   6  15       1942.89       1926.50        62.80 o
   3   6  15         55.75         65.93        25.57 o
   4   6  15       1530.31       1395.49        48.46 o
   5   6  15       2247.27       2220.10        68.83 o
   6   6  15         49.59         41.90        13.09 o
  -9   7  15       1485.41       1463.64        68.19 o
  -8   7  15       1093.16       1003.68        56.89 o
  -7   7  15         75.97         68.63        12.69 o
  -6   7  15         19.99         14.91        15.00 o
  -5   7  15        584.57        591.57        30.85 o
  -4   7  15       1585.35       1559.25        47.88 o
  -3   7  15         32.38         33.53        11.91 o
  -2   7  15       1486.31       1512.92        35.50 o
  -1   7  15        715.13        616.27        42.37 o
   0   7  15        199.11        184.82        16.06 o
   1   7  15        186.45        155.64        13.23 o
   2   7  15        212.25        201.88        18.92 o
   3   7  15       1849.62       1929.34        49.41 o
   4   7  15        463.11        461.79        20.94 o
   5   7  15         91.85         87.57        26.11 o
   6   7  15         57.66         56.82        22.43 o
  -8   8  15         14.72         10.82        11.21 o
  -7   8  15        163.62        149.63        19.85 o
  -6   8  15         57.76         52.37        16.18 o
  -5   8  15        131.35        117.78        13.99 o
  -4   8  15        384.59        449.78        26.37 o
  -3   8  15       2297.80       2294.55        53.96 o
  -2   8  15       3065.91       3100.54        92.76 o
  -1   8  15        503.47        551.75        24.61 o
   0   8  15         81.72         86.51        12.57 o
   1   8  15         92.52         92.74        10.21 o
   2   8  15        451.96        481.32        23.17 o
   3   8  15         30.23         24.98        10.30 o
   4   8  15        832.13        733.53        43.73 o
   5   8  15       1144.43       1040.99        57.66 o
  -8   9  15        998.03       1186.22       100.25 o
  -7   9  15         71.98         75.92        18.31 o
  -6   9  15         83.02         94.67        14.89 o
  -5   9  15        126.81        136.74        19.60 o
  -4   9  15        474.21        393.59        37.29 o
  -3   9  15         23.34         13.93        16.91 o
  -2   9  15       1049.97       1042.67        26.40 o
  -1   9  15       1707.09       1735.23        45.40 o
   0   9  15        460.06        488.92        27.64 o
   1   9  15         11.97          3.94         9.94 o
   2   9  15        467.18        519.08        26.68 o
   3   9  15        876.17        934.63        49.13 o
   4   9  15        473.88        481.65        25.38 o
  -6  10  15        127.19        150.97        15.97 o
  -5  10  15         14.67         23.52        19.55 o
  -4  10  15        122.36        102.08        23.41 o
  -3  10  15       1632.58       1569.70        36.84 o
  -2  10  15       1791.07       1875.49        52.68 o
  -1  10  15        541.27        525.44        24.03 o
   0  10  15        195.41        165.48        15.40 o
   1  10  15        826.24        854.08        29.32 o
   2  10  15         35.01         23.59        18.49 o
   3  10  15        262.96        243.07        21.06 o
  -5  11  15          7.75         -0.46        14.30 o
  -4  11  15          3.26         13.55        13.48 o
  -3  11  15        359.94        291.36        37.62 o
  -2  11  15        206.62        277.35        27.86 o
  -1  11  15       1207.28       1243.76        57.70 o
   0  11  15       1276.48       1295.11        43.08 o
   1  11  15          0.71         29.45        16.50 o
   2  11  15        459.27        402.36        62.71 o
 -10   0  16        710.29        605.82        52.51 o
  -9   0  16         50.50         44.02        19.02 o
  -8   0  16         17.81          0.98        17.05 o
  -7   0  16         25.62         16.20        12.79 o
  -6   0  16        229.94        288.07        32.56 o
  -5   0  16       4097.84       4374.22       219.87 o
  -4   0  16       1070.87       1004.37        54.31 o
  -3   0  16       7924.75       8253.25       255.81 o
  -2   0  16        185.56        217.98        22.55 o
  -1   0  16        533.18        538.79        22.39 o
   0   0  16        586.47        529.06        45.86 o
   1   0  16         31.33         42.76        17.93 o
   2   0  16       3840.94       4051.31       100.48 o
   3   0  16       4474.27       4734.52       196.29 o
   4   0  16        330.54        423.78        51.50 o
   5   0  16        681.75        657.58        41.12 o
   6   0  16         12.78         14.86        16.57 o
   7   0  16         12.32         21.35        20.50 o
 -11   1  16        627.80        934.12       113.63 o
 -10   1  16         22.33         14.82        11.62 o
  -9   1  16         28.11         16.50        10.31 o
  -8   1  16         15.59         16.65        11.00 o
  -7   1  16         13.58          4.25        14.27 o
  -6   1  16          1.63        -11.57        13.30 o
  -5   1  16       3568.02       3698.06        74.41 o
  -4   1  16       8197.67       8217.82       117.30 o
  -3   1  16       2238.10       2445.69       130.62 o
  -2   1  16          3.08         -8.95        15.99 o
  -1   1  16         54.13         43.09         9.49 o
   0   1  16        467.53        501.53        31.16 o
   1   1  16        117.00         86.96        15.78 o
   2   1  16        106.19        102.33        17.88 o
   3   1  16       7103.75       7103.60       120.79 o
   4   1  16       4615.77       4752.37        85.85 o
   5   1  16        616.19        614.03        21.47 o
   6   1  16        164.95        163.21        19.08 o
   7   1  16        168.83        153.73        19.54 o
 -10   2  16       1187.81       1207.33        48.51 o
  -9   2  16        111.70         93.59        23.74 o
  -8   2  16          3.30         -1.74         9.94 o
  -7   2  16          2.31         -5.12        13.90 o
  -6   2  16        730.94        683.47        36.57 o
  -5   2  16       2225.59       2167.30        49.51 o
  -4   2  16        103.36         87.90        18.93 o
  -3   2  16       2483.66       2721.10        73.60 o
  -2   2  16       1843.38       1776.38        40.19 o
  -1   2  16         23.62         22.44         8.08 o
   0   2  16        321.86        329.04        17.04 o
   1   2  16         64.85         67.78        17.12 o
   2   2  16       1403.55       1392.09        49.09 o
   3   2  16       2320.51       2385.91        53.99 o
   4   2  16        202.22        194.80        25.00 o
   5   2  16        344.18        321.83        22.23 o
   6   2  16        163.94        173.51        27.06 o
   7   2  16        175.12        164.34        25.17 o
 -10   3  16          7.90        -29.03        83.47 o
  -9   3  16         19.53        107.55        60.71 o
  -8   3  16          1.94         11.04         9.44 o
  -7   3  16        174.38        168.27        20.42 o
  -6   3  16        874.30        890.18        39.27 o
  -5   3  16       3326.58       3336.90        70.64 o
  -4   3  16       6894.84       7007.18       116.50 o
  -3   3  16       1469.95       1468.17        45.17 o
  -2   3  16        116.00        116.03        13.59 o
  -1   3  16        128.23        143.35        16.40 o
   0   3  16        187.08        185.59        12.49 o
   1   3  16         51.69         45.94        12.24 o
   2   3  16        694.15        678.41        27.64 o
   3   3  16       2686.81       2598.48        58.96 o
   4   3  16       4329.23       4271.67        90.46 o
   5   3  16        300.83        305.46        25.57 o
   6   3  16        332.22        254.97        31.41 o
   7   3  16         41.46         20.26        20.37 o
 -10   4  16        348.99        590.61       148.56 o
  -9   4  16         92.24         60.48        16.43 o
  -8   4  16         11.05          8.26        15.17 o
  -7   4  16        244.67        258.83        36.10 o
  -6   4  16        310.90        305.80        19.93 o
  -5   4  16         59.54         65.97        15.75 o
  -4   4  16          4.43          2.01        13.59 o
  -3   4  16        934.17        870.00        66.67 o
  -2   4  16        287.28        340.14        23.45 o
  -1   4  16         79.00         70.16         9.51 o
   0   4  16         30.16         17.59         7.71 o
   1   4  16        528.37        591.78        33.18 o
   2   4  16       1351.15       1281.90        42.58 o
   3   4  16         91.29        103.76        20.58 o
   4   4  16        523.15        509.47        34.09 o
   5   4  16        556.11        577.50        35.53 o
   6   4  16        108.52        110.62        19.77 o
  -9   5  16        285.70        268.12        42.78 o
  -8   5  16         23.47         20.84        14.21 o
  -7   5  16        260.20        249.83        29.95 o
  -6   5  16        661.36        679.88        30.26 o
  -5   5  16        875.38        825.49        59.92 o
  -4   5  16       1821.24       1876.13        42.30 o
  -3   5  16       1247.44       1261.37        45.97 o
  -2   5  16       1015.83       1059.83        29.37 o
  -1   5  16        315.03        317.22        19.08 o
   0   5  16          9.79          8.93         4.50 o
   1   5  16        216.81        226.73        22.01 o
   2   5  16       1187.54       1180.52        69.90 o
   3   5  16       1546.51       1581.59        66.28 o
   4   5  16        942.57        904.83        43.77 o
   5   5  16         18.08         22.51        22.98 o
   6   5  16        303.49        160.62        33.84 o
  -9   6  16          0.21         21.00        26.20 o
  -8   6  16        177.41        161.23        18.98 o
  -7   6  16        430.93        387.00        21.78 o
  -6   6  16        289.39        300.80        38.57 o
  -5   6  16        280.12        251.68        23.23 o
  -4   6  16          2.13         -0.48        12.11 o
  -3   6  16          0.62         14.81        22.19 o
  -2   6  16        441.09        443.41        22.25 o
  -1   6  16        774.21        672.23        33.07 o
   0   6  16        202.38        162.29        15.10 o
   1   6  16        944.47        960.87        42.46 o
   2   6  16         62.31         64.46        20.72 o
   3   6  16         25.22         13.22        15.18 o
   4   6  16         88.07         66.14        15.45 o
   5   6  16         10.96         47.63        23.42 o
  -8   7  16        130.16        148.96        35.26 o
  -7   7  16          6.53          9.17         8.54 o
  -6   7  16       1037.16       1043.10        56.20 o
  -5   7  16        289.45        292.22        31.69 o
  -4   7  16         18.76         22.50        12.56 o
  -3   7  16        735.97        645.14        24.96 o
  -2   7  16        477.57        483.33        20.87 o
  -1   7  16         76.46         70.62        14.87 o
   0   7  16        562.87        566.24        28.52 o
   1   7  16        625.83        672.62        26.69 o
   2   7  16        831.34        791.13        61.95 o
   3   7  16        140.02        154.07        27.00 o
   4   7  16          0.22         -9.96        16.68 o
   5   7  16         81.37         76.01        42.92 o
  -7   8  16        282.27        256.20        24.25 o
  -6   8  16          1.46          7.19        13.87 o
  -5   8  16        561.91        573.07        37.55 o
  -4   8  16         15.72         13.07        17.90 o
  -3   8  16        882.39        841.62        27.35 o
  -2   8  16         85.64         60.19         9.86 o
  -1   8  16        737.71        740.86        34.68 o
   0   8  16         48.43         44.76        12.33 o
   1   8  16        614.13        601.86        26.78 o
   2   8  16        205.43        208.15        18.38 o
   3   8  16        415.51        378.80        24.32 o
   4   8  16         20.46         12.98        21.16 o
  -6   9  16        497.64        493.47        34.51 o
  -5   9  16         29.01         41.68        20.80 o
  -4   9  16        710.16        699.09        26.35 o
  -3   9  16         11.47         20.90        12.70 o
  -2   9  16        528.01        564.15        25.93 o
  -1   9  16         63.83         67.98        12.79 o
   0   9  16        607.72        610.75        47.70 o
   1   9  16          2.48         16.49         9.48 o
   2   9  16         30.39         41.49        13.25 o
   3   9  16        211.45        193.88        20.31 o
  -5  10  16         73.74         80.02        17.08 o
  -4  10  16         10.42          6.80         9.70 o
  -3  10  16        627.65        652.40        37.12 o
  -2  10  16          9.76         16.72        10.55 o
  -1  10  16        284.89        283.58        16.95 o
   0  10  16         86.87         98.32        17.90 o
   1  10  16         20.32          9.13        10.33 o
 -10   1  17         76.15         41.38        38.41 o
  -9   1  17         29.99         43.70        16.53 o
  -8   1  17        325.76        338.32        22.62 o
  -7   1  17          8.35         12.77        21.67 o
  -6   1  17        134.87        109.48        17.40 o
  -5   1  17          1.39         -0.10        11.71 o
  -4   1  17        517.88        532.28        32.84 o
  -3   1  17        558.65        545.93        25.21 o
  -2   1  17        743.40        746.50        28.69 o
  -1   1  17         64.68         63.07         8.20 o
   0   1  17         64.05         64.79         9.14 o
   1   1  17        329.24        320.31        19.35 o
   2   1  17        148.73        160.34        24.31 o
   3   1  17          7.82          2.64        16.36 o
   4   1  17         19.20         14.68        12.91 o
   5   1  17          0.04        -10.16        10.16 o
   6   1  17          5.80         -7.17        17.58 o
  -9   2  17          2.10         12.06        14.28 o
  -8   2  17          2.13          3.11        12.32 o
  -7   2  17        696.58        631.56        82.94 o
  -6   2  17          0.30         27.98        21.86 o
  -5   2  17        717.06        728.65        26.46 o
  -4   2  17         48.79         49.41        17.81 o
  -3   2  17        377.70        402.86        33.72 o
  -2   2  17         10.16         23.96        12.84 o
  -1   2  17        131.09        144.26        14.37 o
   0   2  17         37.44         34.74        12.36 o
   1   2  17        120.76         85.12        20.62 o
   2   2  17         92.23         51.82        26.19 o
   3   2  17        222.32        183.87        22.61 o
   4   2  17        119.70        104.97        13.89 o
   5   2  17          6.07          3.17        17.58 o
   6   2  17         33.13         28.26        19.69 o
  -9   3  17        369.41        208.60       115.02 o
  -8   3  17          0.55          0.93        11.65 o
  -7   3  17        144.57        142.60        24.29 o
  -6   3  17         10.88         13.88        14.88 o
  -5   3  17        464.12        450.48        23.48 o
  -4   3  17       1700.39       1776.86        43.62 o
  -3   3  17        413.63        366.39        31.09 o
  -2   3  17       1003.55       1030.17        29.19 o
  -1   3  17        161.12        144.35        15.31 o
   0   3  17        125.65         83.85        15.61 o
   1   3  17        165.67        178.74        23.69 o
   2   3  17          4.65         -2.03        12.27 o
   3   3  17          1.31          3.01        15.67 o
   4   3  17         66.78         47.21        12.41 o
   5   3  17         30.70         31.91        24.37 o
   6   3  17          4.53         -1.69        49.56 o
  -9   4  17         12.82          3.43        39.16 o
  -8   4  17         11.05         19.31        14.05 o
  -7   4  17       1049.11       1094.05        44.53 o
  -6   4  17        160.71        190.14        16.44 o
  -5   4  17       1227.95       1251.70        45.32 o
  -4   4  17         84.45         84.65        16.70 o
  -3   4  17        733.59        803.39        40.77 o
  -2   4  17        187.65        225.07        15.39 o
  -1   4  17        283.01        249.11        25.93 o
   0   4  17          2.35          8.33         5.44 o
   1   4  17        183.45        211.19        21.90 o
   2   4  17       1392.51       1297.61        79.06 o
   3   4  17       1459.75       1486.27        86.15 o
   4   4  17        179.88        166.40        21.73 o
   5   4  17         11.63          3.66        39.44 o
  -8   5  17         11.83         16.78        13.29 o
  -7   5  17         19.42         13.80        15.04 o
  -6   5  17        465.76        445.89        36.35 o
  -5   5  17        317.53        251.88        36.50 o
  -4   5  17       2605.01       2612.30        77.84 o
  -3   5  17        944.59        949.46        37.02 o
  -2   5  17        365.15        331.51        19.55 o
  -1   5  17        182.49        169.22        22.66 o
   0   5  17          3.39         -1.44         8.97 o
   1   5  17        245.09        244.75        21.43 o
   2   5  17        333.68        314.87        42.30 o
   3   5  17         78.74         77.75        21.91 o
   4   5  17          5.98         11.49        23.87 o
   5   5  17        168.31        188.01        69.79 o
  -8   6  17         22.21         20.29        44.28 o
  -7   6  17          0.56          4.38        10.06 o
  -6   6  17        252.78        211.83        31.44 o
  -5   6  17       2303.62       2315.95       131.37 o
  -4   6  17        162.90        125.36        14.93 o
  -3   6  17       2094.21       1994.15        57.56 o
  -2   6  17        173.90        148.85        25.58 o
  -1   6  17        975.59        895.47        38.95 o
   0   6  17         77.06         80.16        10.44 o
   1   6  17        796.59        792.33        27.48 o
   2   6  17       3201.29       3142.93       111.68 o
   3   6  17        933.07       1051.21        54.60 o
   4   6  17          4.45         -2.63        25.31 o
  -7   7  17          0.99          3.94        11.50 o
  -6   7  17         51.06         80.05        23.42 o
  -5   7  17        261.67        256.06        23.49 o
  -4   7  17       1341.11       1490.81        57.37 o
  -3   7  17        163.60        176.57        18.09 o
  -2   7  17          3.79         -5.83        12.79 o
  -1   7  17        225.85        210.79        20.02 o
   0   7  17        791.53        806.34        26.66 o
   1   7  17       1278.15       1226.26        32.75 o
   2   7  17         64.37         45.72        12.68 o
   3   7  17        718.30        706.62        43.61 o
   4   7  17        379.91        457.54       106.61 o
  -6   8  17        639.44        595.33        51.89 o
  -5   8  17       1003.42       1010.71        47.37 o
  -4   8  17          3.82          2.19        20.86 o
  -3   8  17        246.20        272.53        18.39 o
  -2   8  17        128.99        114.47        18.12 o
  -1   8  17         61.30         52.25        14.23 o
   0   8  17        218.34        218.40        22.16 o
   1   8  17        930.65        989.63        29.03 o
   2   8  17       3405.51       3579.39        67.61 o
   3   8  17        789.72        834.97        69.26 o
  -5   9  17        168.21        182.06        48.24 o
  -4   9  17       1006.11        939.35        38.85 o
  -3   9  17         59.17        111.89        27.78 o
  -2   9  17          0.01          1.07         9.09 o
  -1   9  17        264.44        302.09        22.60 o
   0   9  17        683.36        708.41        40.57 o
   1   9  17       1385.93       1469.78       167.55 o
  -9   0  18         30.08         17.80        42.79 o
  -8   0  18        376.72        419.72        66.23 o
  -7   0  18        164.41        193.48        26.38 o
  -6   0  18        319.86        366.87        41.16 o
  -5   0  18       2527.07       2598.60       112.86 o
  -4   0  18        523.33        448.45        48.02 o
  -3   0  18       1072.80       1048.20        50.63 o
  -2   0  18        699.04        618.81        42.33 o
  -1   0  18         59.42         72.64        10.22 o
   0   0  18          8.58         37.94        22.94 o
   1   0  18        268.52        352.32        37.03 o
   2   0  18       1348.35       1284.90       102.05 o
   3   0  18        114.14        139.75        31.84 o
   4   0  18          9.57          1.00        25.81 o
   5   0  18          2.15         -5.68        17.92 o
  -9   1  18         42.81         42.88        33.17 o
  -8   1  18         26.12         15.88        28.71 o
  -7   1  18        309.96        307.83        24.34 o
  -6   1  18         21.37         52.28        21.22 o
  -5   1  18        921.86        920.14        37.58 o
  -4   1  18       5893.25       5935.71       252.97 o
  -3   1  18       2724.66       2832.25        86.42 o
  -2   1  18        355.95        342.01        21.54 o
  -1   1  18         23.77         31.49        11.24 o
   0   1  18        569.20        527.39        20.39 o
   1   1  18        140.11        131.94        14.94 o
   2   1  18        239.00        228.89        26.54 o
   3   1  18        208.95        198.90        24.44 o
   4   1  18         16.38         -7.27        22.94 o
   5   1  18        231.76        320.53        66.12 o
  -8   2  18        100.15         48.16        39.90 o
  -7   2  18         17.85         22.46        15.74 o
  -6   2  18        510.10        558.89        57.23 o
  -5   2  18       1937.45       1998.24        38.11 o
  -4   2  18        207.86        203.20        17.31 o
  -3   2  18        414.45        409.41        23.45 o
  -2   2  18        186.91        237.62        14.27 o
  -1   2  18        637.88        614.74        23.18 o
   0   2  18        145.22        148.82        12.62 o
   1   2  18        556.40        601.05        24.26 o
   2   2  18       1340.54       1379.20        57.61 o
   3   2  18         45.23         22.74        15.98 o
   4   2  18          7.64          0.67        15.13 o
   5   2  18         35.02         46.08        14.23 o
  -8   3  18        280.55        247.45        28.57 o
  -7   3  18         41.99         43.03        17.21 o
  -6   3  18         20.44         -1.95        14.01 o
  -5   3  18        861.61        925.26        33.89 o
  -4   3  18       2490.65       2513.18        73.49 o
  -3   3  18        908.80        816.35        29.06 o
  -2   3  18         58.38         45.55        13.34 o
  -1   3  18          2.41          5.53         7.97 o
   0   3  18        329.56        338.62        15.61 o
   1   3  18        533.66        512.20        70.67 o
   2   3  18         40.47         47.86        12.56 o
   3   3  18        313.63        320.23        27.10 o
   4   3  18         84.69         64.07        40.26 o
  -8   4  18          1.61        -22.56        22.56 o
  -7   4  18        109.86         76.29        19.68 o
  -6   4  18        787.80        801.07        35.45 o
  -5   4  18       1094.28       1080.32        38.17 o
  -4   4  18          3.64          0.31        13.78 o
  -3   4  18        150.82        154.63        13.76 o
  -2   4  18        289.90        276.14        21.17 o
  -1   4  18        224.57        200.45        17.53 o
   0   4  18        176.34        170.57        18.30 o
   1   4  18        242.49        196.94        18.03 o
   2   4  18        541.01        514.11        27.71 o
   3   4  18         18.14         26.45        15.61 o
   4   4  18          3.19        -11.06        71.93 o
  -7   5  18         13.83         13.96         9.44 o
  -6   5  18          7.69         13.31        22.69 o
  -5   5  18        486.54        470.25        40.39 o
  -4   5  18        307.46        336.67        25.23 o
  -3   5  18        866.98        713.93        62.79 o
  -2   5  18        398.01        392.62        20.39 o
  -1   5  18         47.51         45.09        12.30 o
   0   5  18         59.14         63.54         8.08 o
   1   5  18       1235.39       1220.24        43.71 o
   2   5  18        257.17        212.56        35.78 o
   3   5  18        269.84        173.65        51.72 o
  -7   6  18         42.71         26.52        13.89 o
  -6   6  18        261.90        256.27        42.46 o
  -5   6  18         34.55         29.14        18.24 o
  -4   6  18        101.12         89.64        18.47 o
  -3   6  18          4.09         -3.41        11.91 o
  -2   6  18        283.33        289.85        21.20 o
  -1   6  18         84.48         83.43        13.23 o
   0   6  18        371.73        365.14        16.34 o
   1   6  18         45.89         29.47        10.56 o
   2   6  18        106.50        105.91        22.18 o
   3   6  18         82.89         52.72        39.90 o
  -6   7  18         54.02        104.39        81.74 o
  -5   7  18        658.97        709.97        45.32 o
  -4   7  18         28.68          9.22        34.16 o
  -3   7  18          0.19         -2.34         9.51 o
  -2   7  18        225.81        226.02        29.90 o
  -1   7  18        515.88        501.66        25.04 o
   0   7  18          0.44         -8.33        11.03 o
   1   7  18        213.79        256.29        22.18 o
   2   7  18         10.95         23.19        52.40 o
  -4   8  18         99.47        137.29        82.05 o
  -3   8  18         67.06         71.47        23.14 o
  -2   8  18        159.84         96.37        75.02 o
  -1   8  18        462.10        533.46        38.82 o
   0   8  18        776.97        753.20        42.21 o
  -7   1  19         41.89         58.22        39.49 o
  -6   1  19         55.76         43.56        17.12 o
  -5   1  19          9.73         19.56        11.06 o
  -4   1  19         17.11         10.46        15.45 o
  -3   1  19         22.49         18.68        18.04 o
  -2   1  19          5.89         -5.08        16.38 o
  -1   1  19        370.03        357.91        19.01 o
   0   1  19          4.74          3.02        12.87 o
   1   1  19         19.21         27.95        25.83 o
   2   1  19         24.79         30.74        22.75 o
   3   1  19         13.13         37.27        89.47 o
  -7   2  19        112.68         76.78        85.62 o
  -6   2  19        439.37        438.34        28.41 o
  -5   2  19        494.03        454.34        23.03 o
  -4   2  19        252.77        251.04        19.65 o
  -3   2  19        169.38        129.05        21.77 o
  -2   2  19         59.89         67.99        19.86 o
  -1   2  19        439.69        448.05        18.96 o
   0   2  19         34.93         31.93         9.42 o
   1   2  19        686.16        738.81        41.26 o
   2   2  19        445.44        535.48        64.79 o
   3   2  19         52.62         22.00        51.83 o
  -6   3  19        177.20        190.57        33.43 o
  -5   3  19        235.51        237.58        18.49 o
  -4   3  19          2.17         -2.08        13.56 o
  -3   3  19         13.93         23.06        16.59 o
  -2   3  19         12.88         28.00        11.62 o
  -1   3  19        317.68        360.86        21.41 o
   0   3  19       1355.38       1376.00        35.42 o
   1   3  19       1283.48       1282.73        41.16 o
   2   3  19        352.29        275.80       168.24 o
   3   3  19         32.10         42.19        20.58 o
  -6   4  19        853.67        652.19       142.21 o
  -5   4  19       1734.24       1705.85        43.37 o
  -4   4  19        344.57        395.79        20.22 o
  -3   4  19        131.90        126.91        19.66 o
  -2   4  19         37.60         27.87        14.49 o
  -1   4  19        357.76        366.95        26.82 o
   0   4  19        128.11        154.25        15.40 o
   1   4  19       1085.14       1254.26        66.90 o
   2   4  19       1496.08       1454.13        67.75 o
  -6   5  19        799.61        711.40       127.75 o
  -5   5  19         11.17         -3.57        28.67 o
  -4   5  19        105.91         74.15        15.94 o
  -3   5  19        157.66        150.47        13.65 o
  -2   5  19          1.74         -5.79        13.36 o
  -1   5  19        779.13        732.95        24.07 o
   0   5  19       2674.45       3087.89       102.32 o
   1   5  19       2654.84       3153.57       179.52 o
   2   5  19         75.69         54.75        27.73 o
  -5   6  19       1279.66       1526.58       166.91 o
  -4   6  19        297.07        326.03       103.56 o
  -3   6  19          8.95         -4.61        11.93 o
  -2   6  19         21.19         18.47        16.82 o
  -1   6  19        308.89        430.36        34.32 o
   0   6  19        154.66        169.22        25.66 o
  -6   0  20         24.62         36.74        17.80 o
  -5   0  20        433.64        483.92        76.61 o
  -4   0  20        109.08        143.54        60.25 o
  -3   0  20        132.68         77.46        93.56 o
  -2   0  20        456.90        597.65       178.61 o
   0   0  20       3106.73       2878.98       462.64 o
   1   0  20        138.91        137.26        67.05 o
  -6   1  20        159.54        150.72        15.99 o
  -5   1  20         28.50         16.40        17.42 o
  -4   1  20         57.62         56.76        46.71 o
  -3   1  20        103.88        149.82        49.33 o
  -2   1  20        429.62        434.42        97.18 o
  -1   1  20        308.11        359.61        40.37 o
   0   1  20       2672.97       2395.75       188.35 o
   1   1  20       3005.95       3208.94       133.06 o
  -5   2  20        138.56        199.48       167.84 o
  -4   2  20          6.83         26.15        56.47 o
  -3   2  20        112.80         88.12        21.28 o
  -2   2  20        402.30        339.60        49.38 o
  -1   2  20       2747.80       3206.76       231.69 o
   0   2  20       3761.78       4042.85       207.36 o
   1   2  20          7.03         23.05        30.51 o
  -5   3  20         45.05         48.26        16.77 o
  -4   3  20        313.55        329.88       110.81 o
  -3   3  20        231.56        154.85        59.42 o
  -2   3  20        365.57        257.15        81.61 o
  -1   3  20        162.81        174.19        39.24 o
   0   3  20        499.61        618.49       111.86 o
  -4   4  20          0.40        -11.23        18.31 o
  -3   4  20        400.96        475.97        56.61 o
  -2   4  20        265.17        243.09        57.25 o
  -1   4  20       1716.05       1805.75       120.10 o
   0   4  20       1267.93       1015.20       192.34 o
                                                
