# Supplementary material for: A picture is worth a thousand diffraction spots: using photometry and computer vision to perform rapid high-throughput sample-versatile serial crystallography
Source: IUCrJ. 2026 May 18;13(Pt 4):409–19. doi: 10.1107/S2052252526003568 (PMC13324597; doi:10.1107/S2052252526003568)
Supplement: Supplementary file 4 [file m-13-00409-cubtc_tsp_isigma3_rpim0p2sup4.hkl]

#
# h,k,l, Fc-squared, Fo-squared, sigma(Fo-squared), status flag
#
data_cubtc_tsp_isigma3_rpim0p2
_shelx_title ' cubtc_tsp_isigma3_rpim0p2_a.res in Fm-3m'
_shelx_refln_list_code          4
_shelx_F_calc_maximum     1298.14
_exptl_crystal_F_000      5136.00
_reflns_d_resolution_high  0.7501

loop_
 _space_group_symop_operation_xyz
 'x, y, z'
 '-x, -y, z'
 '-x, y, -z'
 'x, -y, -z'
 'z, x, y'
 'z, -x, -y'
 '-z, -x, y'
 '-z, x, -y'
 'y, z, x'
 '-y, z, -x'
 'y, -z, -x'
 '-y, -z, x'
 'y, x, -z'
 '-y, -x, -z'
 'y, -x, z'
 '-y, x, z'
 'x, z, -y'
 '-x, z, y'
 '-x, -z, -y'
 'x, -z, y'
 'z, y, -x'
 'z, -y, x'
 '-z, y, x'
 '-z, -y, -x'
 'x, y+1/2, z+1/2'
 '-x, -y+1/2, z+1/2'
 '-x, y+1/2, -z+1/2'
 'x, -y+1/2, -z+1/2'
 'z, x+1/2, y+1/2'
 'z, -x+1/2, -y+1/2'
 '-z, -x+1/2, y+1/2'
 '-z, x+1/2, -y+1/2'
 'y, z+1/2, x+1/2'
 '-y, z+1/2, -x+1/2'
 'y, -z+1/2, -x+1/2'
 '-y, -z+1/2, x+1/2'
 'y, x+1/2, -z+1/2'
 '-y, -x+1/2, -z+1/2'
 'y, -x+1/2, z+1/2'
 '-y, x+1/2, z+1/2'
 'x, z+1/2, -y+1/2'
 '-x, z+1/2, y+1/2'
 '-x, -z+1/2, -y+1/2'
 'x, -z+1/2, y+1/2'
 'z, y+1/2, -x+1/2'
 'z, -y+1/2, x+1/2'
 '-z, y+1/2, x+1/2'
 '-z, -y+1/2, -x+1/2'
 'x+1/2, y, z+1/2'
 '-x+1/2, -y, z+1/2'
 '-x+1/2, y, -z+1/2'
 'x+1/2, -y, -z+1/2'
 'z+1/2, x, y+1/2'
 'z+1/2, -x, -y+1/2'
 '-z+1/2, -x, y+1/2'
 '-z+1/2, x, -y+1/2'
 'y+1/2, z, x+1/2'
 '-y+1/2, z, -x+1/2'
 'y+1/2, -z, -x+1/2'
 '-y+1/2, -z, x+1/2'
 'y+1/2, x, -z+1/2'
 '-y+1/2, -x, -z+1/2'
 'y+1/2, -x, z+1/2'
 '-y+1/2, x, z+1/2'
 'x+1/2, z, -y+1/2'
 '-x+1/2, z, y+1/2'
 '-x+1/2, -z, -y+1/2'
 'x+1/2, -z, y+1/2'
 'z+1/2, y, -x+1/2'
 'z+1/2, -y, x+1/2'
 '-z+1/2, y, x+1/2'
 '-z+1/2, -y, -x+1/2'
 'x+1/2, y+1/2, z'
 '-x+1/2, -y+1/2, z'
 '-x+1/2, y+1/2, -z'
 'x+1/2, -y+1/2, -z'
 'z+1/2, x+1/2, y'
 'z+1/2, -x+1/2, -y'
 '-z+1/2, -x+1/2, y'
 '-z+1/2, x+1/2, -y'
 'y+1/2, z+1/2, x'
 '-y+1/2, z+1/2, -x'
 'y+1/2, -z+1/2, -x'
 '-y+1/2, -z+1/2, x'
 'y+1/2, x+1/2, -z'
 '-y+1/2, -x+1/2, -z'
 'y+1/2, -x+1/2, z'
 '-y+1/2, x+1/2, z'
 'x+1/2, z+1/2, -y'
 '-x+1/2, z+1/2, y'
 '-x+1/2, -z+1/2, -y'
 'x+1/2, -z+1/2, y'
 'z+1/2, y+1/2, -x'
 'z+1/2, -y+1/2, x'
 '-z+1/2, y+1/2, x'
 '-z+1/2, -y+1/2, -x'
 '-x, -y, -z'
 'x, y, -z'
 'x, -y, z'
 '-x, y, z'
 '-z, -x, -y'
 '-z, x, y'
 'z, x, -y'
 'z, -x, y'
 '-y, -z, -x'
 'y, -z, x'
 '-y, z, x'
 'y, z, -x'
 '-y, -x, z'
 'y, x, z'
 '-y, x, -z'
 'y, -x, -z'
 '-x, -z, y'
 'x, -z, -y'
 'x, z, y'
 '-x, z, -y'
 '-z, -y, x'
 '-z, y, -x'
 'z, -y, -x'
 'z, y, x'
 '-x, -y+1/2, -z+1/2'
 'x, y+1/2, -z+1/2'
 'x, -y+1/2, z+1/2'
 '-x, y+1/2, z+1/2'
 '-z, -x+1/2, -y+1/2'
 '-z, x+1/2, y+1/2'
 'z, x+1/2, -y+1/2'
 'z, -x+1/2, y+1/2'
 '-y, -z+1/2, -x+1/2'
 'y, -z+1/2, x+1/2'
 '-y, z+1/2, x+1/2'
 'y, z+1/2, -x+1/2'
 '-y, -x+1/2, z+1/2'
 'y, x+1/2, z+1/2'
 '-y, x+1/2, -z+1/2'
 'y, -x+1/2, -z+1/2'
 '-x, -z+1/2, y+1/2'
 'x, -z+1/2, -y+1/2'
 'x, z+1/2, y+1/2'
 '-x, z+1/2, -y+1/2'
 '-z, -y+1/2, x+1/2'
 '-z, y+1/2, -x+1/2'
 'z, -y+1/2, -x+1/2'
 'z, y+1/2, x+1/2'
 '-x+1/2, -y, -z+1/2'
 'x+1/2, y, -z+1/2'
 'x+1/2, -y, z+1/2'
 '-x+1/2, y, z+1/2'
 '-z+1/2, -x, -y+1/2'
 '-z+1/2, x, y+1/2'
 'z+1/2, x, -y+1/2'
 'z+1/2, -x, y+1/2'
 '-y+1/2, -z, -x+1/2'
 'y+1/2, -z, x+1/2'
 '-y+1/2, z, x+1/2'
 'y+1/2, z, -x+1/2'
 '-y+1/2, -x, z+1/2'
 'y+1/2, x, z+1/2'
 '-y+1/2, x, -z+1/2'
 'y+1/2, -x, -z+1/2'
 '-x+1/2, -z, y+1/2'
 'x+1/2, -z, -y+1/2'
 'x+1/2, z, y+1/2'
 '-x+1/2, z, -y+1/2'
 '-z+1/2, -y, x+1/2'
 '-z+1/2, y, -x+1/2'
 'z+1/2, -y, -x+1/2'
 'z+1/2, y, x+1/2'
 '-x+1/2, -y+1/2, -z'
 'x+1/2, y+1/2, -z'
 'x+1/2, -y+1/2, z'
 '-x+1/2, y+1/2, z'
 '-z+1/2, -x+1/2, -y'
 '-z+1/2, x+1/2, y'
 'z+1/2, x+1/2, -y'
 'z+1/2, -x+1/2, y'
 '-y+1/2, -z+1/2, -x'
 'y+1/2, -z+1/2, x'
 '-y+1/2, z+1/2, x'
 'y+1/2, z+1/2, -x'
 '-y+1/2, -x+1/2, z'
 'y+1/2, x+1/2, z'
 '-y+1/2, x+1/2, -z'
 'y+1/2, -x+1/2, -z'
 '-x+1/2, -z+1/2, y'
 'x+1/2, -z+1/2, -y'
 'x+1/2, z+1/2, y'
 '-x+1/2, z+1/2, -y'
 '-z+1/2, -y+1/2, x'
 '-z+1/2, y+1/2, -x'
 'z+1/2, -y+1/2, -x'
 'z+1/2, y+1/2, x'

_cell_length_a    26.2857
_cell_length_b    26.2857
_cell_length_c    26.2857
_cell_angle_alpha  90.000
_cell_angle_beta   90.000
_cell_angle_gamma  90.000

_shelx_F_squared_multiplier     1.000

loop_
 _refln_index_h
 _refln_index_k
 _refln_index_l
 _refln_F_squared_calc
 _refln_F_squared_meas
 _refln_F_squared_sigma
 _refln_observed_status
   0   0   2     235339.39     179941.28    122299.01 o
   0   0   4    1570707.12    1475180.25    130144.62 o
   0   2   4      77053.34      92466.51      2492.76 o
   0   4   4     903393.81     804403.00     17922.44 o
   2   4   4     119896.24     103156.37      2668.81 o
   4   4   4     417297.00     448657.53     11688.18 o
   1   1   5         37.21        288.89       196.38 o
   3   3   5      27953.40      21432.90      1941.54 o
   1   5   5     280027.75     268843.78      7788.27 o
   3   5   5     713827.25     701155.69     20741.91 o
   5   5   5    1530712.88    1459434.00     40464.30 o
   0   0   6     227338.23     309063.25     24881.10 o
   0   2   6     144551.64     143979.92      5286.14 o
   2   2   6      52791.28      44745.80      1472.36 o
   0   4   6      93085.11      94172.43      3093.75 o
   2   4   6      50380.56      46422.73      1484.47 o
   4   4   6       4941.50       5057.13       574.30 o
   0   6   6      77140.59      62198.24      2768.61 o
   2   6   6      31330.48      31406.07       830.99 o
   4   6   6     186875.09     204154.61      4632.19 o
   6   6   6     145494.20     152881.39      4543.65 o
   1   1   7      14886.43      21781.22      2314.14 o
   3   3   7     120462.18     112320.98      1870.24 o
   1   5   7      60243.54      52053.31       977.82 o
   3   5   7      96649.63      99863.48      1692.13 o
   5   5   7       3277.92       2295.67       304.47 o
   1   7   7      41009.16      47609.55       968.11 o
   3   7   7     456755.72     400876.62      7192.43 o
   5   7   7     193151.69     183178.52      6422.10 o
   7   7   7    1685172.25    1726891.25     95162.08 o
   0   0   8     119043.75     111606.91      6232.46 o
   0   2   8      14973.91      12150.28       400.43 o
   2   2   8     185836.16     172055.73      3362.87 o
   0   4   8     128448.51     127703.63      3551.82 o
   2   4   8      16486.56      17782.23       374.80 o
   4   4   8      70825.15      72994.93      1985.11 o
   0   6   8      35536.44      39571.28      2294.30 o
   2   6   8     140901.06     141679.83      2279.61 o
   4   6   8      10259.79       9733.96       494.22 o
   6   6   8      52160.07      61677.94      1569.13 o
   0   8   8      30426.43      25891.72      2611.16 o
   2   8   8      10659.24      13432.06       772.67 o
   4   8   8      30324.49      31630.99       735.73 o
   6   8   8     104569.26     121736.79      3880.41 o
   8   8   8     128683.79     145409.53      3774.03 o
   1   1   9       3785.35       5552.47       759.27 o
   1   5   9     101642.43      95704.97      1382.12 o
   3   5   9      13396.30      11004.35       281.18 o
   5   5   9     672555.00     634936.75     12002.59 o
   1   7   9     124232.12     116230.03      1633.48 o
   3   7   9      92675.01      91694.87      2041.28 o
   5   7   9      98644.62      96136.88      1876.90 o
   7   7   9      67137.59      67642.88      1850.86 o
   1   9   9     162690.61     151556.33      3253.81 o
   3   9   9      15730.90      15700.33       471.15 o
   5   9   9    1053581.00    1069035.25     18268.44 o
   7   9   9      85821.72      89731.47      2201.75 o
   9   9   9     150363.31     138377.53     11439.59 o
   0   0  10     549974.25     496156.53     13947.40 o
   0   2  10      13084.95      12164.25      1057.13 o
   2   2  10     114095.38     110750.41      2355.02 o
   0   4  10      96370.71      77626.30      2239.40 o
   4   4  10     277867.28     290284.47      5457.13 o
   0   6  10      15382.77      15338.28       718.92 o
   2   6  10      54853.72      55520.11       983.34 o
   4   6  10     102071.25     114508.21      1870.02 o
   6   6  10      20406.26      24219.57       994.05 o
   0   8  10      34571.75      33557.49      2279.55 o
   2   8  10       6972.68       6955.10       201.95 o
   4   8  10       8173.35       9186.22       611.90 o
   6   8  10      19828.18      19202.99       457.98 o
   8   8  10       8562.86       9963.37       505.58 o
   0  10  10     121956.84     111649.91      5313.47 o
   2  10  10      36278.93      31579.41      1006.81 o
   4  10  10      81211.29      77338.28      1605.66 o
   6  10  10      27551.13      27966.46      1045.38 o
   8  10  10      28294.31      36442.68      1602.91 o
  10  10  10     167606.31     195413.19     16466.42 o
   1   1  11       8073.56      10887.74      1373.66 o
   1   3  11        936.41       1729.76       181.43 o
   3   3  11     175835.72     175078.86      4806.36 o
   1   5  11      13751.73      13746.97       909.46 o
   3   5  11     174661.92     175530.39      2627.82 o
   5   5  11      11352.64       9779.73      1826.40 o
   1   7  11      10765.71      10323.59       665.11 o
   3   7  11     290479.53     282248.94      3497.45 o
   5   7  11      28645.22      27213.55       679.66 o
   7   7  11     183523.34     172837.17      3000.89 o
   1   9  11      31342.61      32258.92       492.20 o
   3   9  11      23624.66      22253.16       495.31 o
   5   9  11      22471.41      24655.23       468.74 o
   7   9  11      30831.06      28848.15       670.50 o
   9   9  11      14597.66      18328.14       782.93 o
   1  11  11         36.41        104.58       181.41 o
   3  11  11     168137.94     174424.16      3466.64 o
   5  11  11      84425.09      88547.64      1854.93 o
   7  11  11     110460.59     115542.57      4005.63 o
   9  11  11      25195.71      28582.06       824.78 o
  11  11  11       1008.63       2430.98      1302.36 o
   0   0  12      11054.68       5991.67      1650.64 o
   0   2  12      16864.44      14233.13       613.56 o
   2   2  12     102693.75      88863.64      2012.56 o
   0   4  12      42045.54      52750.78      2651.66 o
   2   4  12      42446.54      38297.23       743.68 o
   4   4  12      22808.57      18983.67       719.37 o
   0   6  12      36621.39      32267.73       913.84 o
   2   6  12     190351.53     189940.52      2717.71 o
   4   6  12      28629.42      30452.29       589.24 o
   6   6  12      38634.66      36794.89      1801.08 o
   0   8  12      86289.43      81931.64      1692.68 o
   2   8  12      86329.52      81136.83      1199.59 o
   4   8  12       9198.98       8530.95       279.91 o
   6   8  12       4658.18       4409.76       348.21 o
   8   8  12      20053.81      20040.02       863.40 o
   0  10  12      40258.80      40591.18      1192.34 o
   2  10  12      12886.57      13322.12       328.45 o
   4  10  12      29899.71      30301.11       559.31 o
   6  10  12       2883.66       2331.60       167.25 o
   8  10  12      30814.39      31935.89       612.11 o
  10  10  12       2757.61       2885.65       236.54 o
   0  12  12      38229.27      36527.32      1979.79 o
   2  12  12     393848.31     403783.03      8640.89 o
   4  12  12      25590.66      25056.58       578.28 o
   6  12  12      32227.66      31834.77       795.33 o
   8  12  12      62265.76      69806.83      1707.02 o
  10  12  12      15804.55      17259.35       990.90 o
  12  12  12      75508.87      74467.94      6407.49 o
   1   1  13       7695.19       8938.58       628.85 o
   1   3  13      26928.98      29458.17      1141.87 o
   3   3  13       3566.82       4800.39       492.67 o
   1   5  13      27068.73      26321.22       530.76 o
   3   5  13      29153.62      26942.73       731.17 o
   5   5  13      57118.43      51093.27      1415.05 o
   1   7  13       1381.57       1269.03       179.45 o
   3   7  13        149.82        441.14       171.99 o
   5   7  13      31157.17      29531.38       574.93 o
   7   7  13      44936.68      47341.27      1235.62 o
   1   9  13      26140.07      26304.57       474.43 o
   3   9  13      13015.33      11177.15       349.73 o
   5   9  13      42760.52      42591.64      1035.80 o
   7   9  13      35930.71      37888.29       693.18 o
   9   9  13      15298.78      14072.16      1090.99 o
   1  11  13       4991.93       4958.22       338.33 o
   3  11  13        877.47       1171.24       151.62 o
   5  11  13       2399.66       2304.59       164.32 o
   7  11  13       4914.73       4874.10       443.32 o
   9  11  13       5235.13       4874.79       240.58 o
  11  11  13      17929.92      21311.33       733.03 o
   1  13  13       1494.59       1419.03       349.18 o
   3  13  13      14624.44      14699.57      1503.80 o
   5  13  13      20042.36      21540.68       495.00 o
   7  13  13       6837.88       7324.93       371.73 o
   9  13  13        190.54        282.63       185.54 o
  11  13  13        503.84        788.49       283.66 o
  13  13  13       6009.53       6155.34      2737.25 o
   0   0  14     527723.19     486017.66     16821.33 o
   0   2  14      42417.03      40108.47      1365.61 o
   2   2  14      21424.24      20898.32       695.28 o
   0   4  14     334846.16     332076.44      6572.15 o
   2   4  14      74538.57      70911.00      1096.31 o
   4   4  14     138509.81     132040.44      2797.72 o
   0   6  14      30033.49      30064.62       673.27 o
   2   6  14      62006.17      63728.86      1061.52 o
   4   6  14      14340.28      13876.58       353.37 o
   6   6  14       4227.39       4052.38       250.13 o
   0   8  14      46818.45      46621.21      1122.94 o
   2   8  14     101651.70     102388.98      1609.51 o
   4   8  14       3557.05       4017.70       280.63 o
   6   8  14      15074.60      14824.27       477.10 o
   8   8  14       1916.98       2253.27       370.82 o
   0  10  14     427962.97     426012.94     10005.40 o
   2  10  14      70236.39      67607.37      1364.91 o
   4  10  14     140974.91     146333.59      2136.65 o
   6  10  14       2404.46       3015.94       241.75 o
   8  10  14       3755.76       4767.13       213.44 o
  10  10  14      42943.95      41757.88      1293.73 o
   0  12  14      44934.26      47259.61      1442.86 o
   2  12  14      66326.45      69395.88      1219.19 o
   4  12  14       4830.07       5378.02       237.37 o
   6  12  14      13952.77      16058.28       429.08 o
   8  12  14      13260.96      13387.21       918.13 o
  10  12  14      16797.75      17674.81       434.34 o
  12  12  14        841.92        691.41       136.79 o
   0  14  14     716844.38     725958.56     16905.59 o
   2  14  14      35199.47      35374.52      1185.98 o
   4  14  14     131517.12     141540.62      3252.95 o
   6  14  14       6313.33       6808.67       303.82 o
   8  14  14        361.57        508.97       196.75 o
  10  14  14      83631.47      88162.71      1736.42 o
  12  14  14      13865.21      13274.43      1290.43 o
  14  14  14      95016.34      96487.66      8920.41 o
   1   1  15       1724.03       1363.83       274.01 o
   1   3  15         45.33         91.69       248.94 o
   3   3  15       1081.99       1440.42       270.44 o
   1   5  15       5160.52       5121.27       239.15 o
   3   5  15       7145.14       6522.78       308.24 o
   5   5  15      65270.35      65138.79      1442.14 o
   1   7  15       6885.55       6341.71       337.79 o
   3   7  15       5058.18       4494.06       227.63 o
   5   7  15      36441.98      35673.60       639.06 o
   7   7  15       2871.48       2000.08       303.31 o
   1   9  15         13.22         16.51       137.16 o
   3   9  15         23.38         20.69       169.08 o
   5   9  15      53521.10      54553.80      1237.10 o
   7   9  15      22875.13      21646.76       525.55 o
   9   9  15      66110.66      66934.77      1809.78 o
   1  11  15        232.42        363.50       123.26 o
   3  11  15        535.57        465.87       162.73 o
   5  11  15      18534.23      18426.26       436.98 o
   7  11  15       3859.90       3889.15       235.27 o
   9  11  15       3455.90       3774.75       222.94 o
  11  11  15       1434.95       1390.66       318.46 o
   1  13  15       1286.21       1161.58       184.19 o
   3  13  15          8.45       -115.37       115.37 o
   5  13  15       2155.36       1981.30       173.88 o
   7  13  15       1244.38       1569.19       205.60 o
   9  13  15       9234.24       9294.23       342.71 o
  11  13  15       2789.49       2842.44       177.31 o
  13  13  15       2709.44       2607.84       416.27 o
   1  15  15      22290.51      21005.57      1228.78 o
   3  15  15       7175.50       7322.35       562.64 o
   5  15  15       2335.57       2126.12       195.72 o
   7  15  15       1364.17        993.76       276.82 o
   9  15  15        411.94        263.37       210.94 o
  11  15  15       1532.47       1066.96       233.34 o
  13  15  15       4552.57       4581.82       358.75 o
  15  15  15      23199.03      24359.24      1722.71 o
   0   0  16     205662.41     237098.98     11783.01 o
   0   2  16     187315.75     186349.31      4119.63 o
   2   2  16     206673.67     195378.38      3793.88 o
   0   4  16      14617.01      14992.57       721.28 o
   2   4  16         56.90         85.85       136.62 o
   4   4  16       5117.84       4660.96       741.13 o
   0   6  16      70643.09      67093.77      1631.60 o
   2   6  16      61797.60      61626.94      1148.08 o
   4   6  16      28138.11      28193.59       768.36 o
   6   6  16       1090.41       1012.69       292.04 o
   0   8  16      98475.46      96724.74      2062.55 o
   2   8  16     116119.63     116152.45      2023.78 o
   4   8  16      12822.85      13179.87       343.02 o
   6   8  16      31581.43      34830.73       868.11 o
   8   8  16         57.95        558.52       284.55 o
   0  10  16      57100.85      59076.05      1379.06 o
   2  10  16          4.58        -43.58       127.78 o
   4  10  16      20406.54      22080.90       579.48 o
   6  10  16       8853.98       8485.80       300.10 o
   8  10  16         91.55         72.81       149.72 o
  10  10  16      13572.77      13095.38       892.52 o
   0  12  16      37496.64      36148.91      1086.44 o
   2  12  16     228730.44     230364.92      3238.72 o
   4  12  16       6810.70       7693.54       309.34 o
   6  12  16      24015.85      25684.98       549.24 o
   8  12  16      17723.79      17877.98       507.40 o
  10  12  16       5076.20       4833.81       285.65 o
  12  12  16      72919.67      74259.96      3345.45 o
   0  14  16      39390.72      41167.08      1800.28 o
   2  14  16      33472.13      33559.43       777.01 o
   4  14  16      17490.95      17457.38       659.80 o
   6  14  16      15578.19      15598.62       538.58 o
   8  14  16       4689.67       5401.74       282.75 o
  10  14  16       3417.53       3723.66       247.98 o
  12  14  16      19143.43      20366.10       465.30 o
  14  14  16        974.53       1521.47       224.80 o
   0  16  16       2736.59       3480.12       963.24 o
   2  16  16      92132.32      92980.48      1963.94 o
   4  16  16          4.17        -19.21       200.75 o
   6  16  16      17816.91      18879.56       632.93 o
   8  16  16      16387.40      17396.81       643.18 o
  10  16  16       6783.57       6941.79       318.86 o
  12  16  16      65385.76      71725.34      1800.82 o
  14  16  16      15379.64      14915.71       624.19 o
  16  16  16      68177.45      68606.29      3388.73 o
   1   1  17       2835.19       2719.61       432.38 o
   1   3  17       9214.64       9116.69       555.34 o
   3   3  17      43969.84      43801.08      1069.17 o
   1   5  17      17216.92      17135.42       489.16 o
   3   5  17       9399.67       9517.58       408.76 o
   5   5  17       7339.05       8823.92       484.35 o
   1   7  17       3062.61       3332.49       190.59 o
   3   7  17      51332.23      52547.99      1111.85 o
   5   7  17      19862.81      19210.48       910.90 o
   7   7  17     167938.61     173867.48      3999.16 o
   1   9  17       1131.31       1296.44       169.03 o
   3   9  17      17906.56      19167.32       451.19 o
   5   9  17       7657.16       7709.89       357.43 o
   7   9  17      21384.48      22210.28       778.70 o
   9   9  17       1371.43       1664.74       249.62 o
   1  11  17         54.88         15.26       113.01 o
   3  11  17      46423.04      47377.52       824.60 o
   5  11  17       5986.02       6479.45       383.63 o
   7  11  17      45738.82      47585.41       867.49 o
   9  11  17      11945.83      11096.11       684.42 o
  11  11  17      26462.35      24914.12       897.86 o
   1  13  17        764.62        743.51       250.87 o
   3  13  17      10115.87      10202.75       433.54 o
   5  13  17        127.71        124.66       109.65 o
   7  13  17        321.89        484.25       116.01 o
   9  13  17       4186.00       3803.47       333.17 o
  11  13  17       1211.58       1047.59       247.36 o
  13  13  17      11010.95      10517.12      1026.43 o
   1  15  17      12178.51      11788.19       397.46 o
   3  15  17        237.66        165.72       127.72 o
   5  15  17          1.85        -52.79        91.77 o
   7  15  17       1085.88       1178.18       157.27 o
   9  15  17       2358.83       2517.07       188.44 o
  11  15  17       1783.07       1705.26       184.60 o
  13  15  17        413.33        298.63       145.23 o
  15  15  17       1075.65        834.60       228.64 o
   1  17  17      13377.72      12783.37       726.18 o
   3  17  17      14187.52      14272.82       802.71 o
   5  17  17       9426.17       9239.89       370.87 o
   7  17  17      19692.35      20502.57      1078.11 o
   9  17  17       2078.30       2220.99       357.74 o
  11  17  17       9363.67       9957.97       480.03 o
  13  17  17        190.53        370.05       218.05 o
  15  17  17       1896.82       1966.25       472.55 o
  17  17  17       4848.49       3803.55       519.95 o
   0   0  18     199547.84     181832.06      9287.10 o
   0   2  18      54378.82      55416.82      1420.82 o
   2   2  18      17772.30      21332.31       879.15 o
   0   4  18     112855.12     111220.48      2772.01 o
   2   4  18      38851.58      38687.88       793.53 o
   4   4  18      37767.64      35348.91       765.85 o
   0   6  18       7922.99       7707.01       795.95 o
   2   6  18      14013.28      14162.86       546.23 o
   4   6  18       2885.06       3287.98       204.81 o
   6   6  18       6291.20       6524.52       271.90 o
   0   8  18       9449.27      11010.83       606.30 o
   2   8  18       3486.32       3838.14       171.49 o
   4   8  18       1475.82       1626.81       184.97 o
   6   8  18        309.10        300.41       234.07 o
   8   8  18      23728.90      22646.19       816.35 o
   0  10  18      87382.66      85262.94      1891.18 o
   2  10  18      29141.22      29353.68       652.67 o
   4  10  18      58457.82      57776.22       936.40 o
   6  10  18        465.17        377.80       152.73 o
   8  10  18       2207.56       2731.70       246.16 o
  10  10  18      30304.43      27477.68       970.67 o
   0  12  18         99.82        106.00       171.10 o
   2  12  18      13914.86      12820.81       713.87 o
   4  12  18      30023.47      29137.18       625.75 o
   6  12  18        634.47        692.54       157.69 o
   8  12  18       9202.39       9216.68       528.43 o
  10  12  18       5260.70       5242.58       372.67 o
  12  12  18       4344.91       5507.33       590.20 o
   0  14  18      34866.44      33768.70      1207.47 o
   2  14  18        740.51        653.79       149.37 o
   4  14  18      53165.77      51792.48      1300.97 o
   6  14  18        345.67        451.59       148.38 o
   8  14  18       2045.99       1788.71       200.13 o
  10  14  18      22976.62      25598.16       656.18 o
  12  14  18       9718.56       9494.62       510.19 o
  14  14  18      65486.30      68816.59      2090.12 o
   0  16  18      16640.87      15892.24       816.48 o
   2  16  18       4547.29       4874.16       303.01 o
   4  16  18       4436.77       4739.99       349.61 o
   6  16  18       1471.82       1625.53       218.45 o
   8  16  18        877.10        818.50       150.27 o
  10  16  18       2343.05       2605.30       204.37 o
  12  16  18        480.71        279.11       116.63 o
  14  16  18      10973.70      10811.31       474.76 o
  16  16  18        551.20        721.45       192.31 o
   0  18  18      38933.03      38281.24      1905.61 o
   2  18  18       2109.66       1915.22       251.55 o
   4  18  18       1689.24       2236.50       222.62 o
   6  18  18         41.60         22.92       274.57 o
   8  18  18        534.53        422.60       341.47 o
  10  18  18       7199.95       7114.12       491.60 o
  12  18  18      13631.75      13868.62       651.48 o
  14  18  18      26544.26      26794.14      1010.60 o
  16  18  18       2556.95       2372.30       266.81 o
  18  18  18       3547.60       2814.57       489.81 o
   1   1  19      17774.11      17906.79       855.82 o
   1   3  19      26581.88      27290.33       742.50 o
   3   3  19      19716.17      19518.67       866.44 o
   1   5  19      54836.76      56507.30      1164.71 o
   3   5  19       1168.20       1100.82       172.52 o
   5   5  19     130910.66     131604.20      2884.02 o
   1   7  19      15480.28      16723.30       384.48 o
   3   7  19      15970.66      15656.16       673.43 o
   5   7  19       9281.91       9682.34       315.23 o
   7   7  19      13265.76      13622.49      1492.87 o
   1   9  19      30199.55      31249.15       643.70 o
   3   9  19       8162.02       9246.71       530.50 o
   5   9  19     141490.83     149010.69      2755.22 o
   7   9  19      15407.34      15980.06       554.83 o
   9   9  19     105001.19     105095.62      3128.66 o
   1  11  19       6111.43       5689.02       209.67 o
   3  11  19       6622.66       6983.32       281.72 o
   5  11  19      24991.40      26955.00       741.82 o
   7  11  19       3518.64       3290.36       262.32 o
   9  11  19       3087.18       3517.51       231.82 o
  11  11  19      18100.90      18212.24      1115.00 o
   1  13  19       2237.42       2013.07       152.67 o
   3  13  19        743.74        979.44       177.53 o
   5  13  19      16871.41      17531.76       498.45 o
   7  13  19       7710.65       7495.36       289.72 o
   9  13  19      21143.32      23004.28       736.10 o
  11  13  19       3963.19       3885.23       409.16 o
  13  13  19       8352.22       7295.40       545.68 o
   1  15  19        109.16         87.73       195.18 o
   3  15  19      17514.20      17293.75       515.34 o
   5  15  19      18114.64      17660.78       453.20 o
   7  15  19       7469.28       7579.87       321.60 o
   9  15  19      13940.04      13324.73       396.55 o
  11  15  19       3500.12       3753.58       326.53 o
  13  15  19       1005.72       1344.16       246.86 o
  15  15  19          0.80         10.96       111.73 o
   1  17  19          5.47        -90.93       179.66 o
   3  17  19        625.10        774.96       187.25 o
   5  17  19       2512.70       2637.14       203.76 o
   7  17  19       6860.05       6837.75       301.13 o
   9  17  19       1562.85       1572.69       170.20 o
  11  17  19       4113.49       3852.03       203.66 o
  13  17  19       1193.83       1283.82       173.48 o
  15  17  19       1008.83        879.91       170.87 o
  17  17  19        270.89        413.31       177.92 o
   1  19  19       7547.00       6807.92       416.62 o
   3  19  19       5449.81       4161.97       262.45 o
   5  19  19      60208.33      58948.94      1433.18 o
   7  19  19        916.44       1157.68       383.39 o
   9  19  19      38328.08      41638.38      1464.38 o
  11  19  19         69.91        246.32       256.86 o
  13  19  19      13083.48      12765.10       597.80 o
  15  19  19        200.03        342.85       140.10 o
  17  19  19        773.29        677.41       238.23 o
  19  19  19       4386.29       4850.37       579.49 o
   0   0  20      24025.63      26413.74      3282.92 o
   0   2  20      32996.32      32607.03      1185.31 o
   2   2  20      64810.86      61627.58      1587.20 o
   0   4  20       1322.90       1396.13       402.60 o
   2   4  20      11817.09      11749.31       484.00 o
   4   4  20          1.68         -3.35       155.90 o
   0   6  20       9134.15       9781.11       607.58 o
   2   6  20      15868.42      17134.43       483.12 o
   4   6  20        294.53        386.50       209.01 o
   6   6  20       3993.60       4564.71       512.91 o
   0   8  20      13472.06      14687.57      1120.31 o
   2   8  20       9993.26       9481.32       415.30 o
   4   8  20      14058.22      13752.01       455.91 o
   6   8  20       3442.54       3540.48       295.38 o
   8   8  20      15724.05      15217.55      1139.65 o
   0  10  20       2023.94       1679.66       433.47 o
   2  10  20        156.89        134.63       116.43 o
   4  10  20       1737.60       1783.45       220.29 o
   6  10  20      32698.98      32972.38       893.75 o
   8  10  20        157.39        176.01       248.37 o
  10  10  20      13036.67      15082.85      1538.13 o
   0  12  20       3261.28       3920.70       323.83 o
   2  12  20       6460.48       6060.24       246.97 o
   4  12  20        341.85        483.29       119.01 o
   6  12  20      11635.67      10620.90       417.87 o
   8  12  20       2340.18       2907.44       419.85 o
  10  12  20        283.23        173.36       210.72 o
  12  12  20      25507.64      25366.65      1625.97 o
   0  14  20       4598.67       5542.44       332.08 o
   2  14  20       8153.67       8269.78       318.16 o
   4  14  20       1244.33       1026.20       220.34 o
   6  14  20       2886.43       2846.70       229.90 o
   8  14  20        647.85        718.18       147.93 o
  10  14  20         14.33        -10.59       188.92 o
  12  14  20       7883.09       7379.26       541.57 o
  14  14  20       1609.40       1296.13       267.41 o
   0  16  20       2474.10       2710.73       320.56 o
   2  16  20       7523.98       7500.04       481.70 o
   4  16  20       1062.38       1056.60       173.36 o
   6  16  20        596.42        553.31       134.44 o
   8  16  20        660.93        764.44       157.83 o
  10  16  20       5336.32       5765.90       326.28 o
  12  16  20       9956.68      10187.59       465.67 o
  14  16  20       6045.37       5782.86       314.95 o
  16  16  20       8578.55       8127.92       500.84 o
   0  18  20         11.13       -256.20       337.03 o
   2  18  20        192.49        130.63       159.90 o
   4  18  20       2266.31       2060.39       238.38 o
   6  18  20         38.87         26.09       151.90 o
   8  18  20          0.39        -77.38       210.93 o
  10  18  20       2713.44       3159.33       226.17 o
  12  18  20       1189.93       1147.90       186.36 o
  14  18  20       1978.81       1699.36       188.82 o
  16  18  20       1232.63        911.90       227.06 o
  18  18  20         17.50         42.43       219.95 o
   0  20  20       5393.30       5520.94      1199.68 o
   2  20  20       2892.00       2380.38       408.06 o
   4  20  20       4960.90       4105.90       362.60 o
   6  20  20        235.82        454.49       169.86 o
   8  20  20        123.20        111.30       193.87 o
  10  20  20       1388.59       1708.66       367.69 o
  12  20  20       1572.13       1276.08       231.22 o
  14  20  20       5996.59       5975.29       450.94 o
  16  20  20         55.11         46.01       154.27 o
  18  20  20         33.59        -98.35       227.68 o
  20  20  20       2582.57       2468.09       402.01 o
   1   1  21       4689.70       5137.59       490.63 o
   1   3  21       3893.20       4258.30       319.70 o
   3   3  21      74461.57      76571.45      2038.75 o
   1   5  21      21264.47      22819.54       808.15 o
   3   5  21      27137.05      27474.91       563.16 o
   5   5  21       9085.16       8579.10       483.67 o
   1   7  21       3840.61       4112.51       229.21 o
   3   7  21      86645.09      89171.51      1439.81 o
   5   7  21      12174.68      12864.43       356.39 o
   7   7  21     142011.05     145273.09      3120.56 o
   1   9  21      10542.90      10765.00       585.16 o
   3   9  21       9337.58       9916.26       253.93 o
   5   9  21      12823.77      12787.18       535.87 o
   7   9  21      21036.05      22376.68       689.76 o
   9   9  21      11544.66      11474.96       878.71 o
   1  11  21       3608.68       3356.57       193.21 o
   3  11  21      15015.61      16272.74       441.04 o
   5  11  21       2996.74       3295.26       230.75 o
   7  11  21      67876.76      72307.88      1741.94 o
   9  11  21       9868.73      10278.45       508.78 o
  11  11  21      48155.75      49187.37      1655.32 o
   1  13  21       1959.37       2039.01       145.09 o
   3  13  21        456.13        551.91       136.08 o
   5  13  21      12224.90      12252.46       378.61 o
   7  13  21       2488.64       1857.89       218.85 o
   9  13  21       8870.20       8596.28       520.13 o
  11  13  21         36.18         44.09       137.01 o
  13  13  21       2088.44       2244.13       457.02 o
   1  15  21        956.47        887.70       179.23 o
   3  15  21       1359.41       1162.52       171.21 o
   5  15  21       3973.79       3469.37       235.74 o
   7  15  21        393.34        400.09       162.83 o
   9  15  21       5879.14       6184.04       254.33 o
  11  15  21        622.77        614.47       162.41 o
  13  15  21         71.14         25.12       184.34 o
  15  15  21       1147.33       1445.66       352.14 o
   1  17  21        197.28        240.49       167.99 o
   3  17  21      19793.78      18629.20       765.55 o
   5  17  21       8030.86       7526.20       433.10 o
   7  17  21      42324.09      42993.96      1070.64 o
   9  17  21       3185.15       3410.96       209.53 o
  11  17  21      17734.73      18172.64       665.20 o
  13  17  21         60.48         32.75       154.55 o
  15  17  21        844.94        979.59       148.18 o
  17  17  21       3730.93       3657.48       532.40 o
   1  19  21       3002.31       3405.34       398.93 o
   3  19  21       3939.46       3484.49       234.07 o
   5  19  21       3089.22       3303.14       239.24 o
   7  19  21       4606.38       4957.94       338.76 o
   9  19  21       3665.65       3459.50       316.10 o
  11  19  21       5235.68       5162.55       287.70 o
  13  19  21       2582.81       2733.06       220.80 o
  15  19  21       1720.51       1846.73       212.40 o
  17  19  21       1042.81        993.58       244.26 o
  19  19  21       1156.36       1449.00       224.59 o
   1  21  21        111.84        305.94       344.87 o
   3  21  21      27337.70      24641.42       976.83 o
   5  21  21       4925.65       4599.65       583.66 o
   7  21  21      35034.35      36454.39      1598.07 o
   9  21  21       1202.10       1470.03       416.83 o
  11  21  21      12830.93      12777.79       652.96 o
  13  21  21        540.98        768.53       198.28 o
  15  21  21        468.11        327.50       359.65 o
  17  21  21       5098.29       5798.60       732.90 o
   0   0  22      15838.11      14923.45      5602.92 o
   0   2  22      23164.26      23574.81      1048.27 o
   2   2  22      27681.04      27639.88       934.63 o
   0   4  22       2381.52       2701.47       452.55 o
   2   4  22       1211.60       1032.66       197.16 o
   4   4  22        175.28        159.75       241.26 o
   0   6  22       7985.09       8642.59       722.96 o
   2   6  22       2476.38       2233.70       313.64 o
   4   6  22        464.81        449.03       150.42 o
   6   6  22        394.41        223.23       302.90 o
   0   8  22       1137.96       1116.30       279.95 o
   2   8  22        609.30        621.08       181.77 o
   4   8  22        580.94        470.85       158.41 o
   6   8  22       5561.13       6127.99       223.63 o
   8   8  22      71153.16      76331.28      2125.16 o
   0  10  22         18.89         61.96       300.83 o
   2  10  22        917.01       1118.89       147.95 o
   4  10  22        339.83        567.36       158.16 o
   6  10  22       3795.14       4711.05       419.05 o
   8  10  22       2836.06       2826.88       340.81 o
  10  10  22       5268.76       5750.18       806.85 o
   0  12  22       7640.86       8839.86       452.56 o
   2  12  22      19246.08      20219.29       387.29 o
   4  12  22       7732.28       7383.24       312.96 o
   6  12  22         74.03         51.95       228.71 o
   8  12  22        563.09        790.36       236.71 o
  10  12  22       2071.30       1697.18       267.85 o
  12  12  22       1305.91       1107.45       355.44 o
   0  14  22        106.41         75.96       145.60 o
   2  14  22       5555.04       5752.26       220.02 o
   4  14  22        310.70        245.17       149.49 o
   6  14  22          1.28        -17.87       169.59 o
   8  14  22       1965.82       1912.92       242.15 o
  10  14  22       1278.76       1121.40       200.12 o
  12  14  22       3610.75       3522.29       265.99 o
  14  14  22       2774.37       2205.38       490.24 o
   0  16  22       2681.31       2899.77       292.16 o
   2  16  22      12618.39      12798.89       484.62 o
   4  16  22        475.39        508.92       229.13 o
   6  16  22        853.09       1254.60       210.99 o
   8  16  22       4857.01       4556.39       257.58 o
  10  16  22        754.66        815.87       225.62 o
  12  16  22       6190.72       7094.46       307.48 o
  14  16  22       3204.54       2955.09       231.21 o
  16  16  22       6256.77       5167.38       441.29 o
   0  18  22        298.10        278.15       188.17 o
   2  18  22       4261.29       3863.60       288.85 o
   4  18  22         87.48        291.32       218.88 o
   6  18  22       2659.82       2274.14       199.20 o
   8  18  22       1367.38       1821.08       186.84 o
  10  18  22         19.19         14.74       134.79 o
  12  18  22       1798.23       2037.76       145.52 o
  14  18  22          0.63        -29.19       107.94 o
  16  18  22        698.93        665.88       161.81 o
  18  18  22        546.27        529.30       198.91 o
   0  20  22         30.31        143.61       202.17 o
   2  20  22       1662.13       1593.60       212.11 o
   4  20  22         98.69        205.25       137.27 o
   6  20  22       2289.98       2331.45       247.33 o
   8  20  22       1259.31       1525.75       217.16 o
  10  20  22        455.17        393.82       221.49 o
  12  20  22       1936.85       2115.60       209.88 o
  14  20  22        164.23        109.94       127.09 o
  16  20  22       1650.25       1570.17       266.22 o
  18  20  22         63.89         68.75       143.40 o
   0  22  22         89.16         57.47       247.10 o
   2  22  22        719.15       1099.12       481.94 o
   4  22  22         90.80        231.23       344.58 o
   6  22  22        973.33        644.58       265.60 o
   8  22  22       1033.13       1425.77       392.25 o
  10  22  22        323.88        356.55       407.01 o
  12  22  22        788.71        905.08       583.80 o
  14  22  22        382.30        489.53       287.68 o
  16  22  22        329.64        459.40       404.08 o
   1   1  23       4331.78       4222.10       362.43 o
   1   3  23       3566.56       3128.92       292.05 o
   3   3  23      12658.32      15574.29       836.56 o
   1   5  23      22716.37      23273.51       956.24 o
   3   5  23       1748.04       1538.51       207.45 o
   5   5  23     112256.95     114725.70      2804.59 o
   1   7  23      11884.13      12705.26       345.21 o
   3   7  23       4172.11       4241.06       524.60 o
   5   7  23      30400.13      32103.52       601.84 o
   7   7  23        117.42        198.99       169.46 o
   1   9  23      11374.80      12132.93       368.76 o
   3   9  23        384.47        424.15       192.40 o
   5   9  23      42235.71      45631.15       813.36 o
   7   9  23      10690.10      10971.72       426.91 o
   9   9  23     100338.05     103125.38      2529.32 o
   1  11  23       1715.83       1836.84       185.09 o
   3  11  23       1812.23       1903.33       215.17 o
   5  11  23         20.05        -24.75       144.25 o
   7  11  23      16245.55      15495.80       689.16 o
   9  11  23       4073.31       4453.50       402.57 o
  11  11  23       3266.46       2989.98       470.34 o
   1  13  23        394.42        327.65       141.55 o
   3  13  23       6107.47       5604.38       237.35 o
   5  13  23       8984.53       8865.05       445.80 o
   7  13  23       3303.23       3711.97       310.18 o
   9  13  23      14028.56      14307.31       486.41 o
  11  13  23       1785.55       1700.42       168.57 o
  13  13  23        477.59        272.28       551.44 o
   1  15  23       4382.25       4705.87       232.30 o
   3  15  23       1107.71       1388.46       173.16 o
   5  15  23      11201.62      11534.81       382.02 o
   7  15  23       5934.81       5507.02       316.52 o
   9  15  23      11102.18      10642.80       527.77 o
  11  15  23        893.22        797.74       237.56 o
  13  15  23        980.22       1164.53       176.96 o
  15  15  23        791.91        520.00       357.66 o
   1  17  23       2423.76       2131.21       293.02 o
   3  17  23       3071.14       3554.47       261.76 o
   5  17  23        416.37        534.66       211.45 o
   7  17  23       2740.44       2523.34       236.11 o
   9  17  23       1631.31       1858.73       196.08 o
  11  17  23       1898.83       1882.17       195.03 o
  13  17  23       2011.23       2006.28       219.34 o
  15  17  23        180.64        188.07       140.44 o
  17  17  23       3813.27       4224.72       390.04 o
   1  19  23       4873.98       4434.41       557.39 o
   3  19  23        779.25        471.73       208.81 o
   5  19  23      26151.53      26665.50       725.71 o
   7  19  23       5032.87       4990.98       395.03 o
   9  19  23      23668.91      23865.12       760.52 o
  11  19  23          1.84        -59.56       140.39 o
  13  19  23       2483.87       2484.58       203.14 o
  15  19  23       3264.91       3431.41       278.24 o
  17  19  23         97.20         39.23       195.87 o
   1  21  23       2636.67       2448.51       161.29 o
   3  21  23       1973.23       2137.05       246.97 o
   5  21  23       3615.94       3475.94       276.83 o
   7  21  23       1246.05       1209.49       552.83 o
   9  21  23       3170.02       3202.59       470.07 o
  11  21  23        648.26        767.32       219.04 o
  13  21  23       1738.53       1493.10       227.30 o
  15  21  23       1164.23       1157.20       253.28 o
   1  23  23       5860.83       5591.75      1354.35 o
   3  23  23        460.58        650.96       463.80 o
   5  23  23      14430.60      13736.10       995.96 o
   7  23  23        413.82        365.55       310.00 o
   9  23  23       4904.00       4325.45       721.35 o
  11  23  23         13.86        -95.29       208.71 o
  13  23  23       1473.87       1268.23       275.36 o
   0   0  24      66801.96      72157.41      5580.75 o
   0   2  24       8193.02       8024.17      1330.78 o
   2   2  24       2039.96       2501.82       712.53 o
   0   4  24      21709.48      22384.16      1298.38 o
   2   4  24       5557.45       5639.05       461.07 o
   4   4  24      12361.05      12376.68       915.48 o
   0   6  24       1062.23        802.97       256.75 o
   2   6  24        897.70        845.26       289.92 o
   4   6  24        118.11        147.74       159.87 o
   6   6  24       7721.63       9029.90       765.86 o
   0   8  24        650.86        585.73       297.34 o
   2   8  24       3666.92       3219.23       211.79 o
   4   8  24       2238.33       2250.17       233.18 o
   6   8  24          2.89        -35.17       120.24 o
   8   8  24       3826.51       4019.15       469.72 o
   0  10  24      21787.04      22236.48       764.81 o
   2  10  24       2853.62       2868.66       231.86 o
   4  10  24      10619.32      10022.19       316.99 o
   6  10  24       3844.79       3746.29       383.12 o
   8  10  24        158.50        230.71       157.17 o
  10  10  24        102.70        225.02       637.98 o
   0  12  24       5637.27       6584.58       331.55 o
   2  12  24       2429.49       2159.05       226.27 o
   4  12  24       1083.33       1019.06       120.22 o
   6  12  24       1456.24       1824.57       479.69 o
   8  12  24        115.76         97.73       124.64 o
  10  12  24       2283.72       1928.86       229.22 o
  12  12  24          4.17        106.53       648.06 o
   0  14  24      48404.98      49364.83      1331.23 o
   2  14  24       4831.53       5226.65       286.41 o
   4  14  24      14846.41      15425.62       357.55 o
   6  14  24        159.04        158.56       144.03 o
   8  14  24        121.62        187.94       211.12 o
  10  14  24       9119.64       9558.35       400.37 o
  12  14  24       1971.99       2072.48       338.19 o
  14  14  24      15651.77      17728.95       978.94 o
   0  16  24       5663.78       4706.33       435.20 o
   2  16  24        799.54        940.29       178.91 o
   4  16  24       4259.40       4345.81       262.01 o
   6  16  24       1100.59       1168.93       173.20 o
   8  16  24        717.62        808.71       196.97 o
  10  16  24       1919.57       2331.61       266.02 o
  12  16  24        827.00        816.42       234.94 o
  14  16  24       1273.92       1344.00       194.52 o
  16  16  24        605.95        644.13       332.70 o
   0  18  24      12461.04      11298.03      1006.81 o
   2  18  24       1602.37       1429.28       192.27 o
   4  18  24       6694.69       7170.85       394.05 o
   6  18  24        738.09        660.11       282.78 o
   8  18  24        103.82        178.01       177.37 o
  10  18  24       6788.21       7554.37       481.05 o
  12  18  24        847.36        926.79       162.61 o
  14  18  24       6819.21       6246.53       276.36 o
  16  18  24        589.93        501.61       138.87 o
  18  18  24       2811.15       2499.47       487.92 o
   0  20  24        657.69        832.16       364.01 o
   2  20  24        527.25        519.41       206.95 o
   4  20  24        676.19        619.82       242.85 o
   6  20  24        589.09        787.78       262.58 o
   8  20  24        176.51        123.52       223.04 o
  10  20  24        639.56        742.69       209.92 o
  12  20  24        103.46         60.39       124.75 o
  14  20  24         97.68         78.89       221.95 o
   0  22  24       1696.45       1958.76       525.22 o
   2  22  24          4.65         -3.37       201.85 o
   4  22  24        704.37        514.77       318.98 o
   6  22  24        317.43        453.53       194.94 o
   8  22  24         20.81       -233.44       326.43 o
  10  22  24        581.69        474.20       159.06 o
  12  22  24        145.62        111.14       128.40 o
   0  24  24        151.89        -36.26       652.02 o
   2  24  24       2565.94       2012.20       581.47 o
   4  24  24        556.35        462.89       679.42 o
   6  24  24       1060.70       1060.52       783.92 o
   8  24  24        888.63       1242.85       722.65 o
   1   1  25       1844.92       1924.50       493.45 o
   1   3  25        224.59        251.13       215.90 o
   3   3  25      31559.48      31976.98      1255.99 o
   1   5  25       4255.17       4472.94       284.29 o
   3   5  25       8229.95       8033.41       375.35 o
   5   5  25       5562.67       6388.97       662.29 o
   1   7  25       1300.15       1205.84       202.36 o
   3   7  25      25602.95      27073.38       754.20 o
   5   7  25       2245.51       2333.29       158.50 o
   7   7  25      28381.33      30712.33       870.91 o
   1   9  25        674.22        592.50       168.58 o
   3   9  25       7687.68       8515.79       322.06 o
   5   9  25        785.92        736.76       151.49 o
   7   9  25       6008.25       6197.15       350.03 o
   9   9  25       5011.98       4623.74       487.54 o
   1  11  25          8.53        -13.80       126.17 o
   3  11  25       3412.33       3427.46       221.11 o
   5  11  25      11875.27      12026.27       448.41 o
   7  11  25      28588.21      28597.97       726.42 o
   9  11  25       1439.73       1518.24       396.10 o
  11  11  25       5898.84       5157.04       543.93 o
   1  13  25         27.89          2.13       111.38 o
   3  13  25       4692.03       4943.66       200.63 o
   5  13  25        792.88        879.29       168.63 o
   7  13  25        410.86        354.90       190.29 o
   9  13  25       2161.58       1682.04       224.07 o
  11  13  25         71.81         49.50       168.12 o
  13  13  25        624.45        684.07       459.74 o
   1  15  25       3859.00       3715.68       232.56 o
   3  15  25          0.03        -94.15       114.65 o
   5  15  25       1905.69       1662.54       228.92 o
   7  15  25        142.84         89.14       175.11 o
   9  15  25       1489.19       1263.25       214.15 o
  11  15  25        155.49        267.57       228.29 o
  13  15  25         18.35        -17.31       295.85 o
  15  15  25       3536.32       4252.29       963.66 o
   1  17  25       1447.43       1249.29       207.21 o
   3  17  25       8212.22       8759.12       409.93 o
   5  17  25       2750.84       2605.01       243.10 o
   7  17  25      10888.50      10849.14       405.52 o
   9  17  25        692.98        749.14       252.35 o
  11  17  25       4907.41       4819.08       385.56 o
  13  17  25        343.81        312.30       195.76 o
  15  17  25        127.74        244.34       250.40 o
  17  17  25       4405.04       3907.84       293.55 o
   1  19  25       1290.21       1177.65       204.98 o
   3  19  25       2581.45       2385.03       271.21 o
   5  19  25        663.03        998.71       213.58 o
   7  19  25        873.11        989.34       201.03 o
   9  19  25        210.11        135.39       225.20 o
  11  19  25       4578.29       4338.65       293.43 o
  13  19  25         92.39        143.90       124.67 o
  15  19  25       1637.20       1637.43       171.40 o
   1  21  25        299.74        185.94       143.37 o
   3  21  25       8278.82       8063.74       484.38 o
   5  21  25        969.32        850.47       221.12 o
   7  21  25       8298.94       8111.24       564.50 o
   9  21  25        281.86        222.89       242.31 o
  11  21  25       2657.59       2509.51       305.51 o
   1  23  25       1361.95       1164.70       277.58 o
   3  23  25        462.35        356.31       316.04 o
   5  23  25        255.91        236.82       197.11 o
   7  23  25       2268.73       2173.63       503.24 o
   0   0  26      14890.58      23128.21      7621.02 o
   0   2  26       4843.46       4214.24       472.02 o
   2   2  26      40563.40      45090.48      1861.92 o
   0   4  26       3432.38       3648.58       530.57 o
   2   4  26       2413.23       2875.60       245.53 o
   4   4  26       2366.64       3111.61       421.89 o
   0   6  26       3275.59       3502.59       392.30 o
   2   6  26       7233.41       8202.98       352.60 o
   4   6  26       1625.92       1293.33       211.63 o
   6   6  26       8448.11       8311.09       610.55 o
   0   8  26       4168.86       3662.14       491.91 o
   2   8  26      12682.92      11594.17       377.31 o
   4   8  26       5301.55       5442.15       237.89 o
   6   8  26        197.62        213.27       131.56 o
   8   8  26       4249.29       3877.51       284.10 o
   0  10  26       3549.15       3315.12       369.14 o
   2  10  26       1580.74       1861.06       201.95 o
   4  10  26        573.93        514.75       178.69 o
   6  10  26         11.31        -53.34       116.18 o
   8  10  26       4880.97       4524.11       336.99 o
  10  10  26         64.86        -37.29       481.29 o
   0  12  26       1005.55       1169.32       159.83 o
   2  12  26      25317.44      26452.97       558.22 o
   4  12  26        391.49        396.75       194.92 o
   6  12  26       8967.47       8117.77       393.01 o
   8  12  26       1422.09       1573.47       140.81 o
  10  12  26        253.06        187.95       273.48 o
  12  12  26      18173.28      18490.64      1823.31 o
   0  14  26        905.59       1408.74       438.29 o
   2  14  26       5510.14       5136.92       234.59 o
   4  14  26       2698.46       2351.86       176.51 o
   6  14  26       4421.95       4705.19       287.66 o
   8  14  26        852.74        943.24       197.15 o
  10  14  26       1644.19       1701.75       247.91 o
  12  14  26       1949.05       2075.49       294.24 o
  14  14  26       2156.53       2297.56       573.40 o
   0  16  26       7185.18       6056.88       603.65 o
   2  16  26      24469.62      24195.25       556.67 o
   4  16  26        415.20        627.34       168.33 o
   6  16  26       4650.31       5049.86       261.43 o
   8  16  26       4604.99       5192.10       261.04 o
  10  16  26        717.67        733.20       155.86 o
  12  16  26      15540.64      16515.71       596.69 o
  14  16  26       1192.27       1301.60       296.74 o
  16  16  26       7205.83       7183.30       585.36 o
   0  18  26        763.57        888.81       613.80 o
   2  18  26       1317.47       1392.15       207.36 o
   4  18  26       1544.51       1279.54       267.16 o
   6  18  26        831.32        923.69       190.13 o
   8  18  26       1063.61       1245.48       242.76 o
  10  18  26       1166.64       1075.40       321.29 o
  12  18  26        963.52       1094.71       331.98 o
  14  18  26       1161.74       1039.64       306.50 o
   0  20  26       1654.40       2118.75       557.07 o
   2  20  26       5679.27       5815.88       277.49 o
   4  20  26          3.36         20.43       202.61 o
   6  20  26        256.95        105.90       174.98 o
   8  20  26       1282.47       1305.25       206.33 o
  10  20  26          1.28        -28.97       244.82 o
  12  20  26       2871.66       2436.05       239.13 o
   0  22  26       2404.01       1866.70       249.62 o
   2  22  26        641.05        465.10       188.76 o
   4  22  26       2829.22       2546.12       232.75 o
   6  22  26       1038.34       1009.76       201.49 o
   8  22  26         30.55       -164.24       345.20 o
   1   1  27       1473.37       1452.08       631.73 o
   1   3  27       2309.88       2221.53       262.84 o
   3   3  27        990.61       1129.75       341.65 o
   1   5  27       4119.24       4107.49       239.73 o
   3   5  27         52.70         78.48       137.55 o
   5   5  27       5601.52       5621.19       556.96 o
   1   7  27       2377.29       2405.75       190.71 o
   3   7  27         59.00        174.58       143.33 o
   5   7  27       3655.11       3520.35       258.33 o
   7   7  27       1835.61       1488.90       185.80 o
   1   9  27        774.77        819.25       222.24 o
   3   9  27       2470.82       3169.53       235.41 o
   5   9  27       5773.19       6230.29       223.45 o
   7   9  27       2827.07       2852.39       198.58 o
   9   9  27       7496.84       6979.26       530.75 o
   1  11  27          0.74          1.45       145.16 o
   3  11  27       4028.44       3978.67       241.89 o
   5  11  27       1849.97       1642.11       199.36 o
   7  11  27        224.98        202.41       129.59 o
   9  11  27        134.78        143.77       253.67 o
  11  11  27        370.40        164.61       244.75 o
   1  13  27        503.10        462.26       129.69 o
   3  13  27       3993.84       3427.72       295.61 o
   5  13  27       2017.02       1888.08       174.59 o
   7  13  27       3606.95       3477.55       209.94 o
   9  13  27        516.81        445.35       202.56 o
  11  13  27        126.78        195.32       191.70 o
  13  13  27       1400.63       2366.07       838.38 o
   1  15  27       3043.42       3146.47       193.35 o
   3  15  27        463.45        669.26       264.46 o
   5  15  27       2190.37       2081.51       236.34 o
   7  15  27         24.93         13.76       148.39 o
   9  15  27       1019.70        813.56       180.60 o
  11  15  27          0.75        -84.10       171.81 o
  13  15  27        196.18        295.81       246.59 o
  15  15  27       1611.32       1884.38       458.04 o
   1  17  27       1066.65       1073.00       211.65 o
   3  17  27        184.67         96.35       169.54 o
   5  17  27        149.65        198.17       131.74 o
   7  17  27        293.07        200.31       166.89 o
   9  17  27        695.30        635.41       188.72 o
  11  17  27         87.31        204.78       233.15 o
  13  17  27       2287.95       2540.27       303.86 o
   1  19  27       1264.51        968.00       306.39 o
   3  19  27          3.82        -39.65       139.33 o
   5  19  27       3272.76       3021.94       285.70 o
   7  19  27        545.68        616.05       172.48 o
   9  19  27       2351.40       2494.03       281.42 o
  11  19  27         31.95        -90.03       162.59 o
   1  21  27        455.20        311.91       215.24 o
   3  21  27        137.85        186.41       155.82 o
   5  21  27       1395.82       1085.62       222.73 o
   7  21  27        192.37        105.97       186.90 o
   0   2  28       6034.95       5619.26       728.35 o
   2   2  28      10561.98      13221.42      1581.68 o
   0   4  28      28947.79      32670.29      1197.69 o
   2   4  28       2232.76       2519.53       359.97 o
   4   4  28      17757.06      19401.34       836.06 o
   0   6  28       1557.53       1119.68       270.81 o
   2   6  28       4819.86       4570.63       381.60 o
   4   6  28         62.32         56.82       244.86 o
   6   6  28        149.71        169.49       462.44 o
   0   8  28        199.59        230.50       230.08 o
   2   8  28       1971.10       2115.18       201.44 o
   4   8  28       2403.89       2235.76       182.56 o
   6   8  28        910.69        783.10       178.36 o
   8   8  28        481.31        400.29       188.22 o
   0  10  28      27289.75      28706.03      1253.40 o
   2  10  28       4306.76       4237.91       314.14 o
   4  10  28       7051.87       6691.65       261.98 o
   6  10  28       1895.00       1628.78       141.58 o
   8  10  28         53.31         86.90       172.62 o
  10  10  28      10975.94      10559.25       658.19 o
   0  12  28       3723.21       3697.26       283.67 o
   2  12  28        458.55        483.13       165.66 o
   4  12  28       5971.07       5956.18       310.66 o
   6  12  28       3706.43       2989.42       243.84 o
   8  12  28       1079.99       1003.61       223.04 o
  10  12  28       2999.82       2750.89       212.68 o
  12  12  28       2221.67       2434.84       428.68 o
   0  14  28      19937.33      20380.51       751.61 o
   2  14  28       3716.30       3831.28       217.77 o
   4  14  28      20204.75      20000.91       508.18 o
   6  14  28        304.03        267.87       124.90 o
   8  14  28        959.88        766.89       172.54 o
  10  14  28       9712.47       9903.24       512.18 o
  12  14  28        668.35        660.34       218.05 o
  14  14  28      14771.34      14902.52      2028.87 o
   0  16  28       2005.08       1831.61       219.82 o
   2  16  28       1018.41       1184.82       215.49 o
   4  16  28       2019.29       2121.17       179.59 o
   6  16  28       1359.15       1060.93       253.04 o
   8  16  28       1983.37       1966.06       232.37 o
  10  16  28       1365.69       1651.37       223.90 o
  12  16  28       1430.03       1261.78       266.30 o
   0  18  28      17523.77      18082.23      1007.77 o
   2  18  28       2440.95       2369.44       303.72 o
   4  18  28       4649.59       4504.15       253.44 o
   6  18  28        523.38        525.81       146.82 o
   8  18  28        207.19        127.61       184.00 o
  10  18  28       4381.60       4663.02       384.13 o
   0  20  28         15.14       -465.09       948.94 o
   2  20  28       2884.12       2540.78       254.99 o
   4  20  28        303.53        190.51       181.98 o
   6  20  28       1099.87        893.20       188.36 o
   1   1  29        786.66        745.31      1587.29 o
   1   3  29        756.83        734.80       304.67 o
   3   3  29         29.51        -73.65       343.53 o
   1   5  29         12.40        -92.48       170.21 o
   3   5  29       1629.88       1517.07       322.72 o
   5   5  29       5165.36       5326.61       597.07 o
   1   7  29         13.64         45.64       106.16 o
   3   7  29        277.57        308.78       184.12 o
   5   7  29       2941.98       3101.31       347.40 o
   7   7  29        848.56        843.10       227.63 o
   1   9  29       1249.27       1362.00       232.63 o
   3   9  29        561.71        749.69       152.10 o
   5   9  29       3986.81       3887.45       242.51 o
   7   9  29       2310.65       1934.45       180.33 o
   9   9  29       4418.37       3709.57       587.25 o
   1  11  29        978.65        757.48       179.90 o
   3  11  29          0.26        -26.05       175.48 o
   5  11  29        794.84        828.84       178.32 o
   7  11  29         20.42         58.60       134.70 o
   9  11  29        527.21        539.14       231.60 o
  11  11  29         22.09         86.52       358.67 o
   1  13  29       2140.20       1843.03       147.13 o
   3  13  29        266.77        188.41       154.56 o
   5  13  29       1428.12       1317.78       173.83 o
   7  13  29         86.01        132.12       175.81 o
   9  13  29        569.62        637.81       214.94 o
  11  13  29         73.32         87.81       150.41 o
  13  13  29        605.44        902.67       738.85 o
   1  15  29        657.95        563.93       122.73 o
   3  15  29         20.52       -139.83       139.83 o
   5  15  29       1104.18        860.39       145.60 o
   7  15  29        168.93        137.89       179.91 o
   9  15  29         21.05         32.74       173.58 o
  11  15  29       1316.83       1495.31       307.86 o
   1  17  29         71.71        129.96       146.41 o
   3  17  29        240.89         90.67       191.55 o
   5  17  29         34.57         31.99       124.52 o
   7  17  29        528.81        499.07       161.89 o
   9  17  29         16.32        -72.26       198.07 o
   1  19  29          1.37        -34.90       229.75 o
   3  19  29        196.43        171.02       188.60 o
   5  19  29         73.06        123.71       133.95 o
   0   2  30       2714.91       2749.13      1203.64 o
   2   2  30      26773.35      27777.62      1496.55 o
   0   4  30       4879.97       4167.41       870.57 o
   2   4  30        313.01        410.36       229.03 o
   4   4  30       1565.94       1841.28       382.12 o
   0   6  30       1943.61       2651.55       260.08 o
   2   6  30       6078.82       6504.50       289.41 o
   4   6  30       1112.75       1009.43       276.58 o
   6   6  30       1029.41        791.26       498.13 o
   0   8  30       2430.86       2045.82       376.09 o
   2   8  30       2780.06       3009.51       174.57 o
   4   8  30        180.53        216.50       117.54 o
   6   8  30        260.95        344.36       192.36 o
   8   8  30       3252.93       2585.54       293.00 o
   0  10  30        152.39        221.91       247.40 o
   2  10  30        466.78        665.01       218.43 o
   4  10  30       1106.94        963.70       135.67 o
   6  10  30       1671.82       1472.10       225.80 o
   8  10  30       1055.66        900.85       201.66 o
  10  10  30       2979.46       2878.13       401.11 o
   0  12  30       9393.15       9512.71       423.41 o
   2  12  30      16221.36      16995.74       600.59 o
   4  12  30          2.09        -15.05       158.18 o
   6  12  30       2356.35       2086.00       178.92 o
   8  12  30       5012.11       4477.18       251.29 o
  10  12  30        260.34        239.16       164.05 o
  12  12  30      12940.13      12909.19       782.24 o
   0  14  30        914.14        948.68       216.58 o
   2  14  30       4974.04       4954.68       221.91 o
   4  14  30        798.79        726.27       184.61 o
   6  14  30       1646.11       1545.36       155.18 o
   8  14  30       2532.30       2248.66       172.43 o
  10  14  30       1047.25        999.67       244.64 o
   0  16  30       2718.24       2617.98       214.42 o
   2  16  30       9929.71       9648.90       300.15 o
   4  16  30        323.78        368.89       156.83 o
   6  16  30       3002.89       2821.35       232.94 o
   8  16  30       3175.99       3149.52       249.47 o
   0  18  30       3405.09       3447.55       831.02 o
   2  18  30         65.09         47.65       145.98 o
   1   1  31          4.99       -353.87      1523.65 o
   1   3  31         68.05         16.75       376.75 o
   3   3  31       1987.55       1667.35       425.32 o
   1   5  31         15.25        -37.69       156.75 o
   3   5  31       1316.85       1213.41       305.34 o
   5   5  31          3.55        -71.38       348.37 o
   1   7  31         57.24         41.94       109.58 o
   3   7  31       5531.51       5582.13       301.25 o
   5   7  31       1843.97       1949.38       288.79 o
   7   7  31      13150.53      12460.11       823.33 o
   1   9  31       1030.17        801.98       192.46 o
   3   9  31        941.13        814.01       148.79 o
   5   9  31        150.83        103.27       130.81 o
   7   9  31       1387.15       1400.61       185.90 o
   9   9  31        777.75        632.15       419.19 o
   1  11  31        704.14        519.98       203.64 o
   3  11  31       1724.28       1458.31       230.19 o
   5  11  31        574.03        599.19       172.45 o
   7  11  31       5720.36       5350.99       313.53 o
   9  11  31        269.68        269.42       179.41 o
  11  11  31       2736.16       3003.77       659.11 o
   1  13  31        360.04        400.41       122.07 o
   3  13  31         29.74        -10.60       142.76 o
   5  13  31        642.56        608.92       209.49 o
   7  13  31          6.12         11.59       180.33 o
   9  13  31        326.81        261.28       165.83 o
   1  15  31         42.49         28.37       149.88 o
   3  15  31       1638.62       1616.11       192.58 o
   5  15  31        236.66        281.47       225.02 o
   0   0  32      10960.00      10804.72      5052.58 o
   0   2  32        546.63        874.73      2087.58 o
   2   2  32        332.82         74.90       294.11 o
   0   4  32       9859.10       9176.48      1142.40 o
   2   4  32       2634.96       2578.06       338.65 o
   4   4  32       2122.11       2037.93       691.02 o
   0   6  32          1.21       -110.26       187.76 o
   2   6  32        347.37        350.61       265.39 o
   4   6  32        140.97        214.38       275.14 o
   6   6  32         64.95       -100.75       452.35 o
   0   8  32        142.57         49.53       174.70 o
   2   8  32        424.65        433.81       187.89 o
   4   8  32        175.49        184.57       142.00 o
   6   8  32        246.72        156.81       164.67 o
   8   8  32       1198.35       1174.06       314.21 o
   0  10  32       4898.43       5768.03       696.15 o
   2  10  32        787.94        665.54       160.05 o
   4  10  32       2625.68       2552.34       258.79 o
   6  10  32        663.15        537.30       162.88 o
   8  10  32         46.41         72.94       301.00 o
  10  10  32       3117.94       2863.41       387.87 o
   0  12  32       1374.36       1643.61       212.29 o
   2  12  32         24.39         46.24       160.99 o
   4  12  32       2014.86       1999.39       198.48 o
   6  12  32        294.49        238.75       146.32 o
   0  14  32       8017.48       7752.55       514.92 o
   2  14  32       1570.06       1538.80       154.38 o
   1   1  33        781.68        471.62      1662.97 o
   1   3  33         51.08       -500.54       815.50 o
   3   3  33         33.27       -182.75       335.21 o
   1   5  33       2177.96       1760.21       299.68 o
   3   5  33        422.48        279.39       345.11 o
   5   5  33       9867.08       9039.00       811.84 o
   1   7  33       1080.63       1045.19       210.70 o
   3   7  33        767.90        544.63       256.54 o
   5   7  33       1041.08       1235.79       214.55 o
   7   7  33        647.96        547.22       314.11 o
   1   9  33       2717.61       2449.05       253.50 o
   3   9  33        341.59        486.30       167.45 o
   5   9  33       7566.89       7825.49       370.63 o
   7   9  33       1053.19       1040.80       202.49 o
   1  11  33        796.09        621.06       192.24 o
   3  11  33        302.79        185.76       171.33 o
   0   0  34       1680.32       3027.66      2191.75 o
   0   2  34       1816.02       2139.39      1900.06 o
   2   2  34        908.06        724.41      1866.07 o
   0   4  34         13.58        -46.75       239.09 o
   2   4  34        393.51        359.84       269.62 o
   4   4  34        369.95        292.67      1077.37 o
   0   6  34        926.58        924.45       195.99 o
   2   6  34        586.98        481.11       257.64 o
   4   6  34        334.71        241.54       214.70 o
   6   6  34         88.42         70.92       134.27 o
   0   8  34        243.08        250.62       237.62 o
   2   8  34        559.98        651.37       192.49 o
   1   1  35         13.05       -872.48      2744.23 o
                                                
