# Supplementary material for: A picture is worth a thousand diffraction spots: using photometry and computer vision to perform rapid high-throughput sample-versatile serial crystallography
Source: IUCrJ. 2026 May 18;13(Pt 4):409–19. doi: 10.1107/S2052252526003568 (PMC13324597; doi:10.1107/S2052252526003568)
Supplement: Supplementary file 5 [file m-13-00409-cubtc_gridscan_isigma3_rpim0p2sup5.hkl]

#
# h,k,l, Fc-squared, Fo-squared, sigma(Fo-squared), status flag
#
data_cubtc_gridscan_isigma3_rpim0p2
_shelx_title ' cobtc_gridscan_isigma3_rpim0p2_a.res in Fm-3m'
_shelx_refln_list_code          4
_shelx_F_calc_maximum     1359.43
_exptl_crystal_F_000      5136.00
_reflns_d_resolution_high  0.7502

loop_
 _space_group_symop_operation_xyz
 'x, y, z'
 '-x, -y, z'
 '-x, y, -z'
 'x, -y, -z'
 'z, x, y'
 'z, -x, -y'
 '-z, -x, y'
 '-z, x, -y'
 'y, z, x'
 '-y, z, -x'
 'y, -z, -x'
 '-y, -z, x'
 'y, x, -z'
 '-y, -x, -z'
 'y, -x, z'
 '-y, x, z'
 'x, z, -y'
 '-x, z, y'
 '-x, -z, -y'
 'x, -z, y'
 'z, y, -x'
 'z, -y, x'
 '-z, y, x'
 '-z, -y, -x'
 'x, y+1/2, z+1/2'
 '-x, -y+1/2, z+1/2'
 '-x, y+1/2, -z+1/2'
 'x, -y+1/2, -z+1/2'
 'z, x+1/2, y+1/2'
 'z, -x+1/2, -y+1/2'
 '-z, -x+1/2, y+1/2'
 '-z, x+1/2, -y+1/2'
 'y, z+1/2, x+1/2'
 '-y, z+1/2, -x+1/2'
 'y, -z+1/2, -x+1/2'
 '-y, -z+1/2, x+1/2'
 'y, x+1/2, -z+1/2'
 '-y, -x+1/2, -z+1/2'
 'y, -x+1/2, z+1/2'
 '-y, x+1/2, z+1/2'
 'x, z+1/2, -y+1/2'
 '-x, z+1/2, y+1/2'
 '-x, -z+1/2, -y+1/2'
 'x, -z+1/2, y+1/2'
 'z, y+1/2, -x+1/2'
 'z, -y+1/2, x+1/2'
 '-z, y+1/2, x+1/2'
 '-z, -y+1/2, -x+1/2'
 'x+1/2, y, z+1/2'
 '-x+1/2, -y, z+1/2'
 '-x+1/2, y, -z+1/2'
 'x+1/2, -y, -z+1/2'
 'z+1/2, x, y+1/2'
 'z+1/2, -x, -y+1/2'
 '-z+1/2, -x, y+1/2'
 '-z+1/2, x, -y+1/2'
 'y+1/2, z, x+1/2'
 '-y+1/2, z, -x+1/2'
 'y+1/2, -z, -x+1/2'
 '-y+1/2, -z, x+1/2'
 'y+1/2, x, -z+1/2'
 '-y+1/2, -x, -z+1/2'
 'y+1/2, -x, z+1/2'
 '-y+1/2, x, z+1/2'
 'x+1/2, z, -y+1/2'
 '-x+1/2, z, y+1/2'
 '-x+1/2, -z, -y+1/2'
 'x+1/2, -z, y+1/2'
 'z+1/2, y, -x+1/2'
 'z+1/2, -y, x+1/2'
 '-z+1/2, y, x+1/2'
 '-z+1/2, -y, -x+1/2'
 'x+1/2, y+1/2, z'
 '-x+1/2, -y+1/2, z'
 '-x+1/2, y+1/2, -z'
 'x+1/2, -y+1/2, -z'
 'z+1/2, x+1/2, y'
 'z+1/2, -x+1/2, -y'
 '-z+1/2, -x+1/2, y'
 '-z+1/2, x+1/2, -y'
 'y+1/2, z+1/2, x'
 '-y+1/2, z+1/2, -x'
 'y+1/2, -z+1/2, -x'
 '-y+1/2, -z+1/2, x'
 'y+1/2, x+1/2, -z'
 '-y+1/2, -x+1/2, -z'
 'y+1/2, -x+1/2, z'
 '-y+1/2, x+1/2, z'
 'x+1/2, z+1/2, -y'
 '-x+1/2, z+1/2, y'
 '-x+1/2, -z+1/2, -y'
 'x+1/2, -z+1/2, y'
 'z+1/2, y+1/2, -x'
 'z+1/2, -y+1/2, x'
 '-z+1/2, y+1/2, x'
 '-z+1/2, -y+1/2, -x'
 '-x, -y, -z'
 'x, y, -z'
 'x, -y, z'
 '-x, y, z'
 '-z, -x, -y'
 '-z, x, y'
 'z, x, -y'
 'z, -x, y'
 '-y, -z, -x'
 'y, -z, x'
 '-y, z, x'
 'y, z, -x'
 '-y, -x, z'
 'y, x, z'
 '-y, x, -z'
 'y, -x, -z'
 '-x, -z, y'
 'x, -z, -y'
 'x, z, y'
 '-x, z, -y'
 '-z, -y, x'
 '-z, y, -x'
 'z, -y, -x'
 'z, y, x'
 '-x, -y+1/2, -z+1/2'
 'x, y+1/2, -z+1/2'
 'x, -y+1/2, z+1/2'
 '-x, y+1/2, z+1/2'
 '-z, -x+1/2, -y+1/2'
 '-z, x+1/2, y+1/2'
 'z, x+1/2, -y+1/2'
 'z, -x+1/2, y+1/2'
 '-y, -z+1/2, -x+1/2'
 'y, -z+1/2, x+1/2'
 '-y, z+1/2, x+1/2'
 'y, z+1/2, -x+1/2'
 '-y, -x+1/2, z+1/2'
 'y, x+1/2, z+1/2'
 '-y, x+1/2, -z+1/2'
 'y, -x+1/2, -z+1/2'
 '-x, -z+1/2, y+1/2'
 'x, -z+1/2, -y+1/2'
 'x, z+1/2, y+1/2'
 '-x, z+1/2, -y+1/2'
 '-z, -y+1/2, x+1/2'
 '-z, y+1/2, -x+1/2'
 'z, -y+1/2, -x+1/2'
 'z, y+1/2, x+1/2'
 '-x+1/2, -y, -z+1/2'
 'x+1/2, y, -z+1/2'
 'x+1/2, -y, z+1/2'
 '-x+1/2, y, z+1/2'
 '-z+1/2, -x, -y+1/2'
 '-z+1/2, x, y+1/2'
 'z+1/2, x, -y+1/2'
 'z+1/2, -x, y+1/2'
 '-y+1/2, -z, -x+1/2'
 'y+1/2, -z, x+1/2'
 '-y+1/2, z, x+1/2'
 'y+1/2, z, -x+1/2'
 '-y+1/2, -x, z+1/2'
 'y+1/2, x, z+1/2'
 '-y+1/2, x, -z+1/2'
 'y+1/2, -x, -z+1/2'
 '-x+1/2, -z, y+1/2'
 'x+1/2, -z, -y+1/2'
 'x+1/2, z, y+1/2'
 '-x+1/2, z, -y+1/2'
 '-z+1/2, -y, x+1/2'
 '-z+1/2, y, -x+1/2'
 'z+1/2, -y, -x+1/2'
 'z+1/2, y, x+1/2'
 '-x+1/2, -y+1/2, -z'
 'x+1/2, y+1/2, -z'
 'x+1/2, -y+1/2, z'
 '-x+1/2, y+1/2, z'
 '-z+1/2, -x+1/2, -y'
 '-z+1/2, x+1/2, y'
 'z+1/2, x+1/2, -y'
 'z+1/2, -x+1/2, y'
 '-y+1/2, -z+1/2, -x'
 'y+1/2, -z+1/2, x'
 '-y+1/2, z+1/2, x'
 'y+1/2, z+1/2, -x'
 '-y+1/2, -x+1/2, z'
 'y+1/2, x+1/2, z'
 '-y+1/2, x+1/2, -z'
 'y+1/2, -x+1/2, -z'
 '-x+1/2, -z+1/2, y'
 'x+1/2, -z+1/2, -y'
 'x+1/2, z+1/2, y'
 '-x+1/2, z+1/2, -y'
 '-z+1/2, -y+1/2, x'
 '-z+1/2, y+1/2, -x'
 'z+1/2, -y+1/2, -x'
 'z+1/2, y+1/2, x'

_cell_length_a    26.2454
_cell_length_b    26.2454
_cell_length_c    26.2454
_cell_angle_alpha  90.000
_cell_angle_beta   90.000
_cell_angle_gamma  90.000

_shelx_F_squared_multiplier     1.000

loop_
 _refln_index_h
 _refln_index_k
 _refln_index_l
 _refln_F_squared_calc
 _refln_F_squared_meas
 _refln_F_squared_sigma
 _refln_observed_status
   1   1   1       3453.00        264.41       580.60 o
   3   3   3     760816.75     597005.88     11538.38 o
   0   0   4    1848062.88    1209428.50     34335.98 o
   0   2   4     134079.81     102679.31      1599.77 o
   2   2   4     114082.45      86858.05       870.08 o
   2   4   4     159886.58     106110.50      1779.07 o
   4   4   4     530230.25     476038.81     12707.96 o
   1   1   5        438.74        757.29        81.66 o
   1   5   5     343142.34     293591.00      4131.26 o
   3   5   5     778459.12     729603.25      9825.47 o
   5   5   5    1471321.75    1598941.38     36073.87 o
   0   0   6     254030.39     243120.11      9185.72 o
   0   2   6     130017.31     147566.77      4424.11 o
   0   4   6      73793.67      95743.12      1610.90 o
   2   4   6      53140.93      59502.39       829.25 o
   0   6   6      59814.53      55173.28      1159.15 o
   2   6   6      35409.04      33789.32       809.18 o
   4   6   6     205925.27     215557.75      2609.58 o
   6   6   6     179296.94     150127.52      5785.08 o
   1   1   7      27121.21      21144.86      1113.32 o
   1   3   7       2048.04       1435.00        69.29 o
   3   3   7     114901.04     117208.62      1490.15 o
   1   5   7      56618.80      54019.14       847.46 o
   3   5   7     114304.85     105042.59       869.12 o
   1   7   7      51209.88      49507.75       947.60 o
   3   7   7     443415.03     444523.00      6192.43 o
   5   7   7     167676.91     204602.94      2546.84 o
   7   7   7    1703153.50    1968749.88     66358.72 o
   0   0   8     154195.47     125258.06      5310.91 o
   0   2   8      11583.87      12040.88       244.75 o
   2   2   8     192684.17     175501.19      2123.64 o
   0   4   8     179135.56     145606.59      3089.85 o
   2   4   8      14620.59      19882.43       336.38 o
   4   4   8      54169.13      71674.32      1710.81 o
   0   6   8      33095.21      46557.10      1767.56 o
   2   6   8     168856.89     158262.31      2066.94 o
   6   6   8      46451.24      60604.33      1386.85 o
   0   8   8      45118.56      51585.09      3021.24 o
   4   8   8      37124.71      31118.64       942.97 o
   6   8   8      81571.10     124317.16      1572.14 o
   8   8   8     126056.47     164270.11     10414.66 o
   1   5   9      95234.61     101821.27      1008.36 o
   3   5   9       9976.30      10829.85       213.63 o
   5   5   9     694998.62     675582.06      7975.80 o
   1   7   9     126811.05     129111.05      1777.91 o
   3   7   9     104677.20     104495.20      1083.31 o
   5   7   9     107757.23     104478.70      1171.09 o
   7   7   9      66769.87      67957.63      1430.33 o
   1   9   9     153725.52     154244.75      2125.19 o
   3   9   9      15875.01      17646.44       588.05 o
   5   9   9    1082751.88    1176848.00     17592.66 o
   7   9   9      70340.36      92939.56      1305.53 o
   9   9   9     153195.36     144890.59      4775.81 o
   0   0  10     485278.25     515517.31      9234.50 o
   0   2  10      16270.55      18257.25       811.92 o
   2   2  10     110668.20     123952.55      2596.65 o
   0   4  10      87397.41      79135.21      1683.74 o
   4   4  10     293037.56     304697.72      3257.94 o
   0   6  10      12468.17      14587.76       459.40 o
   2   6  10      44092.30      58037.84       665.11 o
   4   6  10     104051.67     122218.23      1084.67 o
   6   6  10      27790.86      27605.48       490.23 o
   0   8  10      33306.78      33838.14      1539.49 o
   4   8  10       7875.04       8983.10       302.80 o
   6   8  10      20009.37      19420.83       300.01 o
   8   8  10       7068.02      10286.78       243.58 o
   0  10  10     141222.66     118370.05      4563.17 o
   2  10  10      41213.74      37491.74       728.47 o
   4  10  10      86853.09      83095.05      1364.53 o
   6  10  10      28275.75      33984.29       644.13 o
   8  10  10      24542.53      33833.29       803.66 o
  10  10  10     164180.09     187749.09      5715.00 o
   1   1  11       6611.40       7201.28       962.84 o
   1   3  11       1510.83       1954.00       126.47 o
   3   3  11     212368.47     206854.66      2752.91 o
   1   5  11      14530.49      13475.40       339.79 o
   3   5  11     178598.02     188336.69      1926.07 o
   5   5  11      14738.14      11467.11       464.71 o
   1   7  11      10529.12      10346.02       315.44 o
   3   7  11     296980.19     301577.25      2721.31 o
   5   7  11      28790.84      27232.45       370.74 o
   7   7  11     210199.70     192865.31      3068.28 o
   1   9  11      33915.13      35439.46       457.40 o
   3   9  11      20859.48      22679.99       421.00 o
   5   9  11      21927.88      25923.65       446.36 o
   7   9  11      32670.30      29395.29       367.77 o
   1  11  11         62.11         48.24        74.33 o
   3  11  11     192124.17     204907.84      3767.46 o
   5  11  11      88184.62      91896.49      1517.52 o
   7  11  11     117714.24     120601.41      1718.86 o
   9  11  11      25751.92      30299.59       759.74 o
  11  11  11        649.27       1114.04       206.62 o
   0   0  12       6284.23       6188.12       883.54 o
   0   2  12      19438.71      14936.73       342.50 o
   2   2  12      99493.37      90340.88      1242.40 o
   0   4  12      24376.12      32242.42      1636.23 o
   2   4  12      44017.88      41088.52       762.85 o
   4   4  12      17720.99      19808.33       288.33 o
   0   6  12      46949.36      34791.49       626.59 o
   2   6  12     202487.12     200350.39      1762.18 o
   4   6  12      28552.44      30846.97       366.34 o
   6   6  12      34658.46      39848.26       566.54 o
   0   8  12      81687.15      89987.40      1425.49 o
   2   8  12      85965.52      88394.72       871.29 o
   4   8  12      10124.64       9052.15       209.12 o
   6   8  12       4899.63       4790.59       166.64 o
   8   8  12      22756.34      22360.80       484.67 o
   0  10  12      38921.38      40543.05       924.22 o
   2  10  12      12160.33      13464.90       264.50 o
   4  10  12      29669.31      34672.41       773.98 o
   6  10  12       2779.78       2444.44       116.93 o
   8  10  12      32052.06      32996.90       425.35 o
  10  10  12       3222.90       3627.53       229.17 o
   0  12  12      45663.36      41162.14      2775.37 o
   2  12  12     426250.59     449075.75      5819.35 o
   4  12  12      26397.76      26796.83       465.43 o
   6  12  12      34375.89      35645.34      1020.53 o
   8  12  12      73108.88      78058.17      1474.30 o
  10  12  12      16636.16      17273.52       451.42 o
  12  12  12     102549.94     110652.41      3169.94 o
   1   1  13       8025.42       8671.52       421.61 o
   1   3  13      26146.70      29570.08       657.49 o
   1   5  13      27046.02      27587.37       420.49 o
   3   5  13      24995.16      26501.73       437.90 o
   5   5  13      64875.79      55180.84       841.77 o
   1   7  13       1816.24       1267.63        75.89 o
   3   7  13         21.84        401.54       107.92 o
   5   7  13      37484.83      30995.79       388.44 o
   7   7  13      50206.38      52643.11       859.12 o
   1   9  13      26829.63      26823.72       363.61 o
   3   9  13      15207.14      11912.72       238.74 o
   5   9  13      46644.78      46571.50       557.82 o
   7   9  13      37381.70      40588.92       471.69 o
   9   9  13      17118.42      15830.01       629.76 o
   1  11  13       4090.53       5328.81       217.06 o
   3  11  13        660.28       1134.00        82.71 o
   5  11  13       1755.23       2511.50       107.57 o
   7  11  13       4488.96       5157.13       214.86 o
   9  11  13       3925.39       4275.77       147.45 o
  11  11  13      22339.29      22805.68       528.43 o
   1  13  13        795.01       1055.25       200.95 o
   3  13  13      14043.27      12331.11       456.01 o
   5  13  13      23887.60      24012.08       517.78 o
   7  13  13       8550.13       6802.57       330.36 o
   9  13  13        349.92        438.11       160.64 o
  11  13  13        927.84        891.28       120.32 o
  13  13  13       9192.32      10080.39       858.81 o
   0   0  14     564502.56     516522.31     14972.89 o
   0   2  14      41851.37      41560.96       731.29 o
   2   2  14      29396.65      21998.40       429.30 o
   0   4  14     383856.06     347306.88      4415.13 o
   2   4  14      77286.84      74148.67       771.50 o
   4   4  14     143064.64     134304.69      1567.32 o
   0   6  14      25809.47      29787.66       676.49 o
   2   6  14      66546.87      64124.95       691.89 o
   4   6  14      14462.08      14905.91       256.23 o
   6   6  14       5553.66       4103.17       138.40 o
   0   8  14      49380.23      50640.01       748.14 o
   2   8  14      94014.14     105330.91       931.07 o
   4   8  14       3761.36       4323.17       147.37 o
   6   8  14      14243.43      15874.35       365.85 o
   8   8  14       2206.74       2302.88       129.42 o
   0  10  14     433395.38     452661.12      7293.56 o
   2  10  14      76282.00      76625.52       961.16 o
   4  10  14     146589.50     158196.38      1569.84 o
   6  10  14       1968.10       2799.66        92.14 o
   8  10  14       4414.31       5213.28       163.52 o
  10  10  14      45200.53      46018.48       721.65 o
   0  12  14      47139.24      45712.65      1321.93 o
   2  12  14      64180.21      72247.09       897.87 o
   4  12  14       5759.05       6005.95       186.38 o
   6  12  14      14973.50      16118.17       252.79 o
   8  12  14      13589.79      14233.00       288.30 o
  10  12  14      18162.48      18610.53       357.26 o
  12  12  14        152.45        516.05        94.40 o
   0  14  14     746807.75     758274.81     20933.59 o
   2  14  14      39890.16      41362.12       876.34 o
   4  14  14     141883.19     152803.89      2025.49 o
   6  14  14       6960.61       7283.49       299.26 o
   8  14  14        498.24        362.87       116.67 o
  10  14  14      94004.05      99917.66      1784.33 o
  12  14  14      15847.31      15877.87       419.99 o
  14  14  14     101660.05     113778.41      2711.73 o
   1   1  15       1551.47       1598.38       178.59 o
   1   3  15        154.34        116.35        65.02 o
   3   3  15       1916.77       2642.39       230.17 o
   1   5  15       5868.74       5477.98       169.94 o
   3   5  15       9386.62       7841.32       161.12 o
   5   5  15      75970.07      74537.66      1035.25 o
   1   7  15       7593.80       7485.69       198.78 o
   3   7  15       4985.12       4837.82       172.86 o
   5   7  15      39397.59      38712.16       501.73 o
   7   7  15       2584.52       2020.53       162.27 o
   1   9  15         58.31         16.57        59.86 o
   3   9  15        236.28        249.44        91.78 o
   5   9  15      60456.69      59551.26       779.02 o
   7   9  15      23125.21      23034.32       410.75 o
   9   9  15      75684.76      76396.52      1981.77 o
   1  11  15        107.00        171.67        86.10 o
   3  11  15        491.40        581.51        79.99 o
   5  11  15      21380.76      20954.33       301.95 o
   7  11  15       3603.78       4278.97       137.84 o
   9  11  15       3230.81       3736.86       148.13 o
  11  11  15       1975.25       1691.66       197.40 o
   1  13  15       1175.82       1378.95       110.25 o
   3  13  15          4.12        -36.02       129.71 o
   5  13  15       1896.86       2065.12       109.73 o
   7  13  15       1313.70       1902.16       128.47 o
   9  13  15      10181.91       9920.25       203.90 o
  11  13  15       4340.73       3864.58       170.54 o
  13  13  15       3362.59       3175.11       156.85 o
   1  15  15      27033.20      25570.13      1021.59 o
   3  15  15       9809.22       8650.03       481.07 o
   5  15  15       3164.35       2186.44       271.33 o
   7  15  15        954.04       1159.72       127.04 o
   9  15  15        681.26        698.71       236.37 o
  11  15  15        936.36       1007.72       125.85 o
  13  15  15       4229.26       4378.06       192.18 o
  15  15  15      29262.83      29710.15       995.70 o
   0   0  16     199194.69     247710.17      9766.68 o
   0   2  16     182989.11     190294.02      2418.74 o
   2   2  16     230929.72     212615.02      3482.72 o
   0   4  16      18614.55      16071.51       397.16 o
   2   4  16        213.94        140.86        72.74 o
   4   4  16       7295.81       5578.83       440.71 o
   0   6  16      75782.04      71034.64       927.33 o
   2   6  16      65097.50      62514.95       660.69 o
   4   6  16      26895.35      29525.66       355.87 o
   6   6  16       1879.41       1428.78       142.59 o
   0   8  16     103131.95     103029.66      1555.53 o
   2   8  16     123913.65     121921.48      1234.22 o
   4   8  16      15659.85      13406.55       256.80 o
   6   8  16      32145.73      35422.27       603.48 o
   8   8  16        199.52        931.51       247.51 o
   0  10  16      58872.07      63197.49       981.67 o
   2  10  16        217.43        102.23        65.42 o
   4  10  16      20528.21      21775.71       428.54 o
   6  10  16       8822.21       9126.87       244.73 o
   8  10  16        276.78        203.98       123.83 o
  10  10  16      15590.93      16009.29       349.50 o
   0  12  16      40455.90      41318.24       918.54 o
   2  12  16     246162.56     249962.11      2271.47 o
   4  12  16       7767.85       8882.31       252.25 o
   6  12  16      24899.15      26766.20       477.73 o
   8  12  16      17806.21      18774.45       355.25 o
  10  12  16       4963.92       4932.79       190.64 o
  12  12  16      81941.21      87430.75      1882.34 o
   0  14  16      45649.24      46236.30       934.94 o
   2  14  16      36470.64      34944.23       547.67 o
   4  14  16      19079.30      18834.36       364.44 o
   6  14  16      17007.48      17591.32       262.35 o
   8  14  16       4647.53       5410.40       143.17 o
  10  14  16       3203.11       3657.92       108.49 o
  12  14  16      22567.59      23453.37       396.31 o
  14  14  16       1454.38       2157.54       161.60 o
   0  16  16       1095.24       1068.00       474.24 o
   2  16  16     106420.47     103941.54      1605.87 o
   4  16  16        211.82        188.10       122.84 o
   6  16  16      19753.20      20707.67       532.59 o
   8  16  16      17569.50      18688.31       459.55 o
  10  16  16       6524.39       7132.63       429.84 o
  12  16  16      71912.08      77973.85      1518.70 o
  14  16  16      18684.35      18571.96       452.98 o
  16  16  16      92803.30      94342.76      3491.70 o
   1   1  17       4040.98       3701.85       270.66 o
   1   3  17       9792.25       9527.88       262.58 o
   3   3  17      46802.84      45444.22       853.27 o
   1   5  17      17740.82      17588.68       311.71 o
   3   5  17      10686.96      10207.43       253.25 o
   5   5  17       8898.11       9832.23       248.15 o
   1   7  17       3275.56       3597.06       138.79 o
   3   7  17      59912.05      57692.20       695.06 o
   5   7  17      23218.36      22127.38       402.20 o
   7   7  17     169635.09     172061.17      3240.89 o
   1   9  17       1445.03       1675.07       118.42 o
   3   9  17      19978.52      20443.68       376.73 o
   5   9  17       7492.60       7230.88       178.19 o
   7   9  17      22176.04      23639.81       401.11 o
   9   9  17       1956.00       1896.66       113.52 o
   1  11  17         47.75          7.93        64.56 o
   3  11  17      49770.77      53956.41       564.21 o
   5  11  17       6319.43       7183.42       156.04 o
   7  11  17      48925.97      50341.21       841.75 o
   9  11  17      13325.70      12589.41       326.21 o
  11  11  17      27930.91      27092.46       484.12 o
   1  13  17        671.33        603.39       165.05 o
   3  13  17       9607.59      11104.72       270.62 o
   5  13  17        299.48        197.27        89.46 o
   7  13  17        172.53        335.03        82.71 o
   9  13  17       4323.58       3927.02       157.52 o
  11  13  17       1702.91       1503.54       105.56 o
  13  13  17      11904.00      11955.45       327.83 o
   1  15  17      15790.08      14564.59       385.04 o
   3  15  17        174.70         84.66        72.64 o
   5  15  17        181.74        116.67        74.28 o
   7  15  17       1325.42       1448.99       120.12 o
   9  15  17       2744.57       2604.12       113.87 o
  11  15  17       1729.33       1814.15       126.77 o
  13  15  17        244.74        214.51       121.98 o
  15  15  17       1195.08       1043.74       170.29 o
   1  17  17      15880.80      14019.44       500.38 o
   3  17  17      16215.07      16529.06       404.42 o
   5  17  17       9295.72       9287.59       359.46 o
   7  17  17      23547.30      23132.86       395.53 o
   9  17  17       2521.51       2963.69       172.30 o
  11  17  17      11960.32      11263.11       336.77 o
  13  17  17        375.32        359.80       199.99 o
  15  17  17       3309.33       3823.00       234.99 o
  17  17  17       4180.28       4747.14       443.73 o
   0   0  18     191439.31     178968.78      7163.53 o
   0   2  18      56807.84      57235.79       942.80 o
   2   2  18      21994.34      22632.21       771.72 o
   0   4  18     114778.23     118095.46      1653.98 o
   2   4  18      42789.80      41384.38       467.60 o
   4   4  18      37246.98      39413.75       980.70 o
   0   6  18       9076.93       6337.23       345.67 o
   2   6  18      13487.66      14082.30       264.30 o
   4   6  18       3619.39       3423.48       100.98 o
   6   6  18       6608.64       7396.23       312.34 o
   0   8  18       8619.44      10055.12       302.47 o
   2   8  18       4420.96       3890.73       142.08 o
   4   8  18       1962.45       2436.78       123.18 o
   6   8  18        116.24        262.61        85.75 o
   8   8  18      24019.29      23870.05       646.95 o
   0  10  18      92926.04      91994.34      1348.49 o
   2  10  18      33260.90      33282.89       459.26 o
   4  10  18      62105.88      62087.73       766.14 o
   6  10  18        234.45        100.95       117.29 o
   8  10  18       2114.73       2467.55       118.33 o
  10  10  18      32037.20      30896.65       795.58 o
   0  12  18        451.85        983.85       276.96 o
   2  12  18      16975.58      13372.23       301.17 o
   4  12  18      31936.33      32128.46       426.60 o
   6  12  18        761.85        886.17       108.91 o
   8  12  18      11715.85      10612.79       282.13 o
  10  12  18       5816.72       6408.71       179.31 o
  12  12  18       5440.26       5718.96       276.80 o
   0  14  18      40713.85      37029.69       994.49 o
   2  14  18        719.42        698.91        99.75 o
   4  14  18      57311.55      53589.26       600.98 o
   6  14  18         94.28        203.06        87.20 o
   8  14  18       2038.65       1841.73       146.08 o
  10  14  18      26194.03      27281.72       547.32 o
  12  14  18      11021.88      10930.10       229.75 o
  14  14  18      74560.85      78077.86      1737.29 o
   0  16  18      22304.61      21424.46       516.57 o
   2  16  18       5031.73       5031.66       224.55 o
   4  16  18       5076.82       5703.71       208.74 o
   6  16  18       1942.59       2061.73       116.57 o
   8  16  18       1138.71       1269.48       100.34 o
  10  16  18       2735.64       2751.46       113.51 o
  12  16  18        408.32        343.87       107.57 o
  14  16  18      11011.45      11701.14       337.39 o
  16  16  18        742.14        894.26       137.93 o
   0  18  18      40607.50      43454.98      1993.04 o
   2  18  18       2220.03       2216.27       184.99 o
   4  18  18       1896.79       2274.12       232.77 o
   6  18  18         38.96        174.80       118.51 o
   8  18  18        730.69        737.46       138.67 o
  10  18  18       9014.25       8487.44       332.52 o
  12  18  18      16195.28      16122.56       388.43 o
  14  18  18      29674.53      30807.20       843.84 o
  16  18  18       3379.89       3399.69       212.42 o
  18  18  18       3401.96       4146.19       638.34 o
   1   1  19      18092.92      17746.44       464.41 o
   1   3  19      29283.78      29570.87       379.27 o
   3   3  19      22675.07      22279.37       538.02 o
   1   5  19      58882.76      59318.71       618.99 o
   3   5  19       1536.99       1078.80        79.88 o
   5   5  19     140348.09     138058.12      2089.14 o
   1   7  19      16184.84      17485.99       394.61 o
   3   7  19      15443.98      16217.65       452.51 o
   5   7  19       9699.51      10266.25       229.10 o
   7   7  19      13953.25      16030.29      1211.12 o
   1   9  19      29624.05      31174.73       379.45 o
   3   9  19       7794.62       7680.59       375.24 o
   5   9  19     154307.88     161191.75      1703.45 o
   7   9  19      18871.04      18041.55       278.68 o
   9   9  19     114627.45     110641.05      1936.23 o
   1  11  19       6779.12       7007.59       188.56 o
   3  11  19       7220.95       7258.01       258.83 o
   5  11  19      25785.23      27751.39       459.73 o
   7  11  19       4158.77       3525.95       221.79 o
   9  11  19       3174.19       3196.49       128.71 o
  11  11  19      20071.26      20343.24       517.36 o
   1  13  19       2207.65       1956.53       114.15 o
   3  13  19       1121.44       1353.69       105.93 o
   5  13  19      19417.27      18852.31       303.87 o
   7  13  19       7918.80       8401.46       231.13 o
   9  13  19      23114.43      24879.63       526.88 o
  11  13  19       4431.53       4566.37       193.16 o
  13  13  19       8566.00       8218.89       245.34 o
   1  15  19         86.05         99.83        79.80 o
   3  15  19      21133.54      19634.31       338.17 o
   5  15  19      20395.64      18923.59       365.31 o
   7  15  19       8564.06       8218.69       199.88 o
   9  15  19      15215.04      13805.10       298.43 o
  11  15  19       3996.94       4174.37       158.54 o
  13  15  19       1436.47       1700.10       123.73 o
  15  15  19         23.76         61.50       130.61 o
   1  17  19         29.07         66.96       112.86 o
   3  17  19       1058.26        896.00       115.87 o
   5  17  19       2723.58       3125.02       125.76 o
   7  17  19       8186.14       7582.49       154.95 o
   9  17  19       2032.43       1899.16       107.79 o
  11  17  19       4683.38       4481.08       179.81 o
  13  17  19       1609.51       1516.11       128.01 o
  15  17  19        839.79        899.44       132.79 o
  17  17  19        507.37        763.55       243.91 o
   1  19  19       7535.40       7477.77       295.39 o
   3  19  19       6489.39       5376.85       275.78 o
   5  19  19      67226.68      65636.18      2007.44 o
   7  19  19       1954.36       1807.17       121.41 o
   9  19  19      45310.91      47276.03      1030.66 o
  11  19  19        203.89        271.38       122.87 o
  13  19  19      14267.01      14072.56       386.48 o
  15  19  19        504.25        568.63       197.56 o
  17  19  19        311.96        481.04       246.27 o
  19  19  19       5874.53       6654.33      1087.05 o
   0   0  20      34184.95      33826.64      2654.88 o
   0   2  20      36534.23      34309.10       608.02 o
   2   2  20      69133.59      67755.41      1591.61 o
   0   4  20       2025.10       1625.90       148.80 o
   2   4  20      11357.84      11956.79       253.61 o
   4   4  20        651.93        318.24       270.64 o
   0   6  20      11789.56      11885.50       416.31 o
   2   6  20      16369.20      19067.42       325.88 o
   4   6  20          2.76         10.09        70.58 o
   6   6  20       4432.25       4794.52       225.53 o
   0   8  20      16728.86      17947.83       433.69 o
   2   8  20      10565.10      10245.16       224.10 o
   4   8  20      15433.32      16574.92       363.76 o
   6   8  20       3185.77       3570.75       143.02 o
   8   8  20      18542.64      15793.50       791.48 o
   0  10  20       2438.56       1825.28       157.37 o
   2  10  20         98.26        230.22        95.58 o
   4  10  20       1589.38       1952.34       144.80 o
   6  10  20      39083.49      36980.57       529.23 o
   8  10  20         15.26         12.25        66.21 o
  10  10  20      14115.44      13305.85       759.78 o
   0  12  20       4026.41       4191.42       276.13 o
   2  12  20       6725.57       6522.71       180.69 o
   4  12  20        485.07        594.04        87.39 o
   6  12  20      12902.18      11489.09       318.94 o
   8  12  20       3014.16       2918.38       195.50 o
  10  12  20        171.20         88.91        74.39 o
  12  12  20      28513.32      27245.94       745.37 o
   0  14  20       4891.79       6086.09       223.48 o
   2  14  20       9244.25      10372.83       205.45 o
   4  14  20       1305.24       1073.09        89.26 o
   6  14  20       3432.28       3554.16       176.03 o
   8  14  20        642.22        848.95       132.84 o
  10  14  20        126.24        183.54        87.87 o
  12  14  20       9088.63       9135.74       204.88 o
  14  14  20       1712.20       1240.40       144.94 o
   0  16  20       2674.96       2489.86       141.68 o
   2  16  20       8385.12       8173.78       264.04 o
   4  16  20       1596.02       1075.28       150.05 o
   6  16  20        530.51        500.42        97.70 o
   8  16  20        651.76        745.08       133.31 o
  10  16  20       5610.10       5493.19       228.69 o
  12  16  20      12809.79      12444.93       297.76 o
  14  16  20       7256.55       6969.95       228.87 o
  16  16  20      10736.79      12248.93       388.38 o
   0  18  20        117.62         89.58       179.38 o
   2  18  20        116.77        148.47        85.20 o
   4  18  20       2860.93       3043.19       158.61 o
   6  18  20        167.39         64.29       125.63 o
   8  18  20        204.58        337.24        88.12 o
  10  18  20       3440.07       3750.06       200.98 o
  12  18  20       1205.37       1194.55       144.42 o
  14  18  20       2014.39       1928.60       151.38 o
  16  18  20       1193.42       1412.85       118.02 o
  18  18  20          4.82        -62.70       227.63 o
   0  20  20       7103.70       8735.85       574.12 o
   2  20  20       2842.94       2888.40       234.92 o
   4  20  20       5021.15       4641.11       379.35 o
   6  20  20        124.74        462.90       146.27 o
   8  20  20        193.37        290.37       128.90 o
  10  20  20       2267.39       2239.32       250.27 o
  12  20  20       1757.54       1656.42       152.57 o
  14  20  20       4659.61       4833.18       313.21 o
  16  20  20        103.33        308.81       195.20 o
  18  20  20         38.85         23.73       176.24 o
  20  20  20       4147.75       4243.08       873.08 o
   1   1  21       5362.15       5618.41       246.69 o
   1   3  21       4081.95       4535.81       149.77 o
   3   3  21      80767.15      80531.10      1238.25 o
   1   5  21      18730.59      20222.63       614.39 o
   3   5  21      30050.99      30623.45       391.97 o
   5   5  21       7762.01       8755.43       396.37 o
   1   7  21       3607.78       4313.89       152.42 o
   3   7  21      94609.11      97051.35       956.42 o
   5   7  21      14696.44      13846.16       328.68 o
   7   7  21     159496.59     162636.91      3253.20 o
   1   9  21      10146.34      10540.33       254.29 o
   3   9  21       9399.54      10672.72       225.55 o
   5   9  21      13482.09      13485.53       275.03 o
   7   9  21      24196.71      24302.20       499.50 o
   9   9  21      12299.00      11754.14       780.19 o
   1  11  21       3801.80       3850.51       179.12 o
   3  11  21      16814.85      17276.90       295.24 o
   5  11  21       3722.69       3926.27       157.48 o
   7  11  21      81790.37      78432.04       939.45 o
   9  11  21      11095.84      11253.31       242.59 o
  11  11  21      54309.00      54777.62      1173.64 o
   1  13  21       1836.09       2111.30       184.93 o
   3  13  21        427.04        647.01       151.41 o
   5  13  21      13086.57      12913.98       332.63 o
   7  13  21       2081.88       2166.49       193.52 o
   9  13  21       9232.12       8654.15       314.47 o
  11  13  21         62.35         66.06       128.21 o
  13  13  21       2175.75       2358.81       228.72 o
   1  15  21       1178.33       1031.15        93.60 o
   3  15  21       1846.20       1516.51       110.50 o
   5  15  21       4759.60       4345.32       184.55 o
   7  15  21        467.19        500.93       105.07 o
   9  15  21       6490.93       6915.35       240.33 o
  11  15  21        596.45        717.40        99.50 o
  13  15  21        135.97        135.36        90.87 o
  15  15  21       2089.00       2360.01       207.41 o
   1  17  21        234.41        331.11       102.75 o
   3  17  21      21772.90      21014.31       328.94 o
   5  17  21      10156.29       9737.22       297.92 o
   7  17  21      49256.31      49488.73       633.53 o
   9  17  21       3676.96       3718.56       199.79 o
  11  17  21      19583.75      20517.91       478.72 o
  13  17  21         20.21          0.27       125.48 o
  15  17  21        820.56       1110.88       120.73 o
  17  17  21       4032.69       4544.21       211.62 o
   1  19  21       2774.88       3161.06       191.57 o
   3  19  21       4204.48       4312.77       160.08 o
   5  19  21       3728.89       3767.84       204.53 o
   7  19  21       5013.45       5743.22       224.70 o
   9  19  21       3825.88       3978.76       123.79 o
  11  19  21       5950.68       5838.71       204.75 o
  13  19  21       3259.84       3301.38       175.62 o
  15  19  21       1566.69       1854.27       128.04 o
  17  19  21       1473.49       1472.78       129.06 o
  19  19  21       1803.59       2145.56       381.14 o
   1  21  21        242.60        308.64       135.84 o
   3  21  21      27759.96      26523.57       953.04 o
   5  21  21       5788.86       5410.12       297.15 o
   7  21  21      44108.90      44685.38       876.99 o
   9  21  21       2146.03       2170.91       155.73 o
  11  21  21      15030.17      14485.59       342.49 o
  13  21  21        886.72        874.05       179.44 o
  15  21  21        755.47        716.78       135.25 o
  17  21  21       6229.19       6649.55       332.64 o
   0   0  22      21064.68      15300.55       653.53 o
   0   2  22      27723.39      26443.70       640.39 o
   2   2  22      27396.46      29843.71       732.42 o
   0   4  22       3362.37       3305.62       193.04 o
   2   4  22       1295.72       1543.88       106.92 o
   4   4  22          7.69        -55.56       104.06 o
   0   6  22       8772.99       8749.83       354.77 o
   2   6  22       2118.55       2097.46       116.55 o
   4   6  22       1045.98        833.62       124.59 o
   6   6  22        261.19        119.98       110.25 o
   0   8  22        809.81       1025.93       188.82 o
   2   8  22        744.41        644.87       137.32 o
   4   8  22        608.24        606.90        94.80 o
   6   8  22       6399.42       7070.26       204.26 o
   8   8  22      84244.32      85385.13      1534.89 o
   0  10  22        279.39         71.56        76.37 o
   2  10  22        918.38       1092.58        95.52 o
   4  10  22        505.42        703.72       118.83 o
   6  10  22       4834.36       5261.31       181.80 o
   8  10  22       3330.45       3318.04       179.98 o
  10  10  22       6623.40       5736.71       415.54 o
   0  12  22       9141.14      10037.70       293.08 o
   2  12  22      22579.30      21863.07       370.27 o
   4  12  22       8563.38       7911.48       209.37 o
   6  12  22         42.45        -12.05        72.64 o
   8  12  22       1268.98       1052.50       114.44 o
  10  12  22       2370.03       2174.03       120.85 o
  12  12  22       1884.43       1263.82       295.19 o
   0  14  22         69.47       -157.11       157.11 o
   2  14  22       6767.12       6344.40       216.70 o
   4  14  22        434.97        399.57        98.88 o
   6  14  22        109.31         68.11       133.87 o
   8  14  22       2698.19       2319.42       125.25 o
  10  14  22       1694.77       1572.33       114.34 o
  12  14  22       4483.42       4048.87       162.41 o
  14  14  22       2507.53       2482.81       229.10 o
   0  16  22       3521.87       3499.93       220.32 o
   2  16  22      16722.42      16337.01       298.56 o
   4  16  22        529.43        667.68        83.21 o
   6  16  22        953.31       1444.99       161.33 o
   8  16  22       6226.83       5510.56       187.67 o
  10  16  22        828.55        854.30       179.04 o
  12  16  22       7435.72       7609.64       215.53 o
  14  16  22       3571.40       3320.11       152.41 o
  16  16  22       9287.36       7799.49       303.56 o
   0  18  22        323.44        208.67       107.29 o
   2  18  22       4624.62       4451.51       152.12 o
   4  18  22         11.18        126.45        86.58 o
   6  18  22       2384.59       2496.17       149.40 o
   8  18  22       1714.56       1858.59       132.52 o
  10  18  22         19.68         63.95       116.22 o
  12  18  22       2255.27       2370.21       154.12 o
  14  18  22         36.02        168.47        95.23 o
  16  18  22        639.35        673.80        99.10 o
  18  18  22        587.09        532.50       141.71 o
   0  20  22        101.45         82.59       139.87 o
   2  20  22       1517.41       1880.76       132.92 o
   4  20  22        128.50        188.60       204.01 o
   6  20  22       2450.73       2991.20       151.83 o
   8  20  22       1545.51       1836.15       142.11 o
  10  20  22        416.34        328.17       126.24 o
  12  20  22       2488.85       2385.30       143.57 o
  14  20  22         17.21        100.30        84.81 o
  16  20  22       2206.13       1929.81       158.05 o
  18  20  22        139.40        119.78        92.83 o
   0  22  22        248.02        173.80       251.25 o
   2  22  22        892.56       1006.96       157.87 o
   4  22  22         46.28        101.72       124.24 o
   6  22  22       1055.67       1078.44       176.98 o
   8  22  22       1327.72       1488.02       216.27 o
  10  22  22        549.16        409.98       127.43 o
  12  22  22       1073.37        965.92       148.72 o
  14  22  22        264.65        142.12       160.41 o
  16  22  22         10.07         56.96       294.30 o
   1   1  23       4785.30       5151.49       315.11 o
   1   3  23       3657.33       3731.27       155.40 o
   3   3  23      13772.94      15971.73       503.90 o
   1   5  23      24276.52      24737.23       478.36 o
   3   5  23       2451.05       2064.82       136.97 o
   5   5  23     124980.12     124413.76      1643.13 o
   1   7  23      12822.67      13131.42       209.52 o
   3   7  23       5105.33       4689.15       271.34 o
   5   7  23      34328.88      35674.55       421.40 o
   7   7  23        320.13        234.26       236.81 o
   1   9  23      13110.58      13723.45       280.17 o
   3   9  23        295.77        127.76        75.38 o
   5   9  23      50793.36      51923.25       626.73 o
   7   9  23      12526.68      12283.03       373.12 o
   9   9  23     114488.81     108908.86      2130.30 o
   1  11  23       1772.70       1733.55       121.30 o
   3  11  23       1590.52       2088.81       151.28 o
   5  11  23         88.41        187.30        81.87 o
   7  11  23      16993.85      16453.91       375.53 o
   9  11  23       4943.55       4803.39       250.47 o
  11  11  23       3480.89       3110.82       276.47 o
   1  13  23        499.74        565.83       106.76 o
   3  13  23       6922.04       6500.29       203.23 o
   5  13  23      10349.41      10289.16       234.70 o
   7  13  23       3708.64       4008.15       160.91 o
   9  13  23      17013.00      17202.87       388.93 o
  11  13  23       2474.54       2676.97       163.44 o
  13  13  23        462.41        310.01       179.56 o
   1  15  23       5008.88       5264.38       207.40 o
   3  15  23       1102.36       1289.09       116.63 o
   5  15  23      12703.48      12832.94       360.14 o
   7  15  23       6530.32       6277.13       274.53 o
   9  15  23      12213.16      11551.03       323.71 o
  11  15  23       1158.05       1007.98       137.37 o
  13  15  23       1190.91       1564.18       116.74 o
  15  15  23        990.93        887.40       152.03 o
   1  17  23       2947.35       2926.25       155.24 o
   3  17  23       3375.36       4304.40       155.13 o
   5  17  23        711.52        589.87       104.35 o
   7  17  23       2743.24       2648.84       192.59 o
   9  17  23       2417.13       2461.14       164.51 o
  11  17  23       1889.28       1944.36       110.04 o
  13  17  23       2053.29       2218.23       137.94 o
  15  17  23        101.30         94.72       131.91 o
  17  17  23       4185.69       4923.20       298.34 o
   1  19  23       6449.23       6470.90       189.90 o
   3  19  23        582.15        456.78       124.30 o
   5  19  23      31036.63      31517.43       500.78 o
   7  19  23       5932.32       6264.36       225.44 o
   9  19  23      28138.33      28307.85       419.08 o
  11  19  23         12.44        -10.79       132.93 o
  13  19  23       3150.18       3165.80       171.70 o
  15  19  23       3697.51       3901.87       163.54 o
  17  19  23        292.92        274.42        87.82 o
   1  21  23       3112.61       2795.56       120.57 o
   3  21  23       2497.13       2454.94       173.73 o
   5  21  23       4384.87       4178.56       173.34 o
   7  21  23       1160.22       1050.43       111.03 o
   9  21  23       3793.66       3507.55       152.42 o
  11  21  23        795.99        675.42       158.56 o
  13  21  23       2317.13       2113.97       160.04 o
  15  21  23       1378.12       1272.31       110.75 o
   1  23  23       7688.17       6718.53       306.85 o
   3  23  23       1109.83        903.75       203.15 o
   5  23  23      18260.00      16026.47       481.22 o
   7  23  23        358.77        294.47       126.48 o
   9  23  23       6656.19       6220.67       341.73 o
  11  23  23        171.34        228.13       161.42 o
   0   0  24      79956.55      89039.44      2196.91 o
   0   2  24       7341.34       7653.96       341.87 o
   2   2  24       2229.70       2924.34       239.68 o
   0   4  24      22450.79      25163.08       511.50 o
   2   4  24       6302.47       6686.92       194.50 o
   4   4  24      12748.62      13460.38       342.41 o
   0   6  24       1088.11        870.35       133.24 o
   2   6  24        706.30        737.47       126.08 o
   4   6  24        172.37        238.39        91.79 o
   6   6  24       6308.78       7416.09       249.05 o
   0   8  24        281.12        276.75       119.06 o
   2   8  24       3649.87       3520.88       125.14 o
   4   8  24       2049.38       2180.54       129.96 o
   6   8  24          2.39        -34.34        92.62 o
   8   8  24       4069.58       5031.91       435.96 o
   0  10  24      26199.21      25708.20       484.68 o
   2  10  24       3326.24       3274.52       160.02 o
   4  10  24      12671.01      11507.71       288.32 o
   6  10  24       4230.70       4070.83       191.42 o
   8  10  24        333.72        365.85       173.42 o
  10  10  24        141.27         -6.17       129.06 o
   0  12  24       6892.92       7199.49       265.89 o
   2  12  24       2658.54       2261.72       154.50 o
   4  12  24       1366.40       1049.14       126.81 o
   6  12  24       1875.30       2103.56       205.22 o
   8  12  24        337.47        322.25       115.59 o
  10  12  24       2219.81       1866.34       199.91 o
  12  12  24         27.89        -23.88       185.53 o
   0  14  24      60177.08      57710.20      1053.05 o
   2  14  24       5951.27       6033.47       222.34 o
   4  14  24      17909.88      17973.84       333.23 o
   6  14  24        302.86        300.20       119.98 o
   8  14  24        220.46        312.05       123.73 o
  10  14  24      11640.84      11068.61       328.26 o
  12  14  24       2655.43       2695.20       170.08 o
  14  14  24      18072.90      17616.22       559.17 o
   0  16  24       6584.05       5673.21       264.40 o
   2  16  24        875.65       1112.52       126.49 o
   4  16  24       4571.52       4944.67       176.50 o
   6  16  24       1012.11       1026.03       142.39 o
   8  16  24        802.24       1033.51       130.92 o
  10  16  24       2342.11       2439.23       187.63 o
  12  16  24        805.37        733.30       129.16 o
  14  16  24       1924.84       1950.43       174.12 o
  16  16  24       1140.40        917.30       245.11 o
   0  18  24      15219.45      14636.60       322.25 o
   2  18  24       1855.00       1557.21       154.44 o
   4  18  24       7810.86       8281.01       256.13 o
   6  18  24        708.60        768.25       110.18 o
   8  18  24         71.70        130.31       129.59 o
  10  18  24       7924.53       8162.75       253.68 o
  12  18  24       1109.65       1185.21       107.95 o
  14  18  24       8653.08       7690.23       274.12 o
  16  18  24        763.61        717.84       153.36 o
  18  18  24       4223.97       3978.57       250.33 o
   0  20  24       1223.73       1260.71       144.09 o
   2  20  24        393.28        390.36        89.10 o
   4  20  24        694.39        726.21       102.97 o
   6  20  24       1039.57       1084.57       117.56 o
   8  20  24        147.51        204.83        92.93 o
  10  20  24        642.48        702.42       107.17 o
  12  20  24        253.97        128.73        99.19 o
  14  20  24          3.03        -15.60        82.95 o
   0  22  24       1821.75       1937.91       180.90 o
   2  22  24         13.93        -27.62        82.29 o
   4  22  24        786.40        722.79       130.82 o
   6  22  24        206.13        312.58       125.93 o
   8  22  24         40.06         26.82        98.49 o
  10  22  24        622.39        643.77       136.49 o
  12  22  24        228.81        229.95       116.44 o
   0  24  24       1026.80        864.09       156.27 o
   2  24  24       2735.53       2358.88       203.87 o
   4  24  24        618.28        750.90       134.43 o
   6  24  24       1103.67       1361.45       201.85 o
   8  24  24        559.42        552.69       156.87 o
   1   1  25       1128.03       1255.02       214.36 o
   1   3  25        364.42        432.32       100.54 o
   3   3  25      31970.84      30749.52       603.75 o
   1   5  25       5018.39       4762.95       204.93 o
   3   5  25       9800.48       9617.56       275.57 o
   5   5  25       4349.47       3734.22       252.81 o
   1   7  25       1681.55       1226.50       122.07 o
   3   7  25      29215.63      29666.46       397.57 o
   5   7  25       2380.93       2930.12       140.11 o
   7   7  25      34172.34      34231.23       775.29 o
   1   9  25        649.28        509.97        81.12 o
   3   9  25       9541.13       9291.67       181.77 o
   5   9  25        707.42        802.36        95.69 o
   7   9  25       7825.86       7502.32       348.47 o
   9   9  25       6975.08       7542.32       439.84 o
   1  11  25        103.35         98.75       100.43 o
   3  11  25       3634.47       3937.66       159.65 o
   5  11  25      12751.96      12843.44       266.00 o
   7  11  25      32726.41      32795.01       511.99 o
   9  11  25       2322.75       2193.89       204.12 o
  11  11  25       5764.44       5186.90       350.15 o
   1  13  25         18.01        -17.10       105.42 o
   3  13  25       5399.82       5915.41       196.39 o
   5  13  25        922.65       1318.43       128.55 o
   7  13  25        556.74        398.38        79.20 o
   9  13  25       1977.60       1506.34       178.96 o
  11  13  25        126.86        112.17       134.74 o
  13  13  25         49.61         68.62       148.58 o
   1  15  25       4229.28       4359.44       160.87 o
   3  15  25          7.80       -108.32       108.32 o
   5  15  25       2039.52       2208.56       136.81 o
   7  15  25        195.44        392.51       120.16 o
   9  15  25       1435.38       1417.72       196.92 o
  11  15  25         95.10        157.90       117.30 o
  13  15  25          5.17        -67.29       125.43 o
  15  15  25       3279.65       3913.36       308.57 o
   1  17  25       1131.92       1222.10       154.87 o
   3  17  25       9917.46       9752.25       237.16 o
   5  17  25       3206.03       2924.37       153.03 o
   7  17  25      14348.49      13268.23       390.35 o
   9  17  25        717.37        817.12       172.19 o
  11  17  25       6608.59       5900.69       336.03 o
  13  17  25        500.79        607.11       111.15 o
  15  17  25        144.17        187.26       128.64 o
  17  17  25       6366.82       6083.57       716.72 o
   1  19  25       1651.66       1707.11       124.27 o
   3  19  25       3874.98       3352.25       154.33 o
   5  19  25        765.37        885.66       103.20 o
   7  19  25       1228.25       1221.09       139.29 o
   9  19  25        276.26        130.52       157.73 o
  11  19  25       4970.37       4512.63       248.91 o
  13  19  25         69.68         54.10       115.99 o
  15  19  25       2126.48       2159.76       178.03 o
   1  21  25        461.67        348.90        89.63 o
   3  21  25      10418.62       9888.89       250.34 o
   5  21  25       1234.72       1088.94       148.12 o
   7  21  25       9974.30       9266.94       207.99 o
   9  21  25        440.32        471.45       121.81 o
  11  21  25       3395.10       3409.65       180.72 o
   1  23  25       1430.62       1261.04       109.49 o
   3  23  25        719.32        712.49        90.70 o
   5  23  25        306.60        342.76       100.86 o
   7  23  25       3284.69       2866.72       145.56 o
   0   0  26       8597.88       9385.73      1514.77 o
   0   2  26       5066.58       5582.68       355.36 o
   2   2  26      51183.44      53641.23      1169.08 o
   0   4  26       3541.45       3243.79       259.89 o
   2   4  26       3153.72       3213.35       143.02 o
   4   4  26       2900.03       2911.15       233.92 o
   0   6  26       3319.04       3881.39       243.11 o
   2   6  26       8803.29       9033.82       257.31 o
   4   6  26       1629.98       1636.77       133.64 o
   6   6  26       9821.54       9547.17       258.28 o
   0   8  26       5066.53       5080.62       252.38 o
   2   8  26      13449.23      13492.90       231.56 o
   4   8  26       6149.92       6151.73       171.17 o
   6   8  26        316.33        258.88        81.30 o
   8   8  26       5027.02       4304.54       374.22 o
   0  10  26       3072.45       2822.64       206.78 o
   2  10  26       2222.92       2258.56        94.54 o
   4  10  26        741.44        679.08       112.10 o
   6  10  26        212.92        168.05        95.25 o
   8  10  26       4528.65       4596.76       241.53 o
  10  10  26        183.36        340.06       159.11 o
   0  12  26       1210.60       1362.80       174.38 o
   2  12  26      31046.46      31373.03       578.01 o
   4  12  26        423.78        495.69       132.29 o
   6  12  26       9302.80       9633.28       218.81 o
   8  12  26       1952.49       1813.34       145.32 o
  10  12  26        652.77        499.01       177.43 o
  12  12  26      23534.66      21913.89       984.47 o
   0  14  26        665.47        939.53       250.42 o
   2  14  26       6244.72       5808.17       167.63 o
   4  14  26       2672.91       2718.39       137.98 o
   6  14  26       5400.81       5785.26       222.23 o
   8  14  26       1144.46       1411.18       121.72 o
  10  14  26       1867.73       1858.44       182.38 o
  12  14  26       2338.70       2551.93       202.12 o
  14  14  26       2905.44       2641.21       321.82 o
   0  16  26       8680.34       8298.08       315.21 o
   2  16  26      28067.69      28316.57       600.82 o
   4  16  26        612.27        688.17       118.71 o
   6  16  26       5391.33       5856.50       238.68 o
   8  16  26       5390.52       5820.63       225.51 o
  10  16  26        785.49        762.89       134.42 o
  12  16  26      17928.41      18878.22       459.49 o
  14  16  26       1238.04       1365.02       175.22 o
  16  16  26       9236.69       8871.91       497.40 o
   0  18  26        952.36        950.81       180.05 o
   2  18  26       1506.63       1541.61       111.29 o
   4  18  26       1714.91       1435.99       120.40 o
   6  18  26        722.64        805.35       150.47 o
   8  18  26       1292.93       1410.83       157.66 o
  10  18  26       1215.30       1073.06       199.35 o
  12  18  26       1130.40       1293.41       160.09 o
  14  18  26       1568.47       1402.00       138.22 o
   0  20  26       2472.95       2530.49       205.64 o
   2  20  26       7702.13       7139.10       217.89 o
   4  20  26          1.07        -36.11       128.26 o
   6  20  26        326.75        210.42       101.38 o
   8  20  26       1198.99       1323.50       178.25 o
  10  20  26         52.61         82.98        90.58 o
  12  20  26       3388.99       3178.08       195.95 o
   0  22  26       2958.56       2135.76       169.11 o
   2  22  26        668.03        549.11        87.66 o
   4  22  26       3745.62       3426.49       156.65 o
   6  22  26       1158.05       1223.31       114.17 o
   8  22  26        377.60        413.34        84.05 o
   1   1  27       1309.44       1137.07       173.81 o
   1   3  27       2729.73       2540.02       134.76 o
   3   3  27       1693.94       1249.47       189.08 o
   1   5  27       5149.56       4708.61       154.54 o
   3   5  27         41.31        103.16        73.07 o
   5   5  27       7556.69       7896.97       299.43 o
   1   7  27       2358.94       2305.19       127.32 o
   3   7  27         55.68        210.37        85.38 o
   5   7  27       4498.03       4594.88       158.17 o
   7   7  27       2383.39       1860.30       184.49 o
   1   9  27       1273.81       1398.23       121.82 o
   3   9  27       3019.66       3553.41       181.35 o
   5   9  27       7001.77       6843.10       216.10 o
   7   9  27       3848.53       3363.55       171.41 o
   9   9  27       6347.40       6629.53       354.26 o
   1  11  27         63.07         89.33        71.20 o
   3  11  27       5223.01       4924.63       157.46 o
   5  11  27       1736.27       1650.12       139.19 o
   7  11  27        296.42        264.07        84.26 o
   9  11  27        336.34        437.18       117.36 o
  11  11  27        492.39        425.45       259.81 o
   1  13  27        551.56        559.93       108.12 o
   3  13  27       4607.01       3795.20       155.78 o
   5  13  27       2429.03       2652.90       116.37 o
   7  13  27       3757.19       4079.44       173.91 o
   9  13  27        519.09        537.18       148.87 o
  11  13  27        228.63        356.69       171.29 o
  13  13  27       1792.52       2297.35       362.61 o
   1  15  27       3317.63       3229.29       193.65 o
   3  15  27        401.70        573.97       129.44 o
   5  15  27       2537.31       2315.13       134.70 o
   7  15  27        245.95        209.15       179.73 o
   9  15  27       1304.41        994.62       128.31 o
  11  15  27         10.18         12.41       169.24 o
  13  15  27        225.52        216.23       162.29 o
  15  15  27       2665.20       2563.40       310.10 o
   1  17  27       1585.17       1317.82       145.43 o
   3  17  27        393.86        401.29       114.35 o
   5  17  27        211.30        147.97       135.88 o
   7  17  27        286.30        233.17       119.87 o
   9  17  27       1147.89       1036.10       140.16 o
  11  17  27         13.53       -150.68       152.06 o
  13  17  27       3361.63       3245.30       225.64 o
   1  19  27       1384.76       1136.18       105.34 o
   3  19  27        104.33         99.26        82.19 o
   5  19  27       4044.87       3585.19       225.14 o
   7  19  27        750.40        614.89       116.71 o
   9  19  27       2829.10       2680.69       191.89 o
  11  19  27         65.65         49.49       104.51 o
   1  21  27        332.27        262.88       131.35 o
   3  21  27        267.38        243.73       108.38 o
   5  21  27       1636.89       1666.43       165.20 o
   7  21  27        544.92        516.58       121.92 o
   0   0  28      74650.31      77216.34      3374.83 o
   0   2  28       6909.53       7217.75       364.53 o
   2   2  28      14134.07      14063.26       557.56 o
   0   4  28      37233.51      38057.24       727.45 o
   2   4  28       2761.85       3004.75       153.51 o
   4   4  28      20570.28      21271.48       425.88 o
   0   6  28       1676.28       1363.51       131.73 o
   2   6  28       5663.93       5179.18       229.79 o
   4   6  28         32.37         15.15        81.79 o
   6   6  28        499.78        597.51       101.47 o
   0   8  28        422.57        299.97       116.66 o
   2   8  28       2347.72       2209.40       129.44 o
   4   8  28       2771.32       2150.78       198.72 o
   6   8  28       1368.14       1216.09       121.40 o
   8   8  28        528.26        588.31       150.38 o
   0  10  28      31485.50      32882.23       677.63 o
   2  10  28       5306.54       5459.94       165.22 o
   4  10  28       7511.58       7987.62       212.66 o
   6  10  28       1483.78       1694.67       131.56 o
   8  10  28         44.11         40.22       109.27 o
  10  10  28      12148.96      11966.95       530.08 o
   0  12  28       4299.52       4230.06       247.96 o
   2  12  28        354.75        399.33       122.83 o
   4  12  28       6679.75       7056.12       159.51 o
   6  12  28       3738.88       3591.99       238.35 o
   8  12  28        898.14       1104.44       200.24 o
  10  12  28       3790.86       3626.54       213.49 o
  12  12  28       2122.18       2335.65       348.89 o
   0  14  28      26205.81      26140.47       923.62 o
   2  14  28       4357.95       4345.68       255.52 o
   4  14  28      23525.41      23852.37       359.74 o
   6  14  28        381.55        318.50        81.24 o
   8  14  28        887.75       1038.60       133.67 o
  10  14  28      11407.50      12540.82       423.37 o
  12  14  28       1036.67       1258.18       205.76 o
  14  14  28      18096.02      19553.42      1936.77 o
   0  16  28       2387.10       2188.33       202.51 o
   2  16  28       1315.18       1279.62       183.15 o
   4  16  28       2477.82       2567.01       183.09 o
   6  16  28       1457.55       1401.39       180.15 o
   8  16  28       2799.51       2585.41       174.22 o
  10  16  28       1430.28       1969.10       250.58 o
  12  16  28       1856.36       1764.75       214.37 o
   0  18  28      20079.83      19906.29       543.54 o
   2  18  28       3015.95       3164.75       146.46 o
   4  18  28       5269.23       5071.30       179.09 o
   6  18  28        849.14        807.03       114.11 o
   8  18  28        292.61        259.68       150.37 o
  10  18  28       5759.68       5856.51       191.65 o
   0  20  28         20.58       -118.49       420.07 o
   2  20  28       3838.59       3326.33       168.73 o
   4  20  28        450.54        512.79       118.44 o
   6  20  28       1191.99       1194.01       141.67 o
   1   1  29       1036.42       1022.10       170.52 o
   1   3  29        624.64        587.17        95.81 o
   3   3  29          5.34         -1.38       166.20 o
   1   5  29         13.97        -83.55       101.41 o
   3   5  29       1615.14       1771.30       113.08 o
   5   5  29       6569.37       7117.05       279.02 o
   1   7  29         55.77         78.53        73.89 o
   3   7  29        241.17        226.02        83.44 o
   5   7  29       4180.82       4060.80       176.49 o
   7   7  29        913.89        776.22       188.08 o
   1   9  29       1734.17       1522.40       109.28 o
   3   9  29        844.16        858.00        87.74 o
   5   9  29       5300.24       5350.56       201.41 o
   7   9  29       2283.87       2331.30       176.63 o
   9   9  29       6612.68       6247.26       375.59 o
   1  11  29       1424.53       1004.83       104.42 o
   3  11  29          0.80          2.29        83.52 o
   5  11  29       1121.79       1042.88       117.44 o
   7  11  29         79.49         97.15       114.09 o
   9  11  29        883.66        728.72       150.21 o
  11  11  29         12.87         98.65       230.49 o
   1  13  29       2341.41       1954.69       123.90 o
   3  13  29        251.43        336.25        94.32 o
   5  13  29       1980.78       1952.14       117.94 o
   7  13  29         67.53         81.99       142.48 o
   9  13  29        988.52        991.31       256.53 o
  11  13  29         37.73         71.26       172.91 o
  13  13  29        279.06        242.36       232.44 o
   1  15  29        780.84        549.55       146.89 o
   3  15  29         89.58         88.23        97.39 o
   5  15  29        915.06        816.92        96.94 o
   7  15  29        124.72        129.70       113.29 o
   9  15  29          0.95        -48.63       143.44 o
  11  15  29       1498.03       1534.75       193.92 o
   1  17  29         16.04        -37.67       127.97 o
   3  17  29        306.97        259.88       133.82 o
   5  17  29         37.18         54.79       117.61 o
   7  17  29        553.83        607.17       135.95 o
   9  17  29          3.36          2.34       103.90 o
   1  19  29          5.44        -53.77       143.17 o
   3  19  29        222.90        143.79        90.43 o
   0   0  30       2428.77       2298.77      1069.16 o
   0   2  30       5820.57       6691.07       359.15 o
   2   2  30      29219.06      32331.40       770.51 o
   0   4  30       4371.05       4250.31       430.53 o
   2   4  30        396.89        472.65        84.29 o
   4   4  30       1878.32       2421.99       235.78 o
   0   6  30       2436.30       2532.99       255.57 o
   2   6  30       7607.58       7701.66       228.07 o
   4   6  30       1707.73       1498.73       110.42 o
   6   6  30        624.29        523.37       118.27 o
   0   8  30       2519.63       2106.60       147.90 o
   2   8  30       3628.69       3687.56       191.53 o
   4   8  30        122.29        106.39        96.40 o
   6   8  30        365.08        393.93       112.81 o
   8   8  30       4156.20       4237.93       283.83 o
   0  10  30        154.50        141.49       135.42 o
   2  10  30        558.14        822.83       105.02 o
   4  10  30       1214.31       1282.91       111.72 o
   6  10  30       1783.32       2022.52       153.69 o
   8  10  30        905.58        706.38       160.84 o
  10  10  30       2823.48       3312.56       327.50 o
   0  12  30      11784.36      11513.37       429.37 o
   2  12  30      20638.50      21237.84       448.14 o
   4  12  30         17.57         71.14        76.85 o
   6  12  30       2974.09       2710.18       136.56 o
   8  12  30       5535.50       5614.88       383.39 o
  10  12  30        335.03        376.94       179.96 o
  12  12  30      16056.16      17660.18       960.19 o
   0  14  30       1309.00       1098.56       236.56 o
   2  14  30       6224.64       6235.44       228.13 o
   4  14  30       1357.65       1260.29       130.38 o
   6  14  30       1665.44       1752.72       106.21 o
   8  14  30       2744.98       2609.27       220.19 o
  10  14  30       1270.16       1402.60       212.92 o
   0  16  30       2943.89       2722.42       373.90 o
   2  16  30      12407.64      11811.81       324.22 o
   4  16  30        600.61        603.73       104.07 o
   6  16  30       3577.39       3529.66       170.37 o
   8  16  30       3468.31       3477.84       279.07 o
   0  18  30       4911.08       4532.39       424.33 o
   1   1  31         88.21        123.98       146.37 o
   1   3  31        266.30        258.17       105.20 o
   3   3  31       2290.53       2015.09       209.20 o
   1   5  31          6.31        -39.43        92.06 o
   3   5  31       1659.74       1613.50       115.19 o
   5   5  31         42.40         44.31        93.32 o
   1   7  31          5.23          8.12        69.62 o
   3   7  31       7102.02       7173.69       199.03 o
   5   7  31       2241.61       2412.72       136.67 o
   7   7  31      14663.80      15683.88       892.72 o
   1   9  31       1195.48       1085.48       103.64 o
   3   9  31       1161.39       1044.27        95.15 o
   5   9  31         54.42         92.41        96.45 o
   7   9  31       1906.68       1731.88       215.39 o
   9   9  31        907.40       1108.33       214.40 o
   1  11  31        897.51        703.43       100.80 o
   3  11  31       2271.77       2041.10       135.10 o
   5  11  31        697.07        703.59       121.39 o
   7  11  31       6521.48       6377.34       267.99 o
   9  11  31        501.05        485.86       134.31 o
  11  11  31       3630.76       3912.10       345.62 o
   1  13  31        518.99        449.23       112.69 o
   3  13  31         92.70         43.09        96.36 o
   5  13  31        683.41        621.54        92.88 o
   7  13  31          0.74       -146.75       206.81 o
   9  13  31        872.61       1054.43       247.83 o
   1  15  31        120.88        130.47       133.62 o
   3  15  31       1770.39       1561.56       128.81 o
   5  15  31        184.45        160.81       100.79 o
   0   0  32       7402.44       9070.55      1058.70 o
   0   2  32       1429.64       1662.91       204.73 o
   2   2  32        147.55        121.76       104.55 o
   0   4  32      10361.56      11778.04       470.45 o
   2   4  32       2581.59       3219.77       197.64 o
   4   4  32       2448.25       2665.55       280.81 o
   0   6  32          1.42       -165.94       174.74 o
   2   6  32        220.67        180.39       112.12 o
   4   6  32        169.76        213.78        92.75 o
   6   6  32         49.66         12.03        94.11 o
   0   8  32        148.47        111.17       136.98 o
   2   8  32        486.38        578.55       105.44 o
   4   8  32        114.45        100.51        83.13 o
   6   8  32        135.26         97.71       103.28 o
   8   8  32       1146.32       1258.17       280.60 o
   0  10  32       5725.06       6170.38       285.20 o
   2  10  32       1264.65       1051.80       123.33 o
   4  10  32       3594.97       3448.95       166.51 o
   6  10  32        801.96        756.26       128.97 o
   8  10  32         97.35        127.65       110.80 o
  10  10  32       4427.66       3883.78       420.53 o
   0  12  32       2355.22       2369.23       202.65 o
   2  12  32         83.46        223.45       136.68 o
   4  12  32       2691.23       2602.00       166.21 o
   6  12  32        611.06        600.48       121.35 o
   0  14  32       9233.74       9145.23       480.16 o
   2  14  32       2383.71       2040.04       234.29 o
   1   1  33        478.34        470.21       140.11 o
   1   3  33        679.68        729.18        91.38 o
   3   3  33         14.91         34.64       100.31 o
   1   5  33       2136.61       2174.65       156.86 o
   3   5  33        769.83        748.84       125.20 o
   5   5  33      12822.38      12337.79       599.62 o
   1   7  33       1112.37       1191.64       166.52 o
   3   7  33        743.73        696.77       114.12 o
   5   7  33       1839.03       1784.94       145.67 o
   7   7  33        783.89        967.88       292.40 o
   1   9  33       3180.60       3275.10       173.49 o
   3   9  33        515.74        572.37       105.14 o
   5   9  33       9317.41       9500.70       301.52 o
   7   9  33       1399.23       1302.24       213.04 o
   1  11  33        883.68        944.93       146.60 o
   3  11  33        511.50        447.70       140.58 o
   0   0  34       1256.77       1153.72       468.35 o
   0   2  34       1880.94       2160.66       153.26 o
   2   2  34       2586.40       2706.28       229.55 o
   0   4  34         15.82        115.92       136.75 o
   2   4  34        468.39        543.78       112.92 o
   4   4  34        493.65        837.55       298.93 o
   0   6  34       1104.78       1580.30       229.40 o
   2   6  34        554.45        530.87       180.99 o
   4   6  34        403.40        512.41       131.09 o
   0   8  34        234.31        160.80       110.28 o
   2   8  34        793.38        892.09       156.77 o
                                                
