# Supplementary material for: A picture is worth a thousand diffraction spots: using photometry and computer vision to perform rapid high-throughput sample-versatile serial crystallography
Source: IUCrJ. 2026 May 18;13(Pt 4):409–19. doi: 10.1107/S2052252526003568 (PMC13324597; doi:10.1107/S2052252526003568)
Supplement: Supplementary file 6 [file m-13-00409-clterp_tsp_isigma2_rpim0p2sup6.hkl]

#
# h,k,l, Fc-squared, Fo-squared, sigma(Fo-squared), status flag
#
data_clterp_tsp_isigma2_rpim0p2
_shelx_title ' clterp_tsp_isigma2_rpim0p2_a.res in Pna2(1)'
_shelx_refln_list_code          4
_shelx_F_calc_maximum      111.34
_exptl_crystal_F_000       552.00
_reflns_d_resolution_high  0.7503

loop_
 _space_group_symop_operation_xyz
 'x, y, z'
 '-x, -y, z+1/2'
 'x+1/2, -y+1/2, z'
 '-x+1/2, y+1/2, z+1/2'

_cell_length_a    29.8128
_cell_length_b     3.8321
_cell_length_c    10.6331
_cell_angle_alpha  90.000
_cell_angle_beta   90.000
_cell_angle_gamma  90.000

_shelx_F_squared_multiplier     1.000

loop_
 _refln_index_h
 _refln_index_k
 _refln_index_l
 _refln_F_squared_calc
 _refln_F_squared_meas
 _refln_F_squared_sigma
 _refln_observed_status
   0   0 -14        223.91        237.31        29.78 o
   2   0 -14         85.41         94.96        13.99 o
   4   0 -14        182.00        204.66        26.60 o
   2   0 -13        161.76        162.10        22.78 o
   4   0 -13        247.00        251.46        12.99 o
   6   0 -13        158.19        152.58        30.38 o
   8   0 -13         37.63         30.17        16.09 o
  10   0 -13        206.76        238.66        15.04 o
  12   0 -13         20.83         23.98         7.04 o
  14   0 -13         62.44         58.75         9.80 o
   0   1 -13        114.55        112.97        16.86 o
   1   1 -13         31.72         39.34         5.60 o
   2   1 -13         60.35         99.42        11.61 o
   3   1 -13         56.67         74.68         9.33 o
   4   1 -13         95.81        102.07         7.83 o
   5   1 -13         46.27         39.50         3.59 o
   6   1 -13         42.26         43.45         8.44 o
   7   1 -13         58.87         70.85        21.22 o
   8   1 -13         64.85         79.53        15.08 o
   9   1 -13         33.21         34.72         8.79 o
  10   1 -13         78.74         70.75         7.32 o
  11   1 -13        103.83        110.17         6.19 o
  12   1 -13         15.67         10.29         2.94 o
  13   1 -13          2.42          5.19         1.94 o
   1   2 -13         47.00         48.05        22.05 o
   2   2 -13         12.69         16.38         4.43 o
   0   0 -12        301.65        359.46        22.04 o
   2   0 -12         41.02         39.35         8.26 o
   4   0 -12         46.77         53.91         5.01 o
   6   0 -12        218.54        197.26        12.37 o
   8   0 -12         35.74         27.18         6.51 o
  10   0 -12        377.30        410.31        35.45 o
  12   0 -12        334.47        345.01        16.74 o
  14   0 -12         18.88          8.63         6.72 o
  16   0 -12         80.55         78.67         9.82 o
  18   0 -12         83.21         99.15         9.19 o
  20   0 -12         12.14         10.86         4.88 o
   1   1 -12          7.18         11.12         5.60 o
   2   1 -12        143.68        167.54        16.97 o
   3   1 -12        306.70        371.00        16.47 o
   4   1 -12         68.69         81.85        12.34 o
   5   1 -12          4.17          1.17        11.48 o
   6   1 -12          0.67          1.77         7.85 o
   7   1 -12          2.15         -5.41         5.41 o
   8   1 -12        165.09        162.88        12.70 o
   9   1 -12         28.14         30.60         5.34 o
  10   1 -12         55.45         48.91         6.32 o
  11   1 -12         13.75         18.26         3.54 o
  12   1 -12         16.07         12.58         3.30 o
  13   1 -12          2.62          1.11         5.58 o
  14   1 -12        158.94        168.21         9.03 o
  15   1 -12         57.63         73.38        10.67 o
  16   1 -12        116.46        114.23        10.02 o
  17   1 -12         38.49         50.06         5.46 o
  18   1 -12         20.59         18.95         3.83 o
  19   1 -12         78.77         78.19         4.49 o
   0   2 -12        138.28        192.55        32.04 o
   1   2 -12        167.25        205.58        10.27 o
   2   2 -12         17.51         14.45         2.35 o
   3   2 -12         63.54         63.49         8.42 o
   4   2 -12         42.27         39.11         7.10 o
   5   2 -12         75.13         82.90         7.58 o
   6   2 -12         11.19          8.24        10.70 o
   7   2 -12         60.43         77.96         9.13 o
   8   2 -12          3.53          6.33        14.69 o
   9   2 -12         40.07         37.39        32.57 o
  10   2 -12         12.27         11.20         6.45 o
  11   2 -12         68.93         62.98         5.37 o
  12   2 -12          0.49          1.98         2.80 o
  13   2 -12         43.87         36.66         4.92 o
  14   2 -12        152.62        168.00        12.76 o
   2   0 -11        146.69        183.86        23.20 o
   4   0 -11         72.57         58.23        12.01 o
   6   0 -11         47.58         42.89        20.36 o
   8   0 -11        171.30        172.88        11.38 o
  10   0 -11         78.05         84.47        15.74 o
  12   0 -11         23.68         17.11         7.98 o
  14   0 -11        254.22        256.14        10.54 o
  16   0 -11         35.83         34.78         6.53 o
  18   0 -11         28.87         28.30         6.69 o
  20   0 -11        213.59        217.02        17.74 o
  22   0 -11          4.83         10.06         5.30 o
  24   0 -11         88.00         98.60        16.19 o
   0   1 -11         46.32         51.04         8.26 o
   1   1 -11        119.24        131.54         6.42 o
   2   1 -11        156.44        162.66         7.79 o
   3   1 -11         42.40         58.83         9.46 o
   4   1 -11        248.97        221.30        47.43 o
   5   1 -11        265.36        282.89        20.32 o
   6   1 -11        182.51        202.50        40.27 o
   7   1 -11         46.92         50.69         4.33 o
   8   1 -11         39.60         36.87         3.66 o
   9   1 -11         23.31         23.77         3.60 o
  10   1 -11         58.09         55.43         7.71 o
  11   1 -11        129.49        114.27         6.44 o
  12   1 -11        152.65        135.31         9.46 o
  13   1 -11         36.58         34.77         4.04 o
  14   1 -11         17.82          9.03         6.32 o
  15   1 -11         74.08         72.85         7.59 o
  16   1 -11         25.22         22.12         5.01 o
  17   1 -11         56.25         58.53         4.67 o
  18   1 -11         67.26         59.76         5.98 o
  19   1 -11         27.43         27.67         3.76 o
  20   1 -11         19.56         18.47         3.20 o
  21   1 -11         20.58         17.08         6.28 o
  22   1 -11        100.55         90.79        15.44 o
  23   1 -11         22.28         21.54         8.22 o
   1   2 -11         99.97        109.31         7.44 o
   2   2 -11          9.33         13.43         5.36 o
   3   2 -11        259.52        263.73        14.23 o
   4   2 -11         33.36         34.90         6.93 o
   5   2 -11         41.11         47.43        13.87 o
   6   2 -11        101.55         89.30        18.26 o
   7   2 -11         48.41         45.70        13.45 o
   8   2 -11         97.95         90.54         9.05 o
   9   2 -11         19.07         18.02         4.28 o
  10   2 -11         27.95         30.30         4.08 o
  11   2 -11         69.76         59.66         3.31 o
  12   2 -11         32.69         27.97         3.61 o
  13   2 -11         40.77         32.97         3.48 o
  14   2 -11         13.57          7.41         3.91 o
  15   2 -11        167.32        188.45        25.19 o
  16   2 -11         13.06         16.00        31.34 o
  17   2 -11          9.55          8.95         8.05 o
  18   2 -11          3.89          5.65         3.63 o
  19   2 -11         50.47         52.76         4.88 o
   0   3 -11         29.12         23.71         6.34 o
   1   3 -11         73.05         69.72         6.74 o
   2   3 -11         54.42         56.12         7.45 o
   3   3 -11          8.02          6.22         2.49 o
   4   3 -11         35.62         43.13         3.12 o
   5   3 -11         65.13         49.93        16.18 o
   6   3 -11        196.92        215.99        21.23 o
   7   3 -11          3.63         15.40        21.79 o
   8   3 -11         24.24         28.33        21.70 o
   9   3 -11         35.02         28.75        28.28 o
   0   0 -10       1730.93       1781.53        74.86 o
   2   0 -10        981.32       1179.41        63.10 o
   4   0 -10        214.78        221.47        36.73 o
   6   0 -10        426.65        435.94        13.62 o
   8   0 -10        108.98        108.06        13.08 o
  10   0 -10        217.95        221.02        13.74 o
  12   0 -10        108.52        122.95         8.18 o
  14   0 -10          4.52          4.24         2.92 o
  16   0 -10        193.57        209.48        20.19 o
  18   0 -10        383.07        339.02        29.18 o
  22   0 -10        191.51        189.30        10.06 o
  24   0 -10         33.00         28.91         2.66 o
  26   0 -10         12.14          9.49        12.33 o
  28   0 -10        125.95        137.05        10.67 o
   1   1 -10        298.23        303.12         8.44 o
   2   1 -10         14.30         17.47         3.91 o
   3   1 -10        139.18        127.66        13.96 o
   4   1 -10         82.26         88.56        17.18 o
   5   1 -10         62.28         64.74         7.90 o
   6   1 -10        136.76        131.21         5.93 o
   7   1 -10        102.78        109.97         6.06 o
   8   1 -10         23.42         23.04         3.29 o
   9   1 -10          6.77          9.40         3.58 o
  10   1 -10          4.34          4.54         4.83 o
  11   1 -10         67.38         48.71         5.97 o
  12   1 -10         80.65         81.90         6.81 o
  13   1 -10        161.11        139.95         8.95 o
  14   1 -10        167.83        162.34         6.28 o
  15   1 -10         49.74         44.65         3.41 o
  16   1 -10         80.39         77.87         8.29 o
  17   1 -10         64.93         66.04         4.07 o
  18   1 -10         27.29         23.04         3.54 o
  19   1 -10         44.11         45.76         5.11 o
  20   1 -10        140.97        147.31         8.72 o
  21   1 -10          1.49          0.24         3.70 o
  22   1 -10         30.28         26.32         4.75 o
  23   1 -10         18.32         16.38         5.93 o
  24   1 -10         40.70         44.15         5.31 o
  25   1 -10         51.76         54.84         5.85 o
  26   1 -10         29.29         33.67         3.35 o
  27   1 -10         24.05         23.13         5.95 o
   0   2 -10          2.47          1.12        10.06 o
   1   2 -10        221.24        235.07        11.40 o
   2   2 -10          5.80          9.03         5.48 o
   3   2 -10         99.19        111.01        10.66 o
   4   2 -10        179.91        200.72        28.03 o
   5   2 -10        668.78        723.11        49.06 o
   6   2 -10        210.62        195.11        12.39 o
   7   2 -10         77.53         73.08         5.01 o
   8   2 -10          2.05         -0.74         2.91 o
   9   2 -10         75.10         67.72         5.28 o
  10   2 -10         63.15         65.97         7.85 o
  11   2 -10        350.75        343.60        11.51 o
  12   2 -10         29.62         23.05         5.99 o
  13   2 -10         58.69         43.55         5.80 o
  14   2 -10          7.80          3.44         5.90 o
  15   2 -10         42.86         47.87         7.31 o
  16   2 -10          4.81          8.93         4.29 o
  17   2 -10        116.40        100.28        18.61 o
  18   2 -10          1.47          0.41         1.39 o
  19   2 -10         57.29         45.35         7.53 o
  20   2 -10          7.32          4.53         4.11 o
  21   2 -10         46.41         36.51         5.76 o
  22   2 -10          0.31         -0.28         3.15 o
  23   2 -10         23.30         21.76         3.66 o
   1   3 -10         70.75         73.19         5.25 o
   2   3 -10         26.22         34.27         4.50 o
   3   3 -10        143.10        146.81         9.14 o
   4   3 -10          7.95         16.74         9.57 o
   5   3 -10        110.13        100.31        15.75 o
   6   3 -10          5.15         -1.99        18.31 o
   7   3 -10        277.57        268.58        26.56 o
   8   3 -10        127.26        148.02        86.88 o
   9   3 -10        189.62        204.02        11.01 o
  10   3 -10          8.54         13.79         5.84 o
  11   3 -10          1.09          2.35         3.83 o
  12   3 -10          1.56         -0.83         2.30 o
  13   3 -10         54.47         58.25         6.78 o
  14   3 -10         23.34         20.44         6.48 o
  15   3 -10         76.67         70.47        15.04 o
   2   0  -9       2473.27       2348.07        93.32 o
   4   0  -9        450.38        455.18        13.68 o
   6   0  -9          3.62          2.44         1.97 o
   8   0  -9        549.54        547.50        19.92 o
  10   0  -9        128.12        130.92         6.60 o
  12   0  -9        199.66        185.21        11.22 o
  14   0  -9        641.46        617.07        52.50 o
  16   0  -9        239.70        225.41        17.16 o
  18   0  -9        232.52        242.98        39.82 o
  20   0  -9         63.27         59.91         3.47 o
  22   0  -9         18.45         20.22         3.63 o
  24   0  -9        274.14        285.43        11.58 o
  26   0  -9         46.17         32.71        13.60 o
  28   0  -9         36.88         41.01        13.62 o
  30   0  -9        255.88        250.75        18.77 o
   0   1  -9       1256.51       1160.60        43.60 o
   1   1  -9       1075.88       1110.76        45.26 o
   2   1  -9        751.89        807.17        34.93 o
   3   1  -9        406.76        426.65        45.30 o
   4   1  -9         58.05         57.20         4.88 o
   5   1  -9        104.94        101.92         5.19 o
   6   1  -9        474.24        452.14        17.24 o
   7   1  -9        244.88        243.49        10.32 o
   8   1  -9          0.60         -3.30         4.05 o
   9   1  -9         21.49         18.30         3.31 o
  10   1  -9        194.42        191.29         7.43 o
  11   1  -9        153.85        154.76        10.19 o
  12   1  -9        113.82        121.21        11.95 o
  13   1  -9        146.09        139.86         7.81 o
  14   1  -9         76.79         68.68         5.46 o
  15   1  -9        146.00        130.21         5.56 o
  16   1  -9        172.58        156.94        10.61 o
  17   1  -9        181.80        166.36         9.22 o
  18   1  -9         75.80         77.34         8.68 o
  19   1  -9         47.00         46.49         6.30 o
  20   1  -9          3.80          3.68         2.97 o
  21   1  -9         34.03         33.61         3.86 o
  22   1  -9         91.92         98.79         7.35 o
  23   1  -9         61.92         67.34         5.65 o
  24   1  -9         51.07         54.58         6.87 o
  25   1  -9          6.15          9.09         4.26 o
  26   1  -9         81.30         85.42         7.69 o
  27   1  -9         73.88         60.16        12.92 o
  28   1  -9         27.31         24.33         8.82 o
  29   1  -9         29.08         35.40         7.67 o
   1   2  -9         93.68        101.55         9.20 o
   2   2  -9         94.27        102.97        10.11 o
   3   2  -9        432.41        437.76        14.61 o
   4   2  -9         37.90         49.27        30.15 o
   5   2  -9         20.29         21.28         3.56 o
   6   2  -9        123.75        118.13         7.67 o
   7   2  -9         28.73         26.66         3.24 o
   8   2  -9         12.88         10.59         2.67 o
   9   2  -9        329.69        306.78        14.67 o
  10   2  -9        307.63        291.63        14.63 o
  11   2  -9         21.95         16.48         4.60 o
  12   2  -9         24.90         20.98         4.55 o
  13   2  -9        106.84        103.89         8.26 o
  14   2  -9         16.05         12.07         3.70 o
  15   2  -9        138.48        119.80        14.56 o
  16   2  -9         42.09         12.04        11.76 o
  17   2  -9         11.72         -2.24         8.19 o
  18   2  -9         22.18         14.98        11.22 o
  19   2  -9        132.89        118.54         7.53 o
  20   2  -9          1.13          2.70         4.18 o
  21   2  -9         90.41         92.38         6.77 o
  22   2  -9         26.76         27.50         3.17 o
  23   2  -9         27.24         31.21         4.82 o
  24   2  -9          3.94          3.05         5.27 o
  25   2  -9         60.54         61.93         5.37 o
  26   2  -9         20.50         22.61         6.67 o
   0   3  -9        173.14        178.05        15.47 o
   1   3  -9         66.26         67.18         7.07 o
   2   3  -9          0.82          4.75         5.04 o
   3   3  -9         15.45         17.43         2.31 o
   4   3  -9         17.85         16.21         5.49 o
   5   3  -9         55.58         64.07        14.91 o
   6   3  -9         31.47         29.46         8.92 o
   7   3  -9         65.21         49.53        19.20 o
   8   3  -9          0.38         -3.27         4.34 o
   9   3  -9         43.26         40.49         5.93 o
  10   3  -9         18.22         14.51         2.85 o
  11   3  -9         65.78         67.81         6.44 o
  12   3  -9         36.11         29.47         5.81 o
  13   3  -9         70.56         58.42        11.29 o
  14   3  -9         35.02         30.94         5.40 o
  15   3  -9          5.77          5.73         6.83 o
  16   3  -9          0.82         -1.49         4.59 o
  17   3  -9         79.38         85.67         9.81 o
  18   3  -9         14.32         17.07         7.08 o
  19   3  -9          5.08          4.01         9.35 o
   2   0  -8       1680.42       1572.72        81.32 o
   4   0  -8       1049.51       1091.18        38.58 o
   6   0  -8        779.71        762.20        34.87 o
   8   0  -8         13.45         11.13         9.57 o
  10   0  -8        280.46        269.41        33.71 o
  12   0  -8        632.87        644.51        26.06 o
  14   0  -8         30.01         32.73         4.15 o
  16   0  -8        906.42        796.89        44.78 o
  18   0  -8         81.04         76.39         5.61 o
  20   0  -8         23.36         18.51        10.58 o
  22   0  -8        511.65        507.09        31.52 o
  24   0  -8         38.91         39.96        12.17 o
  26   0  -8         17.27         13.58        15.98 o
  28   0  -8        126.79        128.91        22.05 o
  30   0  -8        135.42        106.83        20.73 o
  32   0  -8         32.50         29.14        21.92 o
   1   1  -8         14.76         12.14         3.37 o
   2   1  -8        715.05        690.99        27.45 o
   3   1  -8        494.43        448.44        15.35 o
   4   1  -8        798.24        779.11        13.56 o
   5   1  -8        640.60        641.45        21.60 o
   6   1  -8        325.75        322.24        13.26 o
   7   1  -8        167.82        170.91         9.14 o
   8   1  -8        588.27        576.80        30.74 o
   9   1  -8        390.12        372.48        12.59 o
  10   1  -8        492.43        473.61        26.13 o
  11   1  -8         49.76         60.35        11.63 o
  12   1  -8        168.69        155.66         9.95 o
  13   1  -8         38.27         41.18         6.19 o
  14   1  -8        159.51        158.65        12.19 o
  15   1  -8         61.42         59.49         4.39 o
  16   1  -8         57.73         63.13         4.67 o
  17   1  -8         31.17         26.99         4.07 o
  18   1  -8        152.17        127.73        10.65 o
  19   1  -8        108.34         97.11         5.44 o
  20   1  -8        207.95        190.02        11.95 o
  21   1  -8        141.09        131.11         7.17 o
  22   1  -8         15.97         16.19         4.44 o
  23   1  -8         12.72         10.51         4.22 o
  24   1  -8         16.85         10.42         4.42 o
  25   1  -8         64.96         66.75         6.27 o
  26   1  -8        100.59        105.93        11.93 o
  27   1  -8         16.23         10.38         7.67 o
  28   1  -8         42.48         43.65         7.76 o
  29   1  -8         61.52         45.77        14.61 o
  30   1  -8         41.78         37.25        11.01 o
  31   1  -8         34.46         24.48        11.88 o
   0   2  -8         35.10         25.44        15.03 o
   1   2  -8        153.07        178.34        15.75 o
   2   2  -8        124.19        144.84        11.28 o
   3   2  -8         15.72         16.76         4.95 o
   4   2  -8         95.61         98.93         8.38 o
   5   2  -8         20.99         18.61         2.69 o
   6   2  -8        598.38        558.83        15.54 o
   7   2  -8        312.40        351.79        13.28 o
   8   2  -8         10.78         15.82         7.17 o
   9   2  -8         12.17          7.63         2.55 o
  10   2  -8        115.56         96.72        10.19 o
  11   2  -8         82.17         91.25         5.98 o
  12   2  -8         11.95         11.38         3.34 o
  13   2  -8          8.67          9.36         4.87 o
  14   2  -8         56.59         45.60         4.31 o
  15   2  -8         21.34         19.06         4.20 o
  16   2  -8         15.57          7.16         6.95 o
  17   2  -8        282.34        277.33        10.08 o
  18   2  -8         58.93         62.44         7.86 o
  19   2  -8         97.78         99.30         5.53 o
  20   2  -8          6.52          4.83         1.93 o
  21   2  -8          9.25          8.79         2.36 o
  22   2  -8         21.46         19.97         3.07 o
  23   2  -8        267.30        276.52        14.45 o
  24   2  -8         27.50         34.46         3.46 o
  25   2  -8         61.12         66.36         5.00 o
  26   2  -8         33.78         33.21         4.28 o
  27   2  -8         11.89         13.59        10.94 o
  28   2  -8         71.00         91.69        19.21 o
   1   3  -8        140.33        166.45        12.26 o
   2   3  -8         55.14         66.83         7.56 o
   3   3  -8         28.04         27.05         5.56 o
   4   3  -8          4.29          2.29         4.66 o
   5   3  -8          9.72          3.52        13.66 o
   6   3  -8         10.26         10.42         7.21 o
   7   3  -8         86.05         80.77        11.17 o
   8   3  -8        303.64        321.47        15.42 o
   9   3  -8          4.04          5.33         2.71 o
  10   3  -8          1.68          3.30         3.87 o
  11   3  -8         39.18         32.81         4.68 o
  12   3  -8          0.44          1.28         2.37 o
  13   3  -8        139.39        117.92        11.61 o
  14   3  -8         63.78         48.32        12.44 o
  15   3  -8         17.27         18.20         4.09 o
  16   3  -8         40.70         32.27        11.10 o
  17   3  -8         11.84          8.81         5.42 o
  18   3  -8         23.31         23.17         5.97 o
  19   3  -8        131.60        143.35        14.35 o
  20   3  -8         11.83         14.17        11.71 o
  21   3  -8         32.48         31.64         8.40 o
  22   3  -8         26.94         40.11        55.82 o
  23   3  -8         10.09          9.64         4.37 o
   1   4  -8          2.73         -2.47        11.31 o
   2   4  -8          1.86          7.25        14.39 o
   3   4  -8         11.46         -0.93        13.63 o
   4   4  -8         24.16         20.35        10.13 o
   5   4  -8         33.82         32.27         7.60 o
   6   4  -8        104.04        114.27         8.81 o
   7   4  -8         10.91         15.48        11.53 o
   8   4  -8          8.57         10.17        14.07 o
   9   4  -8          7.08          1.59        12.71 o
  10   4  -8        118.23        114.93        18.65 o
   2   0  -7        909.60        935.62        22.26 o
   4   0  -7        924.75        851.44        24.51 o
   6   0  -7         10.74         15.16         4.42 o
   8   0  -7        678.54        646.08        34.68 o
  10   0  -7         81.32         80.00         5.59 o
  12   0  -7        258.43        247.38        21.21 o
  14   0  -7       1099.80       1016.28        24.02 o
  16   0  -7         23.24         29.41         3.94 o
  18   0  -7         34.74         44.20         6.53 o
  20   0  -7         72.60         70.60         5.04 o
  22   0  -7        224.69        257.24        15.16 o
  24   0  -7        158.27        171.61        17.70 o
  26   0  -7         98.53         95.20        12.44 o
  28   0  -7         21.59         16.94         7.40 o
  30   0  -7        137.64        120.57        10.66 o
  32   0  -7         84.28         66.55        15.79 o
  34   0  -7         31.26         33.69         8.29 o
   0   1  -7        414.47        419.87        18.89 o
   1   1  -7        155.37        162.34         8.79 o
   2   1  -7        303.00        316.18        22.93 o
   3   1  -7        109.08        104.87         3.33 o
   4   1  -7        324.96        317.93        17.77 o
   5   1  -7        654.45        636.77        11.03 o
   6   1  -7        143.06        150.08         7.53 o
   7   1  -7         23.86         24.83         2.89 o
   8   1  -7         74.32         85.16         5.44 o
   9   1  -7        154.36        143.84         8.91 o
  10   1  -7         99.14         96.39        15.77 o
  11   1  -7        123.37        124.69        10.81 o
  12   1  -7        326.02        326.33        19.75 o
  13   1  -7         86.45         90.03         5.25 o
  14   1  -7          1.84          1.64         2.10 o
  15   1  -7          5.45          5.60         1.87 o
  16   1  -7        188.14        190.51         5.88 o
  17   1  -7        241.20        234.39         9.80 o
  18   1  -7         77.51         81.96         6.79 o
  19   1  -7          3.50          7.08         6.30 o
  20   1  -7         37.09         31.06         5.33 o
  21   1  -7        143.88        139.12         5.70 o
  22   1  -7         44.95         48.25         5.97 o
  23   1  -7        181.04        177.90         6.91 o
  24   1  -7         18.23         10.86         4.95 o
  25   1  -7         64.87         65.39         7.82 o
  26   1  -7         68.30         61.55        10.19 o
  27   1  -7         44.41         36.07         7.96 o
  28   1  -7        176.41        169.38        13.42 o
  29   1  -7         58.64         55.07         8.16 o
  30   1  -7         17.21         18.24         7.25 o
  31   1  -7         27.19         25.41         7.36 o
  32   1  -7         25.71         18.61         6.49 o
  33   1  -7         10.82          7.01         5.41 o
   1   2  -7        442.58        459.71        27.62 o
   2   2  -7         45.80         49.16         4.59 o
   3   2  -7        234.89        239.98        25.78 o
   4   2  -7          5.88          5.34         1.72 o
   5   2  -7        618.34        612.98        16.23 o
   6   2  -7        133.49        136.32         4.48 o
   7   2  -7       1113.22       1053.04        16.94 o
   8   2  -7        646.46        604.43        17.13 o
   9   2  -7        544.32        541.10        15.93 o
  10   2  -7         36.62         45.11         5.79 o
  11   2  -7         17.60         15.04         8.57 o
  12   2  -7         82.35         80.92         4.29 o
  13   2  -7        403.61        389.60        15.64 o
  14   2  -7         43.31         40.17         5.15 o
  15   2  -7        212.83        199.44        10.44 o
  16   2  -7         50.63         54.77         4.88 o
  17   2  -7         15.02         12.47         3.20 o
  18   2  -7         28.26         23.77        10.40 o
  19   2  -7         90.93         81.58         6.12 o
  20   2  -7          6.79          3.31         3.60 o
  21   2  -7        158.11        159.31         6.60 o
  22   2  -7         43.41         42.23         4.83 o
  23   2  -7         36.00         36.41         3.77 o
  24   2  -7         24.88         20.86         2.88 o
  25   2  -7        274.81        291.95        14.26 o
  26   2  -7          2.83          9.26         3.73 o
  27   2  -7          3.28         -5.59         5.59 o
  28   2  -7         24.51         33.60        13.65 o
  29   2  -7         20.70         14.68        11.91 o
  30   2  -7         42.10         31.53         9.37 o
   0   3  -7         60.33         63.15        10.51 o
   1   3  -7         90.15        110.88        14.95 o
   2   3  -7         50.81         52.28         9.20 o
   3   3  -7         31.62         37.57        20.67 o
   4   3  -7         35.97         30.24        10.95 o
   5   3  -7        259.55        257.10        32.41 o
   6   3  -7         31.85         27.89         2.95 o
   7   3  -7        119.79        131.23         5.68 o
   8   3  -7        108.39        118.51         5.78 o
   9   3  -7         33.87         37.55         5.17 o
  10   3  -7        144.18        146.32         8.79 o
  11   3  -7        449.33        444.37        11.26 o
  12   3  -7         26.12         22.27         3.25 o
  13   3  -7         60.09         62.54         9.85 o
  14   3  -7        250.37        240.00        19.81 o
  15   3  -7          4.75          4.92         2.99 o
  16   3  -7        244.84        239.67        13.87 o
  17   3  -7        174.09        157.43         9.93 o
  18   3  -7          4.37          5.04        11.97 o
  19   3  -7         16.68         19.85         3.09 o
  20   3  -7         50.91         50.74         4.77 o
  21   3  -7          3.43          3.91         2.91 o
  22   3  -7         64.52         59.14         9.34 o
  23   3  -7        146.46        132.98         9.06 o
  24   3  -7         46.99         42.27         2.76 o
  25   3  -7          5.68          3.34         2.22 o
   1   4  -7         14.10          7.73        24.28 o
   2   4  -7         54.73         66.48        15.81 o
   3   4  -7         43.55         26.38        12.66 o
   4   4  -7         16.76          4.18        12.63 o
   5   4  -7          0.92         -0.14        12.29 o
   6   4  -7          0.86         -1.11        10.75 o
   7   4  -7         31.09         27.88        10.18 o
   8   4  -7         34.73         30.06         5.25 o
   9   4  -7         20.95         21.18        17.82 o
  10   4  -7         70.73         80.11         5.73 o
  11   4  -7         79.15         66.80         5.76 o
  12   4  -7         21.90         20.22         7.96 o
  13   4  -7         23.92         24.83         4.22 o
  14   4  -7         61.98         70.23         5.73 o
  15   4  -7         58.95         53.77         8.93 o
   0   0  -6       1338.26       1055.25        93.27 o
   2   0  -6         90.84         98.95         5.79 o
   4   0  -6        359.77        354.04        11.97 o
   6   0  -6       2436.12       2423.29        45.73 o
   8   0  -6        186.94        202.05        13.34 o
  10   0  -6        181.18        253.58        25.75 o
  12   0  -6        226.82        222.72        13.95 o
  14   0  -6        125.05        118.05        10.04 o
  16   0  -6        399.95        403.45        16.09 o
  18   0  -6        413.06        408.24        16.32 o
  20   0  -6        238.95        248.18        19.35 o
  22   0  -6          8.76          4.87         6.00 o
  24   0  -6        364.92        365.47        20.67 o
  26   0  -6         57.81         57.36        11.53 o
  28   0  -6         46.13         33.79         8.88 o
  30   0  -6         77.93         80.56        10.32 o
  32   0  -6         36.82         26.99         9.70 o
  34   0  -6         98.63         88.48        11.24 o
  36   0  -6          2.83          1.58         9.51 o
   1   1  -6         23.59         26.17         5.83 o
   2   1  -6       1193.53       1203.07        16.59 o
   3   1  -6        698.57        657.93        15.79 o
   4   1  -6        195.72        202.14         7.15 o
   5   1  -6         66.05         64.65         3.98 o
   6   1  -6          6.39          6.58         3.25 o
   7   1  -6        178.52        199.47        21.42 o
   8   1  -6        768.76        748.82        15.20 o
   9   1  -6        706.00        745.18        21.40 o
  10   1  -6          2.90          3.87         3.70 o
  11   1  -6         54.88         63.21         3.60 o
  12   1  -6         16.76         14.55         2.56 o
  13   1  -6        304.17        294.90         8.94 o
  14   1  -6        133.89        131.38         7.77 o
  15   1  -6        128.64        131.61         7.57 o
  16   1  -6         28.01         31.40         4.25 o
  17   1  -6        215.43        211.12        11.68 o
  18   1  -6        635.21        636.81        19.52 o
  19   1  -6        109.62        103.31         7.55 o
  20   1  -6         43.61         50.57         5.90 o
  21   1  -6        308.92        312.65        22.16 o
  22   1  -6        339.27        347.80        14.02 o
  23   1  -6        112.46        112.14        17.34 o
  24   1  -6        202.86        190.45        18.81 o
  25   1  -6        461.43        474.12        30.31 o
  26   1  -6         51.93         45.34         8.79 o
  27   1  -6         30.32         31.81         7.77 o
  28   1  -6         28.81         32.38         7.95 o
  29   1  -6         83.31         90.80        13.15 o
  30   1  -6         13.86         12.08         7.67 o
  31   1  -6         47.90         43.32         6.97 o
  32   1  -6          4.78          6.22         5.63 o
  33   1  -6          1.60          3.46         5.93 o
  34   1  -6         20.42         14.86         6.43 o
  35   1  -6         37.97         32.91         6.88 o
   0   2  -6        358.65        401.63        17.93 o
   1   2  -6         19.67         19.83         5.56 o
   2   2  -6         87.50        117.81         9.40 o
   3   2  -6         67.19         70.55         6.47 o
   4   2  -6         35.60         35.40         2.81 o
   5   2  -6        590.49        559.45        13.33 o
   6   2  -6         26.96         26.97         3.49 o
   7   2  -6        132.92        127.92         5.48 o
   8   2  -6         30.56         33.41         3.04 o
   9   2  -6         52.05         60.28        11.52 o
  10   2  -6         17.94         18.36         4.75 o
  11   2  -6        211.97        213.90        19.98 o
  12   2  -6        146.49        148.64        10.45 o
  13   2  -6        425.24        436.34        25.15 o
  14   2  -6        204.49        206.58         7.16 o
  15   2  -6        115.87        121.38         4.22 o
  16   2  -6         49.31         46.50         3.83 o
  17   2  -6        179.25        185.44         9.02 o
  18   2  -6         67.36         69.71         4.96 o
  19   2  -6        152.25        158.56         8.47 o
  20   2  -6          3.51          0.34         3.44 o
  21   2  -6        273.59        277.15         9.23 o
  22   2  -6         15.61         18.66         2.73 o
  23   2  -6        131.83        128.25         6.97 o
  24   2  -6         46.96         45.30         7.03 o
  25   2  -6         38.73         29.99         7.15 o
  26   2  -6         44.68         29.50        12.29 o
  27   2  -6        230.33        218.80        43.91 o
  28   2  -6        143.38        137.69        29.23 o
  29   2  -6         98.54        139.72        38.22 o
  30   2  -6         64.01         58.03        16.70 o
  31   2  -6         42.71         48.46        13.45 o
  32   2  -6          1.28         -2.25         8.16 o
   1   3  -6         99.88         97.79         8.68 o
   2   3  -6        239.97        260.07        15.91 o
   3   3  -6        214.13        268.37        22.29 o
   4   3  -6        244.69        241.29        11.39 o
   5   3  -6         24.51         25.51         5.31 o
   6   3  -6        104.74        119.37         7.34 o
   7   3  -6        173.70        174.78         6.14 o
   8   3  -6         89.70        104.68         5.29 o
   9   3  -6        212.91        206.97         6.36 o
  10   3  -6        352.90        359.24        11.23 o
  11   3  -6         64.60         62.80         5.06 o
  12   3  -6        168.40        198.32        23.65 o
  13   3  -6         13.07         10.99         5.21 o
  14   3  -6        349.25        369.19        22.14 o
  15   3  -6        391.57        390.00        16.65 o
  16   3  -6        238.84        231.25        12.52 o
  17   3  -6          8.64         15.70         8.68 o
  18   3  -6          9.69         10.38         3.60 o
  19   3  -6         57.56         60.31         3.90 o
  20   3  -6          9.58          9.68         2.42 o
  21   3  -6        118.95        125.91         6.95 o
  22   3  -6         12.20         10.32         4.37 o
  23   3  -6         13.32         10.81         2.69 o
  24   3  -6         74.68         70.76         3.29 o
  25   3  -6         45.92         42.65         2.86 o
  26   3  -6         34.25         33.12         3.77 o
  27   3  -6         63.33         63.41         6.05 o
   0   4  -6        175.45        178.93        55.75 o
   1   4  -6         59.08         31.53        14.48 o
   2   4  -6         75.95         86.65        20.43 o
   3   4  -6         22.83         12.77        12.05 o
   4   4  -6         50.68         50.53        12.48 o
   5   4  -6        120.92        127.63         8.24 o
   6   4  -6        132.88        141.66        13.20 o
   7   4  -6         26.86         27.23        10.57 o
   8   4  -6         13.90         13.81         5.02 o
   9   4  -6         13.79         12.53         4.22 o
  10   4  -6         22.10         28.73         4.63 o
  11   4  -6        225.01        218.29         8.17 o
  12   4  -6        389.71        414.87        13.55 o
  13   4  -6        219.52        217.82         7.18 o
  14   4  -6        126.75        102.06         9.45 o
  15   4  -6         24.74         19.81         3.76 o
  16   4  -6         37.70         28.27         5.15 o
  17   4  -6         35.85         21.65         6.41 o
  18   4  -6         76.83         73.83        19.30 o
   2   0  -5        957.50        935.32        21.40 o
   4   0  -5        208.10        183.01         9.47 o
   6   0  -5       4003.51       4328.39        86.64 o
   8   0  -5       1579.43       1505.58        88.97 o
  10   0  -5        548.43        617.12        30.53 o
  12   0  -5        962.50        986.11        27.67 o
  14   0  -5        942.42        894.66        40.67 o
  16   0  -5        173.47        182.24        13.36 o
  18   0  -5         64.81         75.99        10.06 o
  20   0  -5        504.49        488.67        33.61 o
  22   0  -5       3674.24       3843.66        89.44 o
  24   0  -5       1021.93       1036.14        33.76 o
  26   0  -5        460.35        479.85        21.57 o
  28   0  -5        135.45        122.44        10.94 o
  30   0  -5        228.55        241.85        13.56 o
  32   0  -5         85.63         80.94         9.91 o
  34   0  -5          3.28          3.01         8.95 o
  36   0  -5         52.42         53.36        10.30 o
   0   1  -5        172.24        172.05        11.44 o
   1   1  -5       1040.69       1070.93        18.28 o
   2   1  -5        182.46        197.72         7.22 o
   3   1  -5        105.24        130.42         8.26 o
   4   1  -5        775.23        805.06        16.88 o
   5   1  -5        543.23        537.94        16.56 o
   6   1  -5        804.71        825.95        24.11 o
   7   1  -5        949.27       1012.56        29.25 o
   8   1  -5         91.72         95.15         4.41 o
   9   1  -5        208.49        230.53         8.64 o
  10   1  -5       1500.69       1549.15        32.33 o
  11   1  -5        761.42        722.21        51.69 o
  12   1  -5        776.74        817.11        27.29 o
  13   1  -5        190.76        192.45         8.96 o
  14   1  -5        134.31        131.80         5.61 o
  15   1  -5         47.57         50.35         4.11 o
  16   1  -5         45.85         52.39         5.02 o
  17   1  -5        253.88        258.02         9.75 o
  18   1  -5        420.17        426.81        20.98 o
  19   1  -5        557.92        570.04        41.68 o
  20   1  -5          8.48         12.37         3.26 o
  21   1  -5         82.11         75.39        23.45 o
  22   1  -5        179.59        210.50        39.80 o
  23   1  -5        315.83        330.78        19.94 o
  24   1  -5        255.15        247.40        17.69 o
  25   1  -5        199.82        219.71        41.46 o
  26   1  -5        126.58        123.24        13.34 o
  27   1  -5         60.51         55.98        21.55 o
  28   1  -5        268.17        274.44        19.25 o
  29   1  -5         28.15         21.46        10.43 o
  30   1  -5         64.58         60.75        11.76 o
  31   1  -5          4.21          1.21        10.11 o
  32   1  -5          4.45          2.47        10.08 o
  33   1  -5         23.76         13.98         8.24 o
  34   1  -5         38.92         47.32         9.17 o
  35   1  -5         52.17         60.89         9.67 o
  36   1  -5         17.70         18.83         8.24 o
   1   2  -5        317.59        329.16        19.49 o
   2   2  -5        145.33        167.68        16.30 o
   3   2  -5       1548.02       1610.19        21.37 o
   4   2  -5         36.35         30.22         5.52 o
   5   2  -5        126.45        135.68         5.67 o
   6   2  -5         30.07         29.72         2.66 o
   7   2  -5         99.07         83.74        32.30 o
   8   2  -5         39.66         31.81        16.75 o
   9   2  -5        402.78        413.80        31.49 o
  10   2  -5        119.07        125.06         5.99 o
  11   2  -5         62.70         64.19         5.19 o
  12   2  -5        123.84        114.59         7.01 o
  13   2  -5        611.72        597.79        16.93 o
  14   2  -5        144.74        147.53         6.33 o
  15   2  -5        206.93        201.16         8.88 o
  16   2  -5        222.96        237.52         8.73 o
  17   2  -5        459.49        476.27        18.51 o
  18   2  -5        777.54        770.57        19.74 o
  19   2  -5       1006.72       1017.49        19.45 o
  20   2  -5         24.71         26.93         3.55 o
  21   2  -5         76.57         77.46         4.20 o
  22   2  -5         11.33          9.88         3.09 o
  23   2  -5         14.95         12.97         5.41 o
  24   2  -5          0.77         -0.63         4.31 o
  25   2  -5        109.92        101.94        10.76 o
  26   2  -5         41.64         47.25        12.74 o
  27   2  -5         46.44         35.44         7.19 o
  28   2  -5         33.01         25.78         8.23 o
  29   2  -5         28.03         34.06         8.95 o
  30   2  -5          3.75          1.01         8.67 o
  31   2  -5         75.70         60.59        10.28 o
  32   2  -5          6.40          1.60         8.92 o
  33   2  -5          2.36          5.36         8.73 o
   0   3  -5         45.30         48.87         8.62 o
   1   3  -5        367.88        390.31        25.01 o
   2   3  -5          0.79         -3.66         6.80 o
   3   3  -5         27.50         18.24         8.46 o
   4   3  -5         48.82         43.45         6.49 o
   5   3  -5         94.56        106.49         8.13 o
   6   3  -5         93.14         94.61         4.96 o
   7   3  -5        195.02        202.62         8.39 o
   8   3  -5        162.92        169.33         7.22 o
   9   3  -5        203.97        193.54         7.57 o
  10   3  -5         44.71         43.28         9.43 o
  11   3  -5         79.25         82.34        13.00 o
  12   3  -5         13.22         18.57        20.38 o
  13   3  -5        120.60        132.01         4.90 o
  14   3  -5         39.82         36.94         6.77 o
  15   3  -5        187.01        183.33         9.33 o
  16   3  -5         31.14         26.15         3.40 o
  17   3  -5        316.61        289.96        17.95 o
  18   3  -5         14.21         12.55         3.89 o
  19   3  -5          8.16          9.32         3.40 o
  20   3  -5         25.78         22.63         3.42 o
  21   3  -5        100.45         96.36         6.03 o
  22   3  -5         17.83         20.02         4.80 o
  23   3  -5         53.03         53.40         4.57 o
  24   3  -5         33.02         24.56         3.68 o
  25   3  -5         10.39         11.47         3.59 o
  26   3  -5          2.07          2.17         3.07 o
  27   3  -5         21.27         21.12         5.89 o
  28   3  -5          1.59          4.58         8.64 o
   1   4  -5          2.71          2.19        15.22 o
   2   4  -5         97.30        106.44         9.93 o
   3   4  -5         21.71         17.23         5.58 o
   4   4  -5         36.73         39.69         9.00 o
   5   4  -5          9.92         16.36        15.23 o
   6   4  -5         25.89         21.27        11.91 o
   7   4  -5         20.86         19.27         4.75 o
   8   4  -5        165.27        172.64        14.15 o
   9   4  -5         19.01         16.81         2.66 o
  10   4  -5         49.80         51.64         4.62 o
  11   4  -5          4.36          3.03         2.82 o
  12   4  -5          7.41          8.13         3.40 o
  13   4  -5         22.45         18.29         3.92 o
  14   4  -5          8.28          3.20         3.25 o
  15   4  -5          6.06          9.13         9.33 o
  16   4  -5         29.89         -0.51        11.93 o
  17   4  -5          9.06          8.17         5.81 o
  18   4  -5         13.90         11.16         4.19 o
  19   4  -5          7.34          6.92         4.34 o
  20   4  -5         52.25         51.24         4.14 o
   0   0  -4       1108.29        992.26        46.92 o
   2   0  -4       4040.88       3994.89       147.26 o
   4   0  -4        826.01        751.95        28.87 o
   6   0  -4       2265.86       2201.74        62.04 o
   8   0  -4       7982.05       8807.59       131.05 o
  10   0  -4       2558.60       2615.07        53.10 o
  12   0  -4       1031.18        992.32        29.13 o
  14   0  -4          1.71          5.49         5.56 o
  16   0  -4        324.13        339.94        17.20 o
  18   0  -4       1669.07       1613.83        60.47 o
  20   0  -4        486.62        484.58        29.07 o
  22   0  -4       1396.67       1465.26        64.17 o
  24   0  -4       1932.16       1991.05       115.73 o
  26   0  -4        116.12        116.35        19.31 o
  28   0  -4        469.10        510.01        41.28 o
  30   0  -4          6.36          7.73        10.43 o
  32   0  -4         39.47         37.76        11.85 o
  34   0  -4         62.95         65.51        21.85 o
  36   0  -4        112.63        126.89        25.75 o
  38   0  -4        135.17        102.83        22.97 o
   1   1  -4        547.04        531.88         8.49 o
   2   1  -4       1095.46       1044.25        19.78 o
   3   1  -4       1589.96       1601.81        34.18 o
   4   1  -4       2544.00       2488.98        50.58 o
   5   1  -4       1254.00       1355.41        32.44 o
   6   1  -4        140.30        138.57        17.78 o
   7   1  -4        655.38        690.17        12.15 o
   8   1  -4        270.37        256.67         9.38 o
   9   1  -4         11.56         14.06         3.57 o
  10   1  -4       1099.08       1202.55        37.85 o
  11   1  -4        236.43        293.29        31.19 o
  12   1  -4         28.95         33.01         8.23 o
  13   1  -4        374.97        363.26         9.68 o
  14   1  -4        600.91        591.45        11.80 o
  15   1  -4         27.90         31.36         3.89 o
  16   1  -4        157.23        173.00         6.84 o
  17   1  -4        317.08        316.44        10.69 o
  18   1  -4        421.76        413.31        15.66 o
  19   1  -4       1366.44       1269.25        50.72 o
  20   1  -4       2662.37       2613.89        98.13 o
  21   1  -4        541.33        523.75        24.76 o
  22   1  -4        231.55        249.59        14.57 o
  23   1  -4        347.51        361.38        18.13 o
  24   1  -4          1.69          4.54         7.94 o
  25   1  -4         27.55         31.05        13.75 o
  26   1  -4        716.68        785.10        44.70 o
  27   1  -4         50.02         54.08        16.99 o
  28   1  -4          6.58          7.66        13.18 o
  29   1  -4         46.06         52.96        17.53 o
  30   1  -4         38.30         26.20        15.76 o
  31   1  -4         68.88         56.58        17.14 o
  32   1  -4         25.77         11.45        14.08 o
  33   1  -4          3.79         -3.71        10.93 o
  34   1  -4         26.67         24.55         8.39 o
  35   1  -4         42.36         41.85         9.03 o
  36   1  -4        112.92        125.40        10.73 o
  37   1  -4          0.50          0.56         7.81 o
   0   2  -4        355.24        431.39        73.16 o
   1   2  -4        838.62        921.61        21.95 o
   2   2  -4        119.56        129.03         5.16 o
   3   2  -4        531.44        550.10        10.94 o
   4   2  -4        152.12        147.27         9.05 o
   5   2  -4        237.96        239.57         7.69 o
   6   2  -4         79.67         81.93         6.27 o
   7   2  -4        298.77        277.07         9.36 o
   8   2  -4          1.90         -0.14         1.73 o
   9   2  -4        156.12        158.21        10.46 o
  10   2  -4         47.56         43.17         6.31 o
  11   2  -4        533.17        548.52        19.51 o
  12   2  -4        138.12        138.44         6.31 o
  13   2  -4         14.75         14.18         4.62 o
  14   2  -4        221.50        250.80        24.48 o
  15   2  -4        219.64        212.08         7.09 o
  16   2  -4        621.99        602.81        17.47 o
  17   2  -4        217.87        204.52        10.80 o
  18   2  -4         81.95        114.16        15.05 o
  19   2  -4         23.24         17.44         5.92 o
  20   2  -4        252.22        256.52         7.45 o
  21   2  -4        102.25        102.65         6.65 o
  22   2  -4        171.51        177.10         8.82 o
  23   2  -4         21.52          7.85         6.53 o
  24   2  -4          5.98          4.27         6.19 o
  25   2  -4          0.21          0.42         7.27 o
  26   2  -4         29.40         23.16         7.66 o
  27   2  -4         73.34         58.87         9.35 o
  28   2  -4         31.18         21.66         8.78 o
  29   2  -4         69.05         68.33        11.65 o
  30   2  -4         30.05         33.12         9.46 o
  31   2  -4         28.20         30.01         9.51 o
  32   2  -4        110.95        140.84        30.20 o
  33   2  -4         10.19          4.57         8.30 o
  34   2  -4         10.60         17.77         8.72 o
   1   3  -4         70.97         61.43        14.37 o
   2   3  -4         29.87         26.64        31.62 o
   3   3  -4        205.73        217.22        22.62 o
   4   3  -4         63.28         66.91         4.32 o
   5   3  -4          2.85          2.21         3.18 o
   6   3  -4         51.91         56.13         4.36 o
   7   3  -4         35.86         33.45         7.10 o
   8   3  -4        228.34        220.76         6.29 o
   9   3  -4        399.44        404.83        10.77 o
  10   3  -4         16.77          6.20         5.46 o
  11   3  -4         14.45         13.45         4.15 o
  12   3  -4         62.42         58.10         8.88 o
  13   3  -4        243.26        290.64        65.27 o
  14   3  -4         66.06         71.64        11.37 o
  15   3  -4         16.27         18.05        11.74 o
  16   3  -4        191.13        191.97        22.27 o
  17   3  -4          8.32          4.09         5.31 o
  18   3  -4          3.25         -0.49         4.75 o
  19   3  -4         50.78         53.93         4.19 o
  20   3  -4         41.90         44.39         3.76 o
  21   3  -4         10.94         12.58         1.72 o
  22   3  -4         43.18         42.41         4.81 o
  23   3  -4         10.28          7.76         2.35 o
  24   3  -4          5.41          6.30         2.98 o
  25   3  -4         89.20         94.60         5.70 o
  26   3  -4         20.68         17.79         4.98 o
  27   3  -4          4.68          3.32         3.15 o
  28   3  -4          1.65          3.58         3.75 o
  29   3  -4          4.19          6.37         5.95 o
  30   3  -4         22.47         23.18         4.89 o
   0   4  -4        118.44        149.37        12.75 o
   1   4  -4         14.24         14.92         5.95 o
   2   4  -4         15.34         11.99         8.02 o
   3   4  -4         15.23         17.37         8.75 o
   4   4  -4         57.46         44.95        10.90 o
   5   4  -4          3.87         -0.01         8.76 o
   6   4  -4         54.35         50.82         7.77 o
   7   4  -4        120.14        125.06         6.39 o
   8   4  -4         50.13         46.39         4.13 o
   9   4  -4        192.62        190.25         5.97 o
  10   4  -4        234.69        241.15        12.94 o
  11   4  -4         75.11         68.07         8.77 o
  12   4  -4         39.44         40.79         5.66 o
  13   4  -4         60.88         51.60         4.65 o
  14   4  -4         75.82         56.27         7.81 o
  15   4  -4          2.53          0.41         4.95 o
  16   4  -4         57.08         52.94         7.29 o
  17   4  -4         10.16          4.55         4.85 o
  18   4  -4         69.26         51.51        11.17 o
  19   4  -4          2.91          0.73         9.28 o
  20   4  -4          1.67          3.51         2.06 o
  21   4  -4         25.67         28.35         3.97 o
  22   4  -4         23.79         19.85         4.54 o
   2   0  -3       2460.22       2366.87        62.83 o
   4   0  -3        914.23        855.06        20.77 o
   6   0  -3        169.00        146.64         6.31 o
   8   0  -3       3663.46       3593.54        77.13 o
  10   0  -3        281.99        264.57         7.41 o
  12   0  -3        220.05        248.02        13.75 o
  14   0  -3       1623.50       1491.26        71.35 o
  16   0  -3        614.76        667.95        45.38 o
  18   0  -3        343.46        371.22        27.30 o
  20   0  -3        465.87        474.68        33.20 o
  22   0  -3        181.10        236.18        24.50 o
  24   0  -3       1863.88       1856.15       188.14 o
  26   0  -3          0.87         -2.89        35.38 o
  28   0  -3        153.99        123.68        45.05 o
  30   0  -3        124.41        211.08        46.06 o
  32   0  -3         98.58         80.03        40.26 o
  34   0  -3          5.45        -14.70        41.09 o
  36   0  -3         84.19         91.88        43.09 o
  38   0  -3          0.95          0.22        10.27 o
   0   1  -3        183.32        173.91        14.37 o
   1   1  -3        133.36        134.27         4.86 o
   2   1  -3         92.71         96.22         6.26 o
   3   1  -3        350.11        335.36        10.71 o
   4   1  -3        247.17        230.36         5.41 o
   5   1  -3        995.62        969.85        19.03 o
   6   1  -3       1202.66       1134.95        21.14 o
   7   1  -3        355.25        344.88        14.56 o
   8   1  -3        144.08        174.93        32.15 o
   9   1  -3         24.98         27.13         5.18 o
  10   1  -3        799.25        809.04        16.22 o
  11   1  -3       1093.13       1084.62        29.24 o
  12   1  -3       1199.32       1272.78        22.15 o
  13   1  -3        567.43        543.52        10.33 o
  14   1  -3        192.90        175.95         4.92 o
  15   1  -3        227.57        234.06         7.85 o
  16   1  -3        188.96        185.99        10.17 o
  17   1  -3        129.08        166.48        25.68 o
  18   1  -3        433.98        445.90        18.37 o
  19   1  -3        148.04        157.55         9.25 o
  20   1  -3         39.89         51.12         7.23 o
  21   1  -3        221.73        227.31        12.00 o
  22   1  -3         52.20         48.28         7.59 o
  23   1  -3        151.92        155.83        10.11 o
  24   1  -3        122.81        126.23         7.79 o
  25   1  -3        233.98        245.48         9.59 o
  26   1  -3        539.29        583.15        17.64 o
  27   1  -3        526.56        538.54        16.21 o
  28   1  -3        169.42        180.96        10.30 o
  29   1  -3        112.57        124.09         7.24 o
  30   1  -3         37.51         47.19         4.62 o
  31   1  -3         32.08         29.62         3.95 o
  32   1  -3        130.91        125.72         6.35 o
  33   1  -3         80.93         76.41         5.69 o
  34   1  -3         68.66         73.69         5.17 o
  35   1  -3          6.56          7.04         3.26 o
  36   1  -3         22.86         28.98         4.07 o
  37   1  -3          3.34          4.50         3.29 o
  38   1  -3          0.77          0.42         3.15 o
   1   2  -3        319.74        353.24         8.79 o
   2   2  -3        147.60        161.98         5.36 o
   3   2  -3       2952.59       2894.23        35.35 o
   4   2  -3        412.14        408.96        16.22 o
   5   2  -3        288.95        337.81        18.18 o
   6   2  -3        220.97        239.52        11.65 o
   7   2  -3        160.23        156.27         9.61 o
   8   2  -3        436.94        415.45        21.12 o
   9   2  -3       1434.77       1382.37        36.05 o
  10   2  -3         29.15         21.25         3.90 o
  11   2  -3        239.01        253.45        10.15 o
  12   2  -3         94.72        120.50        12.46 o
  13   2  -3        113.48        110.40         7.91 o
  14   2  -3        169.19        183.03         9.49 o
  15   2  -3       1170.09       1147.66        21.26 o
  16   2  -3        740.54        758.92        18.89 o
  17   2  -3        420.38        423.85        10.92 o
  18   2  -3          9.57          8.00         2.21 o
  19   2  -3        327.63        323.00         6.86 o
  20   2  -3          3.04          0.33         4.03 o
  21   2  -3        176.00        178.98        10.37 o
  22   2  -3         59.66         61.31         9.28 o
  23   2  -3         10.21         14.06         7.95 o
  24   2  -3         74.00         74.50         9.11 o
  25   2  -3        133.93        150.81        13.42 o
  26   2  -3         57.54         64.12         6.41 o
  27   2  -3        271.43        297.98        11.62 o
  28   2  -3         82.23         96.22         7.67 o
  29   2  -3          4.46          4.50         5.47 o
  30   2  -3         99.64        107.60         8.11 o
  31   2  -3        124.47        128.99         8.48 o
  32   2  -3         58.76         62.86         7.13 o
  33   2  -3         40.23         27.80         5.88 o
  34   2  -3          4.57          2.98         5.32 o
  35   2  -3         21.40         16.21         5.59 o
   0   3  -3        359.76        394.32        21.18 o
   1   3  -3        444.09        423.05        39.21 o
   2   3  -3        229.82        291.12        29.01 o
   3   3  -3        129.07        150.17        15.16 o
   4   3  -3         36.82         39.60         4.36 o
   5   3  -3        571.89        592.64        12.86 o
   6   3  -3        280.82        281.40        13.99 o
   7   3  -3        327.84        351.65        10.33 o
   8   3  -3        140.02        139.74         7.60 o
   9   3  -3         75.92         73.96        11.82 o
  10   3  -3        164.96        154.31        15.52 o
  11   3  -3        235.08        219.76        11.57 o
  12   3  -3        139.00        126.13         6.06 o
  13   3  -3        460.88        459.87        16.42 o
  14   3  -3        825.59        764.41        26.04 o
  15   3  -3        113.25        107.65        10.10 o
  16   3  -3          7.03          3.87         7.25 o
  17   3  -3         50.26         55.56         7.11 o
  18   3  -3         36.53         34.91         3.37 o
  19   3  -3         73.73         74.37         4.45 o
  20   3  -3         50.82         52.78         4.26 o
  21   3  -3        126.67        129.38         4.60 o
  22   3  -3         35.53         33.44         2.69 o
  23   3  -3          2.32          3.69         1.84 o
  24   3  -3          1.88          3.13         3.63 o
  25   3  -3         38.37         32.09         5.29 o
  26   3  -3         23.06         23.45         4.11 o
  27   3  -3         40.95         42.40         6.07 o
  28   3  -3         39.18         44.57         5.44 o
  29   3  -3         50.37         69.05         9.96 o
  30   3  -3         47.82         49.12         5.08 o
  31   3  -3         31.96         21.74         7.93 o
   1   4  -3          2.17          0.45         4.52 o
   2   4  -3         77.34         68.15        12.31 o
   3   4  -3         59.18         42.57        15.56 o
   4   4  -3        240.14        255.99        24.42 o
   5   4  -3         17.80         16.52         5.41 o
   6   4  -3         16.33         12.73         4.77 o
   7   4  -3         51.45         40.69         4.83 o
   8   4  -3         36.69         35.46         2.97 o
   9   4  -3         98.83        100.50         5.70 o
  10   4  -3         14.35         12.49         5.27 o
  11   4  -3        139.98        125.46        11.56 o
  12   4  -3        257.42        243.23        11.82 o
  13   4  -3         54.38         48.53         8.46 o
  14   4  -3         57.62         44.03         7.46 o
  15   4  -3         28.02         15.48         6.17 o
  16   4  -3         40.49         32.60        11.54 o
  17   4  -3         41.66         43.63         7.23 o
  18   4  -3         66.87         57.86         6.92 o
  19   4  -3          5.11          6.43         2.85 o
  20   4  -3         67.61         54.62        18.49 o
  21   4  -3          5.21          6.66         4.64 o
  22   4  -3         12.60         13.71         4.78 o
  23   4  -3          5.33          1.90         4.08 o
   0   0  -2       2189.05       2000.78        39.79 o
   2   0  -2       9653.29       9055.28       458.44 o
   4   0  -2       1184.36       1073.23        49.73 o
   6   0  -2       2366.31       2289.32        41.00 o
   8   0  -2        228.15        212.76         7.42 o
  10   0  -2        766.09        690.05        33.06 o
  12   0  -2        752.91        643.16        33.82 o
  14   0  -2        384.02        394.94        46.66 o
  16   0  -2        725.56        711.01        36.56 o
  18   0  -2        622.22        712.46        38.79 o
  20   0  -2        140.54        142.35        20.32 o
  22   0  -2       1339.34       1624.82        95.86 o
  24   0  -2        259.79        302.75        39.24 o
  26   0  -2        132.81        163.63        71.59 o
  28   0  -2        342.94        388.04        38.09 o
  30   0  -2         34.14         31.74        16.02 o
  32   0  -2         31.82         10.71        19.03 o
  34   0  -2         57.65         43.12        21.44 o
  36   0  -2         67.48         78.75        23.74 o
  38   0  -2         17.88          7.98        21.12 o
   1   1  -2       3359.79       3117.28        35.15 o
   2   1  -2       1055.58        931.99        18.53 o
   3   1  -2       1352.81       1293.92        53.96 o
   4   1  -2       1601.21       1496.83        21.40 o
   5   1  -2       1831.71       1860.13        38.03 o
   6   1  -2        240.34        236.22        10.36 o
   7   1  -2        268.32        264.12         9.79 o
   8   1  -2        284.94        286.95         8.63 o
   9   1  -2         57.17         48.73         7.22 o
  10   1  -2        623.12        634.70        12.95 o
  11   1  -2        185.59        200.03         6.23 o
  12   1  -2         14.71         18.44         2.10 o
  13   1  -2        574.80        589.45        13.51 o
  14   1  -2       1002.93        962.16        19.75 o
  15   1  -2        416.68        373.01        12.52 o
  16   1  -2         39.49         46.54        10.82 o
  17   1  -2        123.45        140.06        10.21 o
  18   1  -2         42.26         37.44         6.61 o
  19   1  -2         22.22         18.11         6.67 o
  20   1  -2        443.08        477.19        17.34 o
  21   1  -2        196.48        197.05        17.55 o
  22   1  -2        123.80        117.59         6.84 o
  23   1  -2         44.35         46.55         4.48 o
  24   1  -2        183.92        199.48         7.66 o
  25   1  -2        151.66        161.74         8.01 o
  26   1  -2        102.64        100.91         4.92 o
  27   1  -2         24.00         20.58         3.16 o
  28   1  -2         40.90         41.93         4.37 o
  29   1  -2         31.49         33.12         3.63 o
  30   1  -2          0.03          1.06         2.62 o
  31   1  -2         42.42         36.57         3.42 o
  32   1  -2         61.97         57.78         3.95 o
  33   1  -2         90.95         86.54         4.45 o
  34   1  -2          6.50          9.97         2.89 o
  35   1  -2         36.78         35.26         3.67 o
  36   1  -2         10.84          9.23         3.03 o
  37   1  -2         32.35         35.88         3.44 o
  38   1  -2          0.18         -4.14         4.29 o
   0   2  -2        660.83        681.83        18.64 o
   1   2  -2        632.97        610.83        15.64 o
   2   2  -2        221.91        229.43         7.72 o
   3   2  -2        449.88        458.44        10.19 o
   4   2  -2          4.11          2.35         2.50 o
   5   2  -2       2015.28       2053.08        74.30 o
   6   2  -2        552.51        615.63        20.47 o
   7   2  -2        155.73        169.98         6.65 o
   8   2  -2        243.54        253.58        13.72 o
   9   2  -2        357.11        391.69        15.01 o
  10   2  -2        380.14        410.39        14.89 o
  11   2  -2        577.64        556.83        15.35 o
  12   2  -2        232.70        263.63         9.31 o
  13   2  -2         22.77         23.74         2.86 o
  14   2  -2        216.47        227.45         8.74 o
  15   2  -2        477.78        508.47         9.90 o
  16   2  -2         43.16         48.08         3.87 o
  17   2  -2        751.12        739.17        13.71 o
  18   2  -2         39.72         43.93         2.92 o
  19   2  -2        104.81        112.29         6.32 o
  20   2  -2          6.81         15.29         4.63 o
  21   2  -2        290.49        311.32        17.74 o
  22   2  -2         54.49         76.01        12.28 o
  23   2  -2        145.97        171.42        15.69 o
  24   2  -2         41.58         30.38        10.77 o
  25   2  -2         10.55          7.21         5.36 o
  26   2  -2         35.63         37.68         7.36 o
  27   2  -2        250.94        235.25        12.30 o
  28   2  -2         43.20         45.41         7.22 o
  29   2  -2        127.66        126.28        15.60 o
  30   2  -2        169.16        177.51        11.00 o
  31   2  -2         36.75         40.17         7.68 o
  32   2  -2         42.71         39.60         7.44 o
  33   2  -2        139.31        141.48        13.61 o
  34   2  -2          3.25         -1.56         6.36 o
  35   2  -2         39.58         35.67         7.27 o
  36   2  -2         45.41         44.01         7.43 o
   1   3  -2        327.52        383.22        35.63 o
   2   3  -2        265.64        277.09        10.49 o
   3   3  -2        266.88        278.14         8.83 o
   4   3  -2         95.70        116.61         7.32 o
   5   3  -2        250.35        264.95         6.98 o
   6   3  -2        123.60        116.61         6.75 o
   7   3  -2        471.83        496.57        12.65 o
   8   3  -2       1439.91       1521.85        26.70 o
   9   3  -2        357.85        345.98        15.96 o
  10   3  -2        568.98        540.25        43.69 o
  11   3  -2         48.58         15.39        23.33 o
  12   3  -2        172.63        211.25        32.63 o
  13   3  -2        158.42        158.44        15.10 o
  14   3  -2        302.15        323.42        13.64 o
  15   3  -2        390.49        391.12        17.05 o
  16   3  -2         89.84         88.32         5.92 o
  17   3  -2         61.55         65.79         8.12 o
  18   3  -2         47.16         42.33        12.51 o
  19   3  -2        191.00        187.25        10.52 o
  20   3  -2         81.14         82.12         5.50 o
  21   3  -2        104.59        106.33         5.31 o
  22   3  -2        103.23        105.48         4.38 o
  23   3  -2         17.94         18.14         2.28 o
  24   3  -2         83.89         84.86         3.93 o
  25   3  -2        138.36        134.12         5.92 o
  26   3  -2         58.99         69.32         6.39 o
  27   3  -2          5.15          4.67         4.74 o
  28   3  -2         10.22          6.48         5.49 o
  29   3  -2          6.03          4.81         4.87 o
  30   3  -2         22.54         23.34         8.10 o
  31   3  -2        156.63        134.19        10.63 o
   0   4  -2         71.51         83.32        16.87 o
   1   4  -2        123.81         89.03        23.46 o
   2   4  -2         37.33         29.21         9.25 o
   3   4  -2         22.83         21.36        13.47 o
   4   4  -2        289.87        282.96        24.60 o
   5   4  -2        228.47        219.55        21.78 o
   6   4  -2        259.13        288.88        22.24 o
   7   4  -2         47.34         45.86         4.87 o
   8   4  -2         40.41         37.88         3.85 o
   9   4  -2         74.40         71.90         3.49 o
  10   4  -2        324.96        328.04        15.19 o
  11   4  -2        285.47        269.95        15.71 o
  12   4  -2        363.34        360.88        25.96 o
  13   4  -2        188.64        138.93        13.84 o
  14   4  -2         63.70         49.96         8.23 o
  15   4  -2          0.62         -1.12         3.58 o
  16   4  -2         44.60         52.56         8.52 o
  17   4  -2         23.07         15.36         7.49 o
  18   4  -2         44.71         45.55         7.39 o
  19   4  -2         93.30         91.41         7.42 o
  20   4  -2         30.47         21.23         5.44 o
  21   4  -2          9.30         18.68         9.08 o
  22   4  -2         37.66         24.78         9.18 o
  23   4  -2         20.57         17.10         4.75 o
  24   4  -2         48.58         43.11         5.20 o
   1   5  -2         20.48         14.92         7.29 o
   2   5  -2         12.54          1.18        13.39 o
   3   5  -2         24.64         13.45        12.10 o
   4   5  -2         25.14         54.35        48.02 o
   5   5  -2          6.80        -19.85        31.54 o
   2   0  -1       2697.52       2519.45       134.45 o
   4   0  -1       1013.68       1065.55        30.12 o
   6   0  -1       6962.34       6376.41       191.12 o
   8   0  -1       2563.18       2622.06       138.93 o
  10   0  -1       1888.56       1691.86        95.69 o
  30   0  -1        562.79        599.91        54.15 o
  32   0  -1        344.76        374.52        40.96 o
  34   0  -1         13.46          6.89        17.91 o
  36   0  -1         81.41         56.77        19.49 o
  38   0  -1        107.51         70.60        18.35 o
   0   1  -1       2074.38       1826.45        24.92 o
   1   1  -1       5043.17       4595.41        51.87 o
   2   1  -1       4672.54       4296.49        99.17 o
   3   1  -1       6679.34       6466.27       210.06 o
   4   1  -1      12396.21      11801.50       159.61 o
   5   1  -1       4345.11       4191.60        56.10 o
   6   1  -1       2190.50       2042.45        27.49 o
   7   1  -1       2340.46       2345.11        44.91 o
   8   1  -1         71.45         83.74         7.63 o
   9   1  -1        459.93        438.84         9.60 o
  10   1  -1        723.37        682.68        11.57 o
  11   1  -1       1073.85       1100.19        14.42 o
  12   1  -1       1389.07       1363.27        28.50 o
  13   1  -1        318.53        368.75        11.97 o
  14   1  -1        164.11        191.49         8.17 o
  15   1  -1        219.67        251.80        14.62 o
  16   1  -1        213.85        199.83         8.60 o
  17   1  -1       1219.35       1332.19        26.01 o
  18   1  -1          6.41          9.26         3.20 o
  19   1  -1        242.13        250.62         6.69 o
  20   1  -1         83.67         93.31         4.09 o
  21   1  -1        102.75        112.96         4.76 o
  22   1  -1        254.75        269.06         8.42 o
  23   1  -1        286.86        281.98         8.92 o
  24   1  -1         10.37         11.47         2.80 o
  25   1  -1         61.57         59.33         3.93 o
  26   1  -1         71.13         67.54         6.09 o
  27   1  -1          9.75          9.41         2.79 o
  28   1  -1        255.94        244.36         7.43 o
  29   1  -1         63.81         62.61         4.16 o
  30   1  -1          1.73          2.85         2.60 o
  31   1  -1         27.75         21.29         3.19 o
  32   1  -1         77.04         65.82         4.38 o
  33   1  -1          3.23          3.73         2.62 o
  34   1  -1        163.89        156.27         6.09 o
  35   1  -1         23.41         22.70         3.27 o
  36   1  -1         15.88         16.38         2.61 o
  37   1  -1          9.12          9.26         2.45 o
  38   1  -1          7.90          9.55         3.30 o
   1   2  -1       1048.05       1028.16        16.99 o
   2   2  -1        247.44        249.80         6.96 o
   3   2  -1        857.40        851.12        11.81 o
   4   2  -1        996.01        962.52        20.70 o
   5   2  -1       1880.41       1906.17        59.39 o
   6   2  -1       1603.97       1631.65        31.67 o
   7   2  -1       1222.04       1218.39        26.50 o
   8   2  -1       1693.14       1812.90        46.54 o
   9   2  -1       1556.21       1511.37        53.39 o
  10   2  -1        642.21        644.81        24.04 o
  11   2  -1         49.39         57.79         5.68 o
  12   2  -1         34.20         43.22         2.91 o
  13   2  -1        608.38        622.58        12.51 o
  14   2  -1          7.15          8.49         2.04 o
  15   2  -1        316.92        313.02         8.52 o
  16   2  -1         33.54         37.44         4.42 o
  17   2  -1         13.24         13.04         2.53 o
  18   2  -1         36.21         32.89         4.03 o
  19   2  -1        311.12        296.31        14.67 o
  20   2  -1         95.60        118.84        16.46 o
  21   2  -1        458.16        450.17        36.50 o
  22   2  -1         52.75         52.20        20.09 o
  23   2  -1         46.22         37.95        12.83 o
  24   2  -1         14.09          4.61        13.38 o
  25   2  -1        258.02        272.77        28.73 o
  26   2  -1          9.31          7.39         3.20 o
  27   2  -1        203.40        208.94        14.52 o
  28   2  -1         30.53         35.87         4.14 o
  29   2  -1         33.16         29.19        11.18 o
  30   2  -1         11.67         13.81         7.43 o
  31   2  -1         58.16         74.24         5.10 o
  32   2  -1         39.12         43.06         6.74 o
  33   2  -1         19.05         20.60         3.59 o
  34   2  -1         22.34         27.60         4.77 o
  35   2  -1         12.45         14.31         3.46 o
  36   2  -1          4.27          3.18         3.23 o
   0   3  -1        556.55        582.36        85.41 o
   1   3  -1         93.41        103.25        28.73 o
   2   3  -1         74.89         86.89        13.64 o
   3   3  -1         25.77         23.23         3.49 o
   4   3  -1         24.75         28.29         2.90 o
   5   3  -1        319.97        326.04         7.78 o
   6   3  -1         46.81         54.67         3.67 o
   7   3  -1        380.94        407.31        10.25 o
   8   3  -1         29.96         25.80         2.98 o
   9   3  -1        119.22        124.32         6.44 o
  10   3  -1         29.44         22.65        14.89 o
  11   3  -1        392.19        465.61        41.26 o
  12   3  -1          1.56         43.96        13.39 o
  13   3  -1          1.23          1.38         5.40 o
  14   3  -1         73.75         83.90        10.39 o
  15   3  -1         47.33         48.74         5.33 o
  16   3  -1        392.36        401.40        10.45 o
  17   3  -1        255.15        247.79         8.30 o
  18   3  -1         47.50         42.75         6.47 o
  19   3  -1         21.53         17.98         5.57 o
  20   3  -1         30.47         29.61         4.30 o
  21   3  -1          2.85          4.51         2.12 o
  22   3  -1         99.67         94.40         5.22 o
  23   3  -1        234.03        232.61         8.05 o
  24   3  -1         14.77         15.34         4.36 o
  25   3  -1          6.78          4.35         2.41 o
  26   3  -1         31.12         27.38         4.40 o
  27   3  -1         34.21         36.03         4.64 o
  28   3  -1         22.65         20.12         7.94 o
  29   3  -1         62.02         60.24        11.25 o
  30   3  -1          4.09        -19.97        19.97 o
  31   3  -1          6.47         20.43        34.21 o
  32   3  -1         53.13         20.59        33.44 o
   1   4  -1         27.34         21.48        14.54 o
   2   4  -1        169.26        162.55        25.85 o
   3   4  -1         13.91         13.49         8.90 o
   4   4  -1         50.10         53.60         7.95 o
   5   4  -1         23.35         23.12        15.48 o
   6   4  -1          8.80          8.76         6.88 o
   7   4  -1          0.73          3.26         4.36 o
   8   4  -1         88.68         84.42         4.38 o
   9   4  -1         13.14         13.88         1.97 o
  10   4  -1         24.34         23.13         4.27 o
  11   4  -1         89.32         89.40         8.73 o
  12   4  -1         56.95         49.06         7.23 o
  13   4  -1         54.85         61.17         6.78 o
  14   4  -1        139.91        150.69        18.49 o
  15   4  -1         64.16         37.94        13.40 o
  16   4  -1         28.40         18.96         6.54 o
  17   4  -1         29.63         29.17         6.16 o
  18   4  -1         74.99         81.66         6.34 o
  19   4  -1         68.13         72.42         8.18 o
  20   4  -1         97.53        108.89         9.25 o
  21   4  -1          4.62          2.99         5.40 o
  22   4  -1          2.87          3.61         5.39 o
  23   4  -1          3.03          1.99         4.26 o
  24   4  -1         37.67         31.97         5.38 o
   0   5  -1         47.65         67.43        59.19 o
   1   5  -1         24.66         41.05        17.18 o
   2   5  -1         38.01         36.14        11.79 o
   3   5  -1          3.89          8.19         8.89 o
   4   5  -1          2.84         13.44        16.99 o
   5   5  -1         41.99         66.47        24.11 o
   6   5  -1         97.48        113.63        14.22 o
   7   5  -1         28.93         26.22         5.78 o
  14   0   0         19.11         13.54        14.85 o
  16   0   0       7560.06       8329.86       443.91 o
   1   1   0       3219.70       3031.86        35.33 o
   2   1   0      11183.80       9411.38       197.18 o
   3   1   0       3494.94       3455.64       129.23 o
   4   1   0       6297.98       6050.64        92.35 o
   5   1   0        572.25        541.04         8.55 o
   6   1   0        479.05        471.10        11.70 o
   7   1   0         11.97         11.88         4.09 o
   8   1   0        245.64        221.56         6.91 o
   9   1   0       1016.10        980.37        26.49 o
  10   1   0        132.16        116.80         4.12 o
  11   1   0       1050.81       1126.36        21.96 o
  12   1   0       3464.74       3685.91        67.00 o
  13   1   0        349.55        458.47         9.76 o
  14   1   0        396.61        373.76        10.97 o
  15   1   0          1.07          5.55         2.80 o
  16   1   0        691.71        668.00        15.35 o
  17   1   0         29.82         30.72         2.61 o
  18   1   0       1154.92       1201.02        17.92 o
  19   1   0         14.10         11.41         2.27 o
  20   1   0        125.34        124.72         4.55 o
  21   1   0        247.85        235.42         6.87 o
  22   1   0        239.37        230.09         6.08 o
  23   1   0        222.93        207.51         8.61 o
  24   1   0         24.38         25.68         3.11 o
  25   1   0        208.77        199.71         6.69 o
  26   1   0        100.67        105.51         4.50 o
  27   1   0        234.30        210.00         7.59 o
  28   1   0        195.49        165.53         5.63 o
  29   1   0        295.01        247.68         8.31 o
  30   1   0         43.63         41.07         3.69 o
  31   1   0         95.00         89.20         4.28 o
  32   1   0         26.82         28.40         3.27 o
  33   1   0          0.29          2.63         2.38 o
  34   1   0          4.06          4.16         2.32 o
  35   1   0          4.77          9.57         3.59 o
  36   1   0         27.01         22.03         3.36 o
  37   1   0         62.76         67.42         3.73 o
  38   1   0         65.62         73.85         3.77 o
   0   2   0         54.94         52.68         8.18 o
   1   2   0        139.38        122.63         4.33 o
   2   2   0        357.46        344.79         7.36 o
   3   2   0        369.15        386.17         7.32 o
   4   2   0       1563.90       1589.78        32.28 o
   5   2   0          8.80          0.83         6.11 o
   6   2   0        278.42        297.16         8.14 o
   7   2   0        883.64        876.28        22.02 o
   8   2   0        117.81        122.19         6.76 o
   9   2   0        169.06        160.68         5.90 o
  10   2   0        191.92        211.07        14.69 o
  11   2   0        519.91        480.55        13.56 o
  12   2   0        543.55        604.47        11.32 o
  13   2   0        272.09        291.60         6.27 o
  14   2   0         84.92         99.05         3.75 o
  15   2   0          2.10          3.93         2.87 o
  16   2   0         12.51         15.47         2.82 o
  17   2   0        193.77        202.87         6.75 o
  18   2   0         23.90         31.21         3.53 o
  19   2   0         32.96         33.54         6.99 o
  20   2   0         30.63         21.19         9.38 o
  21   2   0        260.34        294.54        17.44 o
  22   2   0         17.43         22.64        15.53 o
  23   2   0        350.72        332.68        18.95 o
  24   2   0        112.64         49.25        24.86 o
  25   2   0         87.20         37.42        27.11 o
  32   2   0          0.51         -7.93        64.02 o
  33   2   0         46.82        118.50        69.47 o
  34   2   0          6.93         14.69        20.69 o
  35   2   0          0.38         -3.01        16.68 o
  36   2   0          0.34          4.11        16.43 o
   1   3   0         79.52         69.37         8.56 o
   2   3   0         12.09          7.58         7.12 o
   3   3   0        473.02        500.41        15.08 o
   4   3   0          2.80          3.15         2.01 o
   5   3   0         70.56         70.98         4.49 o
   6   3   0         24.43         28.16         4.27 o
   7   3   0          9.88          6.48         3.13 o
   8   3   0        188.20        193.71         5.76 o
   9   3   0        346.43        348.98        16.68 o
  10   3   0        108.84        101.70         6.77 o
  11   3   0        299.21        269.49        25.19 o
  12   3   0          0.19          5.65        10.54 o
  13   3   0        221.72        209.21        15.09 o
  14   3   0         21.85         18.63         5.01 o
  15   3   0        105.23        107.35         9.37 o
  16   3   0          9.77          5.71         9.10 o
  17   3   0         37.53         51.29         9.53 o
  18   3   0         28.41         42.97         9.38 o
  19   3   0        145.85        156.14         9.79 o
  20   3   0         31.36         25.58         5.64 o
  21   3   0         15.18         14.09         3.17 o
  22   3   0          1.32          1.73         2.49 o
  23   3   0        100.98        101.56         5.58 o
  24   3   0          8.22          5.89         2.70 o
  25   3   0         18.54         18.31         3.20 o
  26   3   0          0.25          0.35         2.25 o
  27   3   0         61.71         69.32         8.15 o
  28   3   0         20.28         20.85         7.69 o
  29   3   0         90.10         95.23         6.22 o
  30   3   0        156.63        189.59        20.78 o
  31   3   0         10.37          2.08         8.24 o
  32   3   0         18.10         14.01         8.04 o
   0   4   0         91.58         39.36        65.70 o
   1   4   0         10.91         11.45        12.39 o
   2   4   0         17.62          1.13        32.12 o
   3   4   0         42.44         43.77        16.62 o
   4   4   0          2.21          4.39        11.43 o
   5   4   0         20.77         21.79         7.45 o
   6   4   0        254.88        270.66        15.23 o
   7   4   0          2.72          3.55         4.33 o
   8   4   0          0.41          0.74         1.29 o
   9   4   0          9.59          8.07         2.06 o
  10   4   0         53.44         55.73         2.64 o
  11   4   0         15.47         14.37         4.02 o
  12   4   0        103.02        101.12         7.16 o
  13   4   0          1.78         -3.58         3.78 o
  14   4   0         17.30         21.75         6.75 o
  15   4   0         18.06         12.94         6.99 o
  16   4   0          9.90          8.04         7.06 o
  17   4   0         26.15         19.68         6.62 o
  18   4   0        116.25         86.01        27.71 o
  19   4   0          5.39          2.08         5.01 o
  20   4   0         25.51         20.06         5.84 o
  21   4   0          3.40          8.55         4.88 o
  22   4   0         18.25         22.88         5.55 o
  23   4   0          4.08          6.49         4.77 o
  24   4   0          4.92          2.26         3.23 o
   1   5   0         13.19          9.97        12.44 o
   2   5   0         36.48         55.27        17.02 o
   3   5   0          6.49         -2.24        14.02 o
   4   5   0         32.91         33.15        23.79 o
   5   5   0          3.54         16.77        25.06 o
   6   5   0         67.40         58.74         7.35 o
   7   5   0          0.57          0.78         6.03 o
   8   5   0          2.18          2.01         4.36 o
   2   0   1       2645.39       2765.89        50.29 o
   4   0   1       1035.48        978.40        35.29 o
   6   0   1       6944.66       6681.24       361.38 o
   8   0   1       2566.23       2563.51       160.04 o
  12   0   1       1087.99       1158.77        68.68 o
  28   0   1         10.11         17.29        23.24 o
   0   1   1       2110.48       1910.53        35.87 o
   1   1   1       5052.00       4473.58        42.01 o
   2   1   1       4649.78       4404.32        95.42 o
   3   1   1       6685.72       6340.41        90.63 o
   4   1   1      12348.56      11813.85       146.59 o
   5   1   1       4323.53       4028.41        82.25 o
   6   1   1       2173.62       2042.62        28.34 o
   7   1   1       2332.70       2416.52       127.18 o
   8   1   1         70.01         82.80         5.26 o
   9   1   1        459.97        431.61        23.05 o
  10   1   1        717.91        693.77        11.51 o
  11   1   1       1072.58       1085.76        15.39 o
  12   1   1       1376.56       1355.95        21.41 o
  13   1   1        321.61        352.31        13.31 o
  14   1   1        164.48        196.03        11.45 o
  15   1   1        222.90        237.81         7.12 o
  16   1   1        215.19        189.24         6.48 o
  17   1   1       1218.00       1280.87        20.82 o
  18   1   1          7.70          8.34         1.89 o
  19   1   1        239.76        261.44        18.93 o
  20   1   1         82.81         90.69         3.41 o
  21   1   1        103.86        111.81         3.61 o
  22   1   1        253.81        273.51         5.67 o
  23   1   1        285.62        291.00         7.50 o
  24   1   1          9.60         15.60         2.34 o
  25   1   1         61.41         62.62         3.42 o
  26   1   1         72.55         64.77         2.75 o
  27   1   1          8.95          7.63         2.52 o
  28   1   1        254.53        249.59         6.31 o
  29   1   1         65.39         70.25         3.94 o
  30   1   1          1.74          1.90         1.73 o
  31   1   1         27.57         24.75         2.62 o
  32   1   1         78.03         77.53         3.71 o
  33   1   1          3.23          2.25         2.44 o
  34   1   1        162.96        158.40         5.54 o
  35   1   1         23.83         23.01         2.28 o
  36   1   1         15.82         16.96         1.97 o
  37   1   1          8.91          9.08         1.79 o
  38   1   1          8.27          9.92         1.94 o
   1   2   1       1052.58       1050.79        24.79 o
   2   2   1        246.67        258.32         7.11 o
   3   2   1        876.25        829.77        11.96 o
   4   2   1        992.40       1002.70        19.16 o
   5   2   1       1876.14       1912.54        43.28 o
   6   2   1       1603.91       1659.61        21.42 o
   7   2   1       1230.50       1242.26        20.52 o
   8   2   1       1687.47       1963.44        59.30 o
   9   2   1       1577.11       1549.07        34.59 o
  10   2   1        641.96        654.56        29.51 o
  11   2   1         48.89         49.23         6.04 o
  12   2   1         34.31         37.54         4.84 o
  13   2   1        610.16        618.63        14.02 o
  14   2   1          7.14          5.64         2.34 o
  15   2   1        317.79        308.61         7.75 o
  16   2   1         33.84         32.43         4.80 o
  17   2   1         13.36         11.11         2.82 o
  18   2   1         36.43         44.04         3.78 o
  19   2   1        312.31        346.90        21.14 o
  20   2   1         94.51        104.72        25.14 o
  21   2   1        455.29        526.94        39.64 o
  22   2   1         52.50         74.32        67.66 o
  23   2   1         47.39         42.52        61.98 o
  24   2   1         14.28         30.34        74.12 o
  25   2   1        253.50        320.39        85.53 o
  26   2   1          9.22          8.16        69.03 o
  27   2   1        206.60        165.49        28.73 o
  28   2   1         30.33         35.83        27.07 o
  29   2   1         34.18         21.03        29.01 o
  30   2   1         11.49          4.62        11.85 o
  31   2   1         56.59        102.19        17.20 o
  33   2   1         19.22         31.88        78.80 o
  34   2   1         22.32         28.11        94.88 o
  35   2   1         11.76         49.06       113.43 o
  36   2   1          4.30        -18.55       126.37 o
   0   3   1        559.53        390.65       124.30 o
   1   3   1         95.21         63.28        22.88 o
   2   3   1         73.83         71.38        12.86 o
   3   3   1         25.68         27.81         3.59 o
   4   3   1         23.68         25.66         3.10 o
   5   3   1        326.61        316.32         6.68 o
   6   3   1         46.21         55.07         3.33 o
   7   3   1        387.43        397.44         8.70 o
   8   3   1         30.20         32.32         4.48 o
   9   3   1        121.11        127.41         7.09 o
  10   3   1         28.13         29.61        11.94 o
  11   3   1        396.99        413.80        25.93 o
  12   3   1          1.38          4.17         7.49 o
  13   3   1          1.17         -0.33         6.87 o
  14   3   1         73.98         71.90        12.09 o
  15   3   1         45.69         49.86         6.06 o
  16   3   1        390.97        423.66        23.83 o
  17   3   1        255.78        270.05        18.61 o
  18   3   1         48.70         42.67         5.19 o
  19   3   1         21.37         20.98         3.49 o
  20   3   1         30.27         26.41         5.41 o
  21   3   1          2.71          3.24         2.89 o
  22   3   1        100.88         96.37         5.37 o
  23   3   1        233.95        233.54         9.01 o
  24   3   1         15.18         14.55         4.92 o
  25   3   1          6.84          5.04         3.17 o
  26   3   1         30.81         31.06         5.58 o
  27   3   1         33.62         33.45         4.42 o
  28   3   1         22.68         20.66         3.38 o
  29   3   1         63.09         60.25         4.75 o
  30   3   1          4.11         -1.25         6.38 o
  31   3   1          6.45         10.50         8.76 o
  32   3   1         53.22         52.81        10.37 o
   1   4   1         27.03         17.86        18.22 o
   2   4   1        170.30        156.86        41.77 o
   3   4   1         14.49         13.07         7.53 o
   4   4   1         49.74         45.22         9.69 o
   5   4   1         23.03         16.24         7.84 o
   6   4   1          8.95         10.07         3.10 o
   7   4   1          0.71          4.48         2.97 o
   8   4   1         85.00         92.12         4.58 o
   9   4   1         12.61         13.30         2.23 o
  10   4   1         25.45         22.27         4.61 o
  11   4   1         89.59         92.19         6.78 o
  12   4   1         58.19         51.05         8.56 o
  13   4   1         55.57         52.92         6.11 o
  14   4   1        138.19        129.40        13.34 o
  15   4   1         63.21         66.35        10.77 o
  16   4   1         28.31         12.85        12.86 o
  17   4   1         29.75         28.85         6.76 o
  18   4   1         75.39         58.38        12.90 o
  19   4   1         68.28         60.29        11.05 o
  20   4   1         99.50        103.76         7.94 o
  21   4   1          4.85          2.81         5.05 o
  22   4   1          2.94          2.71         3.48 o
  23   4   1          3.02          1.89         3.72 o
  24   4   1         37.34         33.38         4.68 o
   0   5   1         48.97         68.84        20.88 o
   1   5   1         24.62         28.64        10.26 o
   2   5   1         38.20         31.62        19.07 o
   3   5   1          3.92         37.30        61.95 o
   4   5   1          2.56          3.61         9.26 o
   5   5   1         41.74         34.07         9.79 o
   6   5   1         99.69         99.29        15.45 o
   7   5   1         29.09         27.98         5.19 o
   0   0   2       2147.08       1848.41        72.49 o
   2   0   2       9631.74       8328.72       188.68 o
   4   0   2       1185.78       1090.19        30.03 o
   6   0   2       2370.14       2372.61        71.80 o
   8   0   2        230.77        227.71        15.51 o
  10   0   2        755.48        708.20        29.89 o
  12   0   2        738.34        737.53        21.50 o
  14   0   2        384.13        384.59        42.69 o
  16   0   2        732.22        719.26        64.07 o
  18   0   2        617.03        716.39        67.84 o
  20   0   2        140.01        194.07        77.39 o
  22   0   2       1355.95       1433.38       145.05 o
  24   0   2        255.41        226.02        96.36 o
  26   0   2        130.17        229.18        99.86 o
  28   0   2        342.88        263.63       102.00 o
  30   0   2         33.26        -26.51        97.21 o
  32   0   2         30.38         20.62        97.96 o
  34   0   2         59.08         46.28        28.58 o
  36   0   2         67.66         29.54        30.45 o
  38   0   2         18.30         27.51         7.23 o
   1   1   2       3375.78       3109.88        29.39 o
   2   1   2       1040.72        934.11        15.52 o
   3   1   2       1336.35       1347.42        26.33 o
   4   1   2       1613.58       1581.52        27.41 o
   5   1   2       1839.99       1794.23        45.77 o
   6   1   2        242.36        248.17         7.17 o
   7   1   2        273.13        271.70        10.05 o
   8   1   2        289.92        268.85        16.70 o
   9   1   2         57.62         52.45         4.38 o
  10   1   2        634.31        652.89        15.66 o
  11   1   2        185.90        199.70         8.10 o
  12   1   2         15.46         16.89         4.03 o
  13   1   2        579.05        579.15        14.52 o
  14   1   2        995.16       1016.89        24.99 o
  15   1   2        417.06        396.98        16.88 o
  16   1   2         37.68         53.43         6.26 o
  17   1   2        123.59        138.81         8.12 o
  18   1   2         42.93         38.07         3.51 o
  19   1   2         20.41         19.00         3.83 o
  20   1   2        450.19        483.88        23.63 o
  21   1   2        197.59        196.77         7.48 o
  22   1   2        124.05        120.84         6.55 o
  23   1   2         43.50         50.66         6.66 o
  24   1   2        185.05        184.67         6.86 o
  25   1   2        152.21        142.86         5.81 o
  26   1   2        103.11        114.43        10.46 o
  27   1   2         24.07         22.10         4.22 o
  28   1   2         40.90         41.93         3.37 o
  29   1   2         32.45         30.08         2.77 o
  30   1   2          0.02          1.87         1.91 o
  31   1   2         43.12         42.93         3.03 o
  32   1   2         60.10         65.22         3.16 o
  33   1   2         90.28         84.12         4.27 o
  34   1   2          6.49          9.51         6.42 o
  35   1   2         36.78         32.65         3.89 o
  36   1   2         10.56         11.82         2.81 o
  37   1   2         32.06         34.55         5.98 o
  38   1   2          0.21          0.61         3.68 o
   0   2   2        656.88        596.84        32.56 o
   1   2   2        634.41        579.69        15.97 o
   2   2   2        222.37        245.94         5.34 o
   3   2   2        451.23        470.69         8.21 o
   4   2   2          3.95          2.88         3.07 o
   5   2   2       2001.11       2086.10        37.81 o
   6   2   2        555.03        601.29        11.91 o
   7   2   2        148.22        169.56        11.50 o
   8   2   2        244.23        254.97        13.22 o
   9   2   2        352.95        345.90        10.71 o
  10   2   2        379.28        383.99        12.19 o
  11   2   2        569.64        531.49        26.91 o
  12   2   2        234.69        261.96        10.65 o
  13   2   2         21.94         22.27         2.53 o
  14   2   2        216.11        225.17         7.45 o
  15   2   2        475.15        527.11        13.72 o
  16   2   2         42.66         39.92         5.49 o
  17   2   2        760.77        741.76        14.47 o
  18   2   2         40.42         34.44         6.27 o
  19   2   2        102.64        115.56         5.25 o
  20   2   2          6.81         10.86         6.84 o
  21   2   2        285.97        253.10        21.29 o
  22   2   2         55.21         83.21        24.07 o
  23   2   2        148.64        205.54        23.58 o
  24   2   2         42.11         46.49        18.86 o
  25   2   2         10.34          0.39        17.06 o
  26   2   2         35.67          4.20        18.33 o
  27   2   2        246.87        238.50        30.44 o
  28   2   2         43.69         47.13        20.64 o
  29   2   2        131.10        103.13        20.54 o
  30   2   2        168.39        187.08        33.66 o
  31   2   2         36.85         24.07        20.66 o
  32   2   2         42.78         42.64        16.29 o
  33   2   2        140.47        115.12        20.62 o
  34   2   2          3.23          8.54        15.88 o
  35   2   2         40.31         47.70        16.81 o
  36   2   2         45.21         22.66        14.84 o
   1   3   2        331.74        353.54        22.17 o
   2   3   2        268.68        259.48        13.59 o
   3   3   2        262.30        315.33        17.78 o
   4   3   2         97.00        101.16         6.11 o
   5   3   2        250.28        266.30         6.86 o
   6   3   2        123.11        132.25         7.43 o
   7   3   2        473.39        511.87         9.65 o
   8   3   2       1449.72       1532.04        25.68 o
   9   3   2        349.23        378.44        14.84 o
  10   3   2        566.91        538.00        53.33 o
  11   3   2         48.80         40.63        16.50 o
  12   3   2        174.45        178.86        14.84 o
  13   3   2        159.30        141.13         8.54 o
  14   3   2        303.35        314.96        13.08 o
  15   3   2        388.09        433.28        21.27 o
  16   3   2         89.48         97.67         8.21 o
  17   3   2         61.45         64.31         6.71 o
  18   3   2         46.04         52.40        15.23 o
  19   3   2        192.92        208.48        13.74 o
  20   3   2         79.47         93.71         8.13 o
  21   3   2        103.45        113.76         8.41 o
  22   3   2        103.29        106.63         8.01 o
  23   3   2         17.75         20.82         5.39 o
  24   3   2         84.83         80.36         5.56 o
  25   3   2        136.66        144.17         9.68 o
  26   3   2         58.55         66.33         5.96 o
  27   3   2          5.31          5.86         4.25 o
  28   3   2         10.32         10.56         6.18 o
  29   3   2          5.80          7.43         5.72 o
  30   3   2         21.83         27.39         6.61 o
  31   3   2        156.66        129.58        12.67 o
   1   4   2        124.29        114.48        12.99 o
   2   4   2         37.98          3.27        13.70 o
   3   4   2         22.78         20.34        13.62 o
   4   4   2        290.36        302.51        25.89 o
   5   4   2        230.49        252.26        13.01 o
   6   4   2        261.50        287.67        12.91 o
   7   4   2         47.90         49.39         6.77 o
   8   4   2         40.61         38.53         3.54 o
   9   4   2         74.67         71.70         3.38 o
  10   4   2        329.88        318.34        14.80 o
  11   4   2        286.92        265.45        11.79 o
  12   4   2        362.65        360.30        23.43 o
  13   4   2        187.30        177.41        26.15 o
  14   4   2         63.75         83.29        12.92 o
  15   4   2          0.66         -1.31         4.96 o
  16   4   2         44.62         49.03         6.85 o
  17   4   2         22.90         16.58         8.38 o
  18   4   2         43.33         43.70        16.69 o
  19   4   2         93.01         83.14        13.52 o
  20   4   2         30.20         12.54        10.47 o
  21   4   2          9.14          6.87        29.64 o
  22   4   2         37.33         44.84         7.81 o
  23   4   2         20.64         23.41         4.41 o
  24   4   2         48.26         52.97         7.10 o
   1   5   2         20.45         18.05        16.76 o
   2   5   2         12.61          5.63         8.51 o
   3   5   2         24.17         19.66         6.54 o
   4   5   2         24.28         25.83        12.51 o
   5   5   2          6.73          5.30         5.65 o
   2   0   3       2451.02       2357.12       123.60 o
   4   0   3        907.71        909.72        36.70 o
   6   0   3        167.00        155.41        16.80 o
   8   0   3       3696.85       3612.77        85.42 o
  10   0   3        280.59        254.63        12.71 o
  12   0   3        224.18        252.02        10.01 o
  14   0   3       1641.44       1538.82        43.88 o
  16   0   3        615.59        685.99        69.61 o
  18   0   3        342.39        362.35        23.34 o
  20   0   3        454.35        446.80        43.99 o
  22   0   3        183.38        168.15        13.09 o
  24   0   3       1882.17       1871.63        47.27 o
  26   0   3          1.11         -0.19         3.24 o
  28   0   3        153.51        146.88         7.32 o
  30   0   3        127.76        143.65        13.63 o
  32   0   3         99.63         95.04        14.07 o
  34   0   3          5.40          1.37         3.08 o
  36   0   3         84.09         97.48         5.72 o
  38   0   3          0.80          1.06         2.96 o
   0   1   3        176.62        162.55         8.18 o
   1   1   3        139.43        126.92         4.68 o
   2   1   3         96.02         91.69         4.66 o
   3   1   3        348.92        332.20         9.41 o
   4   1   3        239.62        240.22        11.60 o
   5   1   3       1002.44        978.82        31.43 o
   6   1   3       1211.06       1113.11        22.82 o
   7   1   3        350.59        338.59        12.80 o
   8   1   3        142.00        149.50         7.65 o
   9   1   3         24.31         21.71         5.68 o
  10   1   3        798.00        836.95        48.37 o
  11   1   3       1081.45       1081.12        20.75 o
  12   1   3       1215.65       1269.20        19.59 o
  13   1   3        571.92        556.05        10.93 o
  14   1   3        193.22        174.96         8.21 o
  15   1   3        225.20        226.57        14.68 o
  16   1   3        186.59        208.67        29.05 o
  17   1   3        133.67        112.68        13.26 o
  18   1   3        438.63        409.81        33.19 o
  19   1   3        148.12        150.11         8.70 o
  20   1   3         39.45         46.93         4.94 o
  21   1   3        219.64        224.52        10.46 o
  22   1   3         53.24         52.38         6.55 o
  23   1   3        149.28        151.96         7.84 o
  24   1   3        122.36        121.88         6.56 o
  25   1   3        234.41        224.63         9.09 o
  26   1   3        539.83        565.92        16.18 o
  27   1   3        522.71        556.54        17.24 o
  28   1   3        174.03        171.92        11.98 o
  29   1   3        113.33        116.77         9.80 o
  30   1   3         38.42         40.80         6.18 o
  31   1   3         31.97         35.88         7.43 o
  32   1   3        129.76        122.02         7.28 o
  33   1   3         81.15         82.30         5.73 o
  34   1   3         69.90         70.86         5.34 o
  35   1   3          6.37          7.71         6.17 o
  36   1   3         22.62         19.90         7.05 o
  37   1   3          3.26          6.36         6.64 o
  38   1   3          0.67         -0.87         6.69 o
   1   2   3        327.82        357.85         9.03 o
   2   2   3        148.58        157.14         6.21 o
   3   2   3       2953.35       2870.52        29.11 o
   4   2   3        413.45        426.28         8.24 o
   5   2   3        291.08        322.82        10.60 o
   6   2   3        221.15        233.39         7.28 o
   7   2   3        165.00        157.52         6.07 o
   8   2   3        436.23        419.88        13.05 o
   9   2   3       1427.17       1437.65        49.09 o
  10   2   3         29.78         28.77         5.42 o
  11   2   3        238.74        234.10         8.76 o
  12   2   3         94.54        107.85         8.51 o
  13   2   3        116.17        109.84         8.33 o
  14   2   3        169.83        211.32        12.03 o
  15   2   3       1173.54       1166.53        28.58 o
  16   2   3        742.72        766.77        19.98 o
  17   2   3        421.84        459.01        27.07 o
  18   2   3          9.51          7.73         2.86 o
  19   2   3        320.12        308.67         8.38 o
  20   2   3          2.89          0.79         4.76 o
  21   2   3        177.93        183.11        12.14 o
  22   2   3         59.52         58.64        10.64 o
  23   2   3         10.51         11.51        14.43 o
  24   2   3         73.80         78.86        14.13 o
  25   2   3        133.49        123.18        13.77 o
  26   2   3         57.70         63.27        12.06 o
  27   2   3        269.82        280.32        30.54 o
  28   2   3         82.50        105.46        11.43 o
  29   2   3          4.03          1.99         9.25 o
  30   2   3         99.69        111.92        12.60 o
  31   2   3        124.09        145.87        23.22 o
  32   2   3         59.06         54.02        11.24 o
  33   2   3         40.05         34.42        10.39 o
  34   2   3          4.60         -0.04         9.98 o
  35   2   3         21.40         13.14         9.85 o
   0   3   3        353.68        352.36        33.22 o
   1   3   3        444.55        434.30        38.97 o
   2   3   3        229.32        296.08        24.68 o
   3   3   3        128.57        126.77         7.54 o
   4   3   3         35.62         43.45         5.44 o
   5   3   3        574.73        594.55        16.40 o
   6   3   3        282.00        296.58         7.98 o
   7   3   3        322.31        339.86        10.36 o
   8   3   3        139.65        135.68         8.13 o
   9   3   3         74.73         77.80         6.59 o
  10   3   3        162.13        162.95         7.83 o
  11   3   3        240.21        232.87        15.07 o
  12   3   3        136.06        143.02         9.19 o
  13   3   3        457.63        438.48        15.69 o
  14   3   3        825.08        784.87        49.14 o
  15   3   3        114.76        107.43         6.99 o
  16   3   3          6.41          4.96         3.56 o
  17   3   3         48.44         59.44         9.61 o
  18   3   3         35.56         33.23         6.21 o
  19   3   3         73.23         87.96        13.20 o
  20   3   3         50.60         52.92         8.71 o
  21   3   3        126.04        139.37        12.55 o
  22   3   3         35.75         38.72         3.54 o
  23   3   3          2.22          4.96         2.77 o
  24   3   3          1.98          1.91         2.59 o
  25   3   3         38.35         38.51         3.96 o
  26   3   3         22.65         21.81         5.41 o
  27   3   3         42.16         45.49         4.46 o
  28   3   3         38.17         38.47         4.82 o
  29   3   3         48.87         54.19         7.43 o
  30   3   3         47.78         41.73         6.41 o
  31   3   3         32.06         29.56         7.85 o
   1   4   3          2.07         17.81        17.21 o
   2   4   3         75.00         65.68        12.88 o
   3   4   3         58.00         68.19         5.95 o
   4   4   3        240.30        210.44        13.83 o
   5   4   3         18.04         24.26         5.86 o
   6   4   3         16.58         18.98         5.53 o
   7   4   3         51.32         50.32         3.09 o
   8   4   3         36.63         38.85         4.04 o
   9   4   3         97.58        100.10         5.07 o
  10   4   3         13.43          8.72         4.39 o
  11   4   3        139.89        140.01         7.67 o
  12   4   3        255.88        248.33        10.36 o
  13   4   3         53.58         51.96         6.99 o
  14   4   3         55.62         52.92        11.22 o
  15   4   3         28.04         24.13         4.74 o
  16   4   3         40.17         32.44         9.20 o
  17   4   3         41.71         35.28        10.07 o
  18   4   3         67.34         61.95        14.54 o
  19   4   3          5.01          5.82         6.16 o
  20   4   3         66.85         74.79        45.19 o
  21   4   3          4.97          4.12         4.48 o
  22   4   3         12.79          0.94         8.31 o
  23   4   3          5.30          7.82         6.68 o
   0   0   4       1136.36        895.87        59.08 o
   2   0   4       4040.72       3919.42        76.52 o
   4   0   4        810.77        753.62        23.42 o
   8   0   4       7986.85       9111.13       345.42 o
  10   0   4       2534.81       2791.45       156.74 o
  12   0   4       1025.80        955.90        23.56 o
  14   0   4          1.76          3.44         3.68 o
  16   0   4        327.64        314.82        28.58 o
  18   0   4       1675.98       1552.53        47.42 o
  20   0   4        486.47        438.18        25.67 o
  22   0   4       1390.96       1317.79        70.65 o
  24   0   4       1940.61       1836.94        53.80 o
  26   0   4        113.68        117.83        11.33 o
  28   0   4        462.13        457.36        19.28 o
  30   0   4          6.58          0.46         7.01 o
  32   0   4         40.21         36.42         8.84 o
  34   0   4         63.98         70.57        14.56 o
  36   0   4        112.98        133.01        12.04 o
  38   0   4        134.08        144.03        26.58 o
   1   1   4        544.78        538.90        14.69 o
   2   1   4       1107.16       1043.53        15.50 o
   3   1   4       1589.98       1582.25        24.99 o
   4   1   4       2548.66       2626.89        41.44 o
   5   1   4       1248.87       1326.20        32.08 o
   6   1   4        139.10        163.55         9.08 o
   7   1   4        659.13        663.55        15.97 o
   8   1   4        271.77        252.64         8.06 o
   9   1   4         13.27          7.28         9.12 o
  10   1   4       1094.84       1171.17        31.40 o
  11   1   4        235.38        292.89        11.33 o
  12   1   4         27.77         26.86         3.77 o
  13   1   4        375.06        350.82         8.33 o
  14   1   4        599.45        582.09        10.92 o
  15   1   4         27.48         30.75         3.38 o
  16   1   4        155.71        159.78         7.72 o
  17   1   4        318.02        331.12        11.81 o
  18   1   4        428.29        423.27        26.33 o
  19   1   4       1365.35       1450.24        46.12 o
  20   1   4       2663.02       2641.85        80.47 o
  21   1   4        539.65        544.11        17.93 o
  22   1   4        233.62        240.73         8.76 o
  23   1   4        349.38        377.32        13.62 o
  24   1   4          1.91          2.08         2.75 o
  25   1   4         29.29         27.13         3.59 o
  26   1   4        714.22        748.95        20.12 o
  27   1   4         49.15         51.26         5.20 o
  28   1   4          6.58          4.62         2.96 o
  29   1   4         46.55         52.80         6.05 o
  30   1   4         37.95         41.61         4.26 o
  31   1   4         68.83         65.45         4.77 o
  32   1   4         25.77         23.67         3.86 o
  33   1   4          3.76          2.60         4.59 o
  34   1   4         26.82         28.50         7.33 o
  35   1   4         42.64         46.55         4.54 o
  36   1   4        113.30        129.40         9.03 o
  37   1   4          0.39          1.28         3.01 o
   0   2   4        356.24        382.02        57.21 o
   1   2   4        827.45        900.02        29.66 o
   2   2   4        118.95        130.94         6.43 o
   3   2   4        531.08        550.31        10.77 o
   4   2   4        152.60        160.67         6.25 o
   5   2   4        242.93        240.77         7.73 o
   6   2   4         79.72         83.43         7.67 o
   7   2   4        298.20        301.51        12.04 o
   8   2   4          1.84          2.54         2.88 o
   9   2   4        155.99        163.34        12.11 o
  10   2   4         47.97         50.67         4.23 o
  11   2   4        533.09        548.98        17.32 o
  12   2   4        136.63        141.86         6.76 o
  13   2   4         16.11          8.37         4.59 o
  14   2   4        221.17        236.54        25.13 o
  15   2   4        218.87        224.58        12.79 o
  16   2   4        622.47        616.47        11.70 o
  17   2   4        209.94        222.70         7.53 o
  18   2   4         81.31         84.98         5.22 o
  19   2   4         23.29         24.38         4.71 o
  20   2   4        252.01        263.74         9.33 o
  21   2   4        103.61        102.52         9.22 o
  22   2   4        171.69        160.24        14.91 o
  23   2   4         20.04         20.50         6.99 o
  24   2   4          6.19          5.57         6.74 o
  25   2   4          0.21         -1.35         7.30 o
  26   2   4         29.42         36.78         8.51 o
  27   2   4         74.92         85.62        14.38 o
  28   2   4         30.80         29.79         9.64 o
  29   2   4         67.98         75.88        13.73 o
  30   2   4         29.87         29.65        16.26 o
  31   2   4         27.97         29.69        12.32 o
  32   2   4        110.87         98.58        17.27 o
  33   2   4          9.98          0.53        14.01 o
  34   2   4         10.80         10.62        14.12 o
   1   3   4         69.15         58.00         7.12 o
   2   3   4         29.67         29.79         5.89 o
   3   3   4        205.96        204.05        10.60 o
   4   3   4         64.43         78.62         4.86 o
   5   3   4          2.53          2.83         3.50 o
   6   3   4         52.38         54.64         3.60 o
   7   3   4         35.72         32.88         3.44 o
   8   3   4        225.62        229.28         7.17 o
   9   3   4        403.02        419.03        20.03 o
  10   3   4         17.23         15.33         5.44 o
  11   3   4         14.70         13.12         2.33 o
  12   3   4         62.72         61.54         5.44 o
  13   3   4        239.98        240.72        12.08 o
  14   3   4         68.29         63.51         5.89 o
  15   3   4         17.47         13.85         3.26 o
  16   3   4        191.72        184.80         8.10 o
  17   3   4          8.37          4.90         5.11 o
  18   3   4          3.03          2.06         7.49 o
  19   3   4         48.45         26.68        12.07 o
  20   3   4         41.97         37.79         7.21 o
  21   3   4         11.59          6.46         3.26 o
  22   3   4         43.05         44.84         5.74 o
  23   3   4         10.40          8.52         2.69 o
  24   3   4          5.81          6.80         2.92 o
  25   3   4         89.10         96.00         7.01 o
  26   3   4         20.79         17.23         3.87 o
  27   3   4          5.03          2.77         4.27 o
  28   3   4          1.62          1.05         2.90 o
  29   3   4          4.07         -0.92         3.75 o
  30   3   4         23.07         19.76         5.41 o
   1   4   4         14.12          6.25         8.36 o
   2   4   4         15.65         13.35         6.91 o
   3   4   4         15.26         12.40         5.17 o
   4   4   4         56.70         60.15         7.75 o
   5   4   4          4.12          4.45         4.39 o
   6   4   4         53.62         52.95         5.53 o
   7   4   4        119.77        116.53         6.52 o
   8   4   4         49.63         43.25         4.07 o
   9   4   4        192.37        188.97         9.10 o
  10   4   4        233.16        235.08         5.75 o
  11   4   4         75.74         64.66         5.58 o
  12   4   4         41.48         37.44         4.24 o
  13   4   4         60.96         58.22         7.15 o
  14   4   4         75.93         58.76        10.65 o
  15   4   4          2.54         -1.29         7.08 o
  16   4   4         57.29         59.49        15.72 o
  17   4   4         10.43         15.79         5.53 o
  18   4   4         70.37         59.94         5.74 o
  19   4   4          2.87         -1.07         4.06 o
  20   4   4          1.71         -0.30         6.34 o
  21   4   4         25.91         35.05         8.25 o
  22   4   4         23.59         26.01         9.71 o
   2   0   5        972.99        895.93        17.69 o
   4   0   5        200.93        204.33         6.24 o
   6   0   5       4013.43       4377.02        78.33 o
   8   0   5       1564.02       1699.08       109.60 o
  10   0   5        540.53        559.59        17.53 o
  12   0   5        965.56       1223.90       133.28 o
  14   0   5        943.33        945.20        45.56 o
  16   0   5        170.36        182.37        13.22 o
  18   0   5         63.58         70.19         6.70 o
  20   0   5        504.40        474.08        19.09 o
  22   0   5       3664.53       3754.58        82.82 o
  24   0   5       1009.23        967.90        51.16 o
  26   0   5        460.35        460.42        14.19 o
  28   0   5        134.87        133.81         9.59 o
  30   0   5        227.74        217.89        10.85 o
  32   0   5         85.36         81.75         9.62 o
  34   0   5          3.35          5.76         4.59 o
  36   0   5         51.57         66.94         6.10 o
   0   1   5        163.14        150.33        13.84 o
   1   1   5       1036.48       1059.70        30.07 o
   2   1   5        183.54        186.85        13.91 o
   3   1   5        104.67        120.53         3.75 o
   4   1   5        784.20        840.79        17.39 o
   5   1   5        532.18        566.70        14.38 o
   6   1   5        785.58        810.14        17.57 o
   7   1   5        957.31        963.39        20.65 o
   8   1   5         90.90         86.91         3.89 o
   9   1   5        206.80        235.99        21.68 o
  10   1   5       1510.03       1561.36        32.43 o
  11   1   5        770.52        758.89        20.24 o
  12   1   5        771.56        738.79        25.16 o
  13   1   5        189.09        187.40         9.49 o
  14   1   5        134.44        142.86         5.84 o
  15   1   5         45.73         41.76         4.57 o
  16   1   5         43.47         52.45         4.48 o
  17   1   5        250.82        251.14         8.43 o
  18   1   5        412.72        413.63        13.83 o
  19   1   5        560.54        544.86        16.04 o
  20   1   5          8.57          2.01         7.55 o
  21   1   5         79.59         96.23        50.18 o
  22   1   5        175.08        174.88         9.69 o
  23   1   5        321.39        341.07        38.02 o
  24   1   5        250.58        256.26        16.03 o
  25   1   5        200.34        210.56        16.72 o
  26   1   5        126.08        136.08        13.99 o
  27   1   5         62.49         68.36        12.52 o
  28   1   5        268.16        284.58        19.19 o
  29   1   5         28.19         22.41        10.98 o
  30   1   5         64.62         61.33        11.82 o
  31   1   5          4.31          4.37         9.64 o
  32   1   5          4.33         18.21        15.34 o
  33   1   5         22.84         22.97         5.73 o
  34   1   5         37.38         48.57         5.62 o
  35   1   5         53.00         63.08        20.28 o
  36   1   5         17.97         11.40        10.47 o
   1   2   5        316.09        336.52        12.37 o
   2   2   5        143.78        154.23         9.97 o
   3   2   5       1548.10       1600.08        23.99 o
   4   2   5         35.92         36.27         4.31 o
   5   2   5        128.75        135.31         6.21 o
   6   2   5         30.17         37.81         3.26 o
   7   2   5         98.48         88.38         7.21 o
   8   2   5         39.55         37.85         4.49 o
   9   2   5        405.77        427.42        19.62 o
  10   2   5        119.16        133.33        11.61 o
  11   2   5         63.41         62.04        11.05 o
  12   2   5        124.27        130.54         9.06 o
  13   2   5        614.10        594.70        21.19 o
  14   2   5        144.31        150.15        13.64 o
  15   2   5        206.16        200.04        10.04 o
  16   2   5        222.05        228.35         7.97 o
  17   2   5        458.28        448.49        18.22 o
  18   2   5        776.99        814.41        14.52 o
  19   2   5       1015.51       1044.92        18.25 o
  20   2   5         24.19         23.61         3.82 o
  21   2   5         77.26         77.83         4.98 o
  22   2   5         11.34         11.50         4.43 o
  23   2   5         14.48         12.85         2.83 o
  24   2   5          0.80         -2.30         2.56 o
  25   2   5        112.44        107.93         5.54 o
  26   2   5         41.77         41.30         3.77 o
  27   2   5         47.26         48.87         3.74 o
  28   2   5         32.88         30.00         3.33 o
  29   2   5         28.24         30.85         3.58 o
  30   2   5          3.65          2.63         4.16 o
  31   2   5         76.52         81.98         5.30 o
  32   2   5          6.28          8.74         3.01 o
  33   2   5          2.47          2.60         2.91 o
   0   3   5         47.40         46.18        15.23 o
   1   3   5        369.91        376.33        11.73 o
   2   3   5          0.73          3.24         4.96 o
   3   3   5         27.67         22.93         3.16 o
   4   3   5         49.71         50.40         4.77 o
   5   3   5         91.88         98.28         5.72 o
   6   3   5         91.08        104.60         5.83 o
   7   3   5        198.27        203.24         9.14 o
   8   3   5        163.54        171.24         6.52 o
   9   3   5        204.81        208.25         8.64 o
  10   3   5         45.32         42.56         4.31 o
  11   3   5         76.16         75.41        10.48 o
  12   3   5         12.41         12.42         3.44 o
  13   3   5        123.27        122.97         6.96 o
  14   3   5         39.88         47.92         6.59 o
  15   3   5        186.35        199.33         8.98 o
  16   3   5         32.45         36.00         6.55 o
  17   3   5        321.05        330.32        18.71 o
  18   3   5         13.74         10.74         9.04 o
  19   3   5          8.36          6.46         2.77 o
  20   3   5         26.00         24.16         4.69 o
  21   3   5        101.17         90.58        11.30 o
  22   3   5         18.08         16.64         4.59 o
  23   3   5         53.70         53.32         3.90 o
  24   3   5         33.38         29.99         3.29 o
  25   3   5         10.17         11.24         3.43 o
  26   3   5          1.95          3.13         3.49 o
  27   3   5         20.52         18.81         7.82 o
  28   3   5          1.63          0.74         2.43 o
   1   4   5          2.82          0.28         5.99 o
   2   4   5         98.74         89.57        13.76 o
   3   4   5         22.01         18.46         4.80 o
   4   4   5         35.72         49.87        12.30 o
   5   4   5          9.75         14.86         9.24 o
   6   4   5         25.45         21.06         3.97 o
   7   4   5         20.44         16.30         3.58 o
   8   4   5        165.59        191.55         9.71 o
   9   4   5         19.51         17.53         3.53 o
  10   4   5         50.27         48.30         4.42 o
  11   4   5          4.39          3.62         3.18 o
  12   4   5          7.74          9.14         2.96 o
  13   4   5         22.90         17.69        15.45 o
  14   4   5          8.32          9.99         5.27 o
  15   4   5          6.34          4.71        10.36 o
  16   4   5         29.16         34.15        15.53 o
  17   4   5          9.00          8.54         6.70 o
  18   4   5         14.16         13.85         6.58 o
  19   4   5          7.33         -0.11        10.44 o
  20   4   5         53.24         51.37        15.84 o
   0   0   6       1337.95       1211.21        50.30 o
   2   0   6         91.34        105.03         8.17 o
   4   0   6        363.38        362.19        11.54 o
   6   0   6       2426.86       2366.10        57.60 o
   8   0   6        189.05        209.50         8.94 o
  10   0   6        188.73        242.55        15.56 o
  12   0   6        224.40        200.41        20.01 o
  14   0   6        124.91        116.06        13.37 o
  16   0   6        396.72        433.88        72.84 o
  18   0   6        412.83        439.74        38.30 o
  20   0   6        239.28        254.43        24.22 o
  22   0   6          7.24          5.66         5.68 o
  24   0   6        369.70        361.39        14.63 o
  26   0   6         58.26         52.64         5.53 o
  28   0   6         48.57         41.66         5.38 o
  30   0   6         79.21         81.72         6.58 o
  32   0   6         37.24         34.60         5.27 o
  34   0   6         97.28         95.62         7.15 o
  36   0   6          2.94          7.44         4.39 o
   1   1   6         22.15         31.35        10.41 o
   2   1   6       1200.69       1178.12        20.67 o
   3   1   6        709.15        651.54        10.93 o
   4   1   6        197.08        189.66         7.43 o
   5   1   6         64.54         67.95         3.23 o
   6   1   6          6.72         13.76         2.52 o
   7   1   6        174.65        191.67         7.62 o
   8   1   6        765.42        755.03        29.93 o
   9   1   6        706.49        734.72        16.53 o
  10   1   6          3.65          2.81         1.83 o
  11   1   6         54.54         63.46         5.22 o
  12   1   6         16.14         15.86         4.91 o
  13   1   6        303.27        307.81        13.07 o
  14   1   6        133.29        131.52         5.30 o
  15   1   6        127.04        136.13         6.01 o
  16   1   6         26.95         25.16         4.58 o
  17   1   6        214.61        226.87         9.46 o
  18   1   6        633.58        665.60        24.41 o
  19   1   6        113.69        125.67        12.00 o
  20   1   6         46.55         42.94         7.13 o
  21   1   6        307.66        362.38        23.01 o
  22   1   6        338.93        382.22        27.16 o
  23   1   6        112.11        105.20        12.93 o
  24   1   6        199.38        221.29        19.50 o
  25   1   6        458.70        506.20        17.81 o
  26   1   6         54.12         55.24         5.42 o
  27   1   6         29.49         28.26         3.93 o
  28   1   6         29.03         33.84         4.16 o
  29   1   6         83.03         84.34         5.89 o
  30   1   6         12.93         14.82         3.48 o
  31   1   6         46.62         41.20         7.91 o
  32   1   6          4.80          6.60         3.41 o
  33   1   6          1.62         -3.50         3.50 o
  34   1   6         20.23         19.38         3.85 o
  35   1   6         38.08         35.45         4.80 o
   1   2   6         19.09         16.68         6.25 o
   2   2   6         88.06        107.59        11.42 o
   3   2   6         66.89         69.45         8.94 o
   4   2   6         35.98         37.11         3.27 o
   5   2   6        585.64        591.77         9.29 o
   6   2   6         27.58         29.17         3.28 o
   7   2   6        135.30        146.24         7.40 o
   8   2   6         30.48         35.92        11.95 o
   9   2   6         53.63         57.64         5.60 o
  10   2   6         17.83         20.63         3.22 o
  11   2   6        211.89        212.21        35.82 o
  12   2   6        145.42        161.31        11.41 o
  13   2   6        420.68        422.73        15.82 o
  14   2   6        204.51        198.65         8.11 o
  15   2   6        118.87        119.79         7.31 o
  16   2   6         49.72         52.19         4.16 o
  17   2   6        175.95        182.67         7.50 o
  18   2   6         67.15         65.67         5.76 o
  19   2   6        153.46        165.29         5.96 o
  20   2   6          3.48          2.99         3.68 o
  21   2   6        276.00        280.67        10.07 o
  22   2   6         15.47         15.02         4.59 o
  23   2   6        130.15        140.97         9.55 o
  24   2   6         46.71         46.68         7.94 o
  25   2   6         38.89         42.02         6.89 o
  26   2   6         44.63         38.72         6.57 o
  27   2   6        231.78        246.33        23.05 o
  28   2   6        142.76        134.39        13.92 o
  29   2   6         96.21         93.29        11.80 o
  30   2   6         64.28         62.43        11.68 o
  31   2   6         43.00         30.62        10.41 o
  32   2   6          1.26         -5.53         7.69 o
   1   3   6         97.24         94.95         5.88 o
   2   3   6        240.25        253.02        13.19 o
   3   3   6        213.82        228.76        18.62 o
   4   3   6        243.81        242.14        15.94 o
   5   3   6         24.17         23.59         2.84 o
   6   3   6        105.03        107.73         6.12 o
   7   3   6        170.69        170.36         6.95 o
   8   3   6         88.25         91.47         5.85 o
   9   3   6        213.99        198.05         8.88 o
  10   3   6        355.41        365.16        18.02 o
  11   3   6         64.20         65.43         8.05 o
  12   3   6        167.38        163.03        22.66 o
  13   3   6         14.43         13.30         3.94 o
  14   3   6        350.04        330.73        15.27 o
  15   3   6        390.24        361.37        16.94 o
  16   3   6        240.12        247.53        13.10 o
  17   3   6          8.67          5.41         7.33 o
  18   3   6          9.44         13.09         6.13 o
  19   3   6         58.48         69.08         9.46 o
  20   3   6          9.91          6.15         4.38 o
  21   3   6        119.65        112.31         6.70 o
  22   3   6         12.16          8.69         4.72 o
  23   3   6         13.24         13.66         4.32 o
  24   3   6         74.14         75.39         6.06 o
  25   3   6         47.11         38.62         5.58 o
  26   3   6         34.91         35.12         4.94 o
  27   3   6         63.07         58.66         8.68 o
   0   4   6        176.12        210.88        46.39 o
   1   4   6         59.12         64.83        10.86 o
   2   4   6         75.24         66.92         6.86 o
   3   4   6         22.82         17.61         6.23 o
   4   4   6         51.36         47.65         8.31 o
   5   4   6        119.95        124.18         7.43 o
   6   4   6        132.94        124.61         7.50 o
   7   4   6         27.28         28.04         4.24 o
   8   4   6         14.07         14.44         4.67 o
   9   4   6         13.82         20.68         4.17 o
  10   4   6         21.88         16.96         5.72 o
  11   4   6        223.62        217.10         8.69 o
  12   4   6        391.73        398.38        14.90 o
  13   4   6        220.80        210.72         9.29 o
  14   4   6        126.57        108.20         6.69 o
  15   4   6         24.68         21.10         4.11 o
  16   4   6         37.04         30.71         5.59 o
  17   4   6         36.29         26.34         7.34 o
  18   4   6         77.83         82.60         9.09 o
   2   0   7        915.33        915.42        64.87 o
   4   0   7        917.35        876.66        22.36 o
   6   0   7         10.63          6.70         3.71 o
   8   0   7        681.47        638.38        23.14 o
  10   0   7         83.46         86.36         5.61 o
  12   0   7        254.65        237.95        13.09 o
  14   0   7       1104.83       1036.71        78.53 o
  16   0   7         23.34         23.96         7.66 o
  18   0   7         34.43         33.71         8.89 o
  20   0   7         67.94         70.02        35.13 o
  22   0   7        226.81        218.09        34.00 o
  24   0   7        159.53        191.20        39.88 o
  26   0   7         96.74        151.19        20.87 o
  28   0   7         21.52         22.89        15.12 o
  30   0   7        136.89        153.74        33.44 o
  32   0   7         86.41         73.29        14.42 o
  34   0   7         31.03         40.91        16.68 o
   0   1   7        410.14        402.57        19.12 o
   1   1   7        152.35        148.63         9.96 o
   2   1   7        303.05        300.98        13.18 o
   3   1   7        108.36        117.26         6.25 o
   4   1   7        328.65        337.05         8.13 o
   5   1   7        662.25        635.52        13.91 o
   6   1   7        148.84        140.29        12.25 o
   7   1   7         23.44         25.07         2.90 o
   8   1   7         73.48         82.23         4.97 o
   9   1   7        155.32        152.86         7.49 o
  10   1   7        101.13         97.62         6.02 o
  11   1   7        124.79        119.71         5.12 o
  12   1   7        328.81        327.50         8.26 o
  13   1   7         86.39         93.53         9.42 o
  14   1   7          1.79         -1.25         3.69 o
  15   1   7          5.73          6.87         4.78 o
  16   1   7        188.27        200.02         8.49 o
  17   1   7        241.17        244.69         8.41 o
  18   1   7         79.10         70.72         9.15 o
  19   1   7          3.50          1.94         6.78 o
  20   1   7         37.59         32.55         6.86 o
  21   1   7        146.47        147.86        10.00 o
  22   1   7         43.30         42.52         7.24 o
  23   1   7        179.54        199.90        10.15 o
  24   1   7         19.25         15.87         7.14 o
  25   1   7         64.71         57.36         8.38 o
  26   1   7         69.47         77.82        11.44 o
  27   1   7         45.98         33.74         7.88 o
  28   1   7        175.97        184.68        10.35 o
  29   1   7         58.49         53.81         6.92 o
  30   1   7         17.48         16.73         8.03 o
  31   1   7         27.32         31.91         7.76 o
  32   1   7         26.46         15.97         8.55 o
  33   1   7         11.15          9.73         4.62 o
   1   2   7        439.63        432.72        18.45 o
   2   2   7         45.95         45.04         7.08 o
   3   2   7        239.09        233.46         8.13 o
   4   2   7          5.72         13.44         5.41 o
   5   2   7        616.88        633.53        13.92 o
   6   2   7        133.31        130.67         4.95 o
   7   2   7       1110.08       1102.46        29.85 o
   8   2   7        649.50        623.12        16.59 o
   9   2   7        548.40        547.88        12.95 o
  10   2   7         36.22         32.67         7.47 o
  11   2   7         17.93         15.79         5.38 o
  12   2   7         82.08         85.37         5.33 o
  13   2   7        400.30        397.17        14.78 o
  14   2   7         44.06         41.51         6.08 o
  15   2   7        215.71        226.96        20.36 o
  16   2   7         50.85         60.39         6.81 o
  17   2   7         15.01          9.62         4.68 o
  18   2   7         28.47         23.01         5.52 o
  19   2   7         87.12         86.49         7.58 o
  20   2   7          6.95          6.47         2.15 o
  21   2   7        159.37        168.82         8.02 o
  22   2   7         43.43         43.80         4.60 o
  23   2   7         35.70         31.99         5.22 o
  24   2   7         25.09         14.12         6.30 o
  25   2   7        275.76        299.07        11.79 o
  26   2   7          2.91         10.18         5.41 o
  27   2   7          2.97          0.90         5.97 o
  28   2   7         24.59         26.22         6.30 o
  29   2   7         19.89         13.26         4.92 o
  30   2   7         42.37         33.45         5.81 o
   0   3   7         58.19         59.19         6.48 o
   1   3   7         89.59        103.81         9.27 o
   2   3   7         51.64         62.37         5.76 o
   3   3   7         31.78         32.68        10.37 o
   4   3   7         34.92         35.69         6.55 o
   5   3   7        259.18        266.18        18.35 o
   6   3   7         30.90         32.08         4.35 o
   7   3   7        118.73        113.73         8.63 o
   8   3   7        108.05        119.76         6.88 o
   9   3   7         33.18         29.60         6.12 o
  10   3   7        142.36        141.31         7.66 o
  11   3   7        448.41        438.34        21.17 o
  12   3   7         25.06         20.24         5.88 o
  13   3   7         61.43         62.26        10.30 o
  14   3   7        250.87        250.25        21.08 o
  15   3   7          5.11          4.82         4.75 o
  16   3   7        244.67        225.70        16.93 o
  17   3   7        170.82        170.76        15.26 o
  18   3   7          4.43          2.52         6.14 o
  19   3   7         17.20         26.22         6.26 o
  20   3   7         51.39         53.81         4.71 o
  21   3   7          3.67          1.62         4.18 o
  22   3   7         64.35         63.50        10.40 o
  23   3   7        145.45        145.24         7.94 o
  24   3   7         46.79         46.08         4.98 o
  25   3   7          5.82          4.63         4.79 o
   1   4   7         13.90         17.52         7.76 o
   2   4   7         53.18         57.41        18.97 o
   3   4   7         43.29         50.15        17.77 o
   4   4   7         17.64         19.11         5.90 o
   5   4   7          0.97          0.58         4.44 o
   6   4   7          0.79          0.36         4.06 o
   7   4   7         31.40         36.59        10.16 o
   8   4   7         32.81         22.31         5.95 o
   9   4   7         21.02         20.68         5.30 o
  10   4   7         69.03         55.79         5.48 o
  11   4   7         78.93         72.94         4.15 o
  12   4   7         22.28         14.79         3.64 o
  13   4   7         23.66         20.08         3.98 o
  14   4   7         61.82         58.69         6.03 o
  15   4   7         58.82         51.78         6.38 o
   0   0   8       3985.44       3714.30        99.61 o
   2   0   8       1695.15       1482.65        54.40 o
   4   0   8       1055.02       1041.29        36.24 o
   6   0   8        783.58        783.85        34.48 o
   8   0   8         13.96          9.28         4.91 o
  10   0   8        282.25        262.91        16.64 o
  12   0   8        634.55        652.93        41.86 o
  14   0   8         30.04         25.14         7.02 o
  16   0   8        911.66        777.36        53.48 o
  18   0   8         85.47         84.75        16.36 o
  20   0   8         23.03         13.41         6.65 o
  22   0   8        515.30        520.80        30.34 o
  24   0   8         37.77         45.67        20.71 o
  26   0   8         17.07         22.88        59.84 o
  28   0   8        126.22        199.03        46.02 o
  30   0   8        134.86        140.47        73.23 o
  32   0   8         31.36         39.71       110.62 o
   1   1   8         13.96          9.76         2.47 o
   2   1   8        714.30        745.44        40.23 o
   3   1   8        483.78        500.29        19.83 o
   4   1   8        804.61        840.19        19.79 o
   5   1   8        640.79        667.35        15.82 o
   6   1   8        324.21        323.87        11.69 o
   7   1   8        166.93        172.96         9.84 o
   8   1   8        584.03        564.33        22.89 o
   9   1   8        384.32        365.57        21.54 o
  10   1   8        490.91        469.48        36.66 o
  11   1   8         49.89         39.95         8.81 o
  12   1   8        168.68        147.69         7.50 o
  13   1   8         37.59         44.79         2.91 o
  14   1   8        163.30        161.14         7.96 o
  15   1   8         59.90         56.72         3.95 o
  16   1   8         57.34         52.48         5.13 o
  17   1   8         31.45         28.24         4.86 o
  18   1   8        150.97        133.60         7.58 o
  19   1   8        105.96        100.22         5.94 o
  20   1   8        211.13        202.39         6.98 o
  21   1   8        140.78        144.13        14.96 o
  22   1   8         16.42         14.93         3.73 o
  23   1   8         12.33         10.70         6.11 o
  24   1   8         17.25         18.31         4.12 o
  25   1   8         66.93         84.87         8.80 o
  26   1   8        101.38         97.85         7.76 o
  27   1   8         16.13         13.91         5.93 o
  28   1   8         42.76         38.64         7.22 o
  29   1   8         61.28         61.41         6.40 o
  30   1   8         40.99         49.55         5.36 o
  31   1   8         35.50         42.35         5.71 o
   0   2   8         34.34         16.47        26.51 o
   1   2   8        151.16        146.25         8.31 o
   2   2   8        124.40        131.14         7.68 o
   3   2   8         15.70         17.98         3.93 o
   4   2   8         94.95         91.54         5.90 o
   5   2   8         23.94         24.97         5.52 o
   6   2   8        595.98        573.66        12.81 o
   7   2   8        307.25        308.77        10.99 o
   8   2   8         10.88         18.46         4.21 o
   9   2   8         11.63          7.73         6.21 o
  10   2   8        114.65         92.10         7.51 o
  11   2   8         81.70         90.40         6.43 o
  12   2   8         11.99         10.86         8.12 o
  13   2   8          9.20          3.84         3.86 o
  14   2   8         56.40         50.86         5.12 o
  15   2   8         21.00         20.12         3.55 o
  16   2   8         15.46         10.32         3.62 o
  17   2   8        283.25        299.70        13.91 o
  18   2   8         59.22         46.71         4.99 o
  19   2   8         96.36         92.54         6.58 o
  20   2   8          6.58          8.15         3.19 o
  21   2   8          8.88          9.12         2.32 o
  22   2   8         21.52         21.08         2.79 o
  23   2   8        267.14        280.69         8.02 o
  24   2   8         27.66         29.65         3.03 o
  25   2   8         60.54         59.32         6.81 o
  26   2   8         33.87         32.52         6.03 o
  27   2   8         12.06          3.46         5.93 o
  28   2   8         71.38         50.18         9.11 o
   1   3   8        142.28        142.91        11.15 o
   2   3   8         54.96         55.30         4.69 o
   3   3   8         27.57         28.87         6.43 o
   4   3   8          4.48          1.76         2.46 o
   5   3   8         10.21          8.88         3.91 o
   6   3   8         10.44          2.97         5.06 o
   7   3   8         88.88         94.44         7.59 o
   8   3   8        306.48        316.38        17.32 o
   9   3   8          3.42          9.41         5.49 o
  10   3   8          1.52          3.69         2.57 o
  11   3   8         39.31         35.23         4.33 o
  12   3   8          0.36          2.23         2.45 o
  13   3   8        139.04        145.92        14.54 o
  14   3   8         63.68         53.63         8.15 o
  15   3   8         18.35         12.92         5.93 o
  16   3   8         40.53         27.37         9.32 o
  17   3   8         11.94          7.57         6.66 o
  18   3   8         22.83         16.46        19.37 o
  19   3   8        131.18        133.38        12.49 o
  20   3   8         11.24         16.06         7.06 o
  21   3   8         31.71         41.01         4.87 o
  22   3   8         26.91         28.37         8.21 o
  23   3   8         10.15         12.04         5.16 o
   0   4   8         97.69         90.61        16.54 o
   1   4   8          2.84          0.50         6.17 o
   2   4   8          2.02         -1.60         8.21 o
   3   4   8         11.48         12.71        13.04 o
   4   4   8         25.04         24.52         9.09 o
   5   4   8         33.84         29.19         3.63 o
   6   4   8        104.66        100.03        15.26 o
   7   4   8         11.05         11.20        16.06 o
   8   4   8          8.67          5.49         7.93 o
   9   4   8          7.16          6.63        10.46 o
  10   4   8        119.35        134.25        13.86 o
   2   0   9       2440.29       2479.30        62.45 o
   4   0   9        439.17        427.23        22.12 o
   6   0   9          3.44          2.94         3.87 o
   8   0   9        549.71        568.34        22.57 o
  10   0   9        128.88        126.54        26.88 o
  12   0   9        198.20        209.77        10.99 o
  14   0   9        625.67        573.06        21.62 o
  16   0   9        241.27        223.70        12.22 o
  18   0   9        230.06        204.28        10.93 o
  20   0   9         61.30         68.18         9.62 o
  22   0   9         18.63         17.23         8.60 o
  24   0   9        277.17        295.79        16.96 o
  26   0   9         47.04         49.53         7.70 o
  28   0   9         37.05         47.47         8.56 o
  30   0   9        258.55        304.14        19.69 o
   0   1   9       1247.68       1289.70        33.22 o
   1   1   9       1086.93       1171.22        41.23 o
   2   1   9        745.70        754.89        34.83 o
   3   1   9        407.63        441.33        48.43 o
   4   1   9         55.55         58.15         6.23 o
   5   1   9        108.40        106.20         3.93 o
   6   1   9        474.49        458.03        14.38 o
   7   1   9        246.33        263.05        14.10 o
   8   1   9          0.51         -1.46         3.73 o
   9   1   9         21.25         22.31         5.67 o
  10   1   9        192.58        190.27         7.91 o
  11   1   9        155.96        153.32        26.66 o
  12   1   9        114.34        124.11         7.58 o
  13   1   9        148.09        123.14        10.87 o
  14   1   9         77.05         65.17         4.41 o
  15   1   9        147.88        129.65         6.02 o
  16   1   9        169.82        160.76         7.75 o
  17   1   9        185.04        184.84         9.76 o
  18   1   9         74.01         67.94         4.65 o
  19   1   9         46.62         39.74         4.83 o
  20   1   9          3.75         -0.12         5.08 o
  21   1   9         33.46         28.48         7.10 o
  22   1   9         93.51         98.47         6.99 o
  23   1   9         61.41         58.66         6.67 o
  24   1   9         50.29         50.45         5.76 o
  25   1   9          6.13          6.98         3.52 o
  26   1   9         81.74         92.95         6.68 o
  27   1   9         72.13         79.26        10.68 o
  28   1   9         27.49         23.70         8.71 o
  29   1   9         28.69         28.19         6.82 o
   1   2   9         95.65         93.48        14.18 o
   2   2   9         94.78         94.41        10.19 o
   3   2   9        438.03        470.60        16.40 o
   4   2   9         37.33         39.41         4.06 o
   5   2   9         20.87         21.51         3.61 o
   6   2   9        123.87        128.18         8.69 o
   7   2   9         29.70         34.51         3.99 o
   8   2   9         12.50         12.90         2.68 o
   9   2   9        330.19        308.56        11.82 o
  10   2   9        308.77        284.15        13.86 o
  11   2   9         21.63         14.62         9.40 o
  12   2   9         24.76         24.71         4.93 o
  13   2   9        108.76         99.85        10.66 o
  14   2   9         16.22         15.68        17.38 o
  15   2   9        139.04        128.65         8.36 o
  16   2   9         42.20         34.25         9.04 o
  17   2   9         11.92          6.10         3.87 o
  18   2   9         22.20         15.36         4.48 o
  19   2   9        134.17        123.35         7.67 o
  20   2   9          1.04          3.61         4.55 o
  21   2   9         90.66         86.41         6.24 o
  22   2   9         26.63         27.33         6.70 o
  23   2   9         26.66         30.15         4.08 o
  24   2   9          3.86          3.01         8.79 o
  25   2   9         58.00         64.11         5.35 o
  26   2   9         20.21         25.45         3.32 o
   0   3   9        175.60        204.96        13.54 o
   1   3   9         66.27         61.20         3.58 o
   2   3   9          0.80          0.38         2.18 o
   3   3   9         15.29         13.65         2.89 o
   4   3   9         17.39         14.02         8.66 o
   5   3   9         56.15         53.21        10.08 o
   6   3   9         31.42         28.69         5.99 o
   7   3   9         65.99         57.41         9.12 o
   8   3   9          0.36          2.36         4.52 o
   9   3   9         43.80         37.66         5.61 o
  10   3   9         18.63         17.38         4.51 o
  11   3   9         65.86         68.46         5.11 o
  12   3   9         35.91         33.98         5.00 o
  13   3   9         68.87         65.00        10.69 o
  14   3   9         34.95         28.67        12.08 o
  15   3   9          5.82          6.64         3.81 o
  16   3   9          0.81         -5.59        15.67 o
  17   3   9         80.20         96.13        18.46 o
  18   3   9         14.39         25.36        46.23 o
  19   3   9          5.08          2.83         6.07 o
   0   0  10       1760.66       1966.09       329.88 o
   2   0  10        978.04       1019.85        85.68 o
   4   0  10        208.47        190.83        13.33 o
   6   0  10        432.25        424.39        38.97 o
   8   0  10        109.18        109.65         8.52 o
  10   0  10        219.43        215.20        15.31 o
  12   0  10        108.10        125.59        12.47 o
  14   0  10          4.63          5.47         5.21 o
  16   0  10        198.89        224.37        24.58 o
  18   0  10        384.51        373.57        15.38 o
  20   0  10         30.14         19.76        15.18 o
  22   0  10        193.45        202.72        11.41 o
  24   0  10         32.57         24.84         8.00 o
  26   0  10         12.40         17.70         6.15 o
  28   0  10        124.43        140.69        12.94 o
   1   1  10        297.62        323.26        11.66 o
   2   1  10         15.09         15.17         4.07 o
   3   1  10        134.61        131.45         5.50 o
   4   1  10         84.30        104.66        10.47 o
   5   1  10         62.25         62.88         4.11 o
   6   1  10        135.90        145.73        13.83 o
   7   1  10        101.36        106.47         6.70 o
   8   1  10         21.40         19.96         2.82 o
   9   1  10          6.30          6.91         3.29 o
  10   1  10          4.43          4.96         3.61 o
  11   1  10         67.37         44.11        10.59 o
  12   1  10         82.29         63.05         6.38 o
  13   1  10        159.20        138.08        18.71 o
  14   1  10        165.99        166.02        10.07 o
  15   1  10         49.00         45.49        11.16 o
  16   1  10         82.05         71.62         6.47 o
  17   1  10         64.66         61.16         3.79 o
  18   1  10         28.50         24.79         4.55 o
  19   1  10         43.05         38.25         5.01 o
  20   1  10        140.67        139.15         7.31 o
  21   1  10          1.37         -2.67         4.95 o
  22   1  10         30.80         60.00        28.24 o
  23   1  10         18.32         16.48         4.90 o
  24   1  10         41.19         37.78         5.87 o
  25   1  10         51.16         55.59         6.20 o
  26   1  10         29.25         27.67         5.34 o
  27   1  10         24.64         21.02         4.73 o
   0   2  10          2.61         16.76        27.67 o
   1   2  10        222.01        238.59        10.86 o
   2   2  10          5.93          6.51         4.32 o
   3   2  10         99.65         98.46         7.11 o
   4   2  10        179.07        177.15         8.25 o
   5   2  10        664.65        715.91        43.88 o
   6   2  10        211.15        209.56        13.29 o
   7   2  10         77.16         75.05         8.08 o
   8   2  10          2.06          2.99         4.33 o
   9   2  10         75.29         81.96         5.60 o
  10   2  10         63.25         57.95         6.43 o
  11   2  10        349.38        352.09        15.51 o
  12   2  10         29.11         21.70         5.04 o
  13   2  10         58.41         53.64        17.52 o
  14   2  10          7.76         10.80         2.74 o
  15   2  10         42.62         37.80         6.16 o
  16   2  10          4.90          3.22         2.76 o
  17   2  10        117.03        116.37         4.91 o
  18   2  10          1.56          4.13         2.54 o
  19   2  10         56.18         59.66         4.47 o
  20   2  10          7.31          3.72         2.34 o
  21   2  10         46.40         52.72         5.24 o
  22   2  10          0.35         -0.97         4.88 o
  23   2  10         23.05         21.51         5.37 o
   1   3  10         71.11         75.02         5.06 o
   2   3  10         26.32         34.77        16.33 o
   3   3  10        144.31        133.46        12.99 o
   4   3  10          7.99          4.44         8.85 o
   5   3  10        109.54        137.06        13.36 o
   6   3  10          5.22          5.08        11.76 o
   7   3  10        277.36        279.76        18.50 o
   8   3  10        129.45        105.04        10.86 o
   9   3  10        189.13        214.47        12.02 o
  10   3  10          8.82          5.14         4.83 o
  11   3  10          1.15          0.61         3.78 o
  12   3  10          1.69         -0.18         4.31 o
  13   3  10         55.47         47.78         5.51 o
  14   3  10         22.98         22.40         6.97 o
  15   3  10         75.94         56.10         8.61 o
   2   0  11        151.71        155.76        13.25 o
   4   0  11         71.70         91.86        11.37 o
   6   0  11         47.74         45.44         6.90 o
   8   0  11        172.51        184.68        13.71 o
  10   0  11         79.50         72.04         9.35 o
  12   0  11         23.97         17.67         5.01 o
  14   0  11        257.84        223.43        34.52 o
  16   0  11         34.40         25.33         3.30 o
  18   0  11         28.34         34.91         7.56 o
  20   0  11        212.98        217.30        34.01 o
  22   0  11          5.07          6.27         9.24 o
  24   0  11         87.60         85.79        12.31 o
   0   1  11         44.43         51.16         7.94 o
   1   1  11        117.31        117.88         8.32 o
   2   1  11        157.11        169.33        10.45 o
   3   1  11         42.33         33.38         5.94 o
   4   1  11        251.00        235.49        11.93 o
   5   1  11        266.25        279.00        15.58 o
   6   1  11        183.11        195.83        11.84 o
   7   1  11         47.33         53.57         4.05 o
   8   1  11         39.44         36.09         3.52 o
   9   1  11         23.87         21.15         4.04 o
  10   1  11         58.76         47.85         4.08 o
  11   1  11        129.16        120.31         5.84 o
  12   1  11        153.79        129.15        11.00 o
  13   1  11         36.57         30.30        14.94 o
  14   1  11         17.68         21.41        13.84 o
  15   1  11         73.12         74.03         8.92 o
  16   1  11         25.89         15.06         5.22 o
  17   1  11         57.28         36.57        10.24 o
  18   1  11         67.31         67.93         6.00 o
  19   1  11         27.34         25.18         2.53 o
  20   1  11         19.45         18.96         5.13 o
  21   1  11         20.74         22.58        10.52 o
  22   1  11        100.94         99.24        13.03 o
  23   1  11         22.99         17.77         6.62 o
   1   2  11        102.15        155.89        13.35 o
   2   2  11          9.15          9.60         4.26 o
   3   2  11        255.08        260.93         9.91 o
   4   2  11         33.76         29.57         3.96 o
   5   2  11         42.20         41.40         6.83 o
   6   2  11        101.69         89.25         9.61 o
   7   2  11         50.54         57.21        14.82 o
   8   2  11         98.03         92.56         8.53 o
   9   2  11         19.42         21.49         4.81 o
  10   2  11         28.12         30.25         4.78 o
  11   2  11         70.31         65.67         6.29 o
  12   2  11         32.87         29.05         4.25 o
  13   2  11         40.46         38.03         4.09 o
  14   2  11         13.48          9.35        24.77 o
  15   2  11        167.89        180.96        21.42 o
  16   2  11         13.25         14.08        14.51 o
  17   2  11          9.36         13.57        18.94 o
  18   2  11          3.91          2.50        13.57 o
  19   2  11         49.24         54.13         5.93 o
   0   3  11         29.05         28.13        10.95 o
   1   3  11         72.63         73.43         7.44 o
   2   3  11         54.56         56.16         5.13 o
   3   3  11          8.04         13.09        15.28 o
   4   3  11         35.14         34.53        13.63 o
   5   3  11         65.59         80.99        15.14 o
   6   3  11        196.16        213.41        10.52 o
   7   3  11          3.18          7.42         8.87 o
   8   3  11         24.09         28.89         5.59 o
   9   3  11         34.43         25.63         6.62 o
   0   0  12        298.95        333.41        23.06 o
   2   0  12         42.12         59.04        19.37 o
   4   0  12         47.01         45.78         7.18 o
   6   0  12        220.47        232.58        11.73 o
   8   0  12         35.46         29.95         6.04 o
  10   0  12        374.40        450.27        21.44 o
  12   0  12        336.28        343.62        15.02 o
  14   0  12         18.69         12.61        21.79 o
  16   0  12         79.96         79.49        17.13 o
  20   0  12         12.12         10.46         2.56 o
   1   1  12          7.30          0.37        10.95 o
   2   1  12        146.25        123.78        25.30 o
   3   1  12        308.24        340.32        29.21 o
   4   1  12         69.24         78.43         5.71 o
   5   1  12          4.02          3.32         2.49 o
   6   1  12          0.73         -2.34         2.88 o
   7   1  12          2.42          3.09         4.69 o
   8   1  12        165.81        187.87         9.95 o
   9   1  12         27.57         24.33         4.74 o
  10   1  12         55.11         52.18         5.22 o
  11   1  12         13.68         11.53         3.93 o
  12   1  12         15.47         13.25         3.38 o
  13   1  12          2.84         -0.81         4.51 o
  14   1  12        160.00        171.22        17.24 o
  15   1  12         57.86         53.50        33.37 o
  16   1  12        116.38        110.00        13.98 o
  17   1  12         38.81         32.93         7.88 o
  18   1  12         21.29         10.62         8.08 o
  19   1  12         78.10         81.45         8.04 o
   0   2  12        138.65        192.14        19.40 o
   1   2  12        165.66        208.34        25.29 o
   2   2  12         17.64         25.45        14.48 o
   3   2  12         63.12         65.19         4.89 o
   4   2  12         42.63         43.36         9.32 o
   5   2  12         75.79         78.68         4.03 o
   6   2  12         11.21         13.33         4.18 o
   7   2  12         59.38         58.99         7.19 o
   8   2  12          3.52          7.43        13.41 o
   9   2  12         40.33         43.37         5.77 o
  10   2  12         12.25         10.24         5.21 o
  11   2  12         68.28         60.86         7.43 o
  12   2  12          0.44         -0.66         3.19 o
  13   2  12         42.76         38.44         4.37 o
  14   2  12        152.59        179.21        12.22 o
   2   0  13        163.34        171.14        56.51 o
   4   0  13        244.57        263.98        24.48 o
   6   0  13        159.46        202.51        11.92 o
   8   0  13         37.38         33.48         8.15 o
  10   0  13        204.22        211.07        18.78 o
  12   0  13         21.14         28.60         7.50 o
  14   0  13         62.46         48.79        11.31 o
   0   1  13        114.46        111.39        76.09 o
   1   1  13         31.32         73.41        34.23 o
   2   1  13         59.59         68.35        27.54 o
   3   1  13         56.46         65.05        12.45 o
   4   1  13         96.07        109.91        16.47 o
   5   1  13         45.47         41.87         4.46 o
   6   1  13         40.88         45.96         4.40 o
   7   1  13         60.25         64.04         7.84 o
   8   1  13         64.59         83.89        14.11 o
   9   1  13         32.75         29.81         6.85 o
  10   1  13         79.62         84.38        13.69 o
  11   1  13        104.60        123.33        13.70 o
  12   1  13         14.85          9.34         7.23 o
  13   1  13          2.52          3.73         4.01 o
   1   2  13         45.65         60.15         9.22 o
   2   2  13         12.52         13.61         6.28 o
   0   0  14        223.56        264.11        63.56 o
   2   0  14         86.98        121.96        24.07 o
   4   0  14        182.90        206.86        12.22 o
   6   0  14         70.76         77.02        10.57 o
                                                
