# Supplementary material for: A picture is worth a thousand diffraction spots: using photometry and computer vision to perform rapid high-throughput sample-versatile serial crystallography
Source: IUCrJ. 2026 May 18;13(Pt 4):409–19. doi: 10.1107/S2052252526003568 (PMC13324597; doi:10.1107/S2052252526003568)
Supplement: Supplementary file 7 [file m-13-00409-clterp_gridscan_isigma3_rpim0p2sup7.hkl]

#
# h,k,l, Fc-squared, Fo-squared, sigma(Fo-squared), status flag
#
data_clterp_gridscan_isigma3_rpim0p2
_shelx_title ' clterp_gridscan_isigma3_rpim0p2_a.res in Pna2(1)'
_shelx_refln_list_code          4
_shelx_F_calc_maximum      112.05
_exptl_crystal_F_000       552.00
_reflns_d_resolution_high  0.7502

loop_
 _space_group_symop_operation_xyz
 'x, y, z'
 '-x, -y, z+1/2'
 'x+1/2, -y+1/2, z'
 '-x+1/2, y+1/2, z+1/2'

_cell_length_a    29.8152
_cell_length_b     3.8313
_cell_length_c    10.6315
_cell_angle_alpha  90.000
_cell_angle_beta   90.000
_cell_angle_gamma  90.000

_shelx_F_squared_multiplier     1.000

loop_
 _refln_index_h
 _refln_index_k
 _refln_index_l
 _refln_F_squared_calc
 _refln_F_squared_meas
 _refln_F_squared_sigma
 _refln_observed_status
   0   0 -14        313.93        317.03        26.77 o
   2   0 -14        116.06        133.71        13.44 o
   4   0 -14        254.10        289.73        16.56 o
   6   0 -14         95.15        100.68         6.37 o
   2   0 -13        206.58        199.84        14.01 o
   4   0 -13        318.17        356.41        15.52 o
   6   0 -13        206.81        221.28        11.67 o
   8   0 -13         45.45         47.36         6.32 o
  10   0 -13        274.53        286.78        15.04 o
  12   0 -13         25.78         18.92         4.68 o
  14   0 -13         82.57         70.80         9.85 o
   0   1 -13        143.73        165.16        16.88 o
   1   1 -13         38.73         33.21         6.65 o
   2   1 -13         75.26         82.38         9.22 o
   3   1 -13         73.25         80.85        12.81 o
   4   1 -13        125.59        129.83        13.20 o
   5   1 -13         60.46         64.97         5.04 o
   6   1 -13         54.42         65.20         4.94 o
   7   1 -13         75.92         84.30         4.94 o
   8   1 -13         83.39         89.40         5.85 o
   9   1 -13         46.73         51.04         5.12 o
  10   1 -13         98.02        101.97         4.20 o
  11   1 -13        131.12        147.89         6.17 o
  12   1 -13         20.52         13.68         2.58 o
  13   1 -13          3.94          6.52         2.75 o
   1   2 -13         59.93         68.06         4.98 o
   2   2 -13         16.02         21.55         6.56 o
   0   0 -12        339.01        347.07        26.28 o
   2   0 -12         51.62         77.15         9.04 o
   4   0 -12         55.04         43.77         6.46 o
   6   0 -12        248.03        262.45         9.86 o
   8   0 -12         38.93         32.23         4.02 o
  10   0 -12        463.14        496.41        17.23 o
  12   0 -12        414.95        408.69        13.61 o
  14   0 -12         22.72         17.59         3.68 o
  16   0 -12        106.90         88.54        22.35 o
  18   0 -12        107.80         89.86         9.31 o
  20   0 -12         15.34          7.90         4.34 o
   1   1 -12          7.65          8.60         3.17 o
   2   1 -12        177.33        158.40        18.07 o
   3   1 -12        378.98        409.28        18.36 o
   4   1 -12         80.89         90.46         7.23 o
   5   1 -12          4.08          5.27         3.04 o
   6   1 -12          1.12          2.06         2.99 o
   7   1 -12          2.86          2.11         3.27 o
   8   1 -12        198.02        195.98         5.46 o
   9   1 -12         35.75         31.86         2.69 o
  10   1 -12         69.10         70.71         4.44 o
  11   1 -12         18.94         21.69         2.71 o
  12   1 -12         19.26         18.56         2.48 o
  13   1 -12          3.11          1.78         1.58 o
  14   1 -12        207.35        207.68         8.82 o
  15   1 -12         72.05         72.54         3.46 o
  16   1 -12        152.68        150.55         7.20 o
  17   1 -12         49.08         55.84         7.36 o
  18   1 -12         26.65         24.43         2.46 o
  19   1 -12         97.81        106.80         4.29 o
   0   2 -12        182.04        214.70        12.85 o
   1   2 -12        213.96        244.82        13.64 o
   2   2 -12         22.64         35.57        15.05 o
   3   2 -12         81.10         91.68         4.87 o
   4   2 -12         52.99         56.61         7.84 o
   5   2 -12        100.71        115.17        10.04 o
   6   2 -12         14.02         15.36         5.68 o
   7   2 -12         74.33         70.09         6.65 o
   8   2 -12          5.33          5.70         3.76 o
   9   2 -12         53.74         57.54         3.25 o
  10   2 -12         16.39         15.51         2.93 o
  11   2 -12         89.26         89.10         4.69 o
  12   2 -12          0.81          2.50         2.25 o
  13   2 -12         57.25         54.85         3.92 o
  14   2 -12        207.35        243.38         9.19 o
   2   0 -11        164.60        167.02        20.21 o
   4   0 -11         85.26         86.53         4.94 o
   6   0 -11         51.76         43.13         4.08 o
   8   0 -11        207.29        215.79         7.61 o
  10   0 -11         97.55        104.37         8.10 o
  12   0 -11         29.31         18.78         4.50 o
  14   0 -11        297.43        277.52        19.73 o
  16   0 -11         40.35         29.93         3.94 o
  18   0 -11         37.39         42.19         5.36 o
  20   0 -11        271.14        263.31        35.71 o
  22   0 -11          6.67          8.90         5.07 o
  24   0 -11        112.78        118.71         4.82 o
   0   1 -11         58.92         61.83         8.38 o
   1   1 -11        144.29        144.39         5.41 o
   2   1 -11        179.26        182.17         8.30 o
   3   1 -11         46.36         53.41         8.25 o
   4   1 -11        294.64        296.98         9.89 o
   5   1 -11        313.88        345.38        10.45 o
   6   1 -11        215.68        234.91         7.83 o
   7   1 -11         55.49         53.29         3.15 o
   8   1 -11         51.73         49.27         2.99 o
   9   1 -11         30.58         27.00         2.29 o
  10   1 -11         69.88         63.72         3.61 o
  11   1 -11        157.29        141.34         6.26 o
  12   1 -11        180.32        160.57         7.36 o
  13   1 -11         44.37         43.70         2.59 o
  14   1 -11         21.46         17.36         2.50 o
  15   1 -11         91.35         90.13         4.70 o
  16   1 -11         31.25         33.26         3.08 o
  17   1 -11         72.58         72.90         6.36 o
  18   1 -11         85.56         76.55         8.17 o
  19   1 -11         35.56         31.16         5.99 o
  20   1 -11         26.11         21.67         7.34 o
  21   1 -11         27.08         25.15         3.70 o
  22   1 -11        132.68        138.06         6.19 o
  23   1 -11         30.48         30.24         3.39 o
   1   2 -11        121.40        144.76         8.74 o
   2   2 -11         12.70         16.43         3.26 o
   3   2 -11        314.17        310.79        10.12 o
   4   2 -11         38.70         37.26         5.61 o
   5   2 -11         51.99         54.98         5.11 o
   6   2 -11        128.81        124.91         5.95 o
   7   2 -11         58.29         60.04         4.29 o
   8   2 -11        117.18        114.96         5.19 o
   9   2 -11         24.71         26.97         3.89 o
  10   2 -11         35.55         36.80         3.45 o
  11   2 -11         84.20         83.41         3.66 o
  12   2 -11         40.83         35.36         2.69 o
  13   2 -11         50.87         48.99         3.18 o
  14   2 -11         15.81         12.73         2.89 o
  15   2 -11        215.26        235.88         5.62 o
  16   2 -11         14.50         14.68         2.77 o
  17   2 -11         12.55         13.83         6.20 o
  18   2 -11          5.73          4.83         2.18 o
  19   2 -11         65.05         65.83         3.38 o
   0   3 -11         35.11         31.84        15.41 o
   1   3 -11         98.16        119.93         8.78 o
   2   3 -11         70.86         94.67         7.89 o
   3   3 -11         10.13         15.66         4.89 o
   4   3 -11         48.40         56.22         7.31 o
   5   3 -11         87.71        100.68        31.10 o
   6   3 -11        253.30        241.50        26.38 o
   7   3 -11          4.22          3.02         8.41 o
   8   3 -11         31.50         27.51         8.86 o
   9   3 -11         46.34         50.08         7.11 o
   0   0 -10       1987.19       1906.10       141.62 o
   2   0 -10       1110.54       1102.77        26.71 o
   4   0 -10        252.64        275.34        14.83 o
   6   0 -10        507.29        519.21        15.04 o
   8   0 -10        131.72        133.56         9.10 o
  10   0 -10        261.36        249.66        13.41 o
  12   0 -10        132.69        136.78        11.53 o
  14   0 -10          6.60          3.83         3.70 o
  16   0 -10        234.69        235.13        13.76 o
  18   0 -10        473.89        419.08        19.88 o
  20   0 -10         38.54         28.51        11.07 o
  22   0 -10        238.83        256.25         7.88 o
  24   0 -10         43.00         38.80         9.14 o
  26   0 -10         16.64          7.92         5.34 o
  28   0 -10        166.13        174.55        13.97 o
   1   1 -10        340.52        356.52        10.11 o
   2   1 -10         16.22         17.13         3.27 o
   3   1 -10        162.89        156.37         6.09 o
   4   1 -10        101.51        113.23         5.97 o
   5   1 -10         77.41         86.03         3.86 o
   6   1 -10        164.57        166.54         4.85 o
   7   1 -10        117.21        121.62         3.19 o
   8   1 -10         30.18         27.95         2.33 o
   9   1 -10          8.25          7.45         2.08 o
  10   1 -10          5.42          5.51         2.02 o
  11   1 -10         73.28         58.75         3.24 o
  12   1 -10         92.73         81.10         3.40 o
  13   1 -10        189.19        162.62        10.14 o
  14   1 -10        201.09        188.35         6.25 o
  15   1 -10         60.61         50.40         4.48 o
  16   1 -10        102.42         91.86         6.25 o
  17   1 -10         80.11         78.90         5.81 o
  18   1 -10         31.83         29.98         3.29 o
  19   1 -10         55.70         48.98         4.89 o
  20   1 -10        176.77        173.96         7.43 o
  21   1 -10          2.50          0.24         2.51 o
  22   1 -10         39.39         35.05         4.00 o
  23   1 -10         21.16         21.32         2.49 o
  24   1 -10         54.28         59.46         6.40 o
  25   1 -10         67.26         74.71         5.88 o
  26   1 -10         39.68         42.54         3.11 o
  27   1 -10         32.09         34.00         3.25 o
   0   2 -10          3.83         20.07        30.90 o
   1   2 -10        266.24        269.63        10.65 o
   2   2 -10          6.84         13.82         4.00 o
   3   2 -10        121.72        125.70        10.99 o
   4   2 -10        216.68        231.43         7.52 o
   5   2 -10        779.74        822.10        13.54 o
   6   2 -10        248.23        244.51        10.27 o
   7   2 -10         92.58         85.77         3.75 o
   8   2 -10          3.10          3.03         1.34 o
   9   2 -10         92.57         97.94         4.12 o
  10   2 -10         79.58         77.60         4.85 o
  11   2 -10        418.90        426.07         7.63 o
  12   2 -10         35.58         32.60         2.43 o
  13   2 -10         71.51         67.08         3.41 o
  14   2 -10          9.28         10.92         3.31 o
  15   2 -10         53.18         49.20        10.81 o
  16   2 -10          5.25          4.73         2.63 o
  17   2 -10        143.15        140.39         7.40 o
  18   2 -10          2.80          3.57         1.84 o
  19   2 -10         73.38         76.49         4.47 o
  20   2 -10          8.52          9.26         2.10 o
  21   2 -10         55.17         51.66        10.41 o
  22   2 -10          0.36          2.31         7.27 o
  23   2 -10         28.19         26.08         7.83 o
   1   3 -10         84.51         96.74         5.96 o
   2   3 -10         30.87         65.36        14.94 o
   3   3 -10        179.38        178.37        12.28 o
   4   3 -10         10.17         16.21         6.30 o
   5   3 -10        132.13        155.57        10.81 o
   6   3 -10          7.25          8.83         3.54 o
   7   3 -10        344.67        344.79         9.80 o
   8   3 -10        156.99        154.93         6.52 o
   9   3 -10        233.32        232.40         6.02 o
  10   3 -10         11.51         11.32         2.68 o
  11   3 -10          1.07          2.08         3.58 o
  12   3 -10          2.13          9.95         2.21 o
  13   3 -10         69.80         71.72         4.31 o
  14   3 -10         29.40         31.58         2.74 o
  15   3 -10         96.78         97.64         6.22 o
   2   0  -9       2793.10       2669.93        52.94 o
   4   0  -9        509.44        486.63        12.35 o
   6   0  -9          3.78          3.21         1.98 o
   8   0  -9        617.46        668.34        16.92 o
  10   0  -9        137.40        124.89        13.61 o
  12   0  -9        227.34        199.00        18.40 o
  14   0  -9        733.49        594.36        53.13 o
  16   0  -9        278.32        261.02        22.70 o
  18   0  -9        275.90        250.63        20.50 o
  20   0  -9         73.20         75.84         5.96 o
  22   0  -9         23.24         23.45         3.08 o
  24   0  -9        344.24        341.23        16.41 o
  26   0  -9         57.39         56.88         4.67 o
  28   0  -9         50.73         55.62         5.03 o
  30   0  -9        335.18        351.25        27.84 o
   0   1  -9       1407.56       1371.30        50.68 o
   1   1  -9       1221.09       1293.91        28.47 o
   2   1  -9        845.32        852.13        22.02 o
   3   1  -9        452.58        456.90        10.14 o
   4   1  -9         63.99         57.00         4.24 o
   5   1  -9        126.05        125.20         3.89 o
   6   1  -9        534.61        538.79         6.72 o
   7   1  -9        283.12        277.16         5.18 o
   8   1  -9          0.43          0.65         1.55 o
   9   1  -9         25.13         23.07         2.83 o
  10   1  -9        219.31        206.40         9.46 o
  11   1  -9        175.17        162.44         9.87 o
  12   1  -9        126.79        125.60         7.27 o
  13   1  -9        173.67        159.30        11.90 o
  14   1  -9         91.79         67.62         7.20 o
  15   1  -9        169.33        151.20         5.78 o
  16   1  -9        200.68        191.80         9.53 o
  17   1  -9        212.67        211.95        12.96 o
  18   1  -9         87.41         88.04         3.74 o
  19   1  -9         54.17         51.42         4.78 o
  20   1  -9          4.47          5.68         3.87 o
  21   1  -9         39.98         41.89         3.71 o
  22   1  -9        111.16        113.62         6.63 o
  23   1  -9         77.40         81.69         5.30 o
  24   1  -9         65.66         62.89         3.02 o
  25   1  -9          6.82          5.52         1.76 o
  26   1  -9        104.80        116.10         4.49 o
  27   1  -9        100.46        113.13         5.56 o
  28   1  -9         33.97         31.19         2.91 o
  29   1  -9         36.91         35.30         2.87 o
   1   2  -9        113.51        121.43        11.35 o
   2   2  -9        110.40        112.98         9.38 o
   3   2  -9        502.05        529.19        26.58 o
   4   2  -9         43.61         39.19         3.58 o
   5   2  -9         23.45         31.01         3.06 o
   6   2  -9        145.07        135.43         5.21 o
   7   2  -9         34.65         35.79         3.14 o
   8   2  -9         13.71         11.70         2.13 o
   9   2  -9        385.60        378.35         6.21 o
  10   2  -9        366.63        344.75         7.63 o
  11   2  -9         23.14         19.99         1.61 o
  12   2  -9         28.40         27.84         4.68 o
  13   2  -9        129.27        122.32         8.57 o
  14   2  -9         18.47         14.08         2.41 o
  15   2  -9        168.26        146.03         6.22 o
  16   2  -9         49.49         39.81         3.39 o
  17   2  -9         14.22         13.26         2.67 o
  18   2  -9         27.14         19.59         2.73 o
  19   2  -9        164.44        168.37         8.05 o
  20   2  -9          1.26         -0.94         3.76 o
  21   2  -9        111.55        117.26         7.16 o
  22   2  -9         34.45         39.14         4.28 o
  23   2  -9         35.71         39.36         2.80 o
  24   2  -9          5.32          5.44         2.58 o
  25   2  -9         82.33         91.69         3.67 o
  26   2  -9         26.39         23.93         6.23 o
   0   3  -9        201.34        234.67        18.17 o
   1   3  -9         82.99         97.27         9.56 o
   2   3  -9          0.97          7.57        10.46 o
   3   3  -9         17.82         20.81         6.54 o
   4   3  -9         21.93         20.78         5.43 o
   5   3  -9         70.19         76.67         5.66 o
   6   3  -9         38.43         43.59         3.77 o
   7   3  -9         79.46         73.94         3.95 o
   8   3  -9          0.45          3.20         2.17 o
   9   3  -9         51.10         44.20         3.25 o
  10   3  -9         23.82         22.51         2.45 o
  11   3  -9         83.06         83.98         3.31 o
  12   3  -9         42.31         42.13         2.49 o
  13   3  -9         91.46         80.17         2.78 o
  14   3  -9         40.15         40.42         2.81 o
  15   3  -9          7.34          7.19         1.66 o
  16   3  -9          1.56          4.54         2.58 o
  17   3  -9        102.60        105.83         9.27 o
  18   3  -9         17.58         21.32         3.67 o
  19   3  -9          6.64          8.98         4.24 o
   0   0  -8       4310.59       3969.27       117.48 o
   2   0  -8       1843.79       1787.33        42.52 o
   4   0  -8       1144.15       1107.96        17.73 o
   6   0  -8        855.43        859.25        24.99 o
   8   0  -8         13.96         15.67         2.89 o
  10   0  -8        309.01        291.68         9.79 o
  12   0  -8        704.74        690.49        36.83 o
  14   0  -8         32.54         30.04         5.13 o
  16   0  -8       1026.15        879.34        28.14 o
  18   0  -8         95.53         88.38         6.86 o
  20   0  -8         26.89         24.24         4.59 o
  22   0  -8        599.57        550.15        11.25 o
  24   0  -8         52.25         53.56         6.79 o
  26   0  -8         22.96         21.52         3.23 o
  28   0  -8        160.52        162.50        10.61 o
  30   0  -8        177.00        190.51        11.88 o
  32   0  -8         47.53         49.98        13.11 o
   1   1  -8         17.04         15.08         2.98 o
   2   1  -8        795.67        790.76        11.60 o
   3   1  -8        546.92        496.94         9.46 o
   4   1  -8        883.65        847.11        12.31 o
   5   1  -8        713.26        714.74        10.85 o
   6   1  -8        367.37        365.75         5.25 o
   7   1  -8        185.68        177.41         6.34 o
   8   1  -8        655.90        610.15        10.43 o
   9   1  -8        442.85        419.96        14.81 o
  10   1  -8        551.24        496.02        13.05 o
  11   1  -8         53.43         47.64         3.33 o
  12   1  -8        194.01        178.37         9.11 o
  13   1  -8         43.12         46.30         5.07 o
  14   1  -8        178.84        175.01         6.96 o
  15   1  -8         70.26         73.32         3.18 o
  16   1  -8         64.79         63.36         2.82 o
  17   1  -8         36.87         35.49        13.26 o
  18   1  -8        174.83        153.53         4.91 o
  19   1  -8        125.73        116.50         5.49 o
  20   1  -8        247.99        237.35         4.97 o
  21   1  -8        172.37        169.75         4.59 o
  22   1  -8         19.12         21.83         2.07 o
  23   1  -8         16.31         13.92         1.77 o
  24   1  -8         18.50         17.11         3.15 o
  25   1  -8         80.23         86.85         4.69 o
  26   1  -8        128.85        122.93         7.98 o
  27   1  -8         18.07         16.01         3.50 o
  28   1  -8         51.81         42.67         4.66 o
  29   1  -8         76.91         70.73         5.12 o
  30   1  -8         54.56         49.11         4.02 o
  31   1  -8         46.71         48.58         5.66 o
   0   2  -8         37.61         45.11         7.04 o
   1   2  -8        165.30        170.19         6.57 o
   2   2  -8        138.73        134.58        13.62 o
   3   2  -8         15.49         17.78         2.47 o
   4   2  -8        111.90         96.61         3.96 o
   5   2  -8         25.01         30.80         2.39 o
   6   2  -8        682.52        673.22         8.78 o
   7   2  -8        359.98        389.30         7.84 o
   8   2  -8         12.78         10.03         2.23 o
   9   2  -8         13.05          8.89         1.50 o
  10   2  -8        132.80        113.35         6.73 o
  11   2  -8         95.97        102.33        10.14 o
  12   2  -8         12.91         13.25         6.57 o
  13   2  -8         10.98         10.20         3.30 o
  14   2  -8         63.72         59.39         3.29 o
  15   2  -8         24.96         29.67         2.46 o
  16   2  -8         17.86         15.26         2.07 o
  17   2  -8        338.64        362.19         8.88 o
  18   2  -8         72.38         76.39         6.04 o
  19   2  -8        114.23        122.59         5.71 o
  20   2  -8          8.35          5.54         2.21 o
  21   2  -8         12.82         13.08         1.76 o
  22   2  -8         26.25         26.11         2.19 o
  23   2  -8        333.47        337.81        10.06 o
  24   2  -8         34.86         40.11         2.99 o
  25   2  -8         77.17         80.82         4.60 o
  26   2  -8         42.92         42.19         3.70 o
  27   2  -8         15.74         16.79        15.10 o
  28   2  -8         96.10         90.90        12.05 o
   1   3  -8        166.51        149.29        19.50 o
   2   3  -8         68.66         65.15         7.44 o
   3   3  -8         31.05         31.31        10.80 o
   4   3  -8          4.89          1.94         4.44 o
   5   3  -8         10.55          8.68         4.33 o
   6   3  -8         10.77          4.47         2.43 o
   7   3  -8        100.69         97.77         4.99 o
   8   3  -8        363.82        368.75         8.42 o
   9   3  -8          4.48          3.76         1.85 o
  10   3  -8          2.05          2.15         1.27 o
  11   3  -8         50.14         48.68         3.43 o
  12   3  -8          0.91          2.76         1.66 o
  13   3  -8        172.29        185.85         6.04 o
  14   3  -8         80.14         73.67         4.84 o
  15   3  -8         21.14         18.49         4.44 o
  16   3  -8         47.97         41.53         4.96 o
  17   3  -8         14.13         -3.12         5.22 o
  18   3  -8         28.57         21.04         5.83 o
  19   3  -8        169.67        168.06         8.88 o
  20   3  -8         14.88         18.34         3.70 o
  21   3  -8         41.31         45.28         2.45 o
  22   3  -8         36.48         40.59         4.09 o
  23   3  -8         13.19         15.25         2.61 o
   1   4  -8          3.24          2.83         6.66 o
   2   4  -8          2.82          4.04         4.69 o
   3   4  -8         12.60         12.45         2.60 o
   4   4  -8         31.26         31.67         4.53 o
   5   4  -8         39.42         34.64         7.91 o
   6   4  -8        135.72        144.24        18.58 o
   7   4  -8         13.73         15.08         7.47 o
   8   4  -8         10.43         10.38         4.21 o
   9   4  -8          9.30          8.87         3.11 o
  10   4  -8        152.29        161.71         7.60 o
   2   0  -7        985.29        957.21        18.95 o
   4   0  -7       1003.76        948.94        20.48 o
   6   0  -7         13.63         14.88         2.38 o
   8   0  -7        723.01        674.45        26.05 o
  10   0  -7         91.97         90.82         5.09 o
  12   0  -7        280.06        271.82        16.89 o
  14   0  -7       1214.69       1064.75        43.51 o
  16   0  -7         24.99         34.92        12.62 o
  18   0  -7         37.49         40.75         3.84 o
  20   0  -7         82.13         77.38        14.39 o
  22   0  -7        263.31        282.00        15.46 o
  24   0  -7        185.14        194.03        12.25 o
  26   0  -7        121.01        120.26        13.62 o
  28   0  -7         23.52         27.76        11.11 o
  30   0  -7        166.84        153.33        15.31 o
  32   0  -7        103.23         88.54        14.47 o
  34   0  -7         44.13         36.74        13.42 o
   0   1  -7        453.85        474.37        17.57 o
   1   1  -7        163.19        164.34         4.95 o
   2   1  -7        320.11        324.72         5.63 o
   3   1  -7        115.60        119.93         3.59 o
   4   1  -7        349.27        342.19         7.03 o
   5   1  -7        697.15        667.24         8.97 o
   6   1  -7        157.20        168.52         3.70 o
   7   1  -7         24.70         30.18         2.24 o
   8   1  -7         83.86         84.24         5.44 o
   9   1  -7        164.42        159.84         7.07 o
  10   1  -7        106.82         99.63         3.33 o
  11   1  -7        140.41        142.16         3.85 o
  12   1  -7        366.70        365.61        14.50 o
  13   1  -7         93.89         97.36         6.26 o
  14   1  -7          2.34          2.94         3.26 o
  15   1  -7          6.24          6.38         2.28 o
  16   1  -7        210.41        207.04         4.32 o
  17   1  -7        274.81        273.18         5.01 o
  18   1  -7         86.26         90.77         3.43 o
  19   1  -7          3.24          3.51         2.58 o
  20   1  -7         41.18         34.67         2.67 o
  21   1  -7        172.74        174.25         4.89 o
  22   1  -7         54.39         59.47         3.33 o
  23   1  -7        218.91        229.62         8.50 o
  24   1  -7         24.31         23.86         3.99 o
  25   1  -7         80.00         83.35         5.72 o
  26   1  -7         78.76         71.62         5.75 o
  27   1  -7         52.66         57.45         7.70 o
  28   1  -7        221.27        220.46        13.99 o
  29   1  -7         74.34         74.41         7.00 o
  30   1  -7         23.44         18.14         9.37 o
  31   1  -7         35.92         32.61         6.28 o
  32   1  -7         31.74         32.47        12.41 o
  33   1  -7         14.27         11.58        12.65 o
   1   2  -7        488.99        478.14        20.62 o
   2   2  -7         48.11         33.93         5.38 o
   3   2  -7        263.08        259.07         6.62 o
   4   2  -7          6.26          6.23         2.09 o
   5   2  -7        691.33        694.81         8.29 o
   6   2  -7        149.69        163.15         5.54 o
   7   2  -7       1234.23       1235.15        17.38 o
   8   2  -7        734.41        692.31        11.17 o
   9   2  -7        621.20        571.78        21.33 o
  10   2  -7         40.92         39.94         5.81 o
  11   2  -7         20.75         22.50         3.79 o
  12   2  -7         99.28        108.44        12.30 o
  13   2  -7        465.23        459.94        10.21 o
  14   2  -7         48.88         48.06         3.05 o
  15   2  -7        251.21        249.88         5.75 o
  16   2  -7         57.89         58.78         2.73 o
  17   2  -7         17.10         16.06         1.66 o
  18   2  -7         32.49         29.47         3.47 o
  19   2  -7        108.59        107.35         4.99 o
  20   2  -7          7.52          8.74         2.69 o
  21   2  -7        192.49        187.90         6.45 o
  22   2  -7         55.42         52.79         3.36 o
  23   2  -7         45.38         45.69         3.31 o
  24   2  -7         31.67         27.44        12.12 o
  25   2  -7        341.98        348.12        46.25 o
  26   2  -7          2.94          1.38        19.68 o
  27   2  -7          4.42          4.57        11.13 o
  28   2  -7         33.32         35.90        18.00 o
  29   2  -7         24.89         22.90         4.59 o
  30   2  -7         53.60         50.15         6.09 o
   0   3  -7         62.06         67.00         4.68 o
   1   3  -7        107.70        108.44         8.23 o
   2   3  -7         59.28         65.65         9.61 o
   3   3  -7         38.53         43.44        10.60 o
   4   3  -7         41.65         42.13         4.09 o
   5   3  -7        304.52        293.41         7.11 o
   6   3  -7         37.06         32.56         2.64 o
   7   3  -7        144.42        148.18         4.17 o
   8   3  -7        122.74        129.52         3.89 o
   9   3  -7         41.84         42.30         1.77 o
  10   3  -7        169.30        169.24         4.62 o
  11   3  -7        537.91        553.30        11.47 o
  12   3  -7         30.78         33.02         2.81 o
  13   3  -7         75.41         74.69         6.74 o
  14   3  -7        296.55        269.28        16.69 o
  15   3  -7          6.09          6.05         5.88 o
  16   3  -7        288.32        278.99        16.92 o
  17   3  -7        212.55        206.66        21.48 o
  18   3  -7          6.25          6.78         6.42 o
  19   3  -7         20.51         20.39         2.73 o
  20   3  -7         62.27         66.76         2.77 o
  21   3  -7          4.89          5.68         1.73 o
  22   3  -7         80.47         82.36         4.81 o
  23   3  -7        182.66        183.83         7.15 o
  24   3  -7         61.43         53.20         4.70 o
  25   3  -7          6.85          9.09         3.37 o
   1   4  -7         16.02         12.50         2.30 o
   2   4  -7         68.62         60.38         6.97 o
   3   4  -7         51.09         58.79         6.86 o
   4   4  -7         20.36         18.05        16.41 o
   5   4  -7          1.13          9.10        10.05 o
   6   4  -7          1.37          3.35         5.07 o
   7   4  -7         41.04         36.06         4.31 o
   8   4  -7         41.49         42.74         4.27 o
   9   4  -7         23.88         19.79         3.21 o
  10   4  -7         90.50         94.45         4.77 o
  11   4  -7        101.77         97.32         6.41 o
  12   4  -7         27.51         20.48         2.31 o
  13   4  -7         30.30         29.79         2.92 o
  14   4  -7         77.38         77.40         4.05 o
  15   4  -7         77.96         77.02         3.35 o
   0   0  -6       1417.08       1410.42        30.18 o
   2   0  -6         93.57        100.10         4.43 o
   4   0  -6        382.46        389.11        15.07 o
   6   0  -6       2588.20       2667.18        50.56 o
   8   0  -6        195.19        213.25        10.92 o
  10   0  -6        191.72        371.45        26.72 o
  12   0  -6        249.21        220.52        22.36 o
  14   0  -6        130.22        118.81         6.11 o
  16   0  -6        441.56        454.94         9.80 o
  18   0  -6        470.65        462.78         9.21 o
  20   0  -6        271.15        271.90        18.23 o
  22   0  -6         12.81         15.07         3.05 o
  24   0  -6        423.15        429.08        16.20 o
  26   0  -6         68.08         61.26         5.56 o
  28   0  -6         58.39         46.23         7.50 o
  30   0  -6         91.66         89.49         6.29 o
  32   0  -6         47.35         43.50        10.81 o
  34   0  -6        127.34        136.74         9.22 o
  36   0  -6          4.30          2.41         3.54 o
   1   1  -6         25.49         29.80         2.61 o
   2   1  -6       1281.84       1291.26        13.87 o
   3   1  -6        737.58        721.02         9.62 o
   4   1  -6        213.54        204.00         3.84 o
   5   1  -6         66.97         74.86         3.01 o
   6   1  -6          5.53          9.25         1.44 o
   7   1  -6        191.71        195.94        12.56 o
   8   1  -6        833.55        798.10        15.08 o
   9   1  -6        759.74        798.04        12.42 o
  10   1  -6          2.50          4.30         3.14 o
  11   1  -6         56.64         61.17         3.23 o
  12   1  -6         17.74         17.53         2.19 o
  13   1  -6        333.38        342.13         9.00 o
  14   1  -6        150.22        134.69         4.02 o
  15   1  -6        144.25        140.74         3.59 o
  16   1  -6         28.93         27.42         1.78 o
  17   1  -6        238.93        226.46         6.18 o
  18   1  -6        720.72        707.16        10.83 o
  19   1  -6        126.05        125.54         4.05 o
  20   1  -6         46.17         45.67         3.06 o
  21   1  -6        351.25        353.55         9.57 o
  22   1  -6        394.71        386.65        11.73 o
  23   1  -6        126.29        122.89         8.99 o
  24   1  -6        237.01        241.06        36.61 o
  25   1  -6        546.42        598.71        40.46 o
  26   1  -6         62.18         63.49        17.39 o
  27   1  -6         35.57         20.76        11.40 o
  28   1  -6         33.64         21.26        10.76 o
  29   1  -6        105.43        100.10        14.72 o
  30   1  -6         17.10         23.36         5.08 o
  31   1  -6         60.22         61.57         6.24 o
  32   1  -6          5.29         11.08         7.56 o
  33   1  -6          2.54          2.73         2.69 o
  34   1  -6         25.43         19.44        15.08 o
  35   1  -6         48.16         49.00         6.51 o
   0   2  -6        393.21        377.35        44.78 o
   1   2  -6         19.15         15.04         3.88 o
   2   2  -6         97.79        116.09        21.99 o
   3   2  -6         72.09         76.32         2.20 o
   4   2  -6         39.66         39.79         2.14 o
   5   2  -6        633.10        643.53         7.18 o
   6   2  -6         31.04         31.33         1.78 o
   7   2  -6        147.77        145.99         5.87 o
   8   2  -6         34.39         23.71         6.53 o
   9   2  -6         58.50         59.50         3.27 o
  10   2  -6         18.14         15.02         4.45 o
  11   2  -6        238.12        221.22         8.92 o
  12   2  -6        159.16        162.01         5.62 o
  13   2  -6        467.95        476.66        10.18 o
  14   2  -6        227.76        235.66         9.44 o
  15   2  -6        130.12        135.10         5.11 o
  16   2  -6         57.21         56.39         3.24 o
  17   2  -6        198.99        210.35         5.07 o
  18   2  -6         78.91         88.56         3.47 o
  19   2  -6        180.14        180.34         5.00 o
  20   2  -6          3.65          1.49         2.80 o
  21   2  -6        323.84        328.14         7.29 o
  22   2  -6         15.67         15.77         2.31 o
  23   2  -6        153.81        165.16         5.43 o
  24   2  -6         57.78         55.59         5.95 o
  25   2  -6         46.96         50.70         8.35 o
  26   2  -6         53.54         57.41         6.71 o
  27   2  -6        289.38        293.54        14.24 o
  28   2  -6        181.78        190.97         8.22 o
  29   2  -6        120.79        127.08        11.25 o
  30   2  -6         83.16         89.28         6.69 o
  31   2  -6         55.96         54.19         5.48 o
  32   2  -6          1.73          0.53         3.61 o
   1   3  -6        112.83        104.92         4.41 o
   2   3  -6        278.34        298.61        13.63 o
   3   3  -6        233.25        240.64        17.02 o
   4   3  -6        284.50        286.01         8.19 o
   5   3  -6         28.09         26.00         1.93 o
   6   3  -6        122.88        126.40         3.20 o
   7   3  -6        198.74        199.45         5.13 o
   8   3  -6        106.48        111.13         3.25 o
   9   3  -6        245.60        255.53         4.68 o
  10   3  -6        405.49        425.69        10.07 o
  11   3  -6         69.49         68.35         3.99 o
  12   3  -6        200.61        190.43         6.69 o
  13   3  -6         15.55         12.01         3.26 o
  14   3  -6        409.62        444.47        22.01 o
  15   3  -6        469.73        463.28        66.87 o
  16   3  -6        281.87        274.77         9.07 o
  17   3  -6         10.07         10.57         2.84 o
  18   3  -6         13.42         15.65         3.08 o
  19   3  -6         72.50         77.85         6.13 o
  20   3  -6         11.71         12.76         4.44 o
  21   3  -6        152.38        143.31         6.74 o
  22   3  -6         15.79         15.48         2.95 o
  23   3  -6         18.55         14.63         3.29 o
  24   3  -6         93.94         86.35         6.09 o
  25   3  -6         59.79         55.17         4.98 o
  26   3  -6         46.42         46.49         3.75 o
  27   3  -6         80.94         80.51         5.63 o
   0   4  -6        222.69        257.87        23.09 o
   1   4  -6         69.29         71.74         6.90 o
   2   4  -6         95.51         82.48         5.90 o
   3   4  -6         25.81         18.47         3.52 o
   4   4  -6         63.31         63.77         7.22 o
   5   4  -6        150.18        159.44        10.19 o
   6   4  -6        159.23        177.37        11.97 o
   7   4  -6         32.03         42.00         4.59 o
   8   4  -6         15.53         12.97         2.48 o
   9   4  -6         16.61         16.68         2.61 o
  10   4  -6         27.13         28.57         2.52 o
  11   4  -6        278.84        277.05         6.56 o
  12   4  -6        482.64        525.85        14.37 o
  13   4  -6        274.61        264.78         6.70 o
  14   4  -6        159.73        153.29         4.73 o
  15   4  -6         31.06         34.41         2.98 o
  16   4  -6         48.73         47.23         2.71 o
  17   4  -6         48.80         43.15         3.31 o
  18   4  -6         93.25         91.97         6.00 o
   2   0  -5        993.65        905.34        16.06 o
   4   0  -5        211.50        210.13         5.18 o
   6   0  -5       4179.44       4581.82        71.94 o
   8   0  -5       1649.17       1496.55        40.06 o
  10   0  -5        570.88        630.48        27.80 o
  12   0  -5       1034.82       1102.98        21.11 o
  14   0  -5       1015.01       1072.72        25.26 o
  16   0  -5        190.31        185.86         5.96 o
  18   0  -5         72.15         77.19         5.13 o
  20   0  -5        563.99        545.36        16.61 o
  22   0  -5       4159.76       4281.79        97.73 o
  24   0  -5       1165.44       1180.34        32.91 o
  26   0  -5        547.87        570.26        21.39 o
  28   0  -5        154.11        183.02        13.30 o
  30   0  -5        273.85        272.49        20.91 o
  32   0  -5        105.54         92.34        24.58 o
  34   0  -5          5.59         11.31         7.07 o
  36   0  -5         72.35        100.65        26.68 o
   0   1  -5        178.29        185.21         6.31 o
   1   1  -5       1099.00       1095.69        13.15 o
   2   1  -5        192.79        204.10         3.80 o
   3   1  -5        113.77        124.80         3.06 o
   4   1  -5        811.40        843.52        12.75 o
   5   1  -5        575.17        590.96         7.61 o
   6   1  -5        835.84        870.68        31.05 o
   7   1  -5        999.25       1058.25        32.94 o
   8   1  -5         97.25         94.23         4.57 o
   9   1  -5        227.51        231.70         4.41 o
  10   1  -5       1600.80       1660.67        21.20 o
  11   1  -5        799.40        829.06        17.72 o
  12   1  -5        824.26        849.42        15.50 o
  13   1  -5        202.11        203.87         5.07 o
  14   1  -5        146.01        148.06         3.92 o
  15   1  -5         51.36         50.36         2.42 o
  16   1  -5         49.32         59.27         2.51 o
  17   1  -5        280.15        272.46         5.90 o
  18   1  -5        469.32        469.32         8.36 o
  19   1  -5        612.53        626.16        15.84 o
  20   1  -5         10.51         16.75         8.78 o
  21   1  -5         96.39         82.46        10.32 o
  22   1  -5        201.57        220.36        43.96 o
  23   1  -5        375.51        358.91        30.29 o
  24   1  -5        298.18        314.02        12.89 o
  25   1  -5        231.89        236.08        16.49 o
  26   1  -5        149.39        156.93         7.92 o
  27   1  -5         72.18         77.07         7.21 o
  28   1  -5        326.03        338.66        17.53 o
  29   1  -5         36.03         36.60         6.55 o
  30   1  -5         76.27         83.97         5.53 o
  31   1  -5          5.17          4.27         2.69 o
  32   1  -5          4.70          4.21         2.85 o
  33   1  -5         32.45         31.42         5.05 o
  34   1  -5         53.28         49.75         7.17 o
  35   1  -5         69.71         82.63         6.12 o
  36   1  -5         19.50         19.25         5.63 o
   1   2  -5        345.02        342.21        12.02 o
   2   2  -5        155.26        157.70         4.67 o
   3   2  -5       1681.31       1738.77        16.65 o
   4   2  -5         38.00         45.29         2.64 o
   5   2  -5        141.08        150.91         3.57 o
   6   2  -5         33.86         38.42         2.17 o
   7   2  -5        111.21        108.18         3.48 o
   8   2  -5         42.37         36.72         3.26 o
   9   2  -5        440.57        445.09        16.23 o
  10   2  -5        125.37        131.47        13.92 o
  11   2  -5         73.36         78.42         3.23 o
  12   2  -5        138.58        141.28         5.12 o
  13   2  -5        677.98        674.80        11.61 o
  14   2  -5        161.78        167.77         8.71 o
  15   2  -5        227.57        228.74        10.40 o
  16   2  -5        251.36        251.47         6.02 o
  17   2  -5        529.36        534.19         7.52 o
  18   2  -5        862.87        864.60        10.86 o
  19   2  -5       1161.56       1172.23        16.77 o
  20   2  -5         29.33         30.92         2.37 o
  21   2  -5         93.00         97.01         3.43 o
  22   2  -5         13.88         12.09         2.46 o
  23   2  -5         17.54         11.85         3.05 o
  24   2  -5          0.47          2.62         4.81 o
  25   2  -5        132.85        127.66        10.06 o
  26   2  -5         52.97         55.93         6.27 o
  27   2  -5         62.34         69.38         6.83 o
  28   2  -5         42.43         47.58        14.52 o
  29   2  -5         33.78         34.08         8.81 o
  30   2  -5          4.58          9.52         6.27 o
  31   2  -5         93.76         92.68        19.47 o
  32   2  -5         10.14          6.55         7.15 o
  33   2  -5          3.96         -2.20        17.01 o
   0   3  -5         50.49         71.08        19.80 o
   1   3  -5        417.59        431.22        12.14 o
   2   3  -5          0.56          0.79         2.23 o
   3   3  -5         28.82         28.39         2.55 o
   4   3  -5         53.31         46.17         4.08 o
   5   3  -5        109.81        114.39         4.97 o
   6   3  -5        104.40        110.80         3.11 o
   7   3  -5        231.91        227.64         4.29 o
   8   3  -5        175.82        185.73         4.21 o
   9   3  -5        231.21        238.71         5.63 o
  10   3  -5         48.89         47.79         3.00 o
  11   3  -5         90.88         91.63         4.23 o
  12   3  -5         15.64         13.61         3.71 o
  13   3  -5        139.80        149.72         7.95 o
  14   3  -5         46.27         51.56         3.13 o
  15   3  -5        212.62        224.50         5.92 o
  16   3  -5         35.32         36.73         3.81 o
  17   3  -5        375.88        374.94        12.93 o
  18   3  -5         16.36         10.57         6.10 o
  19   3  -5          9.36          5.92         7.03 o
  20   3  -5         31.17         31.32         6.89 o
  21   3  -5        115.09        109.76         4.98 o
  22   3  -5         20.33         19.85         2.99 o
  23   3  -5         70.48         71.35         4.29 o
  24   3  -5         40.61         37.14         2.66 o
  25   3  -5         14.50         17.67         2.92 o
  26   3  -5          2.45          2.70         2.29 o
  27   3  -5         27.32         28.67         3.19 o
  28   3  -5          2.20          1.07         5.11 o
   1   4  -5          2.87          0.09         8.17 o
   2   4  -5        116.95        141.14        12.59 o
   3   4  -5         24.87         26.03         8.37 o
   4   4  -5         44.97         51.19         7.86 o
   5   4  -5         11.80         11.32         8.34 o
   6   4  -5         29.19         29.34         5.20 o
   7   4  -5         25.12         21.51         4.45 o
   8   4  -5        198.99        191.90         7.76 o
   9   4  -5         21.61         18.60         2.78 o
  10   4  -5         61.69         63.47         2.52 o
  11   4  -5          5.14          5.50         1.73 o
  12   4  -5          9.56         10.58         1.83 o
  13   4  -5         27.51         28.48         1.88 o
  14   4  -5         11.55         15.15         1.97 o
  15   4  -5          7.20          7.32         2.10 o
  16   4  -5         38.95         36.54         5.71 o
  17   4  -5         10.04          8.02         4.06 o
  18   4  -5         19.22         15.11         4.28 o
  19   4  -5         10.20         21.18        10.90 o
  20   4  -5         66.99         90.17        12.99 o
   0   0  -4       1123.42       1049.58        20.97 o
   2   0  -4       4151.13       4120.38       101.44 o
   4   0  -4        850.18        790.37        20.11 o
   6   0  -4       2358.80       2172.43        81.13 o
   8   0  -4       8273.20       8313.71       181.24 o
  10   0  -4       2651.18       2777.44        47.26 o
  12   0  -4       1106.50       1078.63        19.55 o
  14   0  -4          2.62          4.55         1.40 o
  16   0  -4        351.75        343.10        12.45 o
  18   0  -4       1811.65       1743.49        72.79 o
  20   0  -4        548.80        497.65        55.25 o
  22   0  -4       1563.01       1666.00       117.26 o
  24   0  -4       2189.36       2028.69       137.01 o
  26   0  -4        130.88        112.13        11.37 o
  28   0  -4        575.48        617.61        29.05 o
  30   0  -4          7.31          5.35         8.69 o
  32   0  -4         50.14         42.27        26.72 o
  34   0  -4         82.96         85.17        17.56 o
  36   0  -4        155.26        176.13        39.55 o
  38   0  -4        175.56        202.61        16.92 o
   1   1  -4        556.78        576.09         7.05 o
   2   1  -4       1133.59       1130.92        12.41 o
   3   1  -4       1648.34       1682.27        23.23 o
   4   1  -4       2641.70       2607.95        72.11 o
   5   1  -4       1309.98       1372.19        25.98 o
   6   1  -4        146.86        179.76        15.81 o
   7   1  -4        691.88        704.29        11.23 o
   8   1  -4        283.08        271.80         7.41 o
   9   1  -4         11.43         13.56         2.61 o
  10   1  -4       1163.14       1253.24        15.76 o
  11   1  -4        252.12        297.81         4.71 o
  12   1  -4         30.96         31.02         2.07 o
  13   1  -4        404.44        385.38         7.58 o
  14   1  -4        647.65        610.35         8.41 o
  15   1  -4         26.45         29.99         1.69 o
  16   1  -4        175.11        175.59         6.55 o
  17   1  -4        344.24        334.43        12.91 o
  18   1  -4        461.05        473.55        17.08 o
  19   1  -4       1502.08       1479.33        59.62 o
  20   1  -4       2964.51       2730.05        64.64 o
  21   1  -4        599.57        568.85        16.64 o
  22   1  -4        265.68        265.12        12.20 o
  23   1  -4        391.36        407.98        16.18 o
  24   1  -4          1.67          0.34         3.24 o
  25   1  -4         33.46         35.01         4.91 o
  26   1  -4        835.25        855.71        20.73 o
  27   1  -4         61.09         62.35         3.92 o
  28   1  -4          7.28          4.03         3.79 o
  29   1  -4         51.69         52.09         4.57 o
  30   1  -4         50.13         55.36         5.76 o
  31   1  -4         87.84         87.48         5.86 o
  32   1  -4         37.36         38.52         4.84 o
  33   1  -4          4.08          5.48         2.93 o
  34   1  -4         31.05         33.45         3.39 o
  35   1  -4         56.44         61.30         7.03 o
  36   1  -4        145.79        165.61        17.34 o
  37   1  -4          0.56         -6.49        11.58 o
   0   2  -4        379.23        447.71        71.10 o
   1   2  -4        899.19        876.12        22.56 o
   2   2  -4        128.26        142.35         3.43 o
   3   2  -4        569.81        606.05         7.71 o
   4   2  -4        159.52        167.04         8.16 o
   5   2  -4        254.71        238.13         4.22 o
   6   2  -4         87.18         93.85         5.12 o
   7   2  -4        313.77        293.78         8.20 o
   8   2  -4          2.05          0.94         4.35 o
   9   2  -4        175.61        179.51         4.81 o
  10   2  -4         48.05         51.30         3.38 o
  11   2  -4        570.31        559.33         9.56 o
  12   2  -4        147.85        150.82         5.26 o
  13   2  -4         15.69         11.60         2.78 o
  14   2  -4        246.71        255.41         6.20 o
  15   2  -4        241.75        237.60         6.05 o
  16   2  -4        685.80        689.04        11.23 o
  17   2  -4        245.60        256.69         6.21 o
  18   2  -4         93.98         96.96         3.85 o
  19   2  -4         29.06         33.06        12.04 o
  20   2  -4        278.91        291.64         8.08 o
  21   2  -4        110.42        113.55         4.97 o
  22   2  -4        199.03        190.04         6.23 o
  23   2  -4         26.27         26.36         4.77 o
  24   2  -4          6.73          4.88         7.73 o
  25   2  -4          0.37          2.16         8.97 o
  26   2  -4         37.49         33.48        10.76 o
  27   2  -4         86.76         75.40        14.45 o
  28   2  -4         37.45         34.00        12.34 o
  29   2  -4         89.84         74.95        13.21 o
  30   2  -4         42.36         40.59         9.39 o
  31   2  -4         39.28         45.79        13.16 o
  32   2  -4        138.40        144.83        19.02 o
  33   2  -4         13.00          6.21        14.42 o
  34   2  -4         12.07         10.08         9.80 o
   1   3  -4         80.93         75.37         9.76 o
   2   3  -4         31.89         24.99         4.38 o
   3   3  -4        230.13        252.00         9.89 o
   4   3  -4         70.29         71.16         3.18 o
   5   3  -4          2.98          3.34         1.18 o
   6   3  -4         55.59         62.30         3.22 o
   7   3  -4         41.33         41.98         2.51 o
   8   3  -4        251.41        262.14         5.31 o
   9   3  -4        446.45        469.13        10.66 o
  10   3  -4         19.20         17.76         3.37 o
  11   3  -4         15.00         20.92         5.51 o
  12   3  -4         70.92         70.71         4.71 o
  13   3  -4        285.07        287.30         6.98 o
  14   3  -4         77.99         83.56         3.71 o
  15   3  -4         20.23         15.17         5.57 o
  16   3  -4        218.91        208.65         8.72 o
  17   3  -4          9.24          7.22         8.79 o
  18   3  -4          3.37          7.42         7.63 o
  19   3  -4         58.05         56.62         6.22 o
  20   3  -4         52.46         54.00         4.83 o
  21   3  -4         13.39         13.63         2.69 o
  22   3  -4         51.64         49.62         5.50 o
  23   3  -4         13.81         16.07         2.91 o
  24   3  -4          6.88          7.39         2.14 o
  25   3  -4        113.59        125.07         5.36 o
  26   3  -4         25.06         24.45         3.06 o
  27   3  -4          5.83          3.69         3.11 o
  28   3  -4          2.24          5.17         3.82 o
  29   3  -4          7.50          6.68        40.54 o
  30   3  -4         26.86         31.79         4.53 o
   0   4  -4        138.80        172.49        16.03 o
   1   4  -4         16.95         13.93         3.53 o
   2   4  -4         18.17         19.41         8.58 o
   3   4  -4         19.47         20.94         8.47 o
   4   4  -4         60.86         59.10         8.97 o
   5   4  -4          4.73          2.62         3.57 o
   6   4  -4         69.65         64.40         5.43 o
   7   4  -4        140.96        134.98         7.95 o
   8   4  -4         59.22         58.21         3.05 o
   9   4  -4        234.25        237.87         6.13 o
  10   4  -4        279.69        279.97         5.76 o
  11   4  -4         90.03         82.41         3.34 o
  12   4  -4         46.93         48.04         3.13 o
  13   4  -4         70.71         64.69         3.08 o
  14   4  -4         97.60         86.57         4.32 o
  15   4  -4          3.25          5.06         3.12 o
  16   4  -4         70.22         72.34         7.18 o
  17   4  -4         13.64          6.81         5.27 o
  18   4  -4         89.86         87.99        30.51 o
  19   4  -4          3.09          5.41         7.94 o
  20   4  -4          2.51          3.95         5.15 o
  21   4  -4         31.89         25.73         6.26 o
  22   4  -4         32.36         33.12         5.37 o
   2   0  -3       2470.96       2265.17        71.63 o
   4   0  -3        931.54        909.15        16.97 o
   6   0  -3        170.97        154.10         4.23 o
   8   0  -3       3732.98       3626.70       119.68 o
  10   0  -3        288.80        256.00         5.92 o
  12   0  -3        223.80        227.69        15.30 o
  14   0  -3       1694.91       1639.87        79.00 o
  16   0  -3        646.09        623.33        27.24 o
  18   0  -3        381.00        380.68        15.37 o
  20   0  -3        503.47        446.65        14.31 o
  22   0  -3        212.25        216.36        17.47 o
  24   0  -3       2098.26       2221.72        57.34 o
  26   0  -3          2.38          1.88         4.06 o
  28   0  -3        166.04        163.80         9.10 o
  30   0  -3        142.79        140.16        10.46 o
  32   0  -3        117.07        107.18         7.80 o
  34   0  -3          6.85          4.37         3.72 o
  36   0  -3        113.91        126.27        10.02 o
  38   0  -3          0.37          2.71         4.05 o
   0   1  -3        189.85        175.41         7.06 o
   1   1  -3        141.61        138.34         3.71 o
   2   1  -3         94.85         95.94         3.21 o
   3   1  -3        356.80        362.79         6.81 o
   4   1  -3        257.96        247.49         8.58 o
   5   1  -3       1036.60       1001.93        16.29 o
   6   1  -3       1240.31       1251.85        31.28 o
   7   1  -3        361.13        328.89         8.17 o
   8   1  -3        145.52        151.24         3.09 o
   9   1  -3         26.61         21.76         1.38 o
  10   1  -3        826.68        856.83        11.39 o
  11   1  -3       1144.16       1162.87        15.68 o
  12   1  -3       1260.92       1295.45        17.70 o
  13   1  -3        591.49        590.89         7.75 o
  14   1  -3        208.14        186.43         3.72 o
  15   1  -3        247.34        264.76         8.37 o
  16   1  -3        200.25        202.86         6.63 o
  17   1  -3        134.28        114.55         5.67 o
  18   1  -3        475.19        480.71        11.23 o
  19   1  -3        165.58        169.94         7.96 o
  20   1  -3         44.19         51.23         3.95 o
  21   1  -3        243.33        255.10         7.21 o
  22   1  -3         62.83         64.54         3.45 o
  23   1  -3        175.03        183.84         7.20 o
  24   1  -3        143.28        147.87         7.53 o
  25   1  -3        266.83        258.22         8.37 o
  26   1  -3        608.38        664.30        13.71 o
  27   1  -3        614.71        627.76        15.75 o
  28   1  -3        199.15        220.25        11.13 o
  29   1  -3        134.62        138.94         8.24 o
  30   1  -3         49.57         50.71         6.76 o
  31   1  -3         41.13         41.26         4.05 o
  32   1  -3        158.59        138.43         7.32 o
  33   1  -3        104.62        101.62         4.94 o
  34   1  -3         87.46         89.10         7.15 o
  35   1  -3          8.95          6.01         2.51 o
  36   1  -3         27.65         26.25         3.45 o
  37   1  -3          3.71          9.93         3.78 o
  38   1  -3          1.10          3.06         3.96 o
   1   2  -3        343.67        379.86         8.24 o
   2   2  -3        152.94        174.25         4.43 o
   3   2  -3       3095.05       3143.30        24.72 o
   4   2  -3        435.56        460.57         5.97 o
   5   2  -3        302.72        331.36        13.01 o
   6   2  -3        230.49        259.22         9.32 o
   7   2  -3        173.20        175.95         5.64 o
   8   2  -3        466.93        475.57        10.74 o
   9   2  -3       1518.94       1486.64        28.66 o
  10   2  -3         31.26         32.14         7.27 o
  11   2  -3        258.52        263.89         7.13 o
  12   2  -3         98.34        110.78         4.59 o
  13   2  -3        118.26        115.59         3.31 o
  14   2  -3        177.02        200.12         8.00 o
  15   2  -3       1274.24       1317.58        21.79 o
  16   2  -3        821.52        839.73        11.87 o
  17   2  -3        472.01        471.52         7.22 o
  18   2  -3         10.97         10.71         1.52 o
  19   2  -3        362.16        379.48         7.70 o
  20   2  -3          2.08          2.01         1.92 o
  21   2  -3        200.77        202.46         5.29 o
  22   2  -3         69.67         75.26         4.88 o
  23   2  -3         11.01         15.19         7.25 o
  24   2  -3         84.66         85.28         5.15 o
  25   2  -3        158.48        158.74         8.78 o
  26   2  -3         70.33         75.11         6.70 o
  27   2  -3        328.70        363.01        13.96 o
  28   2  -3        102.90        111.81        10.96 o
  29   2  -3          6.34          3.02         2.59 o
  30   2  -3        118.00        123.57         8.28 o
  31   2  -3        158.88        171.63        12.31 o
  32   2  -3         76.06         84.41         7.69 o
  33   2  -3         52.99         59.15         6.07 o
  34   2  -3          5.71          4.47         4.09 o
  35   2  -3         29.35         33.62        13.20 o
   0   3  -3        401.74        368.43        58.94 o
   1   3  -3        496.66        486.49        15.12 o
   2   3  -3        262.42        284.46         8.86 o
   3   3  -3        143.57        137.49         4.54 o
   4   3  -3         41.96         47.28         2.74 o
   5   3  -3        629.34        661.18        12.19 o
   6   3  -3        309.49        310.65         6.48 o
   7   3  -3        370.43        383.78         6.46 o
   8   3  -3        148.13        153.72         4.86 o
   9   3  -3         85.99         81.55         3.02 o
  10   3  -3        188.06        183.50         5.40 o
  11   3  -3        262.74        246.05        15.27 o
  12   3  -3        157.74        152.21         8.72 o
  13   3  -3        521.98        548.38        15.20 o
  14   3  -3        932.26        925.21        27.53 o
  15   3  -3        129.81        136.78         8.62 o
  16   3  -3          8.35          6.93         3.20 o
  17   3  -3         62.31         63.02         6.54 o
  18   3  -3         44.56         43.51         3.74 o
  19   3  -3         85.01         78.33         5.97 o
  20   3  -3         60.37         58.10         4.41 o
  21   3  -3        143.73        145.21         8.01 o
  22   3  -3         42.83         45.31         3.10 o
  23   3  -3          3.50          2.56         1.88 o
  24   3  -3          1.87          1.07         1.49 o
  25   3  -3         49.32         45.69         2.29 o
  26   3  -3         29.07         26.86         2.30 o
  27   3  -3         52.61         53.51        11.77 o
  28   3  -3         50.47         55.81         4.65 o
  29   3  -3         69.69         76.24         3.79 o
  30   3  -3         60.49         58.57         9.05 o
  31   3  -3         42.90         37.01         4.97 o
   1   4  -3          2.16          3.87         6.46 o
   2   4  -3         92.71        105.75         8.54 o
   3   4  -3         73.40         73.46         7.91 o
   4   4  -3        280.00        306.90        24.88 o
   5   4  -3         20.89         20.23         2.48 o
   6   4  -3         16.56         17.04         6.14 o
   7   4  -3         59.60         57.07        24.09 o
   8   4  -3         47.12         48.55         4.28 o
   9   4  -3        121.35        124.03         5.34 o
  10   4  -3         16.94         13.16         3.44 o
  11   4  -3        164.81        158.91         4.21 o
  12   4  -3        307.75        307.17        10.15 o
  13   4  -3         67.17         58.43         5.27 o
  14   4  -3         70.67         59.65         9.54 o
  15   4  -3         32.36          5.38         8.02 o
  16   4  -3         45.63         38.92         6.71 o
  17   4  -3         49.01         40.88         4.42 o
  18   4  -3         85.93         77.99        10.72 o
  19   4  -3          7.34          4.60         2.86 o
  20   4  -3         84.67         78.33         4.95 o
  21   4  -3          7.25          3.80         4.69 o
  22   4  -3         15.25         13.82         3.12 o
  23   4  -3          5.90          2.95         3.25 o
   0   0  -2       2182.32       1972.59        28.02 o
   2   0  -2       9706.95       9269.86       197.94 o
   4   0  -2       1190.87       1136.02        18.69 o
   6   0  -2       2387.23       2106.95        47.77 o
   8   0  -2        239.05        212.02         5.44 o
  10   0  -2        809.87        734.91        16.45 o
  12   0  -2        777.30        728.50        21.01 o
  14   0  -2        406.16        434.97        39.75 o
  16   0  -2        753.13        801.78        46.50 o
  18   0  -2        662.20        717.33        21.60 o
  20   0  -2        146.18        136.28        10.68 o
  22   0  -2       1443.01       1507.13        43.15 o
  24   0  -2        279.34        193.63       125.60 o
  26   0  -2        149.95        166.23        12.03 o
  28   0  -2        391.86        434.24        34.59 o
  30   0  -2         41.15         49.50         9.47 o
  32   0  -2         37.35         27.57        13.49 o
  34   0  -2         73.52         67.78        16.90 o
  36   0  -2         90.54         86.47        14.53 o
  38   0  -2         19.40         13.47        18.83 o
   1   1  -2       3412.61       3296.43        25.71 o
   2   1  -2       1068.74        972.86        17.87 o
   3   1  -2       1368.85       1333.45        26.06 o
   4   1  -2       1635.57       1560.73        21.92 o
   5   1  -2       1849.64       1889.56        21.05 o
   6   1  -2        248.78        247.10         5.22 o
   7   1  -2        270.01        263.64         5.43 o
   8   1  -2        293.10        279.83         7.98 o
   9   1  -2         58.86         54.69         2.45 o
  10   1  -2        630.32        634.81         7.72 o
  11   1  -2        196.14        198.74         3.93 o
  12   1  -2         15.31         20.67         1.57 o
  13   1  -2        594.59        602.10         8.52 o
  14   1  -2       1045.81       1063.83        29.76 o
  15   1  -2        453.30        408.26        11.41 o
  16   1  -2         44.15         51.73         2.90 o
  17   1  -2        133.44        144.77         5.17 o
  18   1  -2         41.16         38.14         2.95 o
  19   1  -2         24.10         19.02         1.90 o
  20   1  -2        469.97        518.73         9.60 o
  21   1  -2        215.60        221.54         5.44 o
  22   1  -2        132.35        131.58         4.81 o
  23   1  -2         53.24         50.77         4.48 o
  24   1  -2        200.58        201.96         5.59 o
  25   1  -2        180.11        174.73         6.25 o
  26   1  -2        112.75        109.14         6.23 o
  27   1  -2         28.20         27.92         2.24 o
  28   1  -2         45.45         50.73         3.02 o
  29   1  -2         35.60         34.90         2.60 o
  30   1  -2          0.04          2.64         2.56 o
  31   1  -2         52.13         44.00         3.19 o
  32   1  -2         71.69         66.27         3.80 o
  33   1  -2        110.48        104.04         4.69 o
  34   1  -2          8.50         10.02         1.91 o
  35   1  -2         46.95         47.00         2.88 o
  36   1  -2         12.23         15.01         2.20 o
  37   1  -2         43.80         42.58         2.47 o
  38   1  -2          0.18          0.72         1.70 o
   0   2  -2        705.69        706.24        21.54 o
   1   2  -2        665.39        626.64         9.36 o
   2   2  -2        237.38        249.27         6.26 o
   3   2  -2        466.13        498.49         5.11 o
   4   2  -2          3.56          2.82         1.07 o
   5   2  -2       2113.14       2105.18        41.23 o
   6   2  -2        583.19        598.71        13.85 o
   7   2  -2        165.27        195.99         6.46 o
   8   2  -2        252.07        262.08        12.56 o
   9   2  -2        376.21        359.70         6.92 o
  10   2  -2        405.27        436.65         7.40 o
  11   2  -2        630.66        596.30        12.94 o
  12   2  -2        242.50        282.84         7.75 o
  13   2  -2         25.64         26.41         2.32 o
  14   2  -2        232.86        241.82         6.08 o
  15   2  -2        521.99        549.42         8.66 o
  16   2  -2         49.67         54.40         3.15 o
  17   2  -2        830.01        808.14        18.76 o
  18   2  -2         43.36         39.23         3.17 o
  19   2  -2        113.14        121.83         3.90 o
  20   2  -2          8.59          9.17         2.55 o
  21   2  -2        329.11        328.37        13.77 o
  22   2  -2         60.99         92.36        14.11 o
  23   2  -2        173.86        270.18        41.97 o
  24   2  -2         45.72         54.16        30.69 o
  25   2  -2          9.45          7.23        28.10 o
  26   2  -2         41.07         38.52        19.99 o
  27   2  -2        295.46        299.33        43.90 o
  28   2  -2         49.89         53.92        12.83 o
  29   2  -2        160.40        176.98        20.13 o
  30   2  -2        205.82        204.99        19.08 o
  31   2  -2         43.99         41.19        21.08 o
  32   2  -2         55.01         45.17        18.42 o
  33   2  -2        177.89        190.51        15.03 o
  34   2  -2          4.02         -5.61         8.06 o
  35   2  -2         56.86         50.96        17.51 o
  36   2  -2         56.17         51.19         9.07 o
   1   3  -2        356.29        353.65        15.09 o
   2   3  -2        280.70        296.13         8.34 o
   3   3  -2        281.90        300.01         8.12 o
   4   3  -2        102.41        107.92         3.63 o
   5   3  -2        275.34        291.42         6.60 o
   6   3  -2        134.07        144.23         3.64 o
   7   3  -2        523.95        549.40         7.18 o
   8   3  -2       1578.78       1597.73        25.63 o
   9   3  -2        398.05        402.70        15.07 o
  10   3  -2        617.61        603.82        18.56 o
  11   3  -2         56.19         54.00         3.41 o
  12   3  -2        195.45        191.62         8.26 o
  13   3  -2        177.96        158.51        14.30 o
  14   3  -2        340.13        331.08         9.80 o
  15   3  -2        449.76        444.07        14.92 o
  16   3  -2        100.12         93.25         3.97 o
  17   3  -2         68.07         67.98         4.64 o
  18   3  -2         51.72         53.69         3.69 o
  19   3  -2        224.54        222.12         8.76 o
  20   3  -2         94.21         92.37         4.89 o
  21   3  -2        126.29        130.41         5.02 o
  22   3  -2        124.40        123.18         6.09 o
  23   3  -2         21.74         21.31         2.05 o
  24   3  -2        103.27         98.08         2.95 o
  25   3  -2        166.96        166.30        19.99 o
  26   3  -2         73.02         76.90         4.41 o
  27   3  -2          7.19          3.95         5.69 o
  28   3  -2         14.82         14.09         6.23 o
  29   3  -2          6.70          7.78         5.04 o
  30   3  -2         30.93         33.15         6.18 o
  31   3  -2        212.71        199.39        19.38 o
   0   4  -2         81.01         88.37        12.93 o
   1   4  -2        137.63        128.56         8.26 o
   2   4  -2         42.61         34.45         4.74 o
   3   4  -2         25.38         20.23         6.84 o
   4   4  -2        339.48        364.82         9.74 o
   5   4  -2        269.04        271.13         6.72 o
   6   4  -2        299.32        289.34         9.45 o
   7   4  -2         50.81         49.68         2.25 o
   8   4  -2         48.29         41.87        11.00 o
   9   4  -2         89.43         87.99         6.26 o
  10   4  -2        381.08        389.26         8.50 o
  11   4  -2        335.08        349.34         6.56 o
  12   4  -2        440.83        445.61        18.35 o
  13   4  -2        224.57        205.05        10.43 o
  14   4  -2         73.54         54.27         6.79 o
  15   4  -2          1.18         -0.48         4.77 o
  16   4  -2         55.20         49.28         8.84 o
  17   4  -2         28.35         23.36         5.57 o
  18   4  -2         55.72         57.32         6.11 o
  19   4  -2        116.43        112.23         7.69 o
  20   4  -2         36.37         26.90         5.06 o
  21   4  -2         11.07          8.04         4.69 o
  22   4  -2         49.83         48.00         5.19 o
  23   4  -2         25.04         22.80         2.90 o
  24   4  -2         66.68         66.79         4.69 o
   1   5  -2         25.96          7.59        13.94 o
   2   5  -2         17.74         30.83        16.10 o
   3   5  -2         28.93         29.15        25.63 o
   4   5  -2         31.22         38.12        22.82 o
   5   5  -2          8.12          7.26         7.53 o
   2   0  -1       2712.40       2576.99        50.19 o
   4   0  -1       1019.19        960.13        22.07 o
   6   0  -1       7010.35       6403.98       116.44 o
   8   0  -1       2606.73       2556.94       128.06 o
  10   0  -1       1927.49       2038.59       108.53 o
  30   0  -1        657.12        557.78        52.28 o
  32   0  -1        429.67        442.17        43.07 o
  34   0  -1         17.82         26.35        12.19 o
  36   0  -1        103.21         94.13        11.12 o
  38   0  -1        142.33        187.95        97.44 o
   0   1  -1       2074.58       2006.77        26.49 o
   1   1  -1       5094.89       4870.63        35.03 o
   2   1  -1       4700.32       4541.06        79.32 o
   3   1  -1       6792.28       6592.88        83.09 o
   4   1  -1      12555.55      12415.60       130.36 o
   5   1  -1       4376.22       4426.37        55.56 o
   6   1  -1       2210.04       2057.71        24.15 o
   7   1  -1       2392.19       2292.17        41.46 o
   8   1  -1         74.68         78.32         3.87 o
   9   1  -1        464.43        465.92         9.16 o
  10   1  -1        739.97        704.48        11.03 o
  11   1  -1       1100.41       1112.54        13.06 o
  12   1  -1       1436.26       1442.44        17.75 o
  13   1  -1        334.66        356.00         8.02 o
  14   1  -1        167.63        194.24         6.37 o
  15   1  -1        231.79        250.80         5.79 o
  16   1  -1        233.60        206.76         4.83 o
  17   1  -1       1297.58       1361.40        17.46 o
  18   1  -1          6.99         11.02         1.48 o
  19   1  -1        258.00        286.17         5.56 o
  20   1  -1         86.13        100.54         4.03 o
  21   1  -1        111.25        115.69         3.30 o
  22   1  -1        289.12        313.90         5.93 o
  23   1  -1        318.12        322.72         9.28 o
  24   1  -1          9.94         12.16         1.84 o
  25   1  -1         64.96         68.70         2.79 o
  26   1  -1         81.74         74.75         3.59 o
  27   1  -1          9.89          7.27         1.99 o
  28   1  -1        300.11        297.75         5.90 o
  29   1  -1         73.43         74.73         3.38 o
  30   1  -1          2.01          2.29         1.63 o
  31   1  -1         34.96         29.75         2.14 o
  32   1  -1         96.97         86.92         3.79 o
  33   1  -1          3.53          5.47         1.82 o
  34   1  -1        207.71        192.38         5.88 o
  35   1  -1         30.30         32.90         3.04 o
  36   1  -1         20.34         22.98         2.22 o
  37   1  -1         13.13         13.00         2.17 o
  38   1  -1         13.05         12.67         2.29 o
   1   2  -1       1071.96       1125.91        12.30 o
   2   2  -1        250.81        262.61         4.46 o
   3   2  -1        899.39        910.28        10.09 o
   4   2  -1       1032.60       1021.95        17.73 o
   5   2  -1       1980.49       1912.17        29.76 o
   6   2  -1       1670.87       1718.89        19.55 o
   7   2  -1       1257.22       1299.59        17.79 o
   8   2  -1       1760.50       1882.05        33.36 o
   9   2  -1       1637.53       1678.49        30.91 o
  10   2  -1        674.99        682.51        20.34 o
  11   2  -1         53.55         54.69         3.17 o
  12   2  -1         34.70         43.27         4.16 o
  13   2  -1        644.29        646.61        11.16 o
  14   2  -1          8.17          8.69         2.15 o
  15   2  -1        342.59        339.49        15.34 o
  16   2  -1         31.88         43.14         9.65 o
  17   2  -1         14.71         11.05         2.23 o
  18   2  -1         38.68         41.80         2.26 o
  19   2  -1        349.43        358.93         7.02 o
  20   2  -1        110.22        112.23         9.84 o
  21   2  -1        511.06        438.86        47.26 o
  22   2  -1         58.78         75.43        30.86 o
  23   2  -1         51.54         72.62        22.81 o
  24   2  -1         15.51          8.30        22.42 o
  25   2  -1        304.15        405.76        36.19 o
  26   2  -1         10.68         22.06         9.56 o
  27   2  -1        246.66        390.18        53.08 o
  28   2  -1         36.30         47.51        10.74 o
  29   2  -1         39.70         38.46        11.99 o
  30   2  -1         15.82         11.81        11.80 o
  31   2  -1         69.06         62.55         6.84 o
  32   2  -1         43.75         34.76         5.98 o
  33   2  -1         23.66         23.23         4.82 o
  34   2  -1         28.64         35.77         5.28 o
  35   2  -1         16.11         17.68         7.52 o
  36   2  -1          6.25          6.28        18.59 o
   0   3  -1        612.91        619.51        27.26 o
   1   3  -1        103.21        106.45         6.52 o
   2   3  -1         77.59         83.18         4.17 o
   3   3  -1         30.21         29.09         2.41 o
   4   3  -1         27.83         30.67         1.53 o
   5   3  -1        352.15        359.42         6.56 o
   6   3  -1         48.29         56.06         2.70 o
   7   3  -1        421.14        429.15         6.78 o
   8   3  -1         33.37         37.23        16.48 o
   9   3  -1        136.43        154.14        21.91 o
  10   3  -1         32.85         32.46         2.91 o
  11   3  -1        430.96        360.07        28.33 o
  12   3  -1          1.49          1.61         5.29 o
  13   3  -1          1.96          0.91         3.08 o
  14   3  -1         78.75         72.09         5.39 o
  15   3  -1         53.56         50.91         4.31 o
  16   3  -1        439.54        454.68         9.69 o
  17   3  -1        291.17        276.29         8.60 o
  18   3  -1         57.43         57.86         3.67 o
  19   3  -1         26.95         25.73         2.22 o
  20   3  -1         35.17         35.02         2.56 o
  21   3  -1          4.59          5.87         1.84 o
  22   3  -1        120.23        114.90         4.03 o
  23   3  -1        278.67        271.03         6.70 o
  24   3  -1         18.41         14.03         5.35 o
  25   3  -1          9.15          6.94         3.39 o
  26   3  -1         39.33         43.28        17.21 o
  27   3  -1         42.51         52.55         9.77 o
  28   3  -1         31.01         28.69         9.86 o
  29   3  -1         78.59         72.80         9.24 o
  30   3  -1          5.68          3.48         4.20 o
  31   3  -1          7.75          3.84         4.34 o
  32   3  -1         69.70         63.41         5.98 o
   1   4  -1         31.92         29.43         3.20 o
   2   4  -1        196.73        192.06        14.08 o
   3   4  -1         18.91         27.57         6.63 o
   4   4  -1         57.33         54.48         5.22 o
   5   4  -1         26.92         21.69         3.44 o
   6   4  -1          8.50         12.13         4.12 o
   7   4  -1          0.80          0.19         1.52 o
   8   4  -1        107.07        103.98         3.54 o
   9   4  -1         14.38         16.52         1.92 o
  10   4  -1         32.41         30.87         1.86 o
  11   4  -1        108.47        111.06         3.76 o
  12   4  -1         68.58         60.42         3.94 o
  13   4  -1         65.11         54.94         6.45 o
  14   4  -1        165.71        167.45        22.31 o
  15   4  -1         74.13         72.63         5.69 o
  16   4  -1         33.19         30.51         4.78 o
  17   4  -1         37.50         34.71         3.77 o
  18   4  -1         88.64         79.25         9.55 o
  19   4  -1         86.29         90.77         9.71 o
  20   4  -1        124.73        122.87         7.14 o
  21   4  -1          6.62          7.06         5.02 o
  22   4  -1          3.65          3.70         2.54 o
  23   4  -1          3.84          4.23         1.77 o
  24   4  -1         46.08         40.78         4.09 o
   0   5  -1         58.10         89.25        25.51 o
   1   5  -1         31.11         36.55        24.44 o
   2   5  -1         46.78         24.13        14.55 o
   3   5  -1          4.36         -8.11         8.82 o
   4   5  -1          4.09          3.86         7.62 o
   5   5  -1         52.74         46.78        22.66 o
   6   5  -1        120.48        126.01         7.27 o
   7   5  -1         34.43         39.35         4.67 o
  16   0   0       7864.90       8812.43       430.86 o
  18   0   0        887.45        965.12        65.05 o
  20   0   0         18.26         27.04        12.31 o
  22   0   0        204.52        229.53        23.01 o
  24   0   0        198.42        246.04        25.18 o
  26   0   0         15.15         36.62        29.29 o
  28   0   0          0.37         -5.52        35.93 o
  30   0   0        348.56        387.01        57.22 o
   1   1   0       3249.80       3151.78        30.36 o
   2   1   0      11302.44      11048.37       190.58 o
   3   1   0       3555.23       3474.11        54.95 o
   4   1   0       6366.16       6441.08        70.45 o
   5   1   0        581.01        561.88         8.90 o
   6   1   0        487.55        458.85        13.10 o
   7   1   0         12.49          3.14        15.13 o
   8   1   0        251.32        236.28         9.97 o
   9   1   0       1075.72        989.48        13.00 o
  10   1   0        149.47        127.44         3.67 o
  11   1   0       1091.61       1206.71        14.39 o
  12   1   0       3556.18       3761.17        72.14 o
  13   1   0        355.33        472.45        14.15 o
  14   1   0        429.61        398.82        12.07 o
  15   1   0          0.55          5.05         2.07 o
  16   1   0        739.21        731.35        12.35 o
  17   1   0         33.04         33.27         4.29 o
  18   1   0       1204.26       1301.72        16.81 o
  19   1   0         17.78         14.65         1.86 o
  20   1   0        140.43        139.11         4.35 o
  21   1   0        276.63        254.43         8.28 o
  22   1   0        261.68        248.95         7.52 o
  23   1   0        258.09        249.33        17.80 o
  24   1   0         27.91         26.47         2.49 o
  25   1   0        235.30        224.95         8.30 o
  26   1   0        123.39        126.19         5.27 o
  27   1   0        264.29        249.08         8.40 o
  28   1   0        234.69        188.73         6.40 o
  29   1   0        354.22        321.87        10.93 o
  30   1   0         55.64         50.50         2.51 o
  31   1   0        117.46        106.88         4.32 o
  32   1   0         33.73         32.65         2.41 o
  33   1   0          0.09         -1.39         1.67 o
  34   1   0          7.49          6.04         2.75 o
  35   1   0          6.36          6.40         3.19 o
  36   1   0         36.17         35.19         3.25 o
  37   1   0         78.80         88.00         4.62 o
  38   1   0         85.40        103.75         4.81 o
   0   2   0         56.33         61.95         7.40 o
   1   2   0        137.50        121.64         2.99 o
   2   2   0        372.18        371.01         4.12 o
   3   2   0        376.15        406.99         4.52 o
   4   2   0       1625.46       1599.46        28.90 o
   5   2   0          9.41          1.07         2.60 o
   6   2   0        298.28        306.82         8.66 o
   7   2   0        927.81        932.29        30.02 o
   8   2   0        119.27        139.40        15.43 o
   9   2   0        186.05        171.02         7.54 o
  10   2   0        202.98        210.44         6.21 o
  11   2   0        554.12        485.74         8.15 o
  12   2   0        545.64        652.94        10.61 o
  13   2   0        298.90        300.82         5.45 o
  14   2   0         86.67         97.21         3.85 o
  15   2   0          1.75          3.52         1.38 o
  16   2   0         11.99         13.05         1.72 o
  17   2   0        218.50        214.39         4.61 o
  18   2   0         31.30         34.87         2.25 o
  19   2   0         37.11         36.53         4.22 o
  20   2   0         33.42         35.37         8.57 o
  21   2   0        306.07        276.64        19.58 o
  22   2   0         20.66         12.83        26.02 o
  23   2   0        386.34        349.23        64.53 o
  24   2   0        132.81        113.13        29.53 o
  25   2   0        103.49         73.11        29.06 o
  26   2   0          1.50        -13.67        28.70 o
  27   2   0        260.65        224.70        30.84 o
  28   2   0         53.91         41.86        11.85 o
  29   2   0        132.40        127.06        15.31 o
  30   2   0         78.75         62.09        12.20 o
  31   2   0         18.65          7.28         7.79 o
  32   2   0          0.24          0.54         8.10 o
  33   2   0         65.94         47.50        13.43 o
  34   2   0          7.93          0.65        10.78 o
  35   2   0          0.33          2.13         6.84 o
  36   2   0          0.71          3.91        11.48 o
   1   3   0         78.65         88.64         5.04 o
   2   3   0         14.31         12.01         2.40 o
   3   3   0        508.35        531.39         7.35 o
   4   3   0          2.82          3.02         1.20 o
   5   3   0         81.43         94.44         2.82 o
   6   3   0         27.59         27.59         1.85 o
   7   3   0         10.65          8.59         1.31 o
   8   3   0        196.18        207.91         5.41 o
   9   3   0        378.13        363.22        12.07 o
  10   3   0        118.66        116.52        11.68 o
  11   3   0        329.32        339.37         8.81 o
  12   3   0          0.07          0.08         3.09 o
  13   3   0        255.36        291.23        20.75 o
  14   3   0         20.95         24.36         9.46 o
  15   3   0        120.55        109.99        12.25 o
  16   3   0         10.00          7.44         2.82 o
  17   3   0         40.77         39.70         4.61 o
  18   3   0         31.36         35.31         3.27 o
  19   3   0        171.39        171.73         5.73 o
  20   3   0         36.31         33.16         3.59 o
  21   3   0         17.48         17.41         2.31 o
  22   3   0          1.01         -0.09         1.45 o
  23   3   0        126.43        130.59         5.97 o
  24   3   0         12.29          6.66         2.26 o
  25   3   0         21.75         24.13         3.21 o
  26   3   0          0.38          1.53         1.66 o
  27   3   0         72.77         77.95         3.33 o
  28   3   0         27.20         21.03         3.27 o
  29   3   0        120.44        113.31         4.85 o
  30   3   0        190.88        193.86         7.20 o
  31   3   0         13.94         11.23         2.81 o
  32   3   0         24.68         20.34         2.78 o
   0   4   0        111.40        149.12        75.48 o
   1   4   0         13.51         14.21         2.52 o
   2   4   0         17.69         18.02         4.35 o
   3   4   0         48.63         40.82         7.73 o
   4   4   0          3.16         -5.91        10.93 o
   5   4   0         21.45         18.17         2.18 o
   6   4   0        299.30        307.99        10.87 o
   7   4   0          2.92          2.18         1.83 o
   8   4   0          0.39          1.13         1.34 o
   9   4   0         10.67          9.12         1.45 o
  10   4   0         63.07         67.44         4.44 o
  11   4   0         17.58         16.35         2.16 o
  12   4   0        114.30        115.41         3.91 o
  13   4   0          2.41          0.08         3.92 o
  14   4   0         19.91         13.51         5.43 o
  15   4   0         21.63         23.62         3.11 o
  16   4   0         11.70          8.95         6.41 o
  17   4   0         32.09         25.51         4.80 o
  18   4   0        138.38        130.85        14.46 o
  19   4   0          5.76          6.93         3.94 o
  20   4   0         28.45         22.26         4.35 o
  21   4   0          4.41          1.30         4.06 o
  22   4   0         21.39         24.78         2.91 o
  23   4   0          4.98          6.94         3.41 o
  24   4   0          6.77          5.43         2.17 o
   1   5   0         17.34         21.17         8.39 o
   2   5   0         48.23         42.85        15.91 o
   3   5   0          7.94          0.22        12.66 o
   4   5   0         44.50         50.64        13.74 o
   5   5   0          4.48         -6.64        10.78 o
   6   5   0         89.84         82.54         5.80 o
   7   5   0          0.55         -1.89         6.63 o
   8   5   0          3.35          2.82         2.85 o
   2   0   1       2660.06       2643.95        65.11 o
   4   0   1       1041.17       1039.08        51.55 o
   6   0   1       6992.59       6627.98       225.59 o
   8   0   1       2609.89       2607.57        92.60 o
  10   0   1       1922.93       2053.04       201.35 o
  28   0   1         10.07         17.32        27.32 o
  30   0   1        661.68        613.51        59.03 o
  32   0   1        423.92        472.70        37.90 o
  34   0   1         18.13         24.19        30.21 o
  36   0   1        101.92        112.60        20.43 o
  38   0   1        141.60        185.74        13.72 o
   0   1   1       2110.88       1981.26        18.84 o
   1   1   1       5103.85       4882.07        39.18 o
   2   1   1       4677.35       4730.78       102.02 o
   3   1   1       6798.75       6464.79        67.71 o
   4   1   1      12507.36      12058.28       154.54 o
   5   1   1       4354.37       4246.12        49.59 o
   6   1   1       2193.06       2024.99        25.00 o
   7   1   1       2384.23       2281.36        33.16 o
   8   1   1         73.17         78.66         5.78 o
   9   1   1        464.51        454.26         6.27 o
  10   1   1        734.36        714.19         8.20 o
  11   1   1       1099.03       1127.99        11.33 o
  12   1   1       1423.20       1424.25        20.10 o
  13   1   1        337.96        351.21         6.76 o
  14   1   1        168.02        192.38         6.82 o
  15   1   1        235.20        249.01         6.05 o
  16   1   1        234.90        208.10         5.42 o
  17   1   1       1296.16       1360.51        19.35 o
  18   1   1          8.38          8.17         2.59 o
  19   1   1        255.44        285.74         7.02 o
  20   1   1         85.24        107.12         3.80 o
  21   1   1        112.41        123.46         4.96 o
  22   1   1        287.99        299.15         8.73 o
  23   1   1        316.70        333.68        18.68 o
  24   1   1          9.10         12.48         1.83 o
  25   1   1         64.79         68.46         3.57 o
  26   1   1         83.36         79.58         3.12 o
  27   1   1          9.05          5.25         1.84 o
  28   1   1        298.32        289.71         6.11 o
  29   1   1         75.26         76.62         3.47 o
  30   1   1          2.04          2.84         1.73 o
  31   1   1         34.74         29.15         2.33 o
  32   1   1         98.17         94.56        10.00 o
  33   1   1          3.54          2.26         1.67 o
  34   1   1        206.38        198.58        10.68 o
  35   1   1         30.84         32.71         2.65 o
  36   1   1         20.25         20.22         3.07 o
  37   1   1         12.85         16.20         2.23 o
  38   1   1         13.59         15.25         2.07 o
   1   2   1       1076.70       1116.42        12.78 o
   2   2   1        250.03        266.34         3.57 o
   3   2   1        919.03        915.10        11.74 o
   4   2   1       1028.84       1021.77        21.36 o
   5   2   1       1975.92       1965.90        33.01 o
   6   2   1       1670.81       1733.30        24.24 o
   7   2   1       1266.03       1262.47        16.72 o
   8   2   1       1754.57       1877.45        43.42 o
   9   2   1       1659.52       1696.04        30.81 o
  10   2   1        674.70        713.81        17.98 o
  11   2   1         53.01         50.64         3.05 o
  12   2   1         34.81         44.82        65.90 o
  13   2   1        646.21        649.10        14.35 o
  14   2   1          8.17         12.93        11.09 o
  15   2   1        343.40        322.63         6.65 o
  16   2   1         32.19         39.41         2.17 o
  17   2   1         14.83         15.29         1.52 o
  18   2   1         38.90         41.91         2.21 o
  19   2   1        350.58        351.28         6.52 o
  20   2   1        108.99        116.70         5.52 o
  21   2   1        507.83        505.80        20.60 o
  22   2   1         58.48         69.45         5.41 o
  23   2   1         52.86         43.94        10.56 o
  24   2   1         15.71          9.86         4.21 o
  25   2   1        298.80        292.93        10.60 o
  26   2   1         10.57          8.63         4.10 o
  27   2   1        250.53        258.50        12.21 o
  28   2   1         36.05         41.59         9.72 o
  29   2   1         40.96         47.37         8.70 o
  30   2   1         15.60         13.54         3.97 o
  31   2   1         67.17         66.39         5.26 o
  32   2   1         44.18         41.81         3.78 o
  33   2   1         23.88         28.04         4.78 o
  34   2   1         28.61         28.47         3.78 o
  35   2   1         15.21         15.03         3.79 o
  36   2   1          6.29          3.74         3.58 o
   0   3   1        616.13        649.35        80.52 o
   1   3   1        105.14        119.31        10.95 o
   2   3   1         76.48         76.76         4.93 o
   3   3   1         30.12         33.82         2.03 o
   4   3   1         26.63         29.39         1.87 o
   5   3   1        359.38        374.26         5.78 o
   6   3   1         47.66         59.52         2.21 o
   7   3   1        428.24        425.65         8.81 o
   8   3   1         33.64         34.88         3.39 o
   9   3   1        138.53        139.46       114.19 o
  10   3   1         31.42         40.55        43.46 o
  11   3   1        436.22        417.53        31.70 o
  12   3   1          1.30         -0.53         2.83 o
  13   3   1          1.87          1.71         2.12 o
  14   3   1         79.00         83.85         4.04 o
  15   3   1         51.71         57.35         4.67 o
  16   3   1        438.06        451.73        10.93 o
  17   3   1        291.84        286.65         8.05 o
  18   3   1         58.86         56.66         4.78 o
  19   3   1         26.79         25.40         2.24 o
  20   3   1         34.93         31.62         2.47 o
  21   3   1          4.41          4.06         1.63 o
  22   3   1        121.73        119.22         5.61 o
  23   3   1        278.54        272.96         6.13 o
  24   3   1         18.90         15.49         2.84 o
  25   3   1          9.25         10.77         3.96 o
  26   3   1         38.95         42.01        15.81 o
  27   3   1         41.79         40.84         5.85 o
  28   3   1         31.09         18.65         4.05 o
  29   3   1         80.02         70.66        11.22 o
  30   3   1          5.70          5.18         3.88 o
  31   3   1          7.73         13.75         7.78 o
  32   3   1         69.80         71.57        11.04 o
   1   4   1         31.56         37.78         9.77 o
   2   4   1        197.91        207.47        11.84 o
   3   4   1         19.62         20.42         5.05 o
   4   4   1         57.02         50.04         6.14 o
   5   4   1         26.55         23.70         2.44 o
   6   4   1          8.67         11.34         2.01 o
   7   4   1          0.78         -0.34         2.21 o
   8   4   1        102.67        108.48         3.09 o
   9   4   1         13.77         15.92         1.67 o
  10   4   1         33.82         30.52         2.77 o
  11   4   1        108.81        105.57         4.76 o
  12   4   1         70.06         60.10         3.87 o
  13   4   1         65.95         56.13         3.95 o
  14   4   1        163.76        159.37        14.41 o
  15   4   1         73.02         48.45        21.44 o
  16   4   1         33.08         27.21         7.28 o
  17   4   1         37.65         25.36         4.93 o
  18   4   1         89.15         65.65         9.31 o
  19   4   1         86.47         87.26        12.93 o
  20   4   1        127.31        125.75         9.69 o
  21   4   1          6.93          3.04         2.11 o
  22   4   1          3.72          2.40         2.13 o
  23   4   1          3.83          4.15         2.28 o
  24   4   1         45.67         45.21         3.24 o
   0   5   1         59.73         57.56         9.37 o
   1   5   1         31.04         34.28         8.79 o
   2   5   1         47.02         33.02        10.31 o
   3   5   1          4.39         -8.46        36.39 o
   4   5   1          3.71         11.12        21.55 o
   5   5   1         52.44         72.32        14.86 o
   6   5   1        123.26        114.16        12.22 o
   7   5   1         34.62         34.89         5.85 o
   0   0   2       2140.21       1954.20        35.79 o
   2   0   2       9685.24       9531.07       320.93 o
   4   0   2       1192.34       1129.73        34.95 o
   6   0   2       2391.10       2264.34        77.48 o
   8   0   2        241.80        222.80         6.55 o
  10   0   2        799.14        736.61        16.22 o
  12   0   2        762.09        720.00        13.81 o
  14   0   2        406.31        463.69        19.76 o
  16   0   2        760.37        746.85        43.83 o
  18   0   2        656.67        661.42        22.56 o
  20   0   2        145.62        146.69        24.34 o
  22   0   2       1461.06       1414.92        52.44 o
  24   0   2        274.37        269.43        15.35 o
  26   0   2        146.98        193.79        28.55 o
  28   0   2        391.72        453.02        37.05 o
  30   0   2         40.09         43.44         7.26 o
  32   0   2         35.65         33.42         6.70 o
  34   0   2         75.28         73.23        11.88 o
  36   0   2         90.81         89.38         9.96 o
  38   0   2         19.95         19.60         6.82 o
   1   1   2       3428.83       3271.42        24.56 o
   2   1   2       1053.63        976.75        18.64 o
   3   1   2       1352.23       1327.58        22.29 o
   4   1   2       1648.26       1573.12        22.83 o
   5   1   2       1858.04       1836.91        23.22 o
   6   1   2        250.84        248.16         6.65 o
   7   1   2        274.90        271.00         7.06 o
   8   1   2        298.17        293.21         8.77 o
   9   1   2         59.32         52.97         2.28 o
  10   1   2        641.79        649.97         8.92 o
  11   1   2        196.43        200.90         3.97 o
  12   1   2         16.08         18.83         1.67 o
  13   1   2        598.96        606.78        12.62 o
  14   1   2       1037.64       1022.54        17.57 o
  15   1   2        453.62        397.68         8.33 o
  16   1   2         42.17         48.73         4.32 o
  17   1   2        133.59        145.96         4.22 o
  18   1   2         41.81         36.38         2.28 o
  19   1   2         22.11         24.70         2.33 o
  20   1   2        477.80        518.55         8.49 o
  21   1   2        216.81        211.30         5.43 o
  22   1   2        132.58        130.86         3.60 o
  23   1   2         52.26         55.97         2.71 o
  24   1   2        201.72        207.64         4.66 o
  25   1   2        180.75        181.48         5.25 o
  26   1   2        113.28        113.08         3.69 o
  27   1   2         28.30         26.65         2.16 o
  28   1   2         45.42         47.76         2.41 o
  29   1   2         36.72         34.03         2.44 o
  30   1   2          0.01          1.71         1.76 o
  31   1   2         53.03         51.23         2.61 o
  32   1   2         69.48         59.87         3.64 o
  33   1   2        109.64         99.49         4.50 o
  34   1   2          8.48         10.00         1.96 o
  35   1   2         46.95         43.83         3.67 o
  36   1   2         11.86         13.02         2.78 o
  37   1   2         43.47         43.26         2.54 o
  38   1   2          0.23          0.63         1.77 o
   0   2   2        701.52        669.63        28.90 o
   1   2   2        667.01        610.85         9.63 o
   2   2   2        237.88        246.36         3.18 o
   3   2   2        467.54        482.97         7.43 o
   4   2   2          3.40         -0.85         2.48 o
   5   2   2       2098.42       2059.67        38.72 o
   6   2   2        585.84        623.51        12.43 o
   7   2   2        157.32        182.35         6.45 o
   8   2   2        252.80        280.76         7.19 o
   9   2   2        371.82        375.66         7.37 o
  10   2   2        404.37        412.09        10.43 o
  11   2   2        622.13        616.14        17.44 o
  12   2   2        244.61        280.36         7.68 o
  13   2   2         24.74         22.05         2.05 o
  14   2   2        232.46        231.22         5.78 o
  15   2   2        519.14        546.00         7.95 o
  16   2   2         49.11         54.43         3.19 o
  17   2   2        840.57        818.21        13.31 o
  18   2   2         44.14         44.39         2.69 o
  19   2   2        110.75        121.68         5.21 o
  20   2   2          8.59          8.12         3.72 o
  21   2   2        323.97        340.57        34.97 o
  22   2   2         61.81         97.72        13.89 o
  23   2   2        176.94        218.69        19.13 o
  24   2   2         46.32         40.84        15.28 o
  25   2   2          9.23         10.56        17.68 o
  26   2   2         41.12         37.40        17.66 o
  27   2   2        290.66        306.33        47.38 o
  28   2   2         50.48         53.09        16.32 o
  29   2   2        164.63        194.95        32.86 o
  30   2   2        204.86        206.07        35.62 o
  31   2   2         44.12         52.88        16.44 o
  32   2   2         55.10         41.36        15.35 o
  33   2   2        179.37        136.86        18.16 o
  34   2   2          4.01          5.06         7.44 o
  35   2   2         57.86         47.50        14.62 o
  36   2   2         55.91         30.17        10.86 o
   1   3   2        360.88        368.34        66.57 o
   2   3   2        283.97        290.92         6.19 o
   3   3   2        277.12        285.79         7.79 o
   4   3   2        103.82        107.59         3.92 o
   5   3   2        275.22        290.09         5.30 o
   6   3   2        133.54        143.19         3.30 o
   7   3   2        525.68        539.35         9.35 o
   8   3   2       1589.59       1628.64        19.27 o
   9   3   2        388.49        397.60         8.44 o
  10   3   2        615.35        644.77        21.17 o
  11   3   2         56.46         49.42         5.34 o
  12   3   2        197.51        199.28         4.88 o
  13   3   2        179.03        172.00         4.99 o
  14   3   2        341.50        324.21         8.71 o
  15   3   2        447.00        433.56        16.56 o
  16   3   2         99.71        109.17         5.90 o
  17   3   2         67.96         69.30         4.59 o
  18   3   2         50.44         47.23         3.65 o
  19   3   2        226.76        227.80         6.03 o
  20   3   2         92.28         98.08         4.11 o
  21   3   2        124.93        123.55         3.95 o
  22   3   2        124.46        124.61        20.18 o
  23   3   2         21.48         22.74        10.21 o
  24   3   2        104.42         96.82         6.90 o
  25   3   2        164.94        176.50         5.93 o
  26   3   2         72.50         78.78         7.39 o
  27   3   2          7.42          0.76         4.02 o
  28   3   2         14.96         10.98         3.54 o
  29   3   2          6.41          5.38         3.86 o
  30   3   2         29.97         38.22         4.35 o
  31   3   2        212.82        210.10        13.63 o
   0   4   2         82.35         95.35        24.28 o
   1   4   2        138.20        103.90        15.44 o
   2   4   2         43.35         42.26         6.28 o
   3   4   2         25.32         28.77         6.31 o
   4   4   2        339.99        334.48         9.18 o
   5   4   2        271.41        279.55         7.98 o
   6   4   2        302.09        313.55        10.07 o
   7   4   2         51.45         56.25         2.59 o
   8   4   2         48.52         47.24         2.27 o
   9   4   2         89.74         88.94         3.07 o
  10   4   2        386.89        398.38         7.63 o
  11   4   2        336.79        323.78         8.68 o
  12   4   2        440.01        415.88        15.41 o
  13   4   2        222.95        200.15        12.66 o
  14   4   2         73.60         59.84         5.11 o
  15   4   2          1.23          3.42         4.04 o
  16   4   2         55.26         60.14         5.25 o
  17   4   2         28.10         20.45         4.13 o
  18   4   2         54.03         61.30         6.53 o
  19   4   2        116.07        105.21         5.38 o
  20   4   2         36.05         28.92         3.05 o
  21   4   2         10.88         10.01         2.43 o
  22   4   2         49.50         47.51         2.97 o
  23   4   2         25.11         24.09         2.43 o
  24   4   2         66.22         75.78         4.02 o
   1   5   2         25.92         21.61         8.76 o
   2   5   2         17.73         24.22         8.92 o
   3   5   2         28.35         20.69        14.46 o
   4   5   2         30.17         32.42        28.26 o
   5   5   2          8.05          3.41         6.48 o
   2   0   3       2461.56       2303.99        43.60 o
   4   0   3        924.59        942.07        17.00 o
   6   0   3        168.95        142.49         6.35 o
   8   0   3       3767.16       3573.38        77.24 o
  10   0   3        287.31        246.11         7.79 o
  12   0   3        228.07        243.70         9.15 o
  14   0   3       1714.02       1685.78        45.09 o
  16   0   3        647.06        617.01        24.53 o
  18   0   3        379.97        364.26        13.52 o
  20   0   3        490.89        478.35        10.06 o
  22   0   3        214.86        227.65         6.86 o
  24   0   3       2118.77       2187.03        42.01 o
  26   0   3          3.05          3.09         3.24 o
  28   0   3        165.50        165.44         6.68 o
  30   0   3        146.66        141.91         5.92 o
  32   0   3        118.48        109.33         5.41 o
  34   0   3          6.77          3.49         3.64 o
  36   0   3        113.83        129.97         6.13 o
  38   0   3          0.28          6.91         3.64 o
   0   1   3        182.91        179.47         7.24 o
   1   1   3        147.91        136.08         3.51 o
   2   1   3         98.23         93.75         3.08 o
   3   1   3        355.58        357.95         9.38 o
   4   1   3        250.16        245.51        10.86 o
   5   1   3       1043.62        978.32        26.94 o
   6   1   3       1248.71       1190.34        21.21 o
   7   1   3        356.46        351.98         7.39 o
   8   1   3        143.39        165.14         5.06 o
   9   1   3         25.93         21.34         2.36 o
  10   1   3        825.46        872.28        18.03 o
  11   1   3       1131.95       1171.57        19.09 o
  12   1   3       1278.14       1291.87        18.12 o
  13   1   3        596.15        603.48         9.70 o
  14   1   3        208.50        190.80         4.74 o
  15   1   3        244.76        260.77         6.62 o
  16   1   3        197.72        203.52         6.20 o
  17   1   3        139.15        114.97         5.56 o
  18   1   3        480.33        471.78         7.78 o
  19   1   3        165.67        172.57         4.53 o
  20   1   3         43.72         51.21         3.11 o
  21   1   3        241.07        250.92         6.63 o
  22   1   3         64.03         64.92         3.67 o
  23   1   3        172.00        169.09         6.65 o
  24   1   3        142.85        150.75         6.34 o
  25   1   3        267.30        273.69         7.68 o
  26   1   3        609.04        648.68        14.00 o
  27   1   3        610.21        630.11        15.06 o
  28   1   3        204.62        208.75         7.83 o
  29   1   3        135.49        129.16         4.37 o
  30   1   3         50.73         50.97         2.93 o
  31   1   3         40.99         42.22         2.85 o
  32   1   3        157.20        152.58         8.54 o
  33   1   3        104.96        103.79         3.97 o
  34   1   3         89.08         89.98         3.76 o
  35   1   3          8.65          8.56         2.39 o
  36   1   3         27.33         26.53         3.96 o
  37   1   3          3.63          7.43         2.13 o
  38   1   3          1.01          1.17         2.77 o
   1   2   3        352.22        363.38         9.17 o
   2   2   3        153.97        182.01         4.20 o
   3   2   3       3096.05       3099.43        25.97 o
   4   2   3        436.98        463.82         7.50 o
   5   2   3        304.98        319.41         7.72 o
   6   2   3        230.67        235.82         9.46 o
   7   2   3        178.36        170.37         6.74 o
   8   2   3        466.18        485.27        10.57 o
   9   2   3       1510.90       1514.18        38.87 o
  10   2   3         31.93         25.46         2.59 o
  11   2   3        258.18        263.15         6.04 o
  12   2   3         98.16        109.59         5.47 o
  13   2   3        121.04        115.17         4.23 o
  14   2   3        177.70        196.59         6.22 o
  15   2   3       1277.95       1283.75        18.70 o
  16   2   3        823.96        829.30        11.80 o
  17   2   3        473.60        459.73         8.88 o
  18   2   3         10.91          9.67         1.80 o
  19   2   3        353.70        380.15         7.44 o
  20   2   3          1.96          1.59         2.60 o
  21   2   3        202.91        207.15         6.18 o
  22   2   3         69.48         69.41         4.41 o
  23   2   3         11.34          9.72         2.80 o
  24   2   3         84.43         85.78         4.64 o
  25   2   3        158.01        166.19         8.07 o
  26   2   3         70.53         76.42         4.69 o
  27   2   3        326.74        340.04        15.30 o
  28   2   3        103.26        103.51         8.79 o
  29   2   3          5.77          0.67         3.16 o
  30   2   3        118.06        113.10         6.22 o
  31   2   3        158.41        139.14         7.25 o
  32   2   3         76.46         80.14         6.75 o
  33   2   3         52.73         53.99         4.59 o
  34   2   3          5.74          1.61         3.44 o
  35   2   3         29.34         26.56         4.71 o
   0   3   3        394.98        401.03        46.28 o
   1   3   3        497.21        428.67        24.11 o
   2   3   3        261.87        251.33        12.72 o
   3   3   3        143.03        151.92         4.06 o
   4   3   3         40.61         41.75         2.08 o
   5   3   3        632.54        648.23         8.01 o
   6   3   3        310.73        301.97         4.64 o
   7   3   3        364.17        383.01         6.56 o
   8   3   3        147.74        147.10         5.69 o
   9   3   3         84.65         86.68         4.97 o
  10   3   3        184.86        183.31         6.96 o
  11   3   3        268.49        241.21        47.90 o
  12   3   3        154.41        141.62        13.98 o
  13   3   3        518.24        525.43        13.15 o
  14   3   3        931.69        924.11        23.76 o
  15   3   3        131.57        128.98         5.80 o
  16   3   3          7.61         10.18         2.29 o
  17   3   3         59.98         52.90         4.47 o
  18   3   3         43.43         46.18         3.28 o
  19   3   3         84.41         82.39         4.58 o
  20   3   3         60.11         56.27         3.83 o
  21   3   3        142.98        143.71         5.00 o
  22   3   3         43.09         43.05         3.58 o
  23   3   3          3.28          5.36         1.70 o
  24   3   3          1.97          0.75         2.09 o
  25   3   3         49.30         49.16         4.50 o
  26   3   3         28.57         27.94         4.92 o
  27   3   3         54.16         62.46         4.39 o
  28   3   3         49.18         55.37         4.15 o
  29   3   3         67.70         79.52         4.08 o
  30   3   3         60.43         55.59         4.41 o
  31   3   3         43.03         31.56         3.46 o
   1   4   3          2.04          0.07         6.71 o
   2   4   3         89.91         79.92        11.04 o
   3   4   3         71.98         83.57         8.81 o
   4   4   3        280.21        280.99        13.51 o
   5   4   3         21.17         25.96         7.03 o
   6   4   3         16.85         16.29         1.80 o
   7   4   3         59.44         59.46         2.41 o
   8   4   3         47.12         45.31         2.38 o
   9   4   3        119.84        118.32         2.94 o
  10   4   3         15.85         14.46         1.50 o
  11   4   3        164.71        160.30         5.37 o
  12   4   3        305.88        287.58        11.29 o
  13   4   3         66.19         56.84         8.15 o
  14   4   3         68.27         68.95         7.60 o
  15   4   3         32.35         32.22         6.91 o
  16   4   3         45.28         17.14         6.33 o
  17   4   3         49.09         42.00         3.62 o
  18   4   3         86.54         81.87         3.32 o
  19   4   3          7.20          6.05         4.16 o
  20   4   3         83.82         80.90         4.05 o
  21   4   3          6.94          5.58         1.79 o
  22   4   3         15.47         12.88         2.13 o
  23   4   3          5.88          6.23         2.41 o
   0   0   4       1152.09       1119.77        25.52 o
   2   0   4       4151.00       3996.73        86.78 o
   4   0   4        834.52        846.96        15.82 o
   6   0   4       2393.30       2151.13        33.47 o
   8   0   4       8278.15       8319.29       189.23 o
  12   0   4       1100.90       1072.69        23.86 o
  14   0   4          2.69          5.50         1.91 o
  16   0   4        355.47        366.76        13.19 o
  18   0   4       1819.04       1783.75        56.66 o
  20   0   4        548.60        502.08        25.56 o
  22   0   4       1556.73       1589.69        41.48 o
  24   0   4       2198.87       2252.95        55.24 o
  26   0   4        128.12        142.65        13.91 o
  28   0   4        567.15        540.58        31.83 o
  30   0   4          7.59          4.83         5.65 o
  32   0   4         51.13         45.07         6.19 o
  34   0   4         84.21         91.68         7.56 o
  36   0   4        155.69        165.59         7.11 o
  38   0   4        174.09        194.38        10.33 o
   1   1   4        554.47        570.84         6.32 o
   2   1   4       1145.76       1143.64        10.72 o
   3   1   4       1648.29       1731.47        24.07 o
   4   1   4       2646.59       2674.58        42.12 o
   5   1   4       1304.66       1322.62        24.07 o
   6   1   4        145.61        152.66         5.27 o
   7   1   4        695.84        733.77        16.31 o
   8   1   4        284.50        275.97         9.06 o
   9   1   4         13.21          9.96         1.67 o
  10   1   4       1158.76       1278.48        23.62 o
  11   1   4        251.00        302.76         6.86 o
  12   1   4         29.69         27.98         3.43 o
  13   1   4        404.54        383.71        13.54 o
  14   1   4        646.10        625.75        10.21 o
  15   1   4         26.11         32.91         2.85 o
  16   1   4        173.45        176.91         7.77 o
  17   1   4        345.26        324.52        13.50 o
  18   1   4        468.20        446.81        16.81 o
  19   1   4       1500.86       1459.42        48.28 o
  20   1   4       2965.22       2939.83        59.21 o
  21   1   4        597.75        573.77        17.29 o
  22   1   4        268.07        266.17        13.83 o
  23   1   4        393.48        373.43        18.28 o
  24   1   4          1.94          2.93         7.54 o
  25   1   4         35.49         36.22         6.74 o
  26   1   4        832.30        867.26        19.42 o
  27   1   4         60.03         59.88         3.94 o
  28   1   4          7.30          4.66         2.55 o
  29   1   4         52.25         50.66         3.61 o
  30   1   4         49.74         53.73         3.77 o
  31   1   4         87.82         83.11         4.32 o
  32   1   4         37.36         36.11         3.58 o
  33   1   4          4.05          2.91         3.12 o
  34   1   4         31.24         28.76         3.56 o
  35   1   4         56.78         62.73         4.22 o
  36   1   4        146.25        160.46         5.91 o
  37   1   4          0.43          1.45         3.14 o
   0   2   4        380.30        370.80        22.56 o
   1   2   4        887.16        967.93        19.23 o
   2   2   4        127.60        144.33         4.34 o
   3   2   4        569.42        606.49         6.76 o
   4   2   4        160.02        160.63         3.36 o
   5   2   4        259.86        242.06         5.30 o
   6   2   4         87.24         92.62         4.15 o
   7   2   4        313.07        306.70         7.65 o
   8   2   4          1.98          7.65        19.22 o
   9   2   4        175.47        182.65        21.17 o
  10   2   4         48.48         52.80         3.19 o
  11   2   4        570.23        581.38        40.20 o
  12   2   4        146.25        152.27         4.32 o
  13   2   4         17.17         12.60         3.23 o
  14   2   4        246.34        251.44         7.10 o
  15   2   4        240.92        235.32         8.07 o
  16   2   4        686.32        668.68        12.56 o
  17   2   4        236.67        232.98         9.10 o
  18   2   4         93.25         90.55         4.11 o
  19   2   4         29.18         22.74         3.96 o
  20   2   4        278.66        287.21         7.35 o
  21   2   4        112.04        126.96         9.07 o
  22   2   4        199.23        209.79         8.10 o
  23   2   4         24.47         23.42         4.74 o
  24   2   4          6.98          4.76         6.64 o
  25   2   4          0.36         -0.05        14.56 o
  26   2   4         37.52         37.95        10.12 o
  27   2   4         88.71         87.21        21.79 o
  28   2   4         36.99         36.55         7.44 o
  29   2   4         88.46         91.92         5.69 o
  30   2   4         42.13         44.57         4.49 o
  31   2   4         38.98         41.65         4.21 o
  32   2   4        138.29        153.49        10.98 o
  33   2   4         12.83          6.76         4.62 o
  34   2   4         12.32         11.00         4.13 o
   1   3   4         78.92         82.52         8.80 o
   2   3   4         31.76         33.47         6.50 o
   3   3   4        230.30        239.49         6.43 o
   4   3   4         71.58         78.35         2.05 o
   5   3   4          2.62          4.83         1.58 o
   6   3   4         56.12         63.15         2.52 o
   7   3   4         41.14         38.90         2.67 o
   8   3   4        248.43        261.32         7.23 o
   9   3   4        450.57        462.31         9.48 o
  10   3   4         19.71         38.54        95.81 o
  11   3   4         15.27         17.85         6.38 o
  12   3   4         71.27         67.90         8.54 o
  13   3   4        281.34        275.03         6.43 o
  14   3   4         80.59         78.10         4.50 o
  15   3   4         21.68         21.02         4.36 o
  16   3   4        219.60        198.10         9.57 o
  17   3   4          9.28          8.64         4.50 o
  18   3   4          3.12          0.37         2.98 o
  19   3   4         55.32         56.68         6.14 o
  20   3   4         52.52         51.49         4.60 o
  21   3   4         14.23         16.16        20.32 o
  22   3   4         51.49         52.49        10.20 o
  23   3   4         13.98         11.31         6.51 o
  24   3   4          7.38          7.57         1.96 o
  25   3   4        113.47        131.91         6.56 o
  26   3   4         25.19         19.32         3.65 o
  27   3   4          6.28          5.52         4.04 o
  28   3   4          2.21          2.99         3.76 o
  29   3   4          7.35          4.41         3.97 o
  30   3   4         27.62         23.68         4.23 o
   0   4   4        139.42        120.23        23.60 o
   1   4   4         16.84         19.40         9.96 o
   2   4   4         18.57         18.21         3.33 o
   3   4   4         19.50         21.24         6.23 o
   4   4   4         60.03         52.45         5.21 o
   5   4   4          5.04          4.15         2.78 o
   6   4   4         68.70         68.58         2.85 o
   7   4   4        140.53        149.82         4.62 o
   8   4   4         58.63         56.08         2.56 o
   9   4   4        233.94        245.17         4.83 o
  10   4   4        277.81        282.15         6.49 o
  11   4   4         90.82         78.64         5.27 o
  12   4   4         49.39         50.43         6.44 o
  13   4   4         70.81         54.55         6.84 o
  14   4   4         97.73         97.91         9.59 o
  15   4   4          3.27          9.40         4.89 o
  16   4   4         70.41         79.82         5.98 o
  17   4   4         14.00          5.69         4.77 o
  18   4   4         91.24         91.21         4.98 o
  19   4   4          3.06          0.34         1.96 o
  20   4   4          2.57          0.14         2.08 o
  21   4   4         32.19         30.59         3.46 o
  22   4   4         32.02         29.96         3.44 o
   2   0   5       1009.94        953.91        13.79 o
   4   0   5        204.10        204.90         9.12 o
   6   0   5       4189.83       4743.30        67.69 o
   8   0   5       1633.30       1528.48        31.68 o
  10   0   5        562.55        617.12        43.13 o
  12   0   5       1038.13       1029.67        33.24 o
  14   0   5       1016.03       1029.30        35.10 o
  16   0   5        186.89        192.67         6.21 o
  18   0   5         70.74         82.69         5.23 o
  20   0   5        563.88        555.65        16.48 o
  22   0   5       4148.78       4178.28        91.47 o
  24   0   5       1150.94       1180.79        32.14 o
  26   0   5        547.68        568.20        36.05 o
  28   0   5        153.45        151.38         8.75 o
  30   0   5        272.81        291.35        10.84 o
  32   0   5        105.17        112.34         9.05 o
  34   0   5          5.72         10.62         7.03 o
  36   0   5         71.15         82.27         8.02 o
   0   1   5        168.80        186.86        10.47 o
   1   1   5       1094.49       1069.04        14.62 o
   2   1   5        193.91        188.96         5.70 o
   3   1   5        113.15        124.28         3.23 o
   4   1   5        820.85        838.57        12.86 o
   5   1   5        563.51        580.65        12.17 o
   6   1   5        815.80        888.22        29.25 o
   7   1   5       1007.71       1062.03        19.61 o
   8   1   5         96.35         96.96         5.40 o
   9   1   5        225.67        234.17         7.74 o
  10   1   5       1610.78       1609.03        22.34 o
  11   1   5        809.06        820.17        12.96 o
  12   1   5        818.75        836.24        19.16 o
  13   1   5        200.35        208.25         6.46 o
  14   1   5        146.13        150.64         4.17 o
  15   1   5         49.36         52.62         3.80 o
  16   1   5         46.82         59.75         4.52 o
  17   1   5        276.85        260.80         7.95 o
  18   1   5        460.97        451.69        12.44 o
  19   1   5        615.41        624.11        25.41 o
  20   1   5         10.60        -12.89        33.92 o
  21   1   5         93.48        101.07        10.58 o
  22   1   5        196.47        212.68        12.05 o
  23   1   5        382.03        419.07        20.73 o
  24   1   5        292.83        319.24        22.08 o
  25   1   5        232.47        243.79        22.40 o
  26   1   5        148.81        164.37        23.33 o
  27   1   5         74.54         77.81        18.46 o
  28   1   5        326.03        362.34        25.96 o
  29   1   5         36.11         49.92        16.03 o
  30   1   5         76.26         79.64        14.33 o
  31   1   5          5.29         -0.50        15.08 o
  32   1   5          4.54          4.00        12.31 o
  33   1   5         31.21         51.53        16.01 o
  34   1   5         51.22         78.32        15.71 o
  35   1   5         70.80         97.95        20.45 o
  36   1   5         19.82         58.20        45.79 o
   1   2   5        343.30        391.88        21.48 o
   2   2   5        153.60        163.32         6.07 o
   3   2   5       1681.44       1754.50        18.17 o
   4   2   5         37.52         42.85         2.28 o
   5   2   5        143.59        145.21         3.39 o
   6   2   5         33.97         33.00         3.15 o
   7   2   5        110.40        101.65         4.67 o
   8   2   5         42.22         37.77         4.24 o
   9   2   5        443.90        451.01         9.41 o
  10   2   5        125.49        130.12        13.26 o
  11   2   5         74.16         67.89         6.93 o
  12   2   5        139.05        143.79         9.47 o
  13   2   5        680.63        669.97        22.62 o
  14   2   5        161.32        166.01         5.83 o
  15   2   5        226.68        228.75         7.14 o
  16   2   5        250.31        261.04         6.83 o
  17   2   5        528.00        528.59        12.77 o
  18   2   5        862.27        852.83        16.78 o
  19   2   5       1171.68       1183.17        21.13 o
  20   2   5         28.72         29.69         2.94 o
  21   2   5         93.87         91.01         4.39 o
  22   2   5         13.89         10.19         4.82 o
  23   2   5         17.00         17.97         5.90 o
  24   2   5          0.50          8.26         6.81 o
  25   2   5        135.88        136.86         9.39 o
  26   2   5         53.13         64.88         7.71 o
  27   2   5         63.34         73.05        16.95 o
  28   2   5         42.26         41.23         5.71 o
  29   2   5         34.01         35.32         9.42 o
  30   2   5          4.46          8.32         6.83 o
  31   2   5         94.75        110.34        10.21 o
  32   2   5          9.94         13.78         7.53 o
  33   2   5          4.12          2.84         4.47 o
   0   3   5         52.85         94.91        49.66 o
   1   3   5        419.81        459.29        13.91 o
   2   3   5          0.49          1.13         3.56 o
   3   3   5         28.99         28.01         4.45 o
   4   3   5         54.32         54.90         2.88 o
   5   3   5        106.70        108.77         3.12 o
   6   3   5        102.11        111.97         3.26 o
   7   3   5        235.71        232.29         4.40 o
   8   3   5        176.51        186.01         5.76 o
   9   3   5        232.17        233.78         5.14 o
  10   3   5         49.55         43.88         3.10 o
  11   3   5         87.29         95.10         5.61 o
  12   3   5         14.68          5.39         4.03 o
  13   3   5        142.89        142.42        14.28 o
  14   3   5         46.34         48.55         4.28 o
  15   3   5        211.81        210.97         6.62 o
  16   3   5         36.84         34.15         2.63 o
  17   3   5        381.20        373.26        17.15 o
  18   3   5         15.79         12.06         5.64 o
  19   3   5          9.60          7.79         4.25 o
  20   3   5         31.44         27.31         2.96 o
  21   3   5        116.02        126.05        21.77 o
  22   3   5         20.60         18.21         5.75 o
  23   3   5         71.34         65.72         3.51 o
  24   3   5         41.09         35.81         4.30 o
  25   3   5         14.20         13.48         5.70 o
  26   3   5          2.28          3.26         8.47 o
  27   3   5         26.29         26.87         4.60 o
  28   3   5          2.29          6.81         4.84 o
   1   4   5          2.99          3.78         8.03 o
   2   4   5        118.80        136.63         9.10 o
   3   4   5         25.21         27.63         4.34 o
   4   4   5         43.72         47.56         5.65 o
   5   4   5         11.60         12.26         4.08 o
   6   4   5         28.67         24.01         4.75 o
   7   4   5         24.61         22.14         2.15 o
   8   4   5        199.38        206.78         5.35 o
   9   4   5         22.21         20.36         2.26 o
  10   4   5         62.27         65.25         2.56 o
  11   4   5          5.19          4.54         1.41 o
  12   4   5          9.98         10.77         1.76 o
  13   4   5         28.06         24.36         2.69 o
  14   4   5         11.65         10.83         3.99 o
  15   4   5          7.54          9.63         3.03 o
  16   4   5         38.01         39.44         5.52 o
  17   4   5          9.97          9.53         3.50 o
  18   4   5         19.55         14.25        10.09 o
  19   4   5         10.22          7.43         3.96 o
  20   4   5         68.21         63.10         5.67 o
   0   0   6       1416.76       1463.05        38.68 o
   2   0   6         94.17         99.69         3.16 o
   4   0   6        386.27        380.97         8.54 o
   6   0   6       2578.05       2727.92        41.89 o
   8   0   6        197.48        215.45         6.99 o
  10   0   6        199.70        259.38        13.57 o
  12   0   6        246.43        231.97        27.38 o
  14   0   6        130.04        121.30         9.29 o
  16   0   6        438.08        436.39        18.77 o
  18   0   6        470.48        483.29        14.79 o
  20   0   6        271.53        269.71        12.75 o
  22   0   6         10.80          9.46         5.17 o
  24   0   6        428.77        453.13        30.22 o
  26   0   6         68.57         76.81         7.29 o
  28   0   6         61.48         61.77         7.39 o
  30   0   6         93.18        106.07        11.66 o
  32   0   6         47.82         48.22         8.28 o
  34   0   6        125.66        134.50        10.53 o
  36   0   6          4.45          3.60         6.92 o
   1   1   6         23.95         25.62         1.81 o
   2   1   6       1289.48       1287.43        14.75 o
   3   1   6        748.83        686.95         7.27 o
   4   1   6        214.98        206.26         3.73 o
   5   1   6         65.40         78.07         7.81 o
   6   1   6          5.84          6.64         2.09 o
   7   1   6        187.62        203.90        12.67 o
   8   1   6        829.94        822.36        13.56 o
   9   1   6        760.35        816.14        14.00 o
  10   1   6          3.22          3.87         1.35 o
  11   1   6         56.28         66.84         4.74 o
  12   1   6         17.05         12.87         2.82 o
  13   1   6        332.49        351.95        11.90 o
  14   1   6        149.52        143.91         5.18 o
  15   1   6        142.42        143.79         6.37 o
  16   1   6         27.79         29.26         3.36 o
  17   1   6        238.04        221.90        11.14 o
  18   1   6        718.91        751.08        15.95 o
  19   1   6        130.71        135.86         6.48 o
  20   1   6         49.39         56.25         5.12 o
  21   1   6        349.77        386.17        19.92 o
  22   1   6        394.27        360.46        37.02 o
  23   1   6        125.94        113.26         9.14 o
  24   1   6        232.92        240.78        15.51 o
  25   1   6        543.15        551.01        19.13 o
  26   1   6         64.77         62.35         9.57 o
  27   1   6         34.57         42.44        10.04 o
  28   1   6         33.89         36.83        10.68 o
  29   1   6        105.13        104.29        12.03 o
  30   1   6         15.97         17.98        11.14 o
  31   1   6         58.55         51.06        11.74 o
  32   1   6          5.32          0.79        10.79 o
  33   1   6          2.57          1.11         9.93 o
  34   1   6         25.20         19.68        10.24 o
  35   1   6         48.32         39.72        10.82 o
   0   2   6        395.87        380.87        13.81 o
   1   2   6         18.52         14.61         2.76 o
   2   2   6         98.43        107.75         4.10 o
   3   2   6         71.76         72.61         3.03 o
   4   2   6         40.08         41.57         2.14 o
   5   2   6        627.79        628.16         9.41 o
   6   2   6         31.72         31.30         1.76 o
   7   2   6        150.53        152.75         9.43 o
   8   2   6         34.31         35.00         5.94 o
   9   2   6         60.27         62.40        12.19 o
  10   2   6         18.02         17.90         3.27 o
  11   2   6        238.11        238.74        12.75 o
  12   2   6        157.97        167.29        18.55 o
  13   2   6        462.88        511.62        16.01 o
  14   2   6        227.79        250.45        25.72 o
  15   2   6        133.53        140.15         5.88 o
  16   2   6         57.66         57.69         5.67 o
  17   2   6        195.48        200.28         9.38 o
  18   2   6         78.67         81.73         4.57 o
  19   2   6        181.50        175.61         8.31 o
  20   2   6          3.62          5.77         2.63 o
  21   2   6        326.69        324.86         9.05 o
  22   2   6         15.49         15.47         4.50 o
  23   2   6        151.95        161.65         7.72 o
  24   2   6         57.46         45.52        12.84 o
  25   2   6         47.13         44.97         7.69 o
  26   2   6         53.49         43.40        12.61 o
  27   2   6        291.16        289.11        18.20 o
  28   2   6        181.00        162.30        10.70 o
  29   2   6        117.85        111.86         8.71 o
  30   2   6         83.51         87.19        12.85 o
  31   2   6         56.32         33.95        11.93 o
  32   2   6          1.71          1.52        11.13 o
   1   3   6        109.82        108.54        17.28 o
   2   3   6        278.62        296.12        11.05 o
   3   3   6        232.84        234.80        15.50 o
   4   3   6        283.50        283.87         7.50 o
   5   3   6         27.73         25.84         1.69 o
   6   3   6        123.25        127.92         4.02 o
   7   3   6        195.34        195.92         3.89 o
   8   3   6        104.77        109.05         3.73 o
   9   3   6        246.83        249.97         4.30 o
  10   3   6        408.40        408.40         9.60 o
  11   3   6         69.03         76.95        10.19 o
  12   3   6        199.43        204.88         8.89 o
  13   3   6         17.17         11.67         5.35 o
  14   3   6        410.50        423.07        11.74 o
  15   3   6        468.26        468.92        13.20 o
  16   3   6        283.39        275.85        12.07 o
  17   3   6         10.11         11.44         3.22 o
  18   3   6         13.08         11.42         1.86 o
  19   3   6         73.68         69.56         4.15 o
  20   3   6         12.11          6.95         2.55 o
  21   3   6        153.28        147.43         6.96 o
  22   3   6         15.74         12.15         5.08 o
  23   3   6         18.45         15.23         3.54 o
  24   3   6         93.23         93.03         6.85 o
  25   3   6         61.31         66.87        13.30 o
  26   3   6         47.28         49.57         6.03 o
  27   3   6         80.58         78.76        10.97 o
   0   4   6        223.55        211.74        37.21 o
   1   4   6         69.31         55.96        15.10 o
   2   4   6         94.61         97.12         5.63 o
   3   4   6         25.81         26.54         3.11 o
   4   4   6         64.12         77.13         7.32 o
   5   4   6        148.98        157.92         9.28 o
   6   4   6        159.31        185.46         9.16 o
   7   4   6         32.54         37.11         4.73 o
   8   4   6         15.73         15.67         3.50 o
   9   4   6         16.64         15.89         1.73 o
  10   4   6         26.86         30.53        12.09 o
  11   4   6        277.11        278.68         8.59 o
  12   4   6        485.08        494.22        10.10 o
  13   4   6        276.21        288.97         5.82 o
  14   4   6        159.52        146.99         5.73 o
  15   4   6         30.97         23.85         3.33 o
  16   4   6         47.89         48.02         4.88 o
  17   4   6         49.38         38.11         4.13 o
  18   4   6         94.46         93.95         5.38 o
   2   0   7        991.36        987.44        21.78 o
   4   0   7        995.76        938.55        17.21 o
   6   0   7         13.54         15.67         4.97 o
   8   0   7        726.33        752.38        17.02 o
  10   0   7         94.26         90.63         4.78 o
  12   0   7        275.97        253.32        15.17 o
  14   0   7       1220.18       1123.08        28.14 o
  16   0   7         25.07         28.33         4.56 o
  18   0   7         37.26         46.69        10.49 o
  20   0   7         76.76         79.14         6.76 o
  22   0   7        265.79        265.65        19.72 o
  24   0   7        186.68        185.94        20.34 o
  26   0   7        118.92        143.38        12.23 o
  28   0   7         23.44         24.15         6.23 o
  30   0   7        166.03        159.32        36.63 o
  32   0   7        105.90        101.18        20.21 o
  34   0   7         43.81         42.88         6.68 o
   0   1   7        449.10        439.97        21.55 o
   1   1   7        159.94        163.38         5.97 o
   2   1   7        320.10        314.91         8.11 o
   3   1   7        114.83        116.37         2.87 o
   4   1   7        353.33        333.84         4.42 o
   5   1   7        705.49        667.77         9.89 o
   6   1   7        163.54        178.37         6.97 o
   7   1   7         24.30         24.11         2.51 o
   8   1   7         82.94         89.05         3.64 o
   9   1   7        165.47        169.37         4.26 o
  10   1   7        109.02        112.25         4.71 o
  11   1   7        141.96        128.71        10.46 o
  12   1   7        369.78        362.35        23.51 o
  13   1   7         93.84         99.36         6.49 o
  14   1   7          2.28          2.37         2.67 o
  15   1   7          6.49          6.42         2.20 o
  16   1   7        210.55        205.21         6.24 o
  17   1   7        274.74        262.83         6.25 o
  18   1   7         88.10         89.01         3.92 o
  19   1   7          3.28          0.09         2.47 o
  20   1   7         41.75         37.95         2.97 o
  21   1   7        175.78        179.60         6.21 o
  22   1   7         52.54         51.54         7.55 o
  23   1   7        217.09        212.41        16.98 o
  24   1   7         25.61         11.53         6.70 o
  25   1   7         79.83         73.48         7.74 o
  26   1   7         80.14         76.84         8.39 o
  27   1   7         54.56         48.82         7.17 o
  28   1   7        220.77        226.07        16.07 o
  29   1   7         74.16        108.46        22.67 o
  30   1   7         23.80         13.05         8.94 o
  31   1   7         36.06         41.67        14.06 o
  32   1   7         32.68         67.26        32.59 o
  33   1   7         14.69         17.85        11.19 o
   1   2   7        485.72        486.49        18.83 o
   2   2   7         48.26         46.17         3.45 o
   3   2   7        267.58        260.49         4.52 o
   4   2   7          6.08         11.46         1.85 o
   5   2   7        689.73        718.89         8.63 o
   6   2   7        149.49        159.73         5.52 o
   7   2   7       1230.71       1207.71        13.40 o
   8   2   7        737.85        700.86        11.27 o
   9   2   7        625.71        601.93        11.06 o
  10   2   7         40.46         37.32         4.48 o
  11   2   7         21.14         18.17         2.40 o
  12   2   7         98.97         98.42        10.45 o
  13   2   7        461.37        453.15        12.08 o
  14   2   7         49.74         52.57        21.46 o
  15   2   7        254.55        252.91        11.62 o
  16   2   7         58.14         75.89         7.21 o
  17   2   7         17.09         21.21         4.74 o
  18   2   7         32.74         29.52         5.56 o
  19   2   7        104.08        112.95         5.53 o
  20   2   7          7.73          6.50         2.25 o
  21   2   7        193.90        190.94         5.03 o
  22   2   7         55.46         59.39         4.05 o
  23   2   7         45.01         46.94         4.30 o
  24   2   7         31.92         27.02         4.49 o
  25   2   7        343.15        361.45        13.28 o
  26   2   7          3.04          3.99         8.06 o
  27   2   7          4.04          0.68         9.46 o
  28   2   7         33.44         33.60         4.97 o
  29   2   7         23.88         17.03         7.02 o
  30   2   7         53.94         39.55         5.48 o
   0   3   7         59.73         62.29         7.43 o
   1   3   7        107.06         96.52         7.04 o
   2   3   7         60.25         62.05         4.86 o
   3   3   7         38.72         39.39         3.62 o
   4   3   7         40.43         40.37         3.74 o
   5   3   7        304.05        314.73         7.75 o
   6   3   7         35.94         35.59         1.57 o
   7   3   7        143.16        152.24         4.69 o
   8   3   7        122.35        132.09         3.30 o
   9   3   7         41.02         39.73         7.90 o
  10   3   7        167.17        167.92         4.33 o
  11   3   7        536.81        531.78        10.64 o
  12   3   7         29.52         21.07         2.55 o
  13   3   7         77.04         78.51         4.83 o
  14   3   7        297.14        290.86        14.36 o
  15   3   7          6.55          6.87         6.99 o
  16   3   7        288.14        263.46        28.30 o
  17   3   7        208.59        236.74        15.97 o
  18   3   7          6.34          5.48         2.94 o
  19   3   7         21.12         19.82         2.95 o
  20   3   7         62.87         62.94         5.71 o
  21   3   7          5.16          5.68         3.58 o
  22   3   7         80.26         73.47        11.82 o
  23   3   7        181.39        168.55        11.00 o
  24   3   7         61.17         59.99         6.28 o
  25   3   7          7.02          8.90         3.10 o
   1   4   7         15.78         18.66         5.51 o
   2   4   7         66.73         66.97         9.38 o
   3   4   7         50.81         57.19        10.01 o
   4   4   7         21.50         19.00         3.65 o
   5   4   7          1.20          5.70         4.51 o
   6   4   7          1.26         -0.49         5.02 o
   7   4   7         41.44         36.35         5.19 o
   8   4   7         39.14         36.08         3.02 o
   9   4   7         24.01         25.14         2.58 o
  10   4   7         88.33         84.36         5.44 o
  11   4   7        101.48        102.24         4.62 o
  12   4   7         28.00         24.37         4.23 o
  13   4   7         29.98         28.39         2.73 o
  14   4   7         77.12         82.79         6.01 o
  15   4   7         77.82         74.92         3.83 o
   0   0   8       4316.40       4202.54        87.80 o
   2   0   8       1859.93       1716.61        39.38 o
   4   0   8       1149.99       1093.78        15.82 o
   6   0   8        859.86        815.03        13.41 o
   8   0   8         14.53         15.24         2.28 o
  10   0   8        310.86        279.65         7.62 o
  12   0   8        706.75        665.64        38.75 o
  14   0   8         32.56         33.37         3.81 o
  16   0   8       1031.77        890.14        18.58 o
  18   0   8        100.70         86.46         4.85 o
  20   0   8         26.46         19.11         4.08 o
  22   0   8        604.01        591.04        16.10 o
  24   0   8         50.76         54.95         9.52 o
  26   0   8         22.64         17.79         5.80 o
  28   0   8        159.80        151.09        18.44 o
  30   0   8        176.29        180.99        24.42 o
  32   0   8         45.95         49.10         8.21 o
   1   1   8         16.13         28.44        11.38 o
   2   1   8        794.77        749.26        11.16 o
   3   1   8        535.17        505.42         9.61 o
   4   1   8        890.73        893.42        14.86 o
   5   1   8        713.41        698.56         8.53 o
   6   1   8        365.69        358.91         5.91 o
   7   1   8        184.71        183.47         5.13 o
   8   1   8        651.02        610.32        11.89 o
   9   1   8        436.30        402.57         9.40 o
  10   1   8        549.53        512.95        10.52 o
  11   1   8         53.58         45.16         4.32 o
  12   1   8        194.02        168.92        12.38 o
  13   1   8         42.41         42.62         4.21 o
  14   1   8        183.06        171.39         6.70 o
  15   1   8         68.55         74.98         3.18 o
  16   1   8         64.35         64.51         3.08 o
  17   1   8         37.19         27.47         3.14 o
  18   1   8        173.37        178.96         8.77 o
  19   1   8        122.95        118.64         5.25 o
  20   1   8        251.74        251.98         8.08 o
  21   1   8        172.00        179.80         5.17 o
  22   1   8         19.66         19.50         2.96 o
  23   1   8         15.84         16.88         2.60 o
  24   1   8         19.00         16.03         4.85 o
  25   1   8         82.66         88.39         8.24 o
  26   1   8        129.86        125.96         7.67 o
  27   1   8         17.94         22.48         4.58 o
  28   1   8         52.14         59.89         5.98 o
  29   1   8         76.66         81.88         7.41 o
  30   1   8         53.51         49.18         6.12 o
  31   1   8         48.09         52.88        10.91 o
   0   2   8         36.77         38.79        18.45 o
   1   2   8        163.23        156.80        16.58 o
   2   2   8        138.96        143.71         7.34 o
   3   2   8         15.48         16.39         1.58 o
   4   2   8        111.14        109.76         4.31 o
   5   2   8         28.44         37.24         2.70 o
   6   2   8        679.73        691.02        10.78 o
   7   2   8        354.00        362.19         8.58 o
   8   2   8         12.89         18.72         1.42 o
   9   2   8         12.43          8.97         2.31 o
  10   2   8        131.76        116.20         5.12 o
  11   2   8         95.54         93.53         3.42 o
  12   2   8         12.94         11.43         3.79 o
  13   2   8         11.59         14.58        10.72 o
  14   2   8         63.50         65.99         8.03 o
  15   2   8         24.62         29.84         7.47 o
  16   2   8         17.76         18.50         3.50 o
  17   2   8        339.68        378.92        14.09 o
  18   2   8         72.71         65.64         6.66 o
  19   2   8        112.55        109.85         8.13 o
  20   2   8          8.42          7.16         3.71 o
  21   2   8         12.37         13.00         2.63 o
  22   2   8         26.34         23.48         2.60 o
  23   2   8        333.19        340.81        10.33 o
  24   2   8         35.06         35.65         4.60 o
  25   2   8         76.46         80.51         5.64 o
  26   2   8         43.04         38.28         5.05 o
  27   2   8         15.95         17.66         4.80 o
  28   2   8         96.60         80.48         8.85 o
   1   3   8        168.87        169.65         6.75 o
   2   3   8         68.41         83.06         8.26 o
   3   3   8         30.52         29.63         4.79 o
   4   3   8          5.07          4.18         2.31 o
   5   3   8         11.10          7.63         1.62 o
   6   3   8         10.96          8.31         1.80 o
   7   3   8        104.04         96.56         3.58 o
   8   3   8        367.28        365.55         7.28 o
   9   3   8          3.78          7.28         3.43 o
  10   3   8          1.84          2.39         1.81 o
  11   3   8         50.28         45.55         2.48 o
  12   3   8          0.79          1.11         1.65 o
  13   3   8        171.89        171.50         5.78 o
  14   3   8         80.04         78.76         5.96 o
  15   3   8         22.48         27.58         5.14 o
  16   3   8         47.75         43.50         4.81 o
  17   3   8         14.24         10.33         7.91 o
  18   3   8         27.97         30.73         7.01 o
  19   3   8        169.11        174.90        11.69 o
  20   3   8         14.14         18.20         4.62 o
  21   3   8         40.29         37.20         7.17 o
  22   3   8         36.44         41.12         4.29 o
  23   3   8         13.24         19.60        14.61 o
   0   4   8        125.81        150.64        11.16 o
   1   4   8          3.38          7.12         5.12 o
   2   4   8          3.03          3.91         2.76 o
   3   4   8         12.62         10.14         2.53 o
   4   4   8         32.34         26.42         4.57 o
   5   4   8         39.43         38.39         7.92 o
   6   4   8        136.57        131.81        11.79 o
   7   4   8         13.90         12.48         4.12 o
   8   4   8         10.57         10.59         2.82 o
   9   4   8          9.39         10.11         2.58 o
  10   4   8        153.71        156.13         5.18 o
   2   0   9       2756.04       2712.62        49.71 o
   4   0   9        496.76        486.53        11.94 o
   6   0   9          3.59          3.64         1.94 o
   8   0   9        617.66        629.80        14.83 o
  10   0   9        138.37        149.84         9.60 o
  12   0   9        225.71        188.84        12.30 o
  14   0   9        715.32        598.21        24.72 o
  16   0   9        280.10        193.18        44.57 o
  18   0   9        273.01        261.08         9.91 o
  20   0   9         71.14         64.43         5.74 o
  22   0   9         23.46         21.88         3.54 o
  24   0   9        348.06        361.64         9.28 o
  26   0   9         58.50         56.53         4.50 o
  28   0   9         50.91         49.05         5.25 o
  30   0   9        338.72        339.70        23.86 o
   0   1   9       1397.42       1454.90        78.36 o
   1   1   9       1233.61       1251.87        32.11 o
   2   1   9        838.34        829.14        21.18 o
   3   1   9        453.56        445.39        11.08 o
   4   1   9         61.21         60.62         3.73 o
   5   1   9        130.17        127.80         5.30 o
   6   1   9        534.99        524.82         9.01 o
   7   1   9        284.73        287.65         6.03 o
   8   1   9          0.35          3.24         1.99 o
   9   1   9         24.84         22.47        40.78 o
  10   1   9        217.24        208.25         8.06 o
  11   1   9        177.57        180.93         6.65 o
  12   1   9        127.42        148.91        13.93 o
  13   1   9        175.99        152.76         6.85 o
  14   1   9         92.09         75.65         6.34 o
  15   1   9        171.54        150.46         8.21 o
  16   1   9        197.45        195.96         8.99 o
  17   1   9        216.42        214.03        12.66 o
  18   1   9         85.35         67.57         7.28 o
  19   1   9         53.70         54.41         5.05 o
  20   1   9          4.42          7.16         3.18 o
  21   1   9         39.26         35.83         3.70 o
  22   1   9        113.15        120.75         4.42 o
  23   1   9         76.72         83.49         4.38 o
  24   1   9         64.70         59.41         3.68 o
  25   1   9          6.81          9.11         3.34 o
  26   1   9        105.38        108.91         6.00 o
  27   1   9         98.15        113.15         6.84 o
  28   1   9         34.18         28.00         4.57 o
  29   1   9         36.40         31.87         4.79 o
   1   2   9        115.89        124.92        14.32 o
   2   2   9        111.00        112.75         9.34 o
   3   2   9        508.56        518.74        11.78 o
   4   2   9         42.95         36.30         2.58 o
   5   2   9         24.11         23.85         2.09 o
   6   2   9        145.20        145.88         6.09 o
   7   2   9         35.79         37.16         4.99 o
   8   2   9         13.29         12.44         2.74 o
   9   2   9        386.03        361.78         6.65 o
  10   2   9        368.00        333.85         7.23 o
  11   2   9         22.78         16.10         2.73 o
  12   2   9         28.25         25.70         2.70 o
  13   2   9        131.55        131.37         5.01 o
  14   2   9         18.67         14.00         7.48 o
  15   2   9        168.82        173.88        31.13 o
  16   2   9         49.63         54.33        30.45 o
  17   2   9         14.46         13.37         2.48 o
  18   2   9         27.17         25.21         4.24 o
  19   2   9        165.87        180.00         7.43 o
  20   2   9          1.16          0.67         2.70 o
  21   2   9        111.88        124.21         6.08 o
  22   2   9         34.28         34.04         3.09 o
  23   2   9         34.97         40.32         3.84 o
  24   2   9          5.21          3.00         3.28 o
  25   2   9         78.96         79.66         5.42 o
  26   2   9         26.01         26.37         3.84 o
   0   3   9        204.21        226.36        18.10 o
   1   3   9         83.03         74.24         7.66 o
   2   3   9          0.98          0.60         2.25 o
   3   3   9         17.63         16.17         3.05 o
   4   3   9         21.36         17.69         4.70 o
   5   3   9         70.89         72.68         3.61 o
   6   3   9         38.38         35.94         5.50 o
   7   3   9         80.38         73.87         2.67 o
   8   3   9          0.42         -0.83         1.57 o
   9   3   9         51.75         53.95         3.08 o
  10   3   9         24.33         26.77         3.09 o
  11   3   9         83.12         80.57         3.52 o
  12   3   9         42.09         36.47         2.19 o
  13   3   9         89.31         78.62         3.34 o
  14   3   9         40.08         40.93         2.54 o
  15   3   9          7.37          5.20         2.51 o
  16   3   9          1.57          1.12         1.96 o
  17   3   9        103.57        101.85        11.06 o
  18   3   9         17.66         19.48         9.62 o
  19   3   9          6.63         10.26         7.66 o
   0   0  10       2021.26       2286.19       143.15 o
   2   0  10       1106.89       1114.15        30.93 o
   4   0  10        245.30        230.69        12.77 o
   6   0  10        513.79        512.77        14.03 o
   8   0  10        131.93        134.94         4.99 o
  10   0  10        263.10        275.26         9.65 o
  12   0  10        132.22        151.35        14.43 o
  14   0  10          6.75          7.50         3.89 o
  16   0  10        241.20        233.61         9.57 o
  18   0  10        475.57        413.39        22.65 o
  20   0  10         39.00         29.48        12.52 o
  22   0  10        241.17        275.34        30.68 o
  24   0  10         42.50         36.87         5.28 o
  26   0  10         16.99         18.31         2.51 o
  28   0  10        164.12        191.96        10.36 o
   1   1  10        339.84        351.24        13.91 o
   2   1  10         17.15         17.80         5.41 o
   3   1  10        157.57        128.67         9.04 o
   4   1  10        103.98        100.83         6.43 o
   5   1  10         77.36         73.97        11.39 o
   6   1  10        163.54        162.44         6.20 o
   7   1  10        115.56        124.00         4.04 o
   8   1  10         27.73         28.35         2.50 o
   9   1  10          7.65          6.96         1.83 o
  10   1  10          5.52          6.46         1.64 o
  11   1  10         73.25         64.42         3.16 o
  12   1  10         94.64         89.05         3.88 o
  13   1  10        186.89        166.95         6.63 o
  14   1  10        199.00        199.93         5.69 o
  15   1  10         59.73         68.47         6.52 o
  16   1  10        104.45        104.97         5.81 o
  17   1  10         79.79         72.14         8.35 o
  18   1  10         33.28         35.40         7.30 o
  19   1  10         54.39         62.56         6.88 o
  20   1  10        176.40        166.59         7.77 o
  21   1  10          2.36          1.59         2.82 o
  22   1  10         40.04         34.91         3.45 o
  23   1  10         21.18         22.00         3.22 o
  24   1  10         54.91         63.93         4.06 o
  25   1  10         66.48         70.99         5.02 o
  26   1  10         39.60         40.77         4.45 o
  27   1  10         32.88         32.18         4.58 o
   0   2  10          4.02         31.08        14.17 o
   1   2  10        267.13        286.45        17.45 o
   2   2  10          7.00          8.71         2.60 o
   3   2  10        122.26        125.97         7.40 o
   4   2  10        215.67        224.89         7.84 o
   5   2  10        774.91        789.90        13.11 o
   6   2  10        248.88        235.73        10.59 o
   7   2  10         92.08         89.82         6.36 o
   8   2  10          3.12          2.82         1.37 o
   9   2  10         92.84         83.75         4.29 o
  10   2  10         79.70         74.62         4.19 o
  11   2  10        417.24        416.81         8.56 o
  12   2  10         34.96         32.00         2.36 o
  13   2  10         71.17         65.94         5.43 o
  14   2  10          9.24          7.71         2.67 o
  15   2  10         52.89         45.51         4.31 o
  16   2  10          5.35          2.79         3.94 o
  17   2  10        143.94        147.54        27.36 o
  18   2  10          2.94          2.58         2.24 o
  19   2  10         71.99         70.86         4.79 o
  20   2  10          8.51          8.69         2.68 o
  21   2  10         55.16         55.05         5.43 o
  22   2  10          0.41         -2.35         4.65 o
  23   2  10         27.86         27.17        15.20 o
   1   3  10         84.95         94.08         7.14 o
   2   3  10         30.96         32.85         6.99 o
   3   3  10        180.92        186.73        11.85 o
   4   3  10         10.24          8.44         4.52 o
   5   3  10        131.37        135.13        10.40 o
   6   3  10          7.34          6.86         2.99 o
   7   3  10        344.48        351.91         9.18 o
   8   3  10        159.72        156.67         5.46 o
   9   3  10        232.68        241.50         7.66 o
  10   3  10         11.88         10.35         2.12 o
  11   3  10          1.14         -0.89         2.14 o
  12   3  10          2.29          1.36         1.75 o
  13   3  10         71.12         70.44         3.33 o
  14   3  10         28.90         32.19         3.23 o
  15   3  10         95.82         95.34         4.86 o
   2   0  11        170.36        182.30         7.57 o
   4   0  11         84.10         69.56         8.06 o
   6   0  11         51.97         44.96         5.26 o
   8   0  11        208.69        219.38         8.30 o
  10   0  11         99.37         92.23         5.65 o
  12   0  11         29.54         24.79         6.30 o
  14   0  11        301.71        299.98        13.42 o
  16   0  11         38.66         35.07         7.09 o
  18   0  11         36.76         43.38         5.93 o
  20   0  11        270.26        271.58        19.08 o
  22   0  11          6.97         17.73        38.63 o
  24   0  11        112.22        113.74        11.46 o
   0   1  11         56.55         65.39         7.53 o
   1   1  11        142.02        152.67        17.72 o
   2   1  11        179.96        196.71        21.49 o
   3   1  11         46.27         44.37         6.13 o
   4   1  11        297.06        290.69        13.42 o
   5   1  11        314.88        320.86         9.37 o
   6   1  11        216.33        219.33         9.48 o
   7   1  11         56.05         60.48         3.31 o
   8   1  11         51.52         54.23         2.57 o
   9   1  11         31.28         31.41         3.03 o
  10   1  11         70.63         67.27         3.07 o
  11   1  11        156.93        133.90         4.08 o
  12   1  11        181.75        161.25         7.37 o
  13   1  11         44.31         43.17         2.75 o
  14   1  11         21.29         21.80         2.39 o
  15   1  11         90.19         93.80         3.81 o
  16   1  11         32.07         36.05         3.88 o
  17   1  11         73.92         69.82         4.93 o
  18   1  11         85.58         82.30         4.97 o
  19   1  11         35.44         33.22         5.33 o
  20   1  11         25.98         17.94         6.10 o
  21   1  11         27.31         31.29         7.84 o
  22   1  11        133.18        140.55        11.39 o
  23   1  11         31.43         32.64         4.09 o
   1   2  11        123.99        145.37        15.37 o
   2   2  11         12.47         15.79         6.43 o
   3   2  11        308.94        306.76         9.88 o
   4   2  11         39.18         35.51         4.93 o
   5   2  11         53.35         61.49        15.02 o
   6   2  11        128.99        125.02        12.70 o
   7   2  11         60.89         56.97         4.56 o
   8   2  11        117.28        113.35         4.86 o
   9   2  11         25.26         26.53         3.22 o
  10   2  11         35.76         36.56         2.49 o
  11   2  11         84.86         84.92         3.57 o
  12   2  11         41.06         34.61         2.85 o
  13   2  11         50.39         45.11         2.83 o
  14   2  11         15.70         10.95         2.06 o
  15   2  11        216.01        227.90         8.23 o
  16   2  11         14.73         14.68         5.03 o
  17   2  11         12.31         11.59         6.73 o
  18   2  11          5.75          8.74        12.73 o
  19   2  11         63.50         65.95         5.73 o
   0   3  11         35.16         33.48         4.82 o
   1   3  11         97.65         99.21         8.52 o
   2   3  11         71.03         89.09         9.45 o
   3   3  11         10.15         17.62         6.31 o
   4   3  11         47.76         63.99         4.70 o
   5   3  11         88.35        102.64         5.28 o
   6   3  11        252.32        262.98        15.51 o
   7   3  11          3.67          9.61        19.42 o
   8   3  11         31.32         40.85        39.19 o
   9   3  11         45.57         44.43         3.97 o
   0   0  12        336.13        394.10        77.10 o
   2   0  12         52.95         51.21         9.19 o
   4   0  12         55.42         47.88         6.67 o
   6   0  12        250.23        230.30        22.83 o
   8   0  12         38.61         46.11         4.69 o
  10   0  12        459.70        523.27        12.53 o
  12   0  12        417.08        423.83        15.98 o
  14   0  12         22.50          3.89         8.49 o
  16   0  12        106.24        108.82         9.40 o
  18   0  12        108.21         92.08        15.75 o
  20   0  12         15.33         11.52         4.52 o
   1   1  12          7.79          5.19         6.49 o
   2   1  12        180.61        181.46        13.76 o
   3   1  12        380.78        417.72        26.87 o
   4   1  12         81.59         87.81         6.54 o
   5   1  12          3.92          2.82         2.33 o
   6   1  12          1.19          0.12         1.65 o
   7   1  12          3.17          2.33         1.66 o
   8   1  12        198.89        218.09         8.50 o
   9   1  12         35.06         37.35         4.18 o
  10   1  12         68.67         75.03         3.22 o
  11   1  12         18.85         20.08         2.93 o
  12   1  12         18.52         15.78         2.50 o
  13   1  12          3.33          1.52         1.54 o
  14   1  12        208.67        222.83         6.93 o
  15   1  12         72.35         81.69         6.17 o
  16   1  12        152.57        178.46         6.52 o
  17   1  12         49.49         60.31         8.55 o
  18   1  12         27.59         30.99         5.05 o
  19   1  12         96.95         95.07        10.61 o
   0   2  12        182.49        232.29        28.69 o
   1   2  12        211.90        237.17        22.17 o
   2   2  12         22.81         20.12         4.71 o
   3   2  12         80.58         78.60         5.63 o
   4   2  12         53.45         53.13        42.81 o
   5   2  12        101.43        110.55        12.06 o
   6   2  12         14.05         16.11         4.23 o
   7   2  12         73.03         81.85         5.90 o
   8   2  12          5.32          5.87         3.79 o
   9   2  12         54.08         53.70         3.45 o
  10   2  12         16.37         12.53         2.01 o
  11   2  12         88.45         85.10         5.04 o
  12   2  12          0.73          1.45         2.38 o
  13   2  12         55.77         56.15         4.45 o
  14   2  12        207.30        228.91         8.38 o
   2   0  13        208.73        203.66        18.75 o
   4   0  13        315.04        351.59        30.59 o
   6   0  13        208.45        260.63        61.12 o
   8   0  13         45.23         39.30         4.37 o
  10   0  13        271.19        293.88        16.19 o
  12   0  13         26.28         20.78         4.54 o
  14   0  13         82.71         68.74         6.88 o
   0   1  13        143.73        149.76        34.50 o
   1   1  13         38.21         49.97         6.44 o
   2   1  13         74.31         98.66        16.05 o
   3   1  13         72.97        123.27        26.94 o
   4   1  13        125.99        145.75        11.40 o
   5   1  13         59.47         57.42         7.07 o
   6   1  13         52.70         52.77         6.38 o
   7   1  13         77.71         82.71         6.89 o
   8   1  13         83.02         94.72         6.96 o
   9   1  13         46.11         42.32         3.03 o
  10   1  13         99.24        103.09         4.03 o
  11   1  13        132.11        146.53         6.17 o
  12   1  13         19.48         20.04         2.89 o
  13   1  13          4.12          3.90         3.37 o
   1   2  13         58.15         71.87         5.83 o
   2   2  13         15.81         23.84         3.64 o
   0   0  14        313.48        359.60        50.85 o
   2   0  14        118.16        150.06        14.07 o
   4   0  14        255.34        275.25        10.66 o
   6   0  14         92.87         83.73         6.62 o
                                                
